# Supplementary material for: Long-read RNA sequencing unveils a novel cryptic exon in MNAT1 along with its full-length transcript structure in TDP-43 proteinopathy
Source: Commun Biol. 2025 Jul 16;8:1056. doi: 10.1038/s42003-025-08463-4 (PMC12267460; doi:10.1038/s42003-025-08463-4)
Supplement: Supplementary file 4 — Supplementary data 1 [file 42003_2025_8463_MOESM4_ESM.xlsx]

## Sheet: panel
Gene	ENSG ID	Chrom	Strand	Upstream_junction	Skip_junction	Downstream_junction
MNAT1	ENSG00000020426.11	chr14	+	60812127-60817918	60812127-60818722	60817949-60818722
PFKP	ENSG00000067057.19	chr10	+	3099352-3099557	3099352-3101365	3099819-3101365
STMN2	ENSG00000104435.14	chr8	+	79611214-79616822	79611214-79636802	NA
ARHGAP32	ENSG00000134909.19	chr11	-	NA	128988125-128998319	128992046-128998319
ABAT	ENSG00000183044.12	chr16	+	8779590-8780397	8779590-8781309	NA
ZC3H8	ENSG00000144161.14	chr2	-	NA	112238528-112250191	112243447-112250191
ICA1	ENSG00000003147.19	chr7	-	8158652-8214407	8158652-8218305	NA
