# Supplementary material for: Long-read RNA sequencing unveils a novel cryptic exon in MNAT1 along with its full-length transcript structure in TDP-43 proteinopathy
Source: Commun Biol. 2025 Jul 16;8:1056. doi: 10.1038/s42003-025-08463-4 (PMC12267460; doi:10.1038/s42003-025-08463-4)
Supplement: Supplementary file 5 — Supplementary data 2 [file 42003_2025_8463_MOESM5_ESM.xlsx]

## Sheet: Sheet1
ID	Dataset	Project	Condition	Sequence Mode	Library strand	Platform	Generated by
SRR8083865	GSE121569	PRJNA497804	scramble siRNA1	Paired-end	none	illumina	Klim et al., Nature Neuroscience, 2019
SRR8083866	GSE121569	PRJNA497804	scramble siRNA2	Paired-end	none	illumina	Klim et al., Nature Neuroscience, 2019
SRR8083872	GSE121569	PRJNA497804	scramble siRNA3	Paired-end	none	illumina	Klim et al., Nature Neuroscience, 2019
SRR8083873	GSE121569	PRJNA497804	scramble siRNA4	Paired-end	none	illumina	Klim et al., Nature Neuroscience, 2019
SRR8083878	GSE121569	PRJNA497804	scramble siRNA5	Paired-end	none	illumina	Klim et al., Nature Neuroscience, 2019
SRR8083879	GSE121569	PRJNA497804	scramble siRNA6	Paired-end	none	illumina	Klim et al., Nature Neuroscience, 2019
SRR8083867	GSE121569	PRJNA497804	TDP43 siRNA1	Paired-end	none	illumina	Klim et al., Nature Neuroscience, 2019
SRR8083868	GSE121569	PRJNA497804	TDP43 siRNA2	Paired-end	none	illumina	Klim et al., Nature Neuroscience, 2019
SRR8083874	GSE121569	PRJNA497804	TDP43 siRNA3	Paired-end	none	illumina	Klim et al., Nature Neuroscience, 2019
SRR8083875	GSE121569	PRJNA497804	TDP43 siRNA4	Paired-end	none	illumina	Klim et al., Nature Neuroscience, 2019
SRR8083880	GSE121569	PRJNA497804	TDP43 siRNA5	Paired-end	none	illumina	Klim et al., Nature Neuroscience, 2019
SRR8083881	GSE121569	PRJNA497804	TDP43 siRNA6	Paired-end	none	illumina	Klim et al., Nature Neuroscience, 2019
ERR5296631		PRJEB42763	IPSCNeuronControl1	Paired-end	stranded	illumina	Brown et al., Nature, 2022
ERR5296641		PRJEB42763	IPSCNeuronControl2	Paired-end	stranded	illumina	Brown et al., Nature, 2022
ERR5296647		PRJEB42763	IPSCNeuronControl3	Paired-end	stranded	illumina	Brown et al., Nature, 2022
ERR5305084		PRJEB42763	IPSCNeuronControl4	Paired-end	stranded	illumina	Brown et al., Nature, 2022
ERR5303527		PRJEB42763	IPSCNeuronTDP43KD1	Paired-end	stranded	illumina	Brown et al., Nature, 2022
ERR5303529		PRJEB42763	IPSCNeuronTDP43KD2	Paired-end	stranded	illumina	Brown et al., Nature, 2022
ERR5303525		PRJEB42763	IPSCNeuronTDP43KD3	Paired-end	stranded	illumina	Brown et al., Nature, 2022
ERR5303450		PRJEB42763	SKNBE2Control1	Paired-end	none	illumina	Brown et al., Nature, 2022
ERR5303461		PRJEB42763	SKNBE2Control2	Paired-end	none	illumina	Brown et al., Nature, 2022
ERR5303456		PRJEB42763	SKNBE2Control3	Paired-end	none	illumina	Brown et al., Nature, 2022
ERR5296646		PRJEB42763	SKNBE2TDP43KD1	Paired-end	none	illumina	Brown et al., Nature, 2022
ERR5303484		PRJEB42763	SKNBE2TDP43KD2	Paired-end	none	illumina	Brown et al., Nature, 2022
ERR5302785		PRJEB42763	SKNBE2TDP43KD3	Paired-end	none	illumina	Brown et al., Nature, 2022
ERR5300363		PRJEB42763	SHSY5YControl1	Paired-end	none	illumina	Brown et al., Nature, 2022
ERR5296849		PRJEB42763	SHSY5YControl2	Paired-end	none	illumina	Brown et al., Nature, 2022
ERR5296899		PRJEB42763	SHSY5YControl3	Paired-end	none	illumina	Brown et al., Nature, 2022
ERR5296853		PRJEB42763	SHSY5YTDP43KD1	Paired-end	none	illumina	Brown et al., Nature, 2022
ERR5301820		PRJEB42763	SHSY5YTDP43KD2	Paired-end	none	illumina	Brown et al., Nature, 2022
ERR5296827		PRJEB42763	SHSY5YTDP43KD3	Paired-end	none	illumina	Brown et al., Nature, 2022
SRR8571937	GSE126543	PRJNA522295	Frontal Cortex TDP-43 positive1	Paired-end	none	illumina	Lie et al., Cell Reports, 2019
SRR8571938	GSE126543	PRJNA522295	Frontal Cortex TDP-43 negative1	Paired-end	none	illumina	Lie et al., Cell Reports, 2019
SRR8571939	GSE126543	PRJNA522295	Frontal Cortex TDP-43 positive2	Paired-end	none	illumina	Lie et al., Cell Reports, 2019
SRR8571940	GSE126543	PRJNA522295	Frontal Cortex TDP-43 negative2	Paired-end	none	illumina	Lie et al., Cell Reports, 2019
SRR8571941	GSE126543	PRJNA522295	Frontal Cortex TDP-43 positive3	Paired-end	none	illumina	Lie et al., Cell Reports, 2019
SRR8571942	GSE126543	PRJNA522295	Frontal Cortex TDP-43 negative3	Paired-end	none	illumina	Lie et al., Cell Reports, 2019
SRR8571944	GSE126543	PRJNA522295	Frontal Cortex TDP-43 positive4	Paired-end	none	illumina	Lie et al., Cell Reports, 2019
SRR8571945	GSE126543	PRJNA522295	Frontal Cortex TDP-43 negative4	Paired-end	none	illumina	Lie et al., Cell Reports, 2019
SRR8571947	GSE126543	PRJNA522295	Frontal Cortex TDP-43 positive5	Paired-end	none	illumina	Lie et al., Cell Reports, 2019
SRR8571948	GSE126543	PRJNA522295	Frontal Cortex TDP-43 negative5	Paired-end	none	illumina	Lie et al., Cell Reports, 2019
SRR8571949	GSE126543	PRJNA522295	Frontal Cortex TDP-43 positive6	Paired-end	none	illumina	Lie et al., Cell Reports, 2019
SRR8571950	GSE126543	PRJNA522295	Frontal Cortex TDP-43 negative6	Paired-end	none	illumina	Lie et al., Cell Reports, 2019
SRR8571951	GSE126543	PRJNA522295	Frontal Cortex TDP-43 positive7	Paired-end	none	illumina	Lie et al., Cell Reports, 2019
SRR8571952	GSE126543	PRJNA522295	Frontal Cortex TDP-43 negative7	Paired-end	none	illumina	Lie et al., Cell Reports, 2019
