# Supplementary material for: Long-read RNA sequencing unveils a novel cryptic exon in MNAT1 along with its full-length transcript structure in TDP-43 proteinopathy
Source: Commun Biol. 2025 Jul 16;8:1056. doi: 10.1038/s42003-025-08463-4 (PMC12267460; doi:10.1038/s42003-025-08463-4)
Supplement: Supplementary file 7 — Supplementary data 4 [file 42003_2025_8463_MOESM7_ESM.xlsx]

## Sheet: Figure 1A
Figure 1A
	Tool	Recall	Precision	F1 score
	IsoRefiner	0.79231	0.964014	0.869769
	RNA-Bloom2	0.698806	0.726119	0.7122
	StringTie2	0.515584	0.904538	0.656796
	IsoQuant	0.353044	0.992125	0.520773
	ESPRESSO	0.339936	0.967851	0.503151
	Flair	0.371978	0.691098	0.48364
	Bambu	0.186426	0.991848	0.313859
	FLAMES	0.233032	0.929674	0.372655
	TALON	0.112438	0.6084	0.189799

## Sheet: Supplementary Figure 1
Supplementary Figure 1
	Tool	Recall	Precision	F1_score
	Merged	0.528927	0.691195	0.554985
	Scallop2	0.435568	0.797132	0.479023
	Cufflinks	0.246156	0.98907	0.289672
	Stringtie2	0.188619	0.813014	0.222849
