# Supplementary material for: Long-read RNA sequencing unveils a novel cryptic exon in MNAT1 along with its full-length transcript structure in TDP-43 proteinopathy
Source: Commun Biol. 2025 Jul 16;8:1056. doi: 10.1038/s42003-025-08463-4 (PMC12267460; doi:10.1038/s42003-025-08463-4)
Supplement: Supplementary file 8 — Supplementary data 5 [file 42003_2025_8463_MOESM8_ESM.xlsx]

## Sheet: Supplementary Figure 7A
Supplementary Figure 7A
	Set	# of intron chains
	IsoRefiner only	68074
	RNA-Bloom2 only	236171
	IsoRefiver & RNA-Bloom2	175764

## Sheet: Supplementary Figure 7B
Supplementary Figure 7B
	Set	# of intron chains
	Long read only	115
	Short read only	80
	Long & short read	2

## Sheet: Supplementary Figure 7C
Supplementary Figure 7C
	Set	# of intron chains
	Long read only	113
	Short read only	239
	Long & short read	4
