# Supplementary material for: Long-read RNA sequencing unveils a novel cryptic exon in MNAT1 along with its full-length transcript structure in TDP-43 proteinopathy
Source: Commun Biol. 2025 Jul 16;8:1056. doi: 10.1038/s42003-025-08463-4 (PMC12267460; doi:10.1038/s42003-025-08463-4)
Supplement: Supplementary file 9 — Supplementary data 6 [file 42003_2025_8463_MOESM9_ESM.xlsx]

## Sheet: cpm.short.inhouse.iPSC-MNs
CPM matrix for iPSC and motor neuron samples generated from in-house short-read RNA-seq.
gene_id	MN1	MN2	MN3	MN4	MN5	iPSC1	iPSC2	iPSC3
ENSG00000000003.15	45.297	42.5945	44.3117	41.4643	41.2371	86.1298	81.7903	77.0753
ENSG00000000005.6	0.200281	0.250752	0.224458	0.239678	0.242334	0.920441	0.899728	0.989319
ENSG00000000419.14	18.7096	19.7593	18.6487	19.4877	16.6201	61.9045	62.0642	59.3042
ENSG00000000457.14	14.7207	13.7078	14.6459	13.2745	13.914	7.16769	6.80737	7.30997
ENSG00000000460.17	1.60225	1.92244	1.68343	2.47053	2.908	29.4149	29.674	28.9467
ENSG00000000938.13	0	0	0	0	0	0.156671	0.203712	0.0916036
ENSG00000000971.17	0.362843	0.423437	0.375779	0.350299	0.358048	0.0195838	0.016976	0
ENSG00000001036.14	23.1826	22.5844	25.5695	23.4885	22.1331	62.7466	60.2818	60.495
ENSG00000001084.13	25.8029	24.557	24.709	26.5121	28.0097	51.4663	51.2505	53.3866
ENSG00000001167.15	47.3489	48.3284	47.1735	50.609	47.8405	49.6646	50.5036	50.8939
ENSG00000001460.18	16.3563	16.7837	16.3667	16.5747	14.9237	11.6524	11.6455	12.165
ENSG00000001461.17	42.3595	42.5109	41.6182	45.2992	46.104	13.7674	14.175	13.7589
ENSG00000001497.18	34.7154	34.1859	35.5017	57.9284	61.0075	143.51	139.271	144.825
ENSG00000001561.7	16.9405	16.0983	17.4516	18.4921	18.3568	8.57772	8.9124	8.42753
ENSG00000001617.12	10.3646	10.0134	9.22147	11.6889	11.3897	45.5129	44.7487	47.7438
ENSG00000001626.18	0.116831	0.150451	0.0748192	0.258115	0.222139	1.13586	0.865776	0.934357
ENSG00000001629.10	77.125	83.5507	85.3126	88.3491	90.2087	64.0392	65.4764	70.205
ENSG00000001630.18	286.357	271.593	281.391	256.989	249.452	124.621	137.678	129.267
ENSG00000001631.17	14.9383	16.3305	14.0048	20.1737	21.3807	36.4876	36.1718	36.9139
ENSG00000002016.18	7.55461	6.33652	7.06406	13.2647	14.0436	7.98179	7.97872	7.55748
ENSG00000002079.14	0	0	0	0.0184368	0	0.0195838	0	0
ENSG00000002330.14	70.449	58.1411	60.2856	50.4062	47.659	12.6903	12.2736	13.6673
ENSG00000002549.13	22.6151	21.665	20.7249	17.9021	18.8414	80.9792	83.6068	80.9776
ENSG00000002586.20	14.6289	12.9639	12.4667	12.0208	11.5209	12.7785	13.4535	12.5955
ENSG00000002586.20_PAR_Y	14.6289	12.9639	12.4667	12.0208	11.5209	12.7785	13.4535	12.5955
ENSG00000002587.10	8.41182	9.09396	9.46463	7.79876	8.21915	2.03672	2.37664	1.83207
ENSG00000002726.21	0	0	0	0	0	0.587515	0.899728	0.897716
ENSG00000002745.13	0.417253	0.36777	0.411506	0.276552	0.302917	0.0783354	0.101856	0.109924
ENSG00000002746.15	80.2628	84.7209	83.6853	83.9242	85.1197	4.01469	4.53259	4.98324
ENSG00000002822.16	38.8351	34.4367	33.9251	34.3109	34.3104	40.4798	40.8965	43.3346
ENSG00000002834.18	162.044	166.901	161.441	161.137	161.334	356.308	359.789	362.787
ENSG00000002919.15	21.8307	22.2167	21.5105	20.9073	21.3658	24.0098	22.5102	20.4826
ENSG00000002933.9	9.46329	9.8295	9.7265	9.16308	8.86537	0.156671	0.101856	0.274811
ENSG00000003056.8	37.1355	38.1478	40.4959	39.381	42.6305	131.603	130.121	128.172
ENSG00000003096.15	69.5811	69.2746	72.425	61.3023	60.5026	14.1983	15.1426	14.4734
ENSG00000003137.9	38.9547	38.5323	36.811	27.1389	28.9993	0.313342	0.186736	0.201528
ENSG00000003147.19	27.3551	25.209	25.981	24.5394	27.2423	21.8556	22.3574	23.6521
ENSG00000003249.15	85.4033	95.7874	89.783	91.723	85.3014	57.4003	56.4622	56.4645
ENSG00000003393.16	61.3529	63.7914	62.1186	64.8606	67.1264	77.5324	80.0418	82.0585
ENSG00000003400.16	0.150211	0.0167168	0.0748192	0.165931	0.0807779	3.60343	4.61747	4.12216
ENSG00000003402.21	20.7959	21.5981	22.1839	28.6508	31.3822	12.8862	13.1394	13.7405
ENSG00000003436.16	0.150211	0.417921	0.205753	0.221241	0.18175	20.8372	22.5441	22.9559
ENSG00000003509.16	11.3827	9.74591	10.9984	19.0083	19.831	35.2313	32.4411	31.5116
ENSG00000003756.17	154.567	152.758	149.358	241.946	246.413	72.6757	71.9103	68.2447
ENSG00000003987.14	53.6587	57.8068	60.51	57.9099	59.816	9.61567	10.9495	10.4245
ENSG00000003989.18	2.82063	2.64126	2.63738	3.31862	3.41287	31.9413	35.0894	38.5835
ENSG00000004059.11	152.651	136.179	134.748	117.943	111.786	110.929	105.399	102.362
ENSG00000004139.14	108.446	109.182	110.477	118.894	113.491	10.5629	10.4796	9.38094
ENSG00000004142.12	88.6078	90.0201	91.5413	82.0068	79.0614	118.815	114.113	112.966
ENSG00000004399.13	2.11964	2.02274	2.03882	2.12023	2.32236	70.776	75.1358	75.9211
ENSG00000004455.18	37.7445	34.4278	35.2903	47.0643	45.8326	148.677	145.11	141.985
ENSG00000004468.13	0.0166901	0.0334337	0.0374096	0	0.0201945	0.430845	0.33952	0.311452
ENSG00000004478.8	147.424	148.512	139.893	139.364	143.542	580.916	550.515	556.767
ENSG00000004487.18	318.23	284.704	280.067	283.337	281.37	487.226	485.021	482.366
ENSG00000004534.15	116.313	107.473	106.056	145.614	148.328	116.446	106.253	110.914
ENSG00000004660.15	35.0993	34.7543	33.3694	38.7726	36.7539	10.4578	10.8477	10.8092
ENSG00000004700.16	9.964	8.69275	8.64162	9.7715	9.57218	68.1518	66.3931	66.9623
ENSG00000004766.17	43.3108	39.5019	41.4498	40.4134	41.6814	12.1224	12.9527	12.8795
ENSG00000004776.13	0.400563	0.401204	0.523734	0.165931	0.262528	1.42962	1.35808	1.72215
ENSG00000004777.19	199.664	188.649	184.841	220.338	231.186	24.4798	22.646	23.194
ENSG00000004779.10	51.1552	48.6961	52.2425	42.4046	37.7233	76.4945	73.1326	68.6111
ENSG00000004799.8	1.55218	1.53795	1.90789	2.45209	1.97906	0.0391677	0.033952	0.0366415
ENSG00000004809.14	0	0.0167168	0	0.0553104	0	0.137087	0.033952	0.0732829
ENSG00000004838.14	6.7595	6.40255	6.39704	5.97352	5.39192	0.215422	0.152784	0.146566
ENSG00000004846.17	0	0	0	0	0	0	0	0
ENSG00000004848.8	4.8902	6.18523	5.64885	5.53104	5.63426	0	0.050928	0
ENSG00000004864.14	37.1689	39.2177	40.5333	39.8419	43.3575	132.798	134.84	136.947
ENSG00000004866.22	42.6755	43.7145	40.098	40.5241	45.3568	15.3302	15.9542	14.6522
ENSG00000004897.12	68.9126	69.2729	73.2843	71.5698	73.9067	61.1799	65.39	63.8477
ENSG00000004939.16	0	0.0835842	0	0.0184368	0.100972	0.25459	0.25464	0.274811
ENSG00000004948.16	0.0500703	0.150451	0.0187048	0.0184368	0.0201945	0.567932	0.59416	1.00764
ENSG00000004961.15	13.252	13.7747	13.8977	12.8504	11.7936	36.7589	36.8549	36.3483
ENSG00000004975.12	22.3481	26.0114	24.8961	33.8131	33.4219	61.0037	59.4839	58.7179
ENSG00000005001.10	0	0	0	0	0	0.156671	0.25464	0.293132
ENSG00000005007.14	89.6593	90.4548	90.6809	95.0232	97.5393	159.06	160.05	160.636
ENSG00000005020.13	113.443	114.443	120.403	111.469	110.1	4.50428	5.04187	5.00156
ENSG00000005022.6	124.926	132.531	128.783	116.723	117.047	401.528	393.47	389.81
ENSG00000005059.16	0.283732	0.183885	0.112229	0.0737471	0.121167	10.5361	12.1888	11.1573
ENSG00000005073.6	0	0	0	0	0	0	0	0
ENSG00000005075.16	17.3704	18.9221	17.8524	16.8479	17.2711	41.2261	39.0018	38.8473
ENSG00000005100.13	23.266	24.3731	23.8486	27.4339	27.5049	107.554	108.256	111.335
ENSG00000005102.14	0.216971	0.200602	0.224458	0.0553104	0.161556	0.0783354	0.118832	0.146566
ENSG00000005108.17	42.0758	40.4547	39.6729	43.1974	44.1451	1.8213	2.29176	2.38169
ENSG00000005156.12	38.5542	37.2953	38.7189	43.5661	43.7614	116.406	123.619	123.244
ENSG00000005175.10	43.5111	42.979	44.3491	41.4828	43.1354	63.0208	61.521	61.7225
ENSG00000005187.12	0.0667605	0.100301	0.0748192	0.0921839	0.18175	3.46634	3.24242	2.78475
ENSG00000005189.20	3.92218	4.61385	4.41433	4.29577	4.13987	6.93268	7.69013	5.97256
ENSG00000005194.15	71.3335	67.3354	70.0308	65.8562	63.4914	94.4921	87.0869	91.1823
ENSG00000005206.17	41.6752	41.1736	40.1405	67.0177	70.0142	42.4774	42.9153	40.3972
ENSG00000005238.20	26.7709	26.0783	25.027	28.5586	31.1803	7.97063	8.26731	7.43822
ENSG00000005243.10	0.133521	0.384487	0.093524	0.0368736	0.282723	0.0195838	0.033952	0.0366415
ENSG00000005249.13	279.409	286.209	299.688	256.64	252.31	48	49.7736	51.1698
ENSG00000005302.19	34.1313	29.756	29.8458	34.2924	33.745	17.8996	16.0423	15.939
ENSG00000005339.15	140.13	139.234	143.541	151.477	157.557	76.1812	86.3908	96.5319
ENSG00000005379.17	86.9555	89.2846	85.7241	122.992	128.861	6.22766	7.45246	7.36493
ENSG00000005381.9	0.0500703	0.0668673	0.149638	0.202805	0.100972	0.235006	0.203712	0.0916036
ENSG00000005421.9	0.0333802	0	0.0187048	0.0553104	0	0.567932	0.322544	0.696188
ENSG00000005436.14	7.34365	7.70646	7.94954	8.24124	9.5116	17.9388	16.5686	17.5146
ENSG00000005448.17	18.5928	20.2274	19.2472	16.7037	18.276	30.3941	27.6878	27.8658
ENSG00000005469.12	7.12668	7.03779	6.69632	8.18593	8.58265	4.42595	4.27795	4.65346
ENSG00000005471.19	0.150211	0.133735	0.093524	0.110621	0.141361	0.685435	1.22227	0.75115
ENSG00000005483.23	184.309	202.157	200.425	225.703	221.655	53.9535	58.2107	59.7989
ENSG00000005486.17	135.006	136.443	131.794	124.522	122.681	29.1995	30.0136	30.7971
ENSG00000005513.10	1.53549	1.6884	1.77696	1.45651	1.67614	7.57895	6.72249	5.97256
ENSG00000005700.15	56.4293	53.544	53.5518	61.247	62.7038	63.4517	62.8791	62.4554
ENSG00000005801.18	49.5863	46.757	48.6699	69.5067	63.2693	50.918	49.8522	49.0629
ENSG00000005810.20	319.315	319.81	321.105	382.526	404.475	44.6316	46.1577	53.8629
ENSG00000005812.11	29.6917	29.6891	30.9003	27.4892	27.2221	14.5508	15.533	14.9864
ENSG00000005844.19	0.0166901	0.0167168	0.0561144	0.0368736	0.0807779	0.25459	0.186736	0.164887
ENSG00000005882.12	18.0754	19.3247	17.5451	18.9899	19.1646	15.3537	15.0747	15.4444
ENSG00000005884.18	41.1912	37.5794	38.0269	45.4282	48.1032	22.1493	22.9515	22.5711
ENSG00000005889.16	20.7458	20.3778	20.276	21.0364	20.1541	14.7772	15.6858	15.0413
ENSG00000005893.16	74.0373	76.63	79.5702	76.4942	73.3059	50.6634	54.1704	52.6354
ENSG00000005961.19	1.96943	1.55467	1.29063	2.6549	2.14061	5.11138	5.34744	5.91759
ENSG00000005981.13	0.300422	0.300903	0.523734	0.479356	0.403889	0	0	0.109924
ENSG00000006007.12	60.1512	61.752	64.3632	57.025	58.0187	74.1836	72.0122	70.1317
ENSG00000006015.18	31.3607	26.6299	28.7119	30.2732	29.1002	31.9804	31.9488	29.1116
ENSG00000006016.12	0.383873	0.451354	0.50503	0.350299	0.484667	15.1579	13.3941	13.3741
ENSG00000006025.12	8.97928	9.46173	9.07183	16.3719	16.4787	6.01224	6.94318	6.13744
ENSG00000006042.12	19.7444	20.2942	21.4544	19.0268	19.0636	63.1971	62.5565	58.4065
ENSG00000006047.13	4.17253	3.99532	3.42298	6.61881	6.40165	24.4406	24.0041	23.5788
ENSG00000006059.4	0	0	0	0	0	0	0	0
ENSG00000006062.18	7.81097	8.8432	8.30493	9.12621	9.20868	8.87148	8.42009	10.0398
ENSG00000006071.16	14.5872	13.2397	13.1495	23.8756	26.9394	2.09547	2.25781	2.29009
ENSG00000006116.4	0.0667605	0.217319	0.130934	0.147494	0.141361	0.0195838	0	0.0183207
ENSG00000006118.15	236.616	236.911	230.387	287.171	291.346	69.4051	69.6355	66.1561
ENSG00000006125.18	788.341	794.434	779.373	739.868	760.625	363.652	371.927	376.564
ENSG00000006128.12	51.3555	50.5851	52.1864	48.3597	47.457	1.52754	1.78248	1.77711
ENSG00000006194.11	32.1619	32.0963	31.9439	32.5997	33.6844	41.8021	38.9458	40.1942
ENSG00000006210.7	7.72752	8.17453	6.90207	9.25527	8.19896	2.82007	3.51403	2.82139
ENSG00000006282.21	21.5469	20.5784	18.6674	24.2635	25.2687	27.9853	27.6709	25.4841
ENSG00000006283.18	16.9071	17.3688	16.1422	19.1005	18.2558	5.99266	6.11136	6.41225
ENSG00000006327.14	1.13493	1.22033	1.1784	1.49338	1.27225	45.1799	44.545	40.7819
ENSG00000006377.11	0	0.0334337	0.0561144	0	0.0201945	0.215422	0.25464	0.183207
ENSG00000006432.16	138.294	121.849	122.142	126.034	130.456	43.4566	43.3397	48.6782
ENSG00000006451.8	110.288	114.276	114.417	102.969	102.931	102.815	105.132	103.237
ENSG00000006453.14	0.884576	1.01973	0.804306	1.10621	1.37322	59.1824	55.6473	57.6187
ENSG00000006459.11	24.4844	22.8519	23.1004	22.8063	25.1825	18.7417	20.0487	20.5742
ENSG00000006468.15	7.10999	7.57272	7.74379	6.10258	6.01795	85.6793	89.6333	89.8265
ENSG00000006530.18	41.5083	42.8285	41.6182	43.4371	44.1047	42.2424	44.4601	41.8629
ENSG00000006534.17	0.917956	0.902709	0.692078	0.553104	0.545251	0.567932	0.390448	0.586263
ENSG00000006555.11	0.100141	0.0501505	0.0187048	0.0921839	0.18175	0.607099	0.780896	1.09924
ENSG00000006576.17	38.1369	38.7496	39.9909	41.6487	40.5303	33.3905	32.8655	32.4643
ENSG00000006606.9	0	0	0	0	0	0.215422	0.220688	0.293132
ENSG00000006607.14	26.8377	28.4186	28.5622	31.7666	29.8474	30.7271	35.8363	35.1575
ENSG00000006611.17	0.0667605	0.100301	0.0561144	0.0184368	0.0605834	0.626683	1.15437	0.824433
ENSG00000006625.18	18.0587	19.0309	18.3868	16.7264	16.7852	116.563	112.805	107.817
ENSG00000006634.8	4.68892	5.91676	5.83571	5.73218	5.83539	72.3439	71.4377	72.3222
ENSG00000006638.13	0	0.0167168	0	0.0553104	0.0201945	0.567932	0.662064	0.604584
ENSG00000006652.15	73.6433	74.0974	74.6871	68.0778	66.8976	78.335	77.9163	75.3105
ENSG00000006659.13	0	0	0	0	0	0	0	0.0183207
ENSG00000006695.12	20.2054	20.0512	19.219	19.1234	18.6892	28.5235	28.5973	27.8402
ENSG00000006704.11	40.8574	41.9258	41.4498	48.0647	47.5782	31.1579	31.8639	32.7208
ENSG00000006712.15	66.5268	57.4892	58.677	56.9697	56.0397	43.0453	41.4724	44.043
ENSG00000006715.16	85.4868	82.9991	83.0493	89.234	91.5012	59.4566	59.1953	60.4584
ENSG00000006740.18	37.0354	37.4457	38.4758	38.3485	37.8444	24.4798	24.9208	25.7773
ENSG00000006744.19	43.6613	45.9546	43.657	47.9356	48.4465	150.835	145.603	145.54
ENSG00000006747.15	0.133521	0.0835842	0.093524	0.0921839	0.0201945	0.337821	0.271616	0.458018
ENSG00000006756.16	12.2839	11.451	11.8963	12.7398	11.7128	4.17136	4.26098	4.48858
ENSG00000006757.12	9.41322	12.0027	10.774	10.1218	9.28946	14.2766	14.2259	14.2352
ENSG00000006788.14	0	0	0.0561144	0	0	0	0.016976	0.0183207
ENSG00000006831.10	54.9605	56.4193	56.1892	55.2366	54.6866	70.5998	70.5522	71.3043
ENSG00000006837.12	2.97401	4.1553	3.25838	3.61785	3.39631	1.68676	1.42819	1.21778
ENSG00000007001.13	0.0667605	0.0501505	0.0561144	0.0553104	0.0605834	0	0	0
ENSG00000007038.11	0	0	0	0	0	0.235006	0.356496	0.311452
ENSG00000007047.16	134.673	141.458	132.935	143.788	139.907	45.2387	48.6193	48.5133
ENSG00000007062.12	7.61069	7.62288	7.16394	9.47651	8.88557	78.8837	76.7994	74.9684
ENSG00000007080.11	75.8733	83.0158	82.6565	73.784	70.2566	78.5704	74.3209	75.9761
ENSG00000007129.18	0	0	0	0	0	1.31212	1.32413	0.897716
ENSG00000007168.14	709.973	649.917	662.73	655.501	665.223	162.389	164.497	159.116
ENSG00000007171.19	1.56887	1.10331	1.27193	1.23526	1.25206	2.23256	2.75011	2.40002
ENSG00000007174.18	1.05148	1.52123	1.25322	0.97715	1.05011	0.802938	0.475328	0.769471
ENSG00000007202.15	119.117	119.893	119.561	143.42	149.015	198.384	208.431	218.182
ENSG00000007216.16	0	0	0	0	0	0	0	0
ENSG00000007237.19	19.1102	20.8459	18.2933	17.8099	19.5684	2.89841	3.63286	3.60918
ENSG00000007255.10	4.77337	5.18222	5.55533	3.98235	4.78609	21.5226	21.0842	20.336
ENSG00000007264.15	7.61069	6.63658	6.15388	6.7663	6.28048	20.3672	18.8434	17.6795
ENSG00000007306.15	0	0	0	0	0	0	0	0.0366415
ENSG00000007312.14	0	0	0	0	0	1.74296	2.10502	1.79543
ENSG00000007314.12	0.133521	0.150451	0.187048	0.147494	0.100972	13.4737	14.9389	15.078
ENSG00000007341.19	13.5524	14.6272	15.5437	15.0444	16.0546	9.22399	9.71027	9.1054
ENSG00000007350.17	0.116831	0.0167168	0	0.0737471	0	0.0391677	0.067904	0.25649
ENSG00000007372.25	8.92921	10.1304	8.39846	11.0252	11.0262	1.31212	1.10344	1.55726
ENSG00000007376.8	20.7625	20.9128	21.0055	19.5246	19.6088	29.4149	28.8931	29.6979
ENSG00000007384.15	1.86929	2.49081	2.24458	2.94989	3.57442	12.2007	11.2042	10.8825
ENSG00000007392.17	78.4936	64.7944	70.0308	131.049	130.335	83.0551	82.6391	79.1455
ENSG00000007402.12	80.7635	84.9215	83.8162	96.1663	101.295	37.4247	35.8363	39.298
ENSG00000007516.14	41.3581	37.8803	36.7549	50.8487	50.4862	4.42595	6.04345	4.08552
ENSG00000007520.4	50.7046	47.8269	48.9131	38.7172	40.4091	53.9339	55.2059	53.1301
ENSG00000007541.17	47.0987	43.9425	44.5883	61.6998	58.3515	31.1888	28.784	29.3073
ENSG00000007545.16	59.1995	62.2923	61.698	74.909	77.8658	32.0562	34.1267	33.4996
ENSG00000007866.22	0.684295	0.852558	0.748192	1.21683	0.908751	43.5153	41.9137	42.8339
ENSG00000007908.16	0.0166901	0.0167168	0.0561144	0	0	0	0	0
ENSG00000007923.17	60.8355	62.6045	63.3532	62.0767	65.4301	122.849	126.98	130.608
ENSG00000007933.13	0	0	0	0	0	0	0.033952	0.0183207
ENSG00000007944.15	20.412	21.6483	20.4818	24.6869	26.1922	32.3917	32.4242	30.7971
ENSG00000007952.18	0	0	0	0	0	0	0	0
ENSG00000007968.7	0.183591	0.133735	0.112229	0.294989	0.161556	10.869	11.3909	10.223
ENSG00000008018.9	67.2945	64.1425	65.4294	55.9188	50.3448	194.742	187.347	176.813
ENSG00000008056.14	207.395	216.01	210.443	210.468	211.174	16	15.5346	17.8594
ENSG00000008083.14	79.0778	80.3244	81.5342	93.2533	92.8744	344.264	383.81	380.98
ENSG00000008086.13	54.9939	55.9011	54.113	59.053	61.27	20.563	20.7277	23.2124
ENSG00000008118.10	7.02654	7.20495	8.1927	8.42561	8.19896	0.940025	0.492304	0.732829
ENSG00000008128.23	16.8969	13.6123	14.9233	22.5097	23.6992	30.6009	27.9517	29.5376
ENSG00000008130.15	49.7199	49.3314	49.549	53.9092	53.0913	61.6304	60.9269	60.8615
ENSG00000008196.13	0	0.0167168	0	0.129057	0	0.0391677	0.033952	0
ENSG00000008197.5	0	0	0	0	0	0	0	0
ENSG00000008226.20	0.767745	0.601806	0.617258	1.32745	1.29245	1.11628	1.18832	1.0626
ENSG00000008256.16	35.5833	39.6189	38.1578	42.3677	40.7524	16.9204	18.4699	16.3787
ENSG00000008277.15	75.9567	75.7774	74.9127	83.0762	88.7749	22.5802	23.325	24.0002
ENSG00000008282.10	4.37281	5.23237	6.50927	6.04727	6.15931	72.5581	71.2992	68.1897
ENSG00000008283.16	44.5459	45.8208	42.7405	41.4828	45.377	33.0379	32.7976	32.7391
ENSG00000008294.22	262.202	270.495	276.345	289.033	289.892	82.0955	82.8598	85.7776
ENSG00000008300.17	182.49	192.11	182.147	240.305	242.354	50.918	55.0192	60.1469
ENSG00000008311.16	4.52302	3.87831	4.24599	6.69255	6.2199	235.261	230.789	234.304
ENSG00000008323.16	0.0500703	0.0334337	0.0187048	0.0184368	0.0201945	15.9217	15.4142	16.5803
ENSG00000008324.12	11.9001	11.9191	11.2977	10.6196	10.2992	35.5251	31.3207	31.8231
ENSG00000008382.16	32.6459	32.648	32.8456	29.2776	27.929	20.7393	21.0333	20.0795
ENSG00000008394.13	0.367183	0.200602	0.224458	0.184368	0.161556	244.759	239.277	241.211
ENSG00000008405.12	28.974	28.6694	28.2255	29.9413	27.6462	33.6646	33.3069	31.3101
ENSG00000008438.5	0	0	0	0	0	0.0195838	0	0
ENSG00000008441.19	0.116831	0.0334337	0.0374096	0.0368736	0.0807779	0.156671	0.152784	0.366415
ENSG00000008513.16	135.157	125.343	118.57	132.007	140.897	7.87271	8.87845	9.76495
ENSG00000008516.18	0.267042	0.183885	0.374096	0.184368	0.222139	51.8972	53.2197	54.8523
ENSG00000008517.19	0.0500703	0.234036	0.168343	0.184368	0.161556	1.17503	1.22227	1.26413
ENSG00000008710.20	187.137	178.811	175.187	392.531	417.021	42.1993	44.937	45.254
ENSG00000008735.14	284.617	291.725	281.825	288.259	285.833	2.87883	3.19149	2.80307
ENSG00000008838.21	131.435	122.534	118.813	114.419	117.512	101.934	99.8358	102.559
ENSG00000008853.18	109.253	109.662	105.084	101.144	101.942	18.0759	16.297	17.1116
ENSG00000008869.12	72.4685	73.2866	73.3602	85.731	90.8145	20.1126	21.1181	23.5055
ENSG00000008952.17	211.013	200.736	208.521	194.914	184.436	102.286	102.111	102.156
ENSG00000008988.11	313.24	324.538	315.905	273.436	249.624	897.536	861.544	827.876
ENSG00000009307.17	657.891	725.276	708.557	668.333	674.415	979.701	989.65	1004.14
ENSG00000009335.18	76.641	77.7333	77.5875	79.0938	80.4144	84.661	92.621	91.9517
ENSG00000009413.16	195.959	196.707	200.964	210.806	224.623	12.7295	12.3203	14.7665
ENSG00000009694.14	40.8908	41.8255	43.2524	53.2901	55.623	2.60465	2.83499	2.29907
ENSG00000009709.12	0.333802	0.234036	0.280572	0.313425	0.222139	3.60343	3.42915	3.93896
ENSG00000009724.18	0.0667605	0.0334337	0.0187048	0.0737471	0.121167	0.235006	0.390448	0.311452
ENSG00000009765.15	0	0	0	0	0	0	0.033952	0
ENSG00000009780.16	8.24492	8.40857	8.88478	9.88212	10.3396	10.3599	10.6609	10.5711
ENSG00000009790.15	0	0	0	0	0	0	0	0
ENSG00000009830.13	27.3718	28.3685	26.4112	33.3521	34.2094	28.2203	29.8098	28.9651
ENSG00000009844.16	85.3699	90.2709	94.1226	85.8048	81.9492	85.0722	86.5776	81.9303
ENSG00000009950.16	0.634224	0.518222	0.710782	1.41963	1.87809	2.97674	3.05568	3.27941
ENSG00000009954.11	167.101	160.766	160.02	159.921	164.908	201.322	203.237	216.807
ENSG00000010017.13	81.9318	91.0064	89.6334	83.6108	85.1601	52.896	54.8834	57.2156
ENSG00000010030.14	0.0166901	0.0501505	0.0187048	0.0184368	0	0.50918	0.271616	0.403056
ENSG00000010072.16	9.21294	9.59546	10.7179	8.75747	8.70382	11.437	10.8307	11.9451
ENSG00000010165.20	27.5387	28.8031	28.5248	27.0836	28.4136	90.0661	86.6455	86.4189
ENSG00000010219.14	4.86266	5.16467	5.62042	5.55629	5.43332	3.7742	4.01618	4.05603
ENSG00000010244.19	120.386	116.717	120.029	153.763	149.904	282.928	277.507	278.109
ENSG00000010256.11	81.8316	81.0432	75.6796	73.784	71.1249	106.144	103.333	98.7121
ENSG00000010270.14	98.9056	103.327	103.737	90.8196	89.4009	48.2742	45.8522	46.6629
ENSG00000010278.15	1.06817	0.802408	0.953945	1.58556	1.15108	72.0294	73.2854	69.5088
ENSG00000010282.15	0	0.0668673	0.0187048	0.0184368	0	0.0587515	0.135808	0.183207
ENSG00000010292.13	17.9085	18.8064	19.64	21.8292	20.4772	282.654	288.864	294.872
ENSG00000010295.20	18.2089	17.4189	16.0113	19.5983	18.8616	15.7062	15.1086	15.5543
ENSG00000010310.9	2.06957	1.92244	1.60861	3.98235	3.6552	0.430845	0.390448	0.164887
ENSG00000010318.22	3.87211	4.9649	4.69491	4.42483	4.70531	5.71848	4.92304	5.16644
ENSG00000010319.7	0.0834506	0.0835842	0.0374096	0.0553104	0.100972	6.28641	5.31349	6.13744
ENSG00000010322.16	307.081	303.344	292.861	338.112	342.377	111.275	116.982	115.86
ENSG00000010327.10	0	0	0.0561144	0.0737471	0.0403889	1.01836	1.23925	0.989319
ENSG00000010361.14	7.21013	5.93448	6.56539	6.04727	5.08901	24.3231	22.4083	22.223
ENSG00000010379.16	0.0667605	0.117018	0.149638	0.110621	0.0605834	0.0195838	0.050928	0.0366415
ENSG00000010404.18	535.335	540.535	550.891	520.964	524.918	40.7836	44.3084	43.8692
ENSG00000010438.17	0.150211	0.100301	0.112229	0.0921839	0.0605834	0.274174	0.16976	0.238169
ENSG00000010539.12	13.7527	14.6439	15.6185	16.7222	16.1152	15.6279	15.0917	14.2902
ENSG00000010610.10	0.116831	0.183885	0.130934	0.294989	0.18175	4.89596	4.22702	4.4153
ENSG00000010626.15	7.81081	7.40589	7.48604	6.11087	6.07571	3.37723	2.85095	2.9348
ENSG00000010671.18	0.283732	0.351053	0.205753	0.387172	0.525056	0.665851	0.645088	0.769471
ENSG00000010704.19	0	0.0501505	0.0187048	0	0	1.27295	1.22227	1.28245
ENSG00000010803.17	60.9189	64.0923	65.9531	64.3075	62.1586	17.7821	17.2137	16.8551
ENSG00000010810.17	235.464	227.951	231.154	211.949	209.417	107.457	104.861	106.993
ENSG00000010818.11	59.2833	58.2916	61.4453	68.7508	68.1967	13.4541	13.5468	13.594
ENSG00000010932.17	0	0	0	0	0	0.137087	0.08488	0.0183207
ENSG00000011007.13	54.343	56.5698	53.2713	54.5729	54.4241	101.444	101.686	105.051
ENSG00000011009.11	69.1805	65.0619	63.1474	62.2426	60.2805	135.285	131.157	127.989
ENSG00000011021.23	112.078	117.536	122.76	129.076	126.175	27.6328	29.4024	27.5361
ENSG00000011028.14	3.33802	2.72484	2.05753	4.70138	5.4929	49.4884	48.8739	49.0995
ENSG00000011052.21	36.7887	35.7359	32.3152	32.1469	37.1011	8.53464	10.0702	8.77801
ENSG00000011083.9	0.0333802	0.0167168	0.0748192	0.0184368	0.0403889	0	0.016976	0
ENSG00000011105.14	72.5853	75.3929	72.1818	79.8866	78.5363	47.9413	50.911	47.8354
ENSG00000011114.15	20.6457	21.1802	22.7263	25.8299	26.8788	37.3268	41.2007	43.2003
ENSG00000011132.12	5.89161	6.97092	6.60279	9.31058	10.3194	14.0808	12.8848	12.4764
ENSG00000011143.19	17.6915	15.9479	16.6099	20.5939	22.7996	24.4798	23.2232	23.7437
ENSG00000011198.10	27.1882	26.5296	28.3191	25.369	26.7375	20.798	22.1876	20.8856
ENSG00000011201.12	72.8357	74.206	74.4816	55.8819	57.7158	113.683	118.339	120.11
ENSG00000011243.19	88.8749	74.9917	76.1847	129.592	133.526	86.5998	85.8137	84.6784
ENSG00000011258.16	38.8212	40.2541	39.7477	44.5801	42.7719	96.6659	102.824	101.808
ENSG00000011260.14	28.3064	28.2514	26.9349	26.7702	25.9297	122.301	120.53	120.77
ENSG00000011275.19	63.9472	61.5731	62.0152	59.8891	61.3593	58.308	60.2717	62.0889
ENSG00000011295.16	78.3601	71.314	71.92	67.182	67.0456	74.9562	73.7689	72.208
ENSG00000011304.22	22.2646	24.2561	22.6141	35.288	36.2693	556.553	559.104	561.97
ENSG00000011332.22	132.486	115.731	117.26	116.908	113.897	10.1248	9.60841	10.2413
ENSG00000011347.10	156.236	167.904	156.054	164.53	170.926	15.06	15.9744	16.7268
ENSG00000011376.12	37.1689	36.5263	35.6701	33.8315	34.3508	111.275	110.038	112.709
ENSG00000011405.14	24.3008	26.2956	27.309	40.0631	38.8542	133.425	136.928	143.506
ENSG00000011422.12	0.150211	0.100301	0.224458	0.184368	0.141361	9.0869	9.21797	7.62142
ENSG00000011426.11	1.70239	1.47108	1.53379	2.19398	1.87809	137.4	146.571	143.854
ENSG00000011451.21	155.569	167.319	162.825	158.907	161.859	62.9816	64.9841	65.8447
ENSG00000011454.18	99.3896	101.571	102.24	104.703	106.304	49.9976	54.3741	56.1713
ENSG00000011465.18	18.0921	20.779	18.7422	18.4552	18.9424	0	0.033952	0
ENSG00000011478.13	5.62457	5.2658	5.25605	6.47131	5.55348	24.284	26.0072	23.3406
ENSG00000011485.15	101.342	104.898	103.213	103.393	105.375	126.747	126.437	121.705
ENSG00000011523.15	56.1956	60.9496	56.9	62.8879	62.9058	45.7479	46.0049	46.2415
ENSG00000011566.15	50.2039	49.883	53.6641	59.2005	58.4024	55.9902	57.1073	57.8569
ENSG00000011590.14	0.0333802	0	0	0.0184368	0	0.0979192	0.067904	0.109924
ENSG00000011600.12	0	0	0	0	0	0.0195838	0.08488	0.0366415
ENSG00000011638.11	26.3036	27.9338	27.1594	24.4841	23.3044	20.4455	20.3882	19.4749
ENSG00000011677.13	181.355	187.496	186.618	178.284	184.88	13.2191	12.732	12.2932
ENSG00000012048.24	0.784435	1.03644	1.02876	0.829655	1.05011	61.2583	64.4579	67.1271
ENSG00000012061.16	30.8934	29.5219	30.5262	37.9982	37.6627	35.4076	32.8146	32.0246
ENSG00000012124.17	0.0166901	0.0835842	0.0561144	0.0553104	0.0403889	0.0979192	0.08488	0.183207
ENSG00000012171.20	3.70521	2.94216	2.88054	6.23163	5.21017	2.95716	2.59733	2.50994
ENSG00000012174.12	63.606	65.3461	68.815	64.1047	61.5493	16.4504	17.0439	18.1375
ENSG00000012211.13	0.0500703	0.0501505	0.093524	0.0553104	0.0605834	8.71481	9.99886	9.65502
ENSG00000012223.13	0.0500703	0	0.0748192	0.0368736	0.0807779	0.998776	1.29018	1.35573
ENSG00000012232.10	116.864	119.124	116.232	109.625	111.938	173.63	179.114	186.853
ENSG00000012504.15	0	0	0.0374096	0	0	0	0	0
ENSG00000012660.14	93.7818	93.3635	95.9369	94.9679	97.6605	222.022	223.744	220.142
ENSG00000012779.12	0.417253	0.284186	0.374096	0.368736	0.323112	1.2142	1.44296	1.28245
ENSG00000012817.16	29.5916	25.9445	25.2702	43.3449	45.4779	43.7307	45.0543	43.9514
ENSG00000012822.16	54.3597	56.7035	54.9921	78.9832	80.1317	14.4725	14.4975	16.3604
ENSG00000012963.15	38.0535	40.1873	41.9715	38.1636	38.7813	65.8583	67.1058	67.2371
ENSG00000012983.12	54.9605	56.8038	59.2194	65.8378	65.107	35.8972	37.7376	34.9193
ENSG00000013016.16	34.6821	37.7132	38.1017	39.6207	37.077	24.2448	26.8221	28.1223
ENSG00000013275.8	85.3532	91.9426	92.4952	83.2974	79.9903	163.427	155.415	163.164
ENSG00000013288.9	25.4858	26.3959	25.0831	26.8255	28.8175	6.52142	6.8583	6.55882
ENSG00000013293.6	55.9119	56.9041	55.5158	58.8687	59.5131	1.56671	1.3411	1.4107
ENSG00000013297.12	1.26845	1.03644	1.07534	1.01402	0.969335	5.13097	6.0095	5.36797
ENSG00000013306.16	47.5001	45.7707	45.434	50.4246	47.8609	175.667	174.496	171.922
ENSG00000013364.19	1.6857	1.33735	0.841716	1.82524	1.76237	2.6634	2.42757	2.69315
ENSG00000013374.17	40.4068	41.4745	39.5794	39.3072	38.3291	50.7809	51.6749	49.5209
ENSG00000013375.17	34.4317	35.5734	36.1564	38.6066	39.6417	73.8703	73.0477	78.3577
ENSG00000013392.8	15.4884	15.6637	15.3379	16.7959	17.3672	7.97063	7.36758	6.1008
ENSG00000013441.17	48.3846	44.216	49.4742	76.3836	75.3658	17.8017	16.3479	15.6825
ENSG00000013503.10	27.5721	26.446	26.8414	25.3321	25.5258	35.0355	34.665	34.2231
ENSG00000013523.11	17.0478	16.6533	16.4542	28.8064	28.9686	33.7191	35.6416	34.0844
ENSG00000013561.18	64.6408	60.8994	58.9201	59.2927	59.8766	27.4957	25.0226	25.9421
ENSG00000013563.14	12.8514	12.22	12.6632	14.3438	12.359	8.7344	7.82593	7.78631
ENSG00000013573.17	14.9952	12.4983	13.341	20.2272	21.5677	107.215	105.02	103.012
ENSG00000013583.10	9.19625	9.06052	8.06177	8.49936	8.07779	30.7466	29.3515	29.4414
ENSG00000013588.9	0.350492	0.300903	0.448915	0.184368	0.161556	0.274174	0.356496	0.549622
ENSG00000013619.15	12.7679	13.5406	14.702	10.933	12.6821	0.235006	0.118832	0.366415
ENSG00000013725.14	0.150211	0.167168	0.224458	0.202805	0.383695	0.156671	0.118832	0.25649
ENSG00000013810.21	4.15584	4.54698	3.27334	5.19917	4.56395	240.901	238.615	240.35
ENSG00000014123.10	13.4022	13.8415	15.3941	14.4544	15.368	31.9804	35.1573	35.1392
ENSG00000014138.9	2.25851	1.54698	2.83546	2.439	2.68445	39.8827	39.1511	37.7755
ENSG00000014164.7	29.7752	35.6737	33.5003	32.799	33.2603	36.4064	37.483	37.9605
ENSG00000014216.16	151.98	151.337	152.687	159.091	159.981	162.37	154.448	159.61
ENSG00000014257.17	0.0834506	0.0668673	0.130934	0.202805	0.18175	0.705018	0.797872	0.769471
ENSG00000014641.21	208.092	192.628	194.53	172.79	166.402	264.402	257.848	244.911
ENSG00000014824.14	136.475	140.622	141.577	123.213	128.376	103.716	109.088	111.573
ENSG00000014914.21	0.317112	0.31762	0.299277	1.16152	0.969335	3.19217	2.69918	2.78475
ENSG00000014919.13	29.0718	29.4032	30.1471	36.5264	32.586	52.7117	56.1909	56.9295
ENSG00000015133.20	50.0203	48.2782	49.7361	53.522	59.9372	63.1187	65.2557	69.9669
ENSG00000015153.15	31.1938	29.0706	32.3967	28.282	28.5752	2.13464	2.30874	1.97864
ENSG00000015171.21	110.322	116.968	116.138	121.332	124.701	40.6561	44.0188	45.1056
ENSG00000015285.12	0.917956	0.869275	1.23452	0.884966	1.1107	0.705018	0.628112	0.714508
ENSG00000015413.10	0.300422	0.36777	0.411506	0.294989	0.464473	7.77479	7.92779	7.52982
ENSG00000015475.19	14.6205	14.5771	14.5149	13.8645	14.1563	34.7417	34.5462	33.3254
ENSG00000015479.20	1056.74	995.72	997.719	902.615	915.336	691.293	674.956	680.903
ENSG00000015520.15	0.0166901	0.0167168	0	0.0368736	0	0.332925	0.322544	0.421377
ENSG00000015532.10	9.74703	9.26112	9.09053	11.2649	11.2281	42.5557	43.7132	41.7529
ENSG00000015568.13	93.6057	72.1483	99.3693	106.55	93.603	44.1941	31.0009	51.4138
ENSG00000015592.17	575.575	555.617	547.677	495.304	484.788	0.0587515	0.016976	0.0183207
ENSG00000015676.18	200.331	190.154	187.104	172.531	168.422	89.1848	89.1749	92.4464
ENSG00000016082.15	15.9724	17.6363	17.3955	13.551	13.2072	0.0391677	0.203712	0.146566
ENSG00000016391.11	1.3519	1.47108	1.12229	1.38276	1.35303	13.7087	13.7675	13.594
ENSG00000016402.14	0.183591	0.133735	0.224458	0.0184368	0.100972	1.03794	1.2053	1.08092
ENSG00000016490.16	0	0	0	0	0.0201945	0	0	0
ENSG00000016602.9	0	0	0	0.0368736	0	0	0.033952	0
ENSG00000016864.19	29.4914	29.1207	27.6831	30.0704	31.362	35.2901	33.3748	33.93
ENSG00000017260.20	262.152	241.525	244.64	263.812	266.446	141.395	142.887	141.583
ENSG00000017427.17	0.400563	0.250752	0.224458	0.0921839	0.18175	0.0195838	0.016976	0
ENSG00000017483.16	0.0500703	0.234036	0.224458	0.350299	0.484667	43.3195	40.1482	40.3422
ENSG00000017797.13	66.0094	59.8128	63.0539	58.6658	59.1496	131.075	140.256	139.897
ENSG00000018189.13	640.8	596.206	597.974	555.795	556.317	35.9755	36.6342	36.0552
ENSG00000018236.15	207.108	206.302	214.469	212.041	207.619	13.3758	11.6795	11.4138
ENSG00000018280.17	0.183591	0.150451	0.0748192	0.184368	0.282723	0.0587515	0.186736	0.0732829
ENSG00000018408.15	4.30605	4.61385	5.27475	5.07012	5.33134	22.2668	23.9701	24.8246
ENSG00000018510.18	130.233	129.706	127.679	127.398	127.124	111.373	117.134	114.963
ENSG00000018607.9	0.105648	0.275828	0.224458	0.31195	0.228399	0.0195838	0.033952	0.0366415
ENSG00000018610.15	27.4197	27.6998	28.7474	27.8395	24.7988	32.4303	36.5658	35.1756
ENSG00000018625.15	0.0333802	0.0334337	0.0187048	0.0368736	0.100972	97.9582	100.089	102.486
ENSG00000018699.13	19.7945	18.5222	18.5178	17.8284	17.2057	48.4309	46.9217	45.7469
ENSG00000018869.18	3.98894	3.72785	4.02153	4.16671	4.32162	3.62301	3.7517	4.25041
ENSG00000019102.12	0.0166901	0	0	0	0	0	0	0
ENSG00000019144.20	119.001	108.476	108.226	138.829	144.532	90.0465	91.263	92.2998
ENSG00000019169.11	0	0	0.0748192	0.0368736	0.0403889	0	0	0
ENSG00000019186.10	0.0166901	0	0.0561144	0.0553104	0	0.0587515	0.067904	0.0366415
ENSG00000019485.14	28.006	29.6055	29.909	28.9273	27.7674	13.317	12.9018	14.4917
ENSG00000019505.8	401.915	420.077	417.772	393.33	391.187	22.7368	24.6152	23.9818
ENSG00000019549.13	0.433943	0.384487	0.355391	0.258115	0.525056	1.15545	1.05251	1.00764
ENSG00000019582.17	0.867886	1.00301	1.01006	1.34589	0.928946	31.9413	33.273	31.2185
ENSG00000019991.18	0.267042	0.334337	0.243162	0.258115	0.201945	1.0967	0.831824	0.659546
ENSG00000019995.6	100.757	98.2142	95.0707	94.428	96.0594	39.4329	40.1671	38.6694
ENSG00000020129.16	148.375	153.661	149.489	153.468	152.61	75.2607	76.5957	74.144
ENSG00000020181.18	13.2853	14.1424	11.6344	20.3358	20.1743	2.56548	2.49547	2.61986
ENSG00000020219.9	0	0	0.0187048	0.0921839	0	0	0	0
ENSG00000020256.20	26.9879	27.2652	28.5996	26.6965	26.7173	33.6255	35.7175	36.3666
ENSG00000020426.11	9.84717	9.77935	9.68909	9.2737	9.63276	31.3537	29.725	29.8628
ENSG00000020577.14	10.3145	10.6319	10.2689	11.6336	12.3186	6.541	7.24875	8.26265
ENSG00000020633.19	0	0.0167168	0	0	0.0201945	0.430845	0.356496	0.348094
ENSG00000020922.13	6.34224	5.91776	7.03301	8.46248	7.69409	56.2056	57.0733	57.5271
ENSG00000021300.14	4.97365	4.06219	4.95677	6.47131	5.14959	14.7271	13.6317	13.8138
ENSG00000021355.13	0.550774	0.618523	0.860421	0.553104	0.525056	8.30355	7.18085	6.81531
ENSG00000021461.18	0	0	0	0.0184368	0.0201945	0	0	0
ENSG00000021488.13	0.183591	0.417921	0.46762	0.682161	0.565445	0.156671	0.033952	0.0366415
ENSG00000021574.14	149.393	150.184	155.792	134.773	131.951	43.4957	44.1376	45.472
ENSG00000021645.20	77.3754	81.8456	79.645	76.3652	78.0112	1.89963	2.46152	2.14353
ENSG00000021762.20	47.4166	45.5367	46.4814	61.0811	64.6829	7.01102	7.24875	6.87027
ENSG00000021776.11	47.6002	48.7296	47.398	51.8811	54.4645	115.486	117.644	120.129
ENSG00000021826.18	0.317112	0.217319	0.205753	0.331862	0.262528	32.8617	34.9536	38.0521
ENSG00000021852.14	0	0	0	0	0	0	0	0
ENSG00000022267.19	217.506	221.08	223.223	245.099	245.141	38.3452	38.3658	40.3606
ENSG00000022277.13	85.1682	84.4347	82.8784	71.0144	72.5183	63.5887	56.2585	58.7152
ENSG00000022355.18	2.52021	2.80843	3.105	3.06051	2.80703	0.25459	0.288592	0.293132
ENSG00000022556.16	21.2799	20.8459	20.1451	23.6175	22.0928	148.987	144.952	147.715
ENSG00000022567.10	30.2425	33.4838	32.6212	35.5092	36.3904	30.9816	31.3207	33.2704
ENSG00000022840.17	186.208	187.82	186.209	179.971	182.564	200.368	206.938	206.896
ENSG00000022976.16	7.16006	6.77032	6.78984	7.96469	8.0374	16.47	15.9405	16.1772
ENSG00000023041.12	29.7919	29.6724	31.1061	32.08	29.8676	40.9302	41.0989	38.4552
ENSG00000023171.20	73.0693	75.8443	74.4264	85.897	85.2005	17.0575	18.2662	18.0642
ENSG00000023191.17	62.1206	62.3203	60.6597	56.3797	55.1713	41.694	42.2872	39.9025
ENSG00000023228.14	181.874	182.109	177.723	181.778	174.667	129.33	138.122	136.584
ENSG00000023287.13	147.724	154.881	152.313	145.042	154.185	107.241	111.957	111.628
ENSG00000023318.9	38.0201	38.4487	37.0168	37.1501	41.3987	44.8078	44.9015	44.9774
ENSG00000023330.15	57.9481	61.986	60.6597	58.8133	60.1997	53.4835	55.9189	52.2507
ENSG00000023445.16	0.150211	0.183885	0.168343	0.110621	0.121167	0.332925	0.08488	0.238169
ENSG00000023516.9	179.252	177.198	183.401	180.275	180.559	43.5349	44.0867	49.3011
ENSG00000023572.10	9.47999	9.42829	10.5495	8.25968	8.0374	6.50184	7.41851	8.15272
ENSG00000023608.5	3.65664	3.59412	4.2834	4.33264	4.09948	18.4607	17.6696	18.8452
ENSG00000023697.13	1.81922	1.83885	1.90789	1.82524	1.85789	27.2215	27.1955	26.217
ENSG00000023734.11	260.783	247.493	255.508	226.293	219.474	336.548	330.947	319.312
ENSG00000023839.12	0.200281	0.31762	0.187048	0.387172	0.3635	0.450428	0.59416	0.458018
ENSG00000023892.12	0.400563	0.819125	0.579849	1.14308	0.969335	7.34394	7.12992	6.88859
ENSG00000023902.14	100.174	97.2251	101.53	94.3963	91.8243	36.9547	35.0894	35.5422
ENSG00000023909.10	11.7665	11.0498	11.5222	9.7715	11.4705	27.8482	28.299	28.8918
ENSG00000024048.11	41.6085	42.6279	45.3217	59.0715	59.4727	40.8519	42.7795	42.7423
ENSG00000024422.12	0.517394	0.351053	0.43021	0.424046	0.242334	14.1787	17.6211	16.965
ENSG00000024526.17	0.183591	0.200602	0.0561144	0.184368	0.141361	71.1677	79.2095	77.0385
ENSG00000024862.18	1.65232	1.72183	1.75825	1.78837	1.69634	10.8495	9.98189	10.6993
ENSG00000025039.15	36.1508	35.423	34.4542	36.0624	35.825	25.5178	26.1261	27.2246
ENSG00000025156.13	47.934	45.5534	46.5562	48.9497	45.4578	15.9217	16.942	16.6535
ENSG00000025293.17	98.3548	94.4501	93.4118	86.5423	91.5012	113.547	116.438	119.011
ENSG00000025423.11	0.500703	0.31762	0.50503	0.424046	0.3635	2.46756	1.90131	2.27177
ENSG00000025434.19	3.70521	3.778	3.85319	4.24046	4.26103	15.6279	15.7028	14.6749
ENSG00000025708.14	1.38228	1.21164	1.35479	1.4294	1.31345	0.176255	0.4244	0.323361
ENSG00000025770.19	80.5632	76.0616	75.6048	83.2974	83.0599	59.202	57.3958	55.292
ENSG00000025772.8	15.5385	16.1819	14.3279	14.012	15.0247	54.9131	54.2723	53.8446
ENSG00000025796.14	105.063	107.855	103.77	103.262	108.918	159.251	159.757	165.762
ENSG00000025800.14	97.065	93.6883	90.8855	99.0424	94.6313	130.029	151.919	156.971
ENSG00000026025.16	314.325	335.289	337.528	414.625	394.943	141.787	145.739	142.114
ENSG00000026036.23	8.91953	9.16801	7.85302	21.9501	21.7024	8.0096	7.2861	7.1024
ENSG00000026103.25	1.16831	0.865932	0.692078	1.10621	1.21167	5.2093	6.07741	5.53286
ENSG00000026297.17	13.1017	13.3567	12.1768	13.9198	14.6992	11.6861	12.1548	11.6186
ENSG00000026508.21	0.534084	0.68539	0.392801	0.553104	0.383695	8.69523	7.62222	7.82295
ENSG00000026559.14	2.78725	3.36008	3.105	3.09738	2.96859	21.9143	23.2401	23.2856
ENSG00000026652.15	85.9541	86.6601	88.137	112.981	113.453	34.4284	35.0554	36.3666
ENSG00000026751.17	0	0	0	0	0	0	0.016976	0
ENSG00000026950.17	22.3643	22.0955	23.0864	26.9118	26.9479	3.87212	4.5696	4.07948
ENSG00000027001.10	6.99316	6.80375	6.35963	6.15789	6.48243	26.3794	24.8868	25.7589
ENSG00000027075.17	1.25176	1.67168	1.44177	1.0509	1.07031	3.89719	4.82118	4.89163
ENSG00000027644.5	0	0.0334337	0.0187048	0.0737471	0	0.0391677	0.016976	0.0183207
ENSG00000027697.16	21.597	22.551	24.2227	22.8063	22.0928	25.3611	24.5133	23.2124
ENSG00000027847.14	14.4203	14.9448	13.8416	13.8092	13.4697	17.8017	18.4529	18.0276
ENSG00000027869.12	0	0	0.0187048	0	0.0201945	3.01591	2.56338	2.69315
ENSG00000028116.18	0.233662	0.150451	0.355391	0.313425	0.161556	30.4137	32.7976	31.0353
ENSG00000028137.19	0.0667605	0.0334337	0	0.0184368	0	2.13464	1.68062	1.39238
ENSG00000028203.19	117.832	116.098	124.424	123.434	117.189	58.6732	59.1613	59.2859
ENSG00000028277.22	167.552	163.089	153.192	158.39	148.894	8.91065	9.7612	8.75731
ENSG00000028310.18	48.6332	48.1599	48.1783	49.8687	52.104	58.6893	62.9473	57.8743
ENSG00000028528.15	54.126	52.1064	52.7849	59.9196	59.6949	57.9682	62.2001	62.1989
ENSG00000028839.10	41.0076	44.5838	43.6389	42.9452	42.4173	40.35	40.6236	39.4812
ENSG00000029153.15	20.7291	22.5677	22.7076	22.032	21.1638	20.3868	24.3945	23.0658
ENSG00000029363.17	265.442	258.632	256.82	251.873	254.046	285.666	288.021	306.945
ENSG00000029364.12	90.861	95.2024	94.1413	84.9198	84.635	43.4761	48.6532	46.9927
ENSG00000029534.22	68.9969	68.1211	70.8538	75.2221	78.5161	19.7209	20.3542	22.2047
ENSG00000029559.7	0	0	0	0	0	0	0	0
ENSG00000029639.11	7.15856	6.5428	6.51956	7.70953	7.6842	29.0254	29.6698	30.0867
ENSG00000029725.17	200.949	202.023	201.095	197.476	200.43	90.4774	93.1812	89.1303
ENSG00000029993.15	249.083	251.822	248.082	215.047	218.363	369.841	362.261	363.501
ENSG00000030066.14	47.7504	47.6263	48.1649	53.3561	55.1107	202.419	204.425	211.385
ENSG00000030110.14	7.62738	9.02709	8.49123	9.19996	8.86416	62.2766	58.8554	58.8093
ENSG00000030304.15	0	0	0.0187048	0.0184368	0	0.0587515	0	0.0183207
ENSG00000030419.17	12.0836	12.7215	12.9811	10.2877	10.7233	3.58384	3.7517	3.49926
ENSG00000030582.18	16.7903	18.3049	18.7235	18.6212	19.003	122.928	126.335	123.39
ENSG00000031003.11	88.2907	95.6871	101.361	99.2821	93.7023	15.3342	14.2938	13.6489
ENSG00000031081.11	1.8526	1.67168	1.23452	1.30901	1.1107	2.78091	2.80104	3.0962
ENSG00000031691.7	1.6857	1.50451	1.64602	1.49338	1.33284	18.8397	17.1288	19.5299
ENSG00000031698.13	210.329	205.634	201.077	185.917	188.273	182.169	180.149	178.389
ENSG00000031823.14	54.4432	58.1244	55.7029	54.2226	55.9185	86.4823	83.1315	87.1517
ENSG00000032219.19	97.1031	94.5003	97.452	100.444	98.7106	19.153	18.0625	20.3543
ENSG00000032389.13	32.8962	35.5066	31.8169	29.4067	29.8474	27.5741	25.1245	25.7956
ENSG00000032444.17	70.209	67.037	68.632	74.8557	78.1324	75.7568	78.1981	76.865
ENSG00000032742.18	15.3048	14.8111	14.6272	15.8925	14.439	9.43941	8.31824	10.0581
ENSG00000033011.14	15.188	15.0953	14.5897	13.5326	14.7218	39.7023	40.8611	39.9656
ENSG00000033030.15	19.3438	20.2274	20.5379	23.8388	23.8497	37.9535	39.7408	38.5651
ENSG00000033050.9	39.835	43.7722	40.4299	41.1291	39.6739	63.4329	63.7438	65.7009
ENSG00000033100.17	26.5196	26.144	25.3953	30.0322	31.0177	22.8422	22.7847	21.2103
ENSG00000033122.21	45.564	44.4668	46.7059	49.1525	49.0726	0.0195838	0.101856	0
ENSG00000033170.17	36.3177	37.1782	35.1463	34.4399	35.4009	30.7075	34.3255	32.7208
ENSG00000033178.13	81.0472	79.3715	80.8983	87.8144	88.7143	61.7283	63.8976	66.0279
ENSG00000033327.13	106.366	109.679	107.141	107.413	112.2	22.1689	22.9346	24.8979
ENSG00000033627.18	347.655	350.234	347.629	381.406	376.97	45.7283	43.6623	43.3468
ENSG00000033800.14	71.1333	75.7941	77.8494	74.798	78.4555	35.6818	34.5801	38.1804
ENSG00000033867.17	37.97	35.1555	37.9146	45.797	47.0127	83.9559	89.7351	92.3365
ENSG00000034053.15	258.129	260.615	257.733	240.84	242.596	20.2889	20.5919	21.1421
ENSG00000034152.19	11.3993	11.5346	12.0833	13.6248	12.2378	32.4308	35.0385	32.3178
ENSG00000034239.11	3.52161	3.59412	4.07765	3.59517	3.10995	0.0979192	0.033952	0.0732829
ENSG00000034510.6	2137.14	1841.16	1866.66	1506.01	1472.8	464.49	443.685	454.226
ENSG00000034533.12	2.18641	2.27349	2.39421	1.99117	2.34256	8.46022	8.62381	7.76799
ENSG00000034677.13	70.0317	69.0739	69.8063	70.4285	69.6911	12.847	12.5453	11.5237
ENSG00000034693.15	11.7058	11.1996	12.3977	10.0235	11.5783	16.5092	14.141	14.8031
ENSG00000034713.8	167.202	158.96	161.74	146.13	137.625	39.8335	38.7562	38.8033
ENSG00000034971.17	0	0	0	0	0	0	0.016976	0
ENSG00000035115.22	27.5053	26.981	27.4774	32.8544	32.816	14.5116	13.445	13.9604
ENSG00000035141.8	33.4303	31.9291	34.5291	32.8175	33.4824	147.976	142.429	143.012
ENSG00000035403.18	55.8451	54.8814	53.9072	61.671	65.4907	660.191	698.477	710.295
ENSG00000035499.13	2.33662	2.03945	1.964	1.89899	1.51459	70.8544	71.8085	69.0508
ENSG00000035664.11	0.817816	1.01973	0.879126	0.958713	0.727001	2.70257	2.35966	2.10688
ENSG00000035681.9	18.0086	17.4858	16.6847	22.6219	19.9117	28.2203	27.4672	27.9391
ENSG00000035687.10	64.5741	61.2839	63.4841	60.5648	57.8774	140.416	139.118	134.547
ENSG00000035720.8	0.0166901	0.0334337	0.0187048	0.0184368	0	0	0	0
ENSG00000035862.12	370.387	377.132	368.017	355.056	361.118	63.4908	63.3884	66.431
ENSG00000035928.17	44.8296	45.988	47.585	44.9304	44.6298	128.803	133.873	135.903
ENSG00000036054.13	37.2356	36.0415	37.8211	34.3846	35.2595	29.1212	29.674	29.1483
ENSG00000036257.14	112.592	116.098	115.876	112.428	111.171	137.302	138.117	139.476
ENSG00000036448.10	2.72049	2.52424	2.20717	2.80239	2.88781	0.156671	0.237664	0.219849
ENSG00000036473.8	0.0500703	0.0668673	0.0748192	0.0184368	0.0201945	0.0195838	0	0
ENSG00000036530.9	27.4385	27.4323	24.3162	26.8993	29.3628	0.450428	0.67904	0.604584
ENSG00000036549.13	46.0313	45.336	44.3678	44.0824	47.0531	60.3574	62.5905	62.8584
ENSG00000036565.15	2.60366	2.54096	1.88918	2.98676	2.30217	0	0	0
ENSG00000036672.16	2.65373	2.85858	2.76831	2.76552	3.08975	4.05386	4.48166	4.9466
ENSG00000036828.17	0.0333802	0	0	0	0	0.235006	0.288592	0.128245
ENSG00000037042.9	22.061	23.1431	23.7865	27.0696	28.7109	7.35236	8.77676	7.33562
ENSG00000037241.7	22.9099	22.1951	22.9996	18.486	19.1417	34.0871	32.3836	31.4829
ENSG00000037280.16	2.18641	2.57439	2.05753	2.21241	2.24159	9.63525	10.0837	8.35425
ENSG00000037474.15	28.0394	28.5858	25.0457	37.7217	39.6417	150.286	146.265	147.775
ENSG00000037637.11	60.7854	60.6319	57.7978	64.6947	62.926	25.3023	26.16	25.9605
ENSG00000037749.13	86.4214	89.8028	93.8046	86.1182	85.4428	33.0379	35.2252	33.5453
ENSG00000037757.14	1.26845	1.00301	0.692078	1.8068	1.79731	3.62301	4.71933	4.0672
ENSG00000037897.17	3.40478	3.3768	3.03018	3.13425	3.02917	19.6622	19.1999	19.0902
ENSG00000037965.6	664.317	663.976	649.169	535.128	546.22	0	0	0
ENSG00000038002.9	3.08767	2.34036	2.89924	2.69177	2.72625	9.96818	9.57446	10.4245
ENSG00000038210.14	3.30464	2.67469	2.58126	3.9086	3.85714	29.7479	29.4364	29.3681
ENSG00000038219.13	205.722	198.195	197.317	204.685	219.918	93.4345	100.753	107.836
ENSG00000038274.18	14.22	16.4494	15.8991	15.8925	16.0546	73.3415	73.9135	72.0005
ENSG00000038295.8	0.767745	0.835842	0.748192	0.866529	0.605834	0.332925	0.543232	0.51298
ENSG00000038358.15	85.6118	86.3254	86.1395	95.2267	101.835	85.3715	89.7979	88.9592
ENSG00000038382.23	406.655	436.376	428.49	450.577	445.409	61.4933	63.6939	74.3822
ENSG00000038427.16	57.5308	57.6564	58.359	66.9624	66.7225	460.71	460.474	511.863
ENSG00000038532.17	73.1528	74.2896	70.4049	71.2397	73.3665	17.8996	16.3649	17.8077
ENSG00000038945.15	0	0	0	0	0	0.0195838	0.016976	0.0366415
ENSG00000039068.20	0.0834506	0.0501505	0.112229	0.110621	0.0807779	269.924	285.383	297.052
ENSG00000039123.16	97.8875	98.3284	97.9757	96.0188	100.286	203.026	208.754	201.858
ENSG00000039139.11	1.66901	2.22334	2.07623	2.6549	2.86761	2.21297	2.00317	2.54658
ENSG00000039319.17	35.817	32.5477	35.3147	47.696	49.5774	28.2399	30.438	31.8781
ENSG00000039523.20	96.4355	104.263	102.989	124.928	124.761	5.07222	4.85513	4.89163
ENSG00000039537.15	0.0166901	0	0.0374096	0.0737471	0.0605834	0	0	0.0183207
ENSG00000039560.14	61.7868	61.0164	64.9805	62.4823	61.472	153.42	154.906	151.97
ENSG00000039600.11	0.133521	0.167168	0.0748192	0.0368736	0.100972	0.548348	0.288592	0.384735
ENSG00000039650.12	12.8347	10.7322	11.5035	18.2709	18.0539	37.4051	39.7408	36.3483
ENSG00000039987.7	0.0166901	0	0	0.129057	0	2.03672	2.08805	2.38169
ENSG00000040199.18	34.3816	35.2892	35.0154	39.5838	38.9551	14.5508	18.1304	17.3131
ENSG00000040275.17	13.786	13.457	13.6358	16.6484	16.1152	86.2277	85.0497	84.2937
ENSG00000040341.18	172.455	176.502	179.1	174.875	166.891	73.5689	72.0387	76.9674
ENSG00000040487.13	12.8347	12.989	12.925	13.6432	13.7928	12.0245	11.9002	11.3589
ENSG00000040531.16	5.9083	7.33869	7.81861	7.72501	7.85565	15.2166	13.2752	14.0337
ENSG00000040608.14	25.636	28.0007	25.4572	25.664	24.2132	22.306	24.8529	22.4429
ENSG00000040633.13	48.2511	46.1217	44.9663	48.6362	45.0741	72.7932	66.5799	69.3623
ENSG00000040731.10	25.5025	26.4293	26.7105	28.4848	27.9491	3.25092	3.36125	3.07788
ENSG00000040933.16	115.763	117.452	116.999	116.502	116.926	38.4235	38.7222	41.4598
ENSG00000041353.10	22.5317	23.7881	22.8573	21.3129	22.5168	0.372093	0.560208	0.348094
ENSG00000041357.16	92.7637	93.982	98.593	87.3166	85.2813	241.234	231.909	222.945
ENSG00000041515.16	57.1636	57.1047	56.1331	59.643	61.7951	0.489596	0.33952	0.403056
ENSG00000041802.11	33.0297	33.6844	35.3334	33.1493	32.19	77.8262	80.7888	80.0066
ENSG00000041880.15	7.04323	7.63959	6.6215	8.13062	9.22887	1.42962	1.6976	1.37405
ENSG00000041982.17	14.4369	15.0284	14.7768	23.9494	22.537	7.57895	6.26414	8.09776
ENSG00000041988.16	18.042	17.0512	16.8156	16.4087	16.2565	9.43941	8.09755	7.27333
ENSG00000042062.13	0.0333802	0.117018	0.0561144	0.165931	0	1.60588	1.81643	1.77711
ENSG00000042088.14	16.156	18.0709	17.4703	17.349	17.549	57.4982	57.0054	53.8813
ENSG00000042286.15	1.8526	1.83885	1.75825	2.00961	1.4742	8.77356	8.25033	8.59242
ENSG00000042304.14	0	0	0	0	0	0	0	0
ENSG00000042317.17	19.2771	18.0709	19.9206	20.4464	18.4981	7.42228	8.70869	7.45654
ENSG00000042429.12	32.0457	32.2869	33.5944	34.7779	37.0243	25.0176	23.6625	25.0118
ENSG00000042445.14	10.7317	10.9495	11.2229	12.1867	12.8437	15.06	14.9389	16.7451
ENSG00000042493.16	0.100141	0.0167168	0.0374096	0.0184368	0.18175	29.2583	27.2465	27.7925
ENSG00000042753.12	72.0178	60.9663	61.6884	54.1488	54.1414	111.393	107.696	105.253
ENSG00000042781.14	1.3519	1.17018	0.860421	1.32745	1.61556	0.117503	0.101856	0.164887
ENSG00000042813.8	0	0	0	0	0	0	0	0.0183207
ENSG00000042832.12	0.484013	0.585089	0.43021	0.239678	0.444278	0.156671	0.033952	0.0366415
ENSG00000042980.14	0.116831	0.0167168	0	0.0184368	0.0605834	0.76377	0.76392	0.476339
ENSG00000043039.7	0	0	0	0	0	0	0.033952	0
ENSG00000043093.15	35.9004	36.7937	36.2499	33.8131	34.0479	40.519	45.7164	44.3545
ENSG00000043143.22	4.28936	4.37981	3.83448	5.01481	5.1092	37.2289	39.8596	41.0018
ENSG00000043355.12	0.0667605	0.0167168	0.0374096	0.0553104	0.100972	188.318	199.078	193.229
ENSG00000043462.13	0.250352	0.384487	0.43021	0.184368	0.242334	0.76377	0.4244	0.348094
ENSG00000043514.17	18.2089	16.8004	17.4516	20.3911	20.7599	32.1567	30.404	29.0017
ENSG00000043591.6	0.634224	0.434638	0.486325	0.350299	0.545251	0.176255	0.135808	0.0916036
ENSG00000044012.4	0	0	0	0	0	0	0	0
ENSG00000044090.13	69.1471	69.2339	66.7644	86.5496	90.6621	34.5067	35.9552	34.6811
ENSG00000044115.21	261.284	258.676	252.216	261.563	259.176	527.628	522.25	523.295
ENSG00000044446.12	20.5789	20.7289	19.2098	23.5806	23.9304	41.7332	43.119	44.611
ENSG00000044459.15	6.87633	6.4527	6.73373	5.62322	6.42184	24.7344	26.1261	28.1956
ENSG00000044524.11	43.0438	45.8877	44.9476	38.5329	39.8033	0.822522	0.780896	0.769471
ENSG00000044574.9	419.105	399.148	391.342	378.913	373.315	1119.96	1088.72	1088.93
ENSG00000046604.14	2.93746	3.62755	3.75967	3.48455	3.6552	377.028	387.477	399.868
ENSG00000046647.14	8.06133	7.82348	7.55674	10.1587	9.69335	11.2607	12.4774	10.9558
ENSG00000046651.16	24.7347	23.6878	25.1954	32.0616	31.0389	32	30.9982	33.7101
ENSG00000046653.15	143.635	148.93	153.043	137.409	131.264	107.437	114.809	112.214
ENSG00000046774.10	0	0	0	0	0	0	0	0
ENSG00000046889.19	9.69696	8.99366	9.57686	11.1543	11.531	56.8715	59.1104	60.7515
ENSG00000047056.18	81.6147	88.8165	83.0119	84.9198	87.4623	15.4321	15.1086	14.4551
ENSG00000047188.16	52.2901	48.4287	52.1116	62.3163	62.2192	53.5618	53.3895	54.9622
ENSG00000047230.15	35.6668	35.9913	36.1564	37.906	34.5931	63.0404	59.5688	58.5347
ENSG00000047249.18	111.24	106.77	102.54	100.444	95.5199	33.175	31.9149	30.0094
ENSG00000047315.17	223.13	212.722	209.774	197.476	196.331	222.903	218.192	217.082
ENSG00000047346.13	49.7032	46.8907	50.372	56.011	56.908	5.62056	6.0095	5.49622
ENSG00000047365.13	1.86929	1.73855	1.90789	1.69618	2.26178	1.80171	2.41059	2.50994
ENSG00000047410.14	135.307	133.935	131.644	151.44	162.767	284.377	295.739	316.417
ENSG00000047457.14	0.0667605	0.0668673	0.0748192	0.147494	0.141361	1.33816	1.59574	1.44734
ENSG00000047578.14	21.7973	23.3868	22.0717	25.3506	28.5146	22.5998	21.933	24.6231
ENSG00000047579.20	38.3706	34.1191	34.6039	33.979	33.3007	13.317	13.2413	12.4947
ENSG00000047597.7	12.4842	13.2899	12.9063	11.6705	10.7435	2.4284	1.74853	1.72215
ENSG00000047617.17	1.60225	2.07289	1.68343	1.71462	2.34256	3.50551	2.86894	3.84735
ENSG00000047621.12	33.2968	31.5447	30.9377	32.1538	30.534	12.8274	13.5808	13.6673
ENSG00000047634.15	12.9849	12.9555	13.3739	15.332	16.5393	1.78213	1.79946	1.55726
ENSG00000047644.20	13.252	12.9555	12.9063	18.529	20.0127	50.4284	57.8542	57.582
ENSG00000047648.23	0.550774	0.484788	0.617258	1.27214	1.21167	0.352509	0.76392	0.75115
ENSG00000047662.5	8.04464	8.62589	7.61285	10.3799	9.71354	1.03794	0.882752	0.879395
ENSG00000047849.22	722.098	718.289	723.464	681.755	678.413	347.457	349.349	368.228
ENSG00000047932.14	74.4546	76.6132	80.0378	86.8004	88.7345	39.7552	38.6713	40.6171
ENSG00000047936.11	0	0	0	0.0368736	0	0	0	0
ENSG00000048028.12	7.10999	7.53929	7.31358	13.3114	13.4899	93.9437	97.8496	98.4556
ENSG00000048052.24	32.2453	31.4611	31.5176	31.9325	27.7876	16.1567	16.9251	19.0169
ENSG00000048140.18	110.522	118.706	114.043	116.428	110.989	75.5545	75.1867	72.7333
ENSG00000048162.22	12.4174	11.4343	11.2042	10.1034	10.6223	56.3819	54.5609	53.295
ENSG00000048342.18	15.8723	16.4494	15.3753	13.8092	14.6612	16.5875	15.6858	16.6352
ENSG00000048392.13	33.5471	33.9686	34.9219	28.448	30.0696	87.9119	97.4931	93.3258
ENSG00000048405.11	13.6859	13.5741	14.6459	15.6897	14.7016	3.9951	3.78565	3.24277
ENSG00000048462.11	0.0333802	0	0.0187048	0.0184368	0	0	0	0
ENSG00000048471.14	41.9423	41.5246	40.7204	41.7593	44.7913	11.6132	12.8678	13.0627
ENSG00000048540.16	125.86	123.855	128.053	130.108	131.325	11.9853	12.9697	11.8718
ENSG00000048544.6	26.2869	27.5326	26.8414	24.1153	25.3239	59.1236	59.6027	58.8645
ENSG00000048545.18	1.185	1.40421	1.29063	1.14308	1.21167	11.8482	9.84608	11.9268
ENSG00000048649.14	151.685	143.344	148.187	155.303	153.876	128.31	139.556	142.185
ENSG00000048707.15	54.9439	54.6139	55.9648	67.5893	68.1361	35.9168	38.5016	42.7789
ENSG00000048740.19	61.5365	59.98	61.969	65.7456	66.3792	31.1383	33.0692	34.7544
ENSG00000048828.18	22.2025	23.0545	22.7209	29.5468	29.2267	93.7968	96.0687	99.446
ENSG00000048991.17	66.9607	70.2776	71.1718	80.1816	80.1721	77.3954	77.5124	82.4433
ENSG00000049089.15	2.7038	2.99231	2.16976	2.80239	3.2715	6.32558	5.85672	5.6611
ENSG00000049130.16	34.8656	39.6523	41.506	46.9769	44.8519	11.5741	14.0222	13.2642
ENSG00000049167.16	27.739	28.753	29.6658	28.6139	29.1608	25.6548	25.3621	25.5391
ENSG00000049192.15	1.15162	1.25376	0.823011	1.27214	1.29245	1.86047	1.56179	1.79543
ENSG00000049239.13	19.2938	20.1438	19.3034	22.4007	21.5879	14.9033	17.5362	17.2398
ENSG00000049245.13	10.9821	10.0468	10.3999	12.8873	13.1466	48.7246	51.6749	51.0415
ENSG00000049246.15	10.5148	11.5346	10.7927	13.2745	14.7016	10.2619	9.93096	10.9741
ENSG00000049247.14	11.9668	11.568	12.0459	10.3983	9.63276	0.0979192	0.050928	0.0366415
ENSG00000049249.10	0.166901	0.150451	0.093524	0.0737471	0.242334	0	0	0
ENSG00000049283.19	1.16831	0.785691	1.04747	1.0686	0.802326	2.60465	2.59733	2.40002
ENSG00000049323.16	4.08908	3.5774	2.88054	3.85329	3.89753	82.2326	83.454	86.6937
ENSG00000049449.10	96.9642	88.4404	94.3184	86.7921	86.5794	257.283	242.355	248.468
ENSG00000049540.19	0.700985	0.752257	0.617258	0.57154	0.666418	9.43941	9.43865	9.16036
ENSG00000049541.11	18.4593	16.5497	17.9192	15.6897	14.2371	90.4774	89.6163	86.5654
ENSG00000049618.25	189.767	192.511	196.4	200.629	210.386	93.9241	99.1398	111.152
ENSG00000049656.14	68.1124	66.5831	67.8423	66.0406	65.006	111.452	107.254	105.711
ENSG00000049759.20	334.386	304.029	313.231	334.646	333.815	80.4896	87.002	87.8845
ENSG00000049768.18	0.417253	0.752257	0.50503	0.57154	0.464473	1.42962	0.984608	0.952678
ENSG00000049769.14	28.5735	25.9278	24.2975	24.4287	25.3845	6.01224	5.17768	5.75271
ENSG00000049860.14	14.0531	12.8385	12.5883	15.0075	15.4286	63.9217	65.5273	63.9027
ENSG00000049883.15	17.1074	18.3049	17.7322	18.7318	17.8519	19.3684	20.4221	20.0062
ENSG00000050030.16	95.3506	97.5093	97.7139	97.6412	97.4585	1.13586	0.831824	1.11756
ENSG00000050130.18	35.1828	38.0809	38.2887	41.3168	37.5213	29.5129	29.1308	27.5361
ENSG00000050165.19	409.375	433.752	424.15	405.572	391.854	34.1151	35.8363	35.0476
ENSG00000050327.15	0.250352	0.0585089	0.149638	0.0368736	0.141361	36.0306	37.6429	39.701
ENSG00000050344.9	8.56203	8.67604	8.43587	9.16308	8.46148	152.969	154.176	145.558
ENSG00000050393.12	28.3231	30.3243	29.1047	29.1301	29.1002	55.1873	55.1041	59.6523
ENSG00000050405.14	8.2783	8.05751	8.36105	10.0112	9.5116	61.7087	63.2526	65.5699
ENSG00000050426.16	55.0273	56.8707	54.618	54.0198	57.3523	18.7026	20.2524	18.5955
ENSG00000050438.17	204.821	203.126	196.064	206.658	209.417	13.0624	12.3415	12.7695
ENSG00000050555.19	0.550774	0.200602	0.224458	0.147494	0.403889	26.2228	28.0104	24.8795
ENSG00000050628.21	85.2197	80.6921	86.6032	68.9904	68.0352	0.391677	0.407424	0.366415
ENSG00000050730.16	0.667605	0.969576	0.804306	0.46092	0.706807	0.0587515	0.016976	0
ENSG00000050748.18	141.833	137.68	142.718	150.887	145.945	56.9107	56.7508	59.0843
ENSG00000050767.18	0.784435	0.63524	0.710782	0.608414	1.00972	8.91065	9.81213	9.96648
ENSG00000050820.17	66.944	70.6249	66.0279	65.8462	66.6014	104.01	105.302	103.097
ENSG00000051009.11	24.1506	22.3838	22.4084	23.7835	25.546	19.6426	21.6104	21.9299
ENSG00000051108.15	60.001	57.1047	63.2783	53.6695	51.1526	25.0282	23.1383	23.7253
ENSG00000051128.19	18.9433	17.9204	18.7048	16.6226	16.5999	16.5883	15.8556	15.4874
ENSG00000051180.17	0.0834506	0.100301	0.112229	0.0368736	0	41.3807	39.6559	41.4048
ENSG00000051341.15	0.133521	0.0835842	0.0374096	0.0553104	0.100972	41.2632	43.6962	46.1866
ENSG00000051382.9	32.6792	30.9429	31.1996	31.1582	29.8474	46.6096	46.0559	45.6186
ENSG00000051523.12	0.550774	0.551655	0.523734	1.19839	1.02992	102.678	107.22	99.4083
ENSG00000051596.10	31.877	34.143	32.6713	29.0025	28.9579	102.903	104.456	100.633
ENSG00000051620.11	23.8669	23.8382	23.2314	22.032	21.5475	41.4198	37.6867	38.5835
ENSG00000051825.15	10.7985	10.8659	10.6659	14.8785	16.2265	39.013	43.0342	44.5734
ENSG00000052126.16	47.9006	47.2251	49.2123	51.7882	53.3685	89.2632	87.8951	89.4922
ENSG00000052344.16	0.0333802	0.0167168	0.0748192	0.0368736	0.0605834	93.885	97.0687	94.6266
ENSG00000052723.12	57.4641	57.3722	59.3877	55.126	55.4136	55.7356	59.9422	60.8431
ENSG00000052749.14	46.9493	43.4972	44.2556	48.2859	46.4675	96.6071	96.4916	95.2678
ENSG00000052795.13	139.846	151.304	151.247	138.516	143.926	17.1359	17.3495	17.2398
ENSG00000052802.13	181.388	180.692	190.639	183.446	177.53	124.514	132.99	128.153
ENSG00000052841.16	69.264	71.1636	71.5459	82.1728	85.9477	55.8531	53.2707	53.0202
ENSG00000052850.8	0.0333802	0.0167168	0.0187048	0	0	0	0.016976	0
ENSG00000053108.17	46.5654	50.5183	52.1864	61.3392	64.4608	4.87638	4.82118	4.47026
ENSG00000053254.16	80.1793	80.5751	84.7889	80.8084	75.7697	120.401	133.499	133.063
ENSG00000053328.9	0.300422	0.384487	0.243162	0.405609	0.242334	0.25459	0.237664	0.146566
ENSG00000053371.13	19.3605	18.773	19.5839	16.1506	16.0522	31.9017	32.2544	31.42
ENSG00000053372.5	36.301	34.4367	33.1262	30.6788	31.9477	92.9841	89.6163	91.1639
ENSG00000053438.11	640.066	661.117	647.523	568.756	566.011	82.9963	77.6652	77.46
ENSG00000053501.14	12.5343	11.9525	12.0833	10.933	11.733	6.77601	6.12833	5.82599
ENSG00000053524.13	24.5678	23.5707	25.0457	26.5858	27.3231	3.62301	3.68379	3.57254
ENSG00000053702.15	0.0500703	0.0556671	0.0836105	0	0.0403889	0.114957	0.08488	0.191085
ENSG00000053747.17	0.484013	0.434638	0.523734	0.848092	0.827973	1.07711	0.696016	0.861074
ENSG00000053770.12	64.3404	63.5574	67.0193	67.8842	70.1152	44.1616	44.2904	45.472
ENSG00000053900.11	14.2534	14.9114	14.0847	20.0961	18.3972	37.7381	36.9058	34.846
ENSG00000053918.18	0.250352	0.334337	0.168343	0.202805	0.201945	2.27173	2.0541	2.14353
ENSG00000054116.12	59.8508	57.439	57.2367	54.0751	53.5557	41.5961	40.6066	36.8979
ENSG00000054118.15	151.096	147.86	147.095	150.739	151.519	288.392	307.215	325.907
ENSG00000054148.18	61.9704	67.3855	65.9905	59.5508	59.0082	43.4957	45.3429	42.2293
ENSG00000054179.12	0.0166901	0.0167168	0.093524	0.0184368	0.0201945	1.64504	1.42598	1.37405
ENSG00000054219.11	0.233662	0.351053	0.0561144	0.158741	0.236881	5.52264	5.43232	5.21958
ENSG00000054267.22	75.8898	73.7714	77.5028	85.0673	81.6919	50.3203	49.7566	51.9776
ENSG00000054277.14	5.44548	6.19543	5.84469	6.62249	6.09853	15.1083	15.9082	15.8826
ENSG00000054282.16	18.1755	18.3718	18.1437	20.8336	20.3964	7.7552	7.12992	6.57714
ENSG00000054356.14	126.995	130.191	123.302	133.003	128.336	1.84088	1.35808	2.01528
ENSG00000054392.13	3.35471	3.42695	3.03018	3.09738	2.80703	0.802938	0.797872	0.897716
ENSG00000054523.20	917.214	939.108	916.589	950.494	971.069	154.999	170.644	181.76
ENSG00000054598.9	0.183591	0.100301	0.0374096	0	0.0403889	0.235006	0.25464	0.274811
ENSG00000054611.14	17.0406	16.5329	15.2818	15.6897	14.4189	23.3048	22.9006	24.4032
ENSG00000054654.20	55.5614	54.5303	55.0295	54.7573	53.899	73.7919	79.3458	89.167
ENSG00000054690.14	17.5246	17.5527	16.7221	28.3373	29.0397	27.2607	30.2682	29.4597
ENSG00000054793.14	876.415	905.969	918.686	888.561	909.7	28.0832	30.0984	31.6033
ENSG00000054796.13	0	0	0	0	0	0	0	0
ENSG00000054803.4	0.0166901	0.100301	0.0187048	0.0921839	0.0807779	0	0	0
ENSG00000054938.17	0.150211	0.167168	0.093524	0.129057	0.201945	0.274174	0.237664	0.293132
ENSG00000054965.11	428.903	439.335	432.829	448.217	454.234	52.3672	52.32	55.0171
ENSG00000054967.13	16.2061	18.3049	17.6199	17.5334	16.822	9.22399	9.60841	8.81227
ENSG00000054983.17	34.5152	36.0248	37.1664	32.9097	35.1788	13.6108	13.6317	14.968
ENSG00000055044.11	56.012	56.6032	56.3015	54.0567	55.0703	176.235	171.678	165.235
ENSG00000055070.17	73.6869	81.2438	78.4853	70.7788	71.8115	140.945	136.674	139.805
ENSG00000055118.17	100.207	105.166	103.325	112.354	106.566	10.967	10.6439	12.2199
ENSG00000055130.18	93.7484	91.4244	98.3685	91.5202	94.6515	127.432	124.468	125.845
ENSG00000055147.19	14.3702	16.1485	17.9753	15.8556	15.4286	14.6879	14.8879	14.9864
ENSG00000055163.21	407.79	426.797	416.668	435.827	441.754	90.8495	92.3155	94.1502
ENSG00000055208.20	41.9256	43.0793	42.6282	46.7004	45.4376	87.9511	89.4465	93.3624
ENSG00000055211.14	19.3939	20.01	21.9033	23.1197	22.0726	26.8495	28.265	27.646
ENSG00000055332.19	42.927	40.2374	41.8426	44.5617	45.8415	65.0967	72.0122	71.4325
ENSG00000055483.20	25.5192	27.5995	26.299	30.6604	31.2812	68.7001	71.9782	72.0554
ENSG00000055609.21	87.1892	93.7313	92.9442	122.715	122.399	30.825	32.3732	38.5835
ENSG00000055732.13	0.0166901	0.100301	0.130934	0.129057	0.0807779	1.19461	1.01856	0.842753
ENSG00000055813.6	39.5309	40.2576	40.6792	33.8274	34.8038	0.195055	0.171797	0.238169
ENSG00000055917.17	122.656	127.566	131.233	133.685	135.222	133.405	141.817	141.729
ENSG00000055950.17	27.4552	29.99	28.4687	27.268	25.3643	45.9829	45.4108	41.7713
ENSG00000055955.17	0.491858	0.377968	0.75025	1.32763	1.37524	0.655667	0.738286	0.494293
ENSG00000055957.11	0	0.0167168	0	0.0184368	0	0	0	0
ENSG00000056050.7	36.7349	33.4156	31.9104	27.0099	27.828	33.4296	32.9165	30.9437
ENSG00000056097.16	194.607	192.427	195.615	190.452	188.313	149.777	156.077	160.599
ENSG00000056277.16	6.19203	7.13809	7.93084	9.0709	9.28946	9.47858	9.69329	10.4428
ENSG00000056291.19	4.79006	4.99833	4.6575	6.12101	5.61406	1.48837	1.56179	1.31909
ENSG00000056487.16	66.6436	67.8871	70.2365	68.2899	66.0965	19.388	19.8619	19.4016
ENSG00000056558.11	2.21979	2.1899	2.16976	3.83485	3.43306	3.54468	3.36125	3.71911
ENSG00000056586.16	110.522	116.968	117.055	117.977	120.824	45.5129	48.6532	48.0553
ENSG00000056736.10	0.267042	0.434638	0.187048	0.589977	0.58564	4.30845	3.29334	3.38933
ENSG00000056972.21	0.934646	1.03644	1.47768	1.0509	0.827973	15.6475	15.9235	15.1879
ENSG00000056998.20	25.8817	25.705	24.522	29.8307	26.5961	78.7235	75.1018	75.9394
ENSG00000057019.16	82.5827	82.3805	84.3774	82.4493	81.4241	78.825	92.2985	94.9014
ENSG00000057149.16	0	0	0	0	0	0.0587515	0.050928	0.109924
ENSG00000057252.13	21.7973	21.1969	22.7263	23.1382	20.8609	7.06977	7.11294	6.83363
ENSG00000057294.17	5.09048	5.44969	5.48051	5.14386	5.61406	31.7258	32.5625	36.2565
ENSG00000057468.7	0.100141	0.0334337	0.130934	0.147494	0.121167	0.0587515	0	0.0366415
ENSG00000057593.14	0.350492	0.334337	0.355391	0.51623	0.58564	0.50918	0.33952	0.51298
ENSG00000057608.17	319.312	318.431	314.021	291.364	288.125	528.936	527.414	523.23
ENSG00000057657.17	0	0	0	0.0184368	0.0201945	0.920441	0.797872	0.622905
ENSG00000057663.16	25.4858	23.3367	24.1666	22.0135	21.4869	50.8005	48.5683	48.0736
ENSG00000057704.13	6.12527	6.10164	6.92078	6.04727	7.55273	3.36842	3.19149	3.02292
ENSG00000057757.10	102.544	99.0138	96.2175	87.1138	86.19	67.7993	63.1847	61.3012
ENSG00000057935.14	88.0404	88.5491	85.8363	81.9146	81.8482	136.734	127.048	128.575
ENSG00000058056.10	28.1399	30.1532	28.898	32.5225	30.3123	42.1466	47.7971	48.2716
ENSG00000058063.16	29.8252	27.1147	29.4039	32.2828	30.534	28.4162	30.421	32.5193
ENSG00000058085.15	0.650914	0.63524	0.617258	0.57154	0.646223	19.4859	21.8821	22.6627
ENSG00000058091.17	26.4371	26.2287	26.3177	26.1006	27.2423	43.7699	46.2426	48.3118
ENSG00000058262.11	161.293	168.94	166.641	170.743	170.098	287.001	285.91	283.623
ENSG00000058272.19	75.4393	74.0723	74.389	74.6321	76.4967	118.091	131.462	135.702
ENSG00000058335.16	7.31027	8.82649	7.57544	9.23683	11.3897	0.587515	0.662064	0.421377
ENSG00000058404.21	142.484	144.233	140.024	148.711	145.844	0.195838	0.118832	0.109924
ENSG00000058453.17	31.0438	26.8676	27.4699	39.6352	41.2135	68.7348	72.6131	70.2856
ENSG00000058600.16	29.7084	31.5112	32.0039	38.1826	38.3291	91.7699	89.6163	89.4051
ENSG00000058668.16	57.2638	56.436	58.9201	71.0185	70.4383	35.9951	40.3519	42.3575
ENSG00000058673.17	152.927	152.137	156.78	190.521	185.332	109.559	111.807	111.058
ENSG00000058729.11	20.846	19.9933	20.3508	18.3446	20.3156	48.5679	48.4665	47.6339
ENSG00000058799.15	34.4985	33.0157	32.3967	29.3145	28.7973	23.4614	23.1553	23.8902
ENSG00000058804.12	20.2785	20.7289	19.135	19.4324	19.6694	147.506	149.44	144.532
ENSG00000058866.15	0.267042	0.200602	0.130934	0.184368	0.222139	0.665851	0.797872	1.02596
ENSG00000059122.17	73.1027	70.194	71.7516	82.0621	80.7577	27.0257	27.0597	26.6383
ENSG00000059145.19	18.2423	17.5527	18.2185	21.1286	21.8302	30.4137	31.5244	29.3315
ENSG00000059377.18	0.600844	0.451354	0.43021	0.46092	0.444278	0.50918	0.746944	0.51298
ENSG00000059378.13	0.200281	0.0501505	0.093524	0.0737471	0.0605834	7.79437	7.77501	7.36493
ENSG00000059573.9	47.9674	50.3344	48.3332	51.1621	52.0613	189.102	192.389	197.644
ENSG00000059588.10	28.3565	24.0054	25.4572	75.8489	79.0008	39.5006	40.2161	37.9789
ENSG00000059691.12	20.7458	19.8429	20.3882	18.8793	16.7412	23.6181	23.1043	23.6887
ENSG00000059728.11	40.2065	42.1599	42.2541	45.3196	43.2566	2.09547	2.08839	2.21919
ENSG00000059758.8	81.7315	84.8045	84.6766	86.8373	87.2199	23.0894	22.9006	23.194
ENSG00000059769.20	11.486	10.2021	10.6673	10.8725	10.8992	11.0604	11.4909	10.7167
ENSG00000059804.16	58.2483	59.9185	59.3314	57.43	54.868	725.325	790.131	740.166
ENSG00000059915.17	167.619	178.218	167.501	169.969	169.533	4.58262	4.94001	4.96492
ENSG00000060069.18	24.2841	22.4507	20.7249	21.7001	22.3149	60.4945	60.0271	61.5576
ENSG00000060138.13	11.4995	12.5878	12.0833	10.509	11.2483	314.34	324.462	322.5
ENSG00000060140.9	4.68992	3.96189	4.2834	3.5583	3.2917	2.40881	2.51245	2.41834
ENSG00000060237.19	154.333	159.813	163.499	182.801	182.558	220.436	232.571	261.015
ENSG00000060303.5	0	0	0	0	0	0	0	0
ENSG00000060339.14	83.3838	71.8489	75.1559	88.2569	91.2588	181.17	177.263	185.845
ENSG00000060491.17	51.4389	50.9529	49.1001	54.6835	51.3343	28.5337	27.7558	26.3818
ENSG00000060558.4	0.0166901	0.0334337	0.0187048	0.0553104	0.0807779	0.724602	0.882752	0.75115
ENSG00000060566.14	0.0166901	0.0668673	0.112229	0.0368736	0.0403889	0.274174	0.101856	0.146566
ENSG00000060642.12	4.90689	5.43297	5.12512	7.28253	6.60359	10.399	11.0004	10.3695
ENSG00000060656.20	6.10858	7.32197	6.88337	7.68814	7.18923	57.4198	58.2277	60.1286
ENSG00000060688.13	26.8878	30.4414	29.4788	26.0143	26.3134	107.104	106.287	103.622
ENSG00000060709.16	52.5906	52.1732	52.2799	67.3311	69.368	0.783354	0.662064	0.934357
ENSG00000060718.22	5.95837	3.99532	4.15247	8.29655	9.89529	17.0184	17.7739	17.881
ENSG00000060749.16	44.4458	46.0214	49.7548	55.0522	56.08	172.71	186.006	195.464
ENSG00000060762.19	18.6262	19.2076	19.6775	18.0496	15.9132	5.75765	4.53259	5.73439
ENSG00000060971.19	36.9352	35.4063	34.8283	41.7778	40.9746	29.2587	30.2173	29.8628
ENSG00000060982.15	117.699	109.562	111.125	110.787	112.14	573.023	616.976	619.479
ENSG00000061273.18	24.0171	20.4614	21.3983	43.4186	48.285	89.4982	88.2582	88.5807
ENSG00000061337.15	51.272	53.8115	51.8871	45.5942	46.9925	14.2179	15.9914	14.3634
ENSG00000061455.11	2.83732	3.36008	3.61003	3.72423	3.81676	0.0587515	0.101856	0.0732829
ENSG00000061492.12	0.0834506	0.0167168	0.0561144	0.0368736	0.141361	0.0195838	0.033952	0.0732829
ENSG00000061656.11	2.48683	1.87229	2.15105	3.89016	3.2715	0.802938	0.662064	0.586263
ENSG00000061676.16	265.573	270.261	276.363	273.768	273.776	258.193	256.524	263.745
ENSG00000061794.13	53.642	52.2067	53.7202	48.6731	47.6993	76.5337	75.0509	73.1363
ENSG00000061918.14	52.674	56.6533	57.405	61.3207	59.1092	3.72093	3.70077	4.17713
ENSG00000061936.10	45.6475	43.6309	46.4814	68.2161	70.0546	63.8825	65.799	61.8325
ENSG00000061938.21	73.4988	66.7816	67.3726	106.332	108.758	36.0805	37.6463	36.1571
ENSG00000061987.16	39.4054	39.7359	40.9822	53.817	53.5759	27.4761	29.8268	30.3391
ENSG00000062038.15	3.40478	3.19291	2.7122	3.59517	2.82723	181.797	183.901	183.94
ENSG00000062096.15	0.0500703	0	0.0187048	0.0184368	0.0605834	0	0	0.0183207
ENSG00000062194.16	136.976	137.646	135.404	127.288	128.962	134.972	142.446	135.793
ENSG00000062282.15	8.29499	9.97995	9.3524	9.12621	10.2386	3.19217	3.48008	3.07788
ENSG00000062370.17	16.6234	16.8338	17.0214	17.7915	17.0643	7.34394	6.55273	6.66874
ENSG00000062485.19	238.857	256.025	252.487	263.549	264.511	203.8	207.717	206.973
ENSG00000062524.16	0.233662	0.150451	0.261867	0.331862	0.222139	0.0391677	0.067904	0.109924
ENSG00000062582.14	32.5622	29.9405	33.6883	28.6981	26.8168	57.5569	56.3943	51.4653
ENSG00000062598.18	70.0317	67.9205	66.0841	76.9736	79.7278	30.1004	31.1	30.0277
ENSG00000062650.20	44.4458	48.1612	47.4915	44.9304	44.65	116.034	126.115	132.294
ENSG00000062716.13	57.5308	61.0499	62.5301	56.3428	54.9694	70.2473	68.0737	67.7684
ENSG00000062725.10	82.7162	86.1418	90.1571	92.0549	88.7143	20.093	21.5765	21.1238
ENSG00000062822.16	8.6121	7.95721	7.83731	11.1174	9.53179	142.982	150.508	144.954
ENSG00000063015.21	184.476	219.258	210.148	251.091	259.842	5.40514	4.70235	5.77103
ENSG00000063046.18	503.364	473.775	458.35	420.61	443.939	991.946	1027.18	1043.87
ENSG00000063127.16	0.116831	0.0501505	0.0187048	0.0921839	0.0807779	0.430845	0.271616	0.219849
ENSG00000063169.12	24.9851	26.4293	24.84	28.4111	31.0995	23.1677	22.8157	22.2963
ENSG00000063176.16	31.7947	30.8593	29.8716	33.7209	33.4219	53.1506	51.6919	52.4706
ENSG00000063177.13	372.64	360.231	353.409	317.776	320.082	667.261	639.588	633.329
ENSG00000063180.9	50.1204	48.5457	45.9951	44.8383	46.4675	75.1236	70.2806	73.7959
ENSG00000063241.8	15.0879	15.3962	14.1221	12.5186	13.8938	38.0122	38.0262	36.8613
ENSG00000063244.14	146.79	148.646	146.833	152.767	157.497	286.355	280.053	280.6
ENSG00000063245.15	185.611	174.089	168.455	156.676	164.979	178.624	173.698	171.72
ENSG00000063322.15	78.527	76.2956	78.3357	66.5015	67.4495	55.0894	56.8696	57.692
ENSG00000063438.20	0.987554	2.03945	2.18846	1.53044	2.60509	0.417919	1.10344	0.51298
ENSG00000063515.3	0.0333802	0.100301	0.0374096	0.0553104	0.0403889	0.235006	0.203712	0.146566
ENSG00000063587.15	34.5986	35.6236	35.0154	35.6199	38.0464	18.0367	17.6381	17.4963
ENSG00000063601.17	20.7458	23.2865	22.9508	23.3594	23.991	33.0967	33.3748	32.9773
ENSG00000063660.9	141.566	141.057	137.424	181.953	184.557	56.1077	58.0579	60.7882
ENSG00000063761.16	6.72612	5.83417	6.19129	6.9691	6.88631	9.55692	9.20099	9.45349
ENSG00000063854.13	59.1831	60.1639	58.1719	58.758	57.1705	16.9988	16.976	15.4261
ENSG00000063978.17	51.2053	54.2461	53.8014	51.3162	53.0105	87.579	90.6688	90.5594
ENSG00000064012.24	0.100141	0.0835842	0.0374096	0.0368736	0.100972	5.24847	5.0928	4.96492
ENSG00000064042.18	129.732	121.097	124.593	112.667	119.147	9.55692	9.18401	10.9741
ENSG00000064102.15	14.1198	14.0756	14.571	15.7635	14.2169	81.4492	79.193	80.7394
ENSG00000064115.11	35.6334	34.4367	36.0629	36.1177	36.0471	81.0771	84.3028	80.2265
ENSG00000064195.7	0	0	0	0.0368736	0.0201945	0.176255	0.475328	0.219849
ENSG00000064199.7	12.8848	14.9448	13.9164	11.8917	11.006	7.97063	8.43707	8.28097
ENSG00000064201.16	0.0333802	0.0167168	0	0	0	0	0.033952	0.0183207
ENSG00000064205.11	0	0	0.0187048	0	0	0	0.016976	0.0183207
ENSG00000064218.5	2.67042	2.13975	1.83307	2.10179	1.89828	0.215422	0.271616	0.403056
ENSG00000064225.13	10.6817	10.6683	11.784	10.4537	11.0868	4.79804	2.9708	3.49926
ENSG00000064270.13	0.150211	0.133735	0.0748192	0.184368	0.141361	1.89963	2.07107	2.07024
ENSG00000064300.9	251.837	247.225	239.216	212.834	218.141	28.3378	30.4719	27.8292
ENSG00000064309.16	20.412	21.5313	20.6875	26.383	28.6156	27.8482	29.7929	29.7712
ENSG00000064313.13	41.9923	42.2602	41.3189	42.8471	44.4682	48.6267	47.6856	51.0599
ENSG00000064393.16	303.977	275.761	284.07	256.456	264.649	44.8274	53.3556	60.4767
ENSG00000064419.14	100.191	105.684	106.131	99.4296	102.366	203.613	206.564	206.255
ENSG00000064489.23	1.95074	1.72016	1.52257	0.958344	1.65776	3.9718	3.40522	4.71154
ENSG00000064490.14	14.1532	12.9388	14.0099	12.6476	11.531	34.5851	34.5971	33.2338
ENSG00000064545.15	7.9278	7.20495	7.46322	8.96028	9.91549	31.7454	33.935	32.0063
ENSG00000064547.14	42.4597	42.2434	42.7779	76.9551	80.8587	27.7307	27.2974	26.5284
ENSG00000064601.21	14.7374	15.8141	14.3653	27.1943	26.3942	33.7234	30.6756	31.475
ENSG00000064607.17	192.153	193.079	189.255	245.91	250.411	120.206	118.934	119.524
ENSG00000064651.14	28.4566	28.3685	30.9003	30.3285	32.4929	23.951	25.43	25.191
ENSG00000064652.11	12.9015	12.9388	12.738	11.3386	12.7629	14.0416	14.3787	14.7848
ENSG00000064655.19	0.417253	0.417921	0.710782	0.700598	0.76739	1.8213	1.90131	2.01528
ENSG00000064666.15	14.6706	16.115	16.984	16.4825	14.6612	521.988	548.953	550.978
ENSG00000064687.13	32.6292	27.5493	27.2342	68.253	61.2094	12.4162	12.1209	13.5024
ENSG00000064692.20	25.7028	26.095	25.8126	29.8307	28.9791	3.56426	3.90448	4.26873
ENSG00000064703.13	28.4733	28.7864	29.7967	31.9694	28.9993	44.8078	44.7148	44.4094
ENSG00000064726.10	86.1544	85.6069	89.6521	82.8733	83.2214	61.3954	59.9932	61.008
ENSG00000064763.12	31.561	33.5005	33.6686	35.9517	38.3089	26.0857	27.0088	27.591
ENSG00000064787.14	0.0667605	0.0835842	0.0561144	0.0553104	0.0605834	0.0195838	0.152784	0.128245
ENSG00000064835.12	0	0	0	0	0	0	0	0
ENSG00000064886.14	0	0	0	0	0	0	0	0.0366415
ENSG00000064932.16	12.0002	13.5574	13.7293	15.1735	15.1862	38.4627	40.5896	39.9209
ENSG00000064933.19	22.6986	21.6817	22.2026	23.2303	25.7681	61.1212	61.9454	59.9637
ENSG00000064961.19	7.05992	6.23538	5.59274	6.78474	6.26029	80.8421	78.3272	77.2035
ENSG00000064989.13	1.45204	1.63825	1.58991	1.73306	1.51459	2.91799	2.71616	3.0962
ENSG00000064995.19	46.9159	47.0077	46.126	47.3088	45.4174	51.7797	46.7179	45.1789
ENSG00000064999.16	347.839	365.664	359.562	344.915	350.657	73.2828	80.8906	80.1898
ENSG00000065000.20	247.865	244.166	234.483	245.228	247.968	299.476	301.782	315.318
ENSG00000065029.15	24.3676	25.6938	24.6155	30.2363	31.6851	20.5435	19.8789	19.7131
ENSG00000065054.14	32.2787	30.3243	29.6097	28.4848	28.2521	10.5165	10.8986	10.9192
ENSG00000065057.9	21.0796	19.5921	19.4904	18.363	16.6201	50.0563	47.6856	48.0553
ENSG00000065060.18	58.0514	59.2445	57.0871	58.5552	61.1909	75.8287	77.2917	84.7883
ENSG00000065135.12	102.828	100.401	102.577	93.5114	91.7637	131.936	132.379	132.477
ENSG00000065150.21	195.107	194.183	189.031	188.387	194.049	777.087	781.575	802.136
ENSG00000065154.12	82.8831	79.3715	81.7213	74.2818	73.3463	98.4088	99.5982	99.4083
ENSG00000065183.16	38.2371	41.2237	40.2714	40.7637	41.3785	104.362	104.946	107.488
ENSG00000065243.20	17.8918	17.118	16.8904	22.2348	22.9813	42.7124	46.5142	42.0461
ENSG00000065268.11	30.9602	33.9185	31.7795	29.3329	29.9484	84.3085	79.1421	82.2234
ENSG00000065308.5	34.9825	34.5704	34.4542	33.4259	33.1997	46.4137	48.2118	48.7148
ENSG00000065320.9	154.35	162.755	158.374	172.697	167.655	6.44309	6.94318	6.76035
ENSG00000065325.13	0	0	0	0	0	0	0	0
ENSG00000065328.17	0.233662	0.351053	0.336686	0.387172	0.3635	71.246	72.1989	72.9898
ENSG00000065357.20	5.25739	4.7643	4.09635	7.28253	6.82573	10.0857	9.98189	8.99548
ENSG00000065361.17	0.150211	0.150451	0.0561144	0.0921839	0.141361	88.4015	85.559	89.9548
ENSG00000065371.18	0	0.0334337	0	0.0184368	0	0.164113	0.203712	0.183207
ENSG00000065413.20	19.0768	21.1802	20.9307	27.9317	29.0598	1.15545	0.984608	0.604584
ENSG00000065427.15	99.1727	106.202	108.525	94.636	101.174	286.688	281.903	286.151
ENSG00000065457.11	44.3623	42.4608	40.1966	45.0595	43.2969	25.6353	29.6571	28.0857
ENSG00000065485.20	2.31993	2.22334	1.85178	2.98676	2.58489	27.0845	27.4841	29.2765
ENSG00000065491.8	20.629	21.1802	19.1163	21.1101	21.4263	28.9449	28.4687	29.02
ENSG00000065518.8	38.5542	43.1796	44.2743	40.6343	37.3396	92.631	84.1999	88.5443
ENSG00000065526.13	206.056	192.745	201.245	221.039	238.598	80.6463	84.5574	99.0052
ENSG00000065534.20	5.9083	7.42077	6.86466	5.78915	6.46223	26.5361	28.4518	29.9544
ENSG00000065548.18	116.363	111.969	109.217	96.9037	97.3777	145.723	143.498	136.086
ENSG00000065559.15	126.244	122.451	129.138	124.762	122.641	44.572	44.3579	45.6182
ENSG00000065600.13	28.006	28.8031	27.9637	28.6323	28.8781	12.8862	12.5453	12.6596
ENSG00000065609.15	242.04	250.97	254.198	270.652	269.112	0.372093	0.220688	0.421377
ENSG00000065613.15	36.9519	38.0809	36.8672	37.9798	38.4301	66.2717	65.1199	71.0478
ENSG00000065615.14	29.4414	29.4216	29.8903	29.1117	30.11	12.2987	12.5113	10.8459
ENSG00000065618.21	0.0333802	0.0167168	0.0561144	0	0.0201945	2.07589	2.24083	2.54658
ENSG00000065621.15	1.43535	1.5881	1.36545	1.58556	1.41361	10.9865	11.6116	10.9008
ENSG00000065665.21	57.6643	67.3354	64.3819	70.3916	65.0868	18.5459	18.9282	17.936
ENSG00000065675.16	5.19063	4.93147	3.85319	3.79798	4.28123	30.6096	32.526	32.2262
ENSG00000065717.15	3.85542	3.74457	4.32081	6.36069	5.71504	8.06854	8.9803	8.18936
ENSG00000065802.12	46.3818	47.3086	43.6383	41.6856	45.3568	45.9045	48.3476	47.1209
ENSG00000065809.14	45.0466	44.5838	45.2469	39.6022	39.9447	38.306	37.5509	36.1102
ENSG00000065833.9	18.4926	16.6834	18.4803	18.4552	17.2663	13.4933	15.0577	14.51
ENSG00000065882.18	41.4416	39.5186	42.0858	43.6767	45.4779	112.353	113.281	113.79
ENSG00000065883.18	52.7408	50.7022	50.5965	54.7941	55.4944	67.3097	66.6817	69.0508
ENSG00000065911.13	79.7287	81.411	81.7026	67.4049	67.0053	303.256	319.845	306.011
ENSG00000065923.10	115.863	113.056	110.957	109.939	106.384	18.213	24.7171	23.3223
ENSG00000065970.9	35.0993	33.3668	34.1176	37.2054	37.9252	18.4872	18.8434	19.2184
ENSG00000065978.19	1984.34	2152.21	2132.42	1761.1	1758.31	1805.93	1773.52	1801.88
ENSG00000065989.16	26.7709	27.4323	24.84	30.1257	32.291	6.16891	7.16387	7.62142
ENSG00000066027.12	5.55781	5.75059	6.30352	4.86731	4.82648	49.6646	52.0824	48.4034
ENSG00000066032.19	215.336	217.386	209.999	207.174	201.642	8.71481	7.09597	8.26265
ENSG00000066044.15	95.7011	95.7206	93.5988	97.3647	98.0442	160.411	171.135	171.555
ENSG00000066056.14	0.0333802	0	0	0.0368736	0.0403889	15.2362	16.246	15.0963
ENSG00000066084.13	112.525	120.913	113.37	133.575	134.818	71.1089	74.5756	78.0646
ENSG00000066117.15	95.9848	107.707	102.072	108.316	111.574	233.518	233.895	240.185
ENSG00000066135.13	127.412	128.148	124.967	129.15	132.718	165.366	165.957	170.346
ENSG00000066136.21	49.0856	53.6443	52.8411	49.7424	49.5572	44.7295	47.0065	48.3118
ENSG00000066185.13	0.634224	0.534939	0.542439	0.589977	0.302917	0.50918	0.356496	0.439697
ENSG00000066230.12	2.0185	2.96607	2.93441	3.0806	3.46941	3.10286	3.74151	3.22005
ENSG00000066248.15	8.56203	8.25811	7.63156	6.71099	7.81526	3.19217	3.41218	2.93132
ENSG00000066279.19	0.851196	0.869275	0.542439	0.884966	0.848168	135.07	138.168	146.859
ENSG00000066294.15	0	0	0	0	0	0	0	0
ENSG00000066322.15	5.0571	5.54999	4.69491	6.78474	6.80554	17.4688	17.4004	16.7085
ENSG00000066336.12	0	0.0167168	0	0	0.0201945	0.215422	0.220688	0.25649
ENSG00000066379.15	9.32977	7.77333	8.66032	8.66529	8.56246	21.7968	21.4916	19.8963
ENSG00000066382.17	180.237	188.566	186.767	241.208	236.538	3.72093	3.25939	3.20613
ENSG00000066405.13	0	0	0	0	0	0	0.016976	0
ENSG00000066422.7	32.9964	32.4474	34.3233	37.2607	36.2693	25.3807	25.6168	27.133
ENSG00000066427.25	21.1464	23.3534	22.4832	21.276	21.3254	22.071	24.8189	24.6414
ENSG00000066455.13	29.2578	33.0993	30.1521	28.282	27.828	43.6916	42.5249	43.8965
ENSG00000066468.24	10.932	9.97995	10.0445	10.638	11.3897	90.7711	92.4343	93.4357
ENSG00000066557.6	70.8662	70.9295	71.7516	63.3304	61.7951	55.0306	58.1937	54.3942
ENSG00000066583.12	35.0326	33.4002	34.6413	32.5409	35.5827	46.022	47.1763	45.3804
ENSG00000066629.19	43.6446	44.1324	41.6182	40.1369	43.5999	23.7356	25.8375	26.8948
ENSG00000066651.20	10.6817	11.2671	12.2516	11.7995	12.0157	25.2827	25.2094	23.7803
ENSG00000066654.14	38.9047	36.5931	38.9247	37.8692	39.7225	83.6818	85.4572	89.0387
ENSG00000066697.15	52.7741	57.879	55.077	51.7998	49.0176	38.8152	36.3965	34.8094
ENSG00000066735.16	95.8013	94.9516	89.6147	88.8653	94.3486	95.9217	102.875	104.611
ENSG00000066739.12	51.6225	50.3009	53.795	61.7632	63.653	23.6965	24.1738	25.2276
ENSG00000066777.9	113.91	110.331	113.725	116.576	116.704	153.537	153.582	163.018
ENSG00000066813.14	0	0	0	0	0	0	0	0
ENSG00000066827.16	5.99175	7.45571	6.90207	7.65127	6.5632	9.14566	9.99886	10.4245
ENSG00000066855.16	15.1546	14.7944	14.066	15.7081	14.8025	36.563	36.9737	37.0995
ENSG00000066923.18	0.290742	0.267971	0.248213	0.427549	0.406313	2.79403	3.44443	3.24149
ENSG00000066926.13	29.7251	28.7195	29.6097	32.2459	30.837	44.2007	45.4447	46.0949
ENSG00000066933.16	98.3715	95.8877	96.2923	93.917	99.8819	23.579	23.7324	25.7589
ENSG00000067048.17	61.6199	60.749	61.8755	65.1372	67.7928	137.87	131.123	136.123
ENSG00000067057.19	128.264	131.661	129.961	140.746	137.141	169.987	169.624	166.737
ENSG00000067064.13	173.46	178.402	182.372	168.752	164.928	101.738	99.2926	97.0449
ENSG00000067066.17	0.0834506	0.17001	0.0561144	0.0184368	0.161556	0.313342	0.356496	0.128245
ENSG00000067082.15	101.226	91.5079	95.8808	83.0762	77.8295	22.5018	25.0566	25.9605
ENSG00000067113.17	17.0406	17.4189	17.5264	17.349	15.4286	19.7993	19.2508	16.7818
ENSG00000067141.17	257.796	265.898	265.084	272.201	294.456	105.048	103.554	110.712
ENSG00000067167.8	25.3189	28.3517	30.5823	27.8211	27.8482	115.584	121.99	121.613
ENSG00000067177.15	6.20305	6.54748	6.28968	10.6209	9.22786	14.379	15.0917	13.9456
ENSG00000067182.9	1.36859	1.43765	1.5712	1.67775	1.41361	48.6659	50.0283	49.356
ENSG00000067191.17	135.457	127.115	124.724	132.413	130.82	6.95227	7.23177	7.36493
ENSG00000067208.16	16.857	18.3551	19.0602	15.8925	16.196	8.44064	11.0004	11.4321
ENSG00000067221.14	43.4277	43.2966	42.2167	40.3212	39.6417	2.48715	2.9029	3.02292
ENSG00000067225.21	703.488	657.523	643.988	650.431	631.259	1298.59	1249.57	1246.6
ENSG00000067248.11	48.0842	52.658	50.2972	47.0691	49.012	85.8556	87.8678	89.0937
ENSG00000067334.14	55.8785	57.8235	57.7604	52.7476	50.7285	144.666	139.152	139.879
ENSG00000067365.15	10.0808	10.7489	9.67038	13.1454	13.1668	19.1334	18.7415	17.3314
ENSG00000067369.14	426.115	417.252	418.52	413.906	434.686	103.931	100.43	108.019
ENSG00000067445.22	221.444	223.42	221.076	289.734	287.91	69.8368	66.6138	67.1088
ENSG00000067533.6	29.2244	29.2712	28.7493	24.355	25.2027	65.743	67.2589	66.0645
ENSG00000067560.14	123.931	128.722	126.118	124.96	120.529	495.315	487.208	495.077
ENSG00000067596.12	37.6529	34.771	33.519	35.3986	36.9963	72.1665	72.7421	76.599
ENSG00000067601.11	0.0814478	0	0.0265608	0	0.152468	0	0	0.020336
ENSG00000067606.17	105.031	112.588	109.685	104.242	100.851	36.4064	36.2268	36.8613
ENSG00000067646.12	9.09611	10.3979	10.5682	9.60556	9.4914	8.68426	9.21797	8.64738
ENSG00000067704.10	84.9026	81.6116	78.3544	79.1491	74.659	155.829	158.675	152.428
ENSG00000067715.15	275.287	278.385	281.676	271.537	279.875	43.907	44.6299	44.3545
ENSG00000067798.16	114.594	117.904	120.272	126.919	127.124	2.6634	3.05568	3.95728
ENSG00000067829.20	41.8922	43.7479	44.2369	41.1693	41.3987	28.1224	27.4162	28.2872
ENSG00000067836.13	85.7239	91.5191	83.5426	97.2292	95.6711	33.4296	32.1695	31.7315
ENSG00000067840.13	595.286	583.835	563.071	563.539	576.734	243.956	249.242	238.957
ENSG00000067842.19	39.639	42.3605	40.4398	44.8936	47.0531	0.235006	0.186736	0.164887
ENSG00000067900.8	27.0764	29.2386	29.99	35.3288	37.9612	133.612	134.805	137.393
ENSG00000067955.15	15.3048	17.001	15.9552	15.7819	15.0651	35.8189	41.0819	38.217
ENSG00000067992.17	19.5942	18.7563	18.9854	20.2989	18.6193	39.9902	44.7487	49.3927
ENSG00000068001.14	31.6111	32.9322	32.6025	31.2872	30.0494	56.1077	55.0362	54.5408
ENSG00000068024.18	29.7084	31.1769	29.6658	34.698	32.4727	16.3329	18.6736	19.4566
ENSG00000068028.18	15.4884	15.0619	14.8516	14.2148	13.6313	8.67564	8.81054	7.65806
ENSG00000068078.20	3.92218	4.34638	3.40427	4.68294	3.97831	16.2154	14.1919	16.1589
ENSG00000068079.8	0.216971	0.183885	0.205753	0.147494	0.383695	2.35006	2.22386	2.50994
ENSG00000068097.16	21.597	24.089	22.6515	25.7193	27.9491	39.6965	41.761	40.8003
ENSG00000068120.15	29.8419	28.9201	29.3104	31.3794	31.5842	78.5704	79.5325	80.2265
ENSG00000068137.15	33.6973	34.6707	32.6586	35.1589	34.4114	11.6328	13.1903	11.3405
ENSG00000068305.19	52.1733	55.55	53.608	55.2919	54.4241	22.3256	20.9314	22.2414
ENSG00000068308.15	60.9523	60.3812	63.0165	61.7079	64.3194	61.2974	60.0441	59.6706
ENSG00000068323.17	43.4277	43.8817	39.5981	42.5705	45.0943	81.3317	80.4662	83.5059
ENSG00000068354.16	42.956	42.3058	40.3105	37.8845	38.3222	6.14384	7.34806	6.99211
ENSG00000068366.21	302.341	287.446	285.211	268.44	265.658	96.5288	100.362	105.729
ENSG00000068383.19	86.7552	83.8516	82.2076	75.6461	77.4054	31.0796	31.5923	30.8521
ENSG00000068394.11	24.2007	25.0251	23.6055	22.1979	23.1227	25.8703	22.9346	24.0734
ENSG00000068400.14	126.494	119.308	117.485	147.31	154.871	65.6255	67.5305	68.6478
ENSG00000068438.15	32.529	32.8319	33.7435	33.2415	32.816	34.8397	35.6496	32.8674
ENSG00000068489.13	15.8222	15.2123	14.6084	15.45	16.5797	104.184	118.526	114.006
ENSG00000068615.20	459.696	447.426	454.62	412.966	410.271	1.03794	1.01856	0.787791
ENSG00000068650.19	26.4371	27.9171	29.0111	34.4768	38.1474	82.2522	86.968	93.7288
ENSG00000068654.17	74.7884	78.2013	77.2695	92.1839	90.6934	125.082	136.487	147.409
ENSG00000068697.7	47.0995	53.1595	54.2813	48.4887	44.3874	220.867	220.348	207.61
ENSG00000068724.18	17.6748	15.9479	16.03	30.5313	30.9985	31.0796	32.2204	32.3178
ENSG00000068745.15	162.011	150.351	146.87	166.816	160.849	77.1799	69.313	69.8203
ENSG00000068781.21	0.333969	0.745236	0	0.200777	0	0.803329	0.465312	0.357804
ENSG00000068784.13	18.9099	19.0739	17.8257	15.616	16.3979	43.3978	45.4957	48.1835
ENSG00000068796.19	231.976	233.166	231.36	245.615	244.595	125.807	128.865	131.415
ENSG00000068831.19	9.71365	8.25811	9.09053	14.3254	13.1062	20.563	19.8789	18.2108
ENSG00000068878.15	54.0927	56.6533	52.4109	59.8642	62.1384	172.573	176.313	184.673
ENSG00000068885.15	29.8887	30.9429	29.8529	31.9509	34.0277	34.8481	31.9103	33.6079
ENSG00000068903.21	89.3088	84.6373	83.6292	85.5282	86.5333	6.9131	7.24875	6.77867
ENSG00000068912.15	52.7575	54.8145	54.0008	48.7284	50.1631	40.0098	41.1159	38.6384
ENSG00000068971.14	140.781	149.231	146.365	138.147	138.635	4.52387	3.83658	4.37865
ENSG00000068976.14	0.300422	0.417921	0.336686	0.589977	0.545251	9.87026	8.87845	9.94815
ENSG00000068985.5	0	0	0	0	0	0	0	0
ENSG00000069011.16	0.116831	0.0668673	0.0748192	0.0737471	0.0201945	0.0391677	0.033952	0
ENSG00000069018.19	0.116831	0.200602	0.112229	0.294989	0.18175	0	0	0
ENSG00000069020.19	41.4916	41.1903	42.4038	43.3264	48.3052	6.03182	6.09438	5.78935
ENSG00000069122.19	0.0333802	0.0668673	0.0374096	0.110621	0	0.0391677	0.135808	0.0916036
ENSG00000069188.17	44.7462	43.5975	46.5562	56.2322	54.6866	20.2889	24.8868	27.4628
ENSG00000069206.15	0	0	0	0.0184368	0.0201945	0	0	0
ENSG00000069248.12	71.3836	68.9569	70.4423	69.7464	72.0135	118.874	116.489	117.527
ENSG00000069275.13	381.019	382.247	384.458	343.772	342.034	919.501	998.766	991.554
ENSG00000069329.18	193.839	185.423	185.552	173.416	179.125	112.94	111.617	111.28
ENSG00000069345.12	106.566	112.755	111.555	103.025	95.4189	156.886	155.5	154.865
ENSG00000069399.15	1.71908	1.40421	1.62732	1.73306	1.91847	1.07711	1.15437	1.00764
ENSG00000069424.16	28.0227	29.6389	29.7032	32.1722	32.7958	8.22522	9.11611	10.0214
ENSG00000069431.14	0.283732	0.250752	0.224458	0.424046	0.323112	0.0391677	0.08488	0
ENSG00000069482.7	0.617534	0.735541	0.523734	0.442483	0.545251	47.9217	49.2474	46.6079
ENSG00000069493.15	1.29348	1.18807	0.959369	2.1182	2.08649	2.35417	1.86736	2.10487
ENSG00000069509.6	18.7597	19.425	20.3321	19.9117	15.7719	15.3537	13.9373	13.5757
ENSG00000069535.14	14.5538	13.9418	14.6459	15.2103	14.6814	2.48715	2.35966	2.38169
ENSG00000069667.16	15.405	15.3126	16.2171	15.9847	17.8115	4.70012	6.11136	6.28401
ENSG00000069696.7	0.584154	0.585089	0.411506	0.479356	0.302917	0.685435	0.526256	0.421377
ENSG00000069702.11	2.28655	1.87229	1.36545	1.99117	2.05984	6.77601	7.6392	8.0428
ENSG00000069764.10	0	0	0	0	0	0.0342717	0.16976	0.100764
ENSG00000069812.11	0.100141	0.0167168	0.0561144	0	0.0403889	0.0979192	0.08488	0.0549622
ENSG00000069849.11	127.746	125.41	124.106	119.95	107.253	163.388	163.326	154.334
ENSG00000069869.17	5.92499	6.80375	7.22005	6.48975	6.17951	9.34149	10.2535	10.626
ENSG00000069943.10	2.65373	3.20963	3.14241	3.50299	3.35228	5.97307	4.71933	5.05652
ENSG00000069956.14	276.755	277.55	278.758	247.772	246.272	205.591	211.47	210.872
ENSG00000069966.19	113.86	119.074	116.961	115.599	115.452	29.6108	29.3515	28.9834
ENSG00000069974.17	2.22145	2.12555	2.20773	2.69509	3.13297	6.64049	6.48483	6.83711
ENSG00000069998.12	36.2509	36.5096	34.6226	32.8359	32.089	58.4774	55.5285	55.75
ENSG00000070010.19	34.5819	36.0749	33.8183	35.9517	33.5834	58.5361	55.885	56.1897
ENSG00000070018.9	64.2069	62.9054	62.8855	67.4049	65.8744	91.437	98.8852	107.286
ENSG00000070019.5	0	0	0	0.0368736	0.0403889	1.60588	1.85038	1.72215
ENSG00000070031.4	0	0	0	0.0368736	0	0.235006	0.237664	0.274811
ENSG00000070047.13	46.7323	42.9623	43.0959	48.12	47.5984	81.2142	81.0604	83.7257
ENSG00000070061.16	122.656	116.55	113.763	141.189	147.723	86.3648	84.9309	88.2326
ENSG00000070081.18	52.8743	48.8633	48.4454	45.502	43.6201	24.4602	23.8683	24.5131
ENSG00000070087.15	447.595	457.573	463.935	424.323	406.656	230.933	241.959	234.359
ENSG00000070159.14	6.55922	6.43598	6.02295	6.65568	6.54301	6.11016	6.60366	6.24737
ENSG00000070182.21	66.8606	60.214	60.6597	62.0951	62.8452	1.35129	1.17134	1.66719
ENSG00000070190.13	0.133521	0.217319	0.0561144	0.294989	0.222139	0.0195838	0.016976	0
ENSG00000070193.5	1.70239	1.93915	2.15105	1.71462	2.26178	0.195838	0.152784	0.183207
ENSG00000070214.17	12.2505	12.4373	11.7092	14.2701	14.6612	131.212	140.867	142.37
ENSG00000070269.14	12.818	12.1364	14.6084	21.147	22.6784	15.7258	14.7352	16.2138
ENSG00000070366.14	64.2403	61.752	60.641	65.2293	66.6216	58.8299	58.2616	58.5164
ENSG00000070367.16	110.171	112.22	120.422	114.935	117.491	111.765	115.352	113.424
ENSG00000070371.16	17.775	17.3521	17.2645	21.0732	21.8908	15.1579	14.6163	16.6719
ENSG00000070388.12	0.884576	0.902709	0.93524	1.03246	1.31264	0.665851	0.662064	0.421377
ENSG00000070404.10	18.4259	15.7473	16.1422	19.1005	17.5692	7.20686	7.14689	6.94356
ENSG00000070413.20	203.052	207.389	196.812	185.511	186.637	111.941	120.054	115.897
ENSG00000070423.18	32.1785	34.3197	31.7046	30.2916	32.715	44.5337	45.6485	45.0323
ENSG00000070444.15	63.5059	65.7807	62.1748	62.1135	64.5415	21.6989	22.7309	22.9009
ENSG00000070476.15	21.0629	23.203	21.6602	23.0644	22.7996	17.6842	19.4545	20.2994
ENSG00000070495.15	58.0649	56.5698	58.0971	59.7352	58.2409	18.918	15.8216	17.423
ENSG00000070501.12	51.3054	50.2006	50.6152	44.8751	42.8729	28.4553	27.7048	26.6017
ENSG00000070526.15	0	0	0	0.0184368	0.0201945	0	0	0
ENSG00000070540.13	4.73999	5.80074	5.25605	5.38354	5.29095	17.2534	18.2492	18.1375
ENSG00000070601.10	3.57168	2.40722	2.56256	3.04207	2.40314	0.293758	0.373472	0.49466
ENSG00000070610.14	86.0876	86.0583	88.455	110.86	109.636	86.6193	86.0343	84.6784
ENSG00000070614.15	215.403	208.777	207.848	204.427	201.056	127.177	132.209	138.157
ENSG00000070669.17	137.988	136.296	135.705	137.297	134.303	311.972	316.602	302.926
ENSG00000070718.12	58.2151	56.9041	56.3202	56.1031	59.5333	25.8507	24.9717	23.1574
ENSG00000070729.14	1.40197	0.718824	1.14099	0.921839	0.908751	0	0	0.146566
ENSG00000070731.11	1.05732	1.19759	1.53211	0.90119	0.999626	0.0195838	0.016976	0
ENSG00000070748.19	35.1661	35.9245	37.2413	36.9289	37.6021	0	0.067904	0
ENSG00000070756.17	555.396	594.759	574.095	528.914	551.159	2246.14	2365.31	2337.64
ENSG00000070759.17	0.500703	0.718824	0.579849	0.663724	0.686612	8.82899	10.1007	8.84891
ENSG00000070761.8	52.1232	51.0866	52.1864	49.7424	46.205	39.5594	37.4151	36.4399
ENSG00000070770.10	43.4944	42.3103	43.021	45.5573	43.0546	133.464	143.006	147.409
ENSG00000070778.13	15.8389	15.2123	18.4429	17.7362	19.6896	18.7809	20.3712	18.907
ENSG00000070785.17	41.7754	36.9108	35.9506	32.0063	33.1593	36.093	35.1912	32.2445
ENSG00000070808.17	7.84435	7.84019	7.3884	9.43963	9.00673	0.137087	0.271616	0.25649
ENSG00000070814.22	64.04	64.8112	61.7633	69.5804	74.5984	348.553	362.556	375.575
ENSG00000070831.18	338.058	398.484	381.442	355.344	341.844	108.447	116.23	112.194
ENSG00000070882.13	2.95415	3.66099	2.88054	3.65048	3.91773	22.306	23.8173	22.0948
ENSG00000070886.12	11.3993	12.2367	10.1754	11.523	11.5512	4.34761	3.98936	4.32369
ENSG00000070915.10	0	0	0	0	0	0.156671	0.050928	0.109924
ENSG00000070950.10	5.04041	5.80074	5.4618	5.38354	5.29095	32.6854	30.1494	31.7132
ENSG00000070961.17	285.751	264.393	269.798	283.152	284.601	78.825	81.7394	88.5441
ENSG00000070985.14	0.183591	0.250752	0.261867	0.331862	0.3635	0	0.050928	0.0549622
ENSG00000071051.14	77.8594	81.9125	82.0954	73.0281	73.3867	69.9143	70.8239	67.7684
ENSG00000071054.17	411.361	390.171	385.375	387.984	398.962	290.174	304.125	318.726
ENSG00000071073.13	83.9847	78.9202	81.0666	76.3283	78.7786	4.07344	4.92304	5.00156
ENSG00000071082.11	401.358	452.013	445.528	367.556	349.424	714.786	668.657	638.854
ENSG00000071127.18	86.0375	85.0385	87.2392	78.006	78.4757	497.136	502.201	510.232
ENSG00000071189.21	35.6	33.7847	35.4269	39.1597	41.9641	29.787	31.5754	30.7239
ENSG00000071203.9	0	0	0	0	0	0.0195838	0.067904	0.0549622
ENSG00000071205.12	1.96943	2.05617	2.03882	1.16152	1.91847	7.5202	7.2148	7.29165
ENSG00000071242.12	175.296	167.285	170.307	152.988	163.838	33.6842	34.1048	34.388
ENSG00000071243.16	13.5691	13.4236	14.7207	12.2236	12.9447	10.8103	12.0699	12.0917
ENSG00000071246.11	140.978	130.151	136.63	147.426	146.923	13.7553	16.6957	14.5529
ENSG00000071282.12	2.11964	2.55768	2.22587	2.8577	2.68586	16.5092	17.6381	18.4123
ENSG00000071462.12	30.7766	27.8001	28.1133	30.8263	30.9581	73.3023	71.1124	65.8997
ENSG00000071537.14	111.323	108.626	112.528	110.953	109.777	44.612	50.6054	50.0339
ENSG00000071539.14	4.28936	4.5637	5.29346	4.35108	4.50337	57.2632	55.5285	55.5668
ENSG00000071553.18	221.695	238.817	233.642	239.807	223.896	56.519	56.9714	55.237
ENSG00000071564.19	41.8421	42.8452	43.5635	46.2579	47.1743	300.808	308.216	314.604
ENSG00000071575.12	359.505	351.02	349.106	352.991	350.94	55.5985	56.3433	53.7347
ENSG00000071626.17	60.4349	59.4283	59.7431	64.3259	62.8856	316.71	332.458	321.95
ENSG00000071655.18	92.8506	89.4862	86.4212	84.0115	79.9828	82.3845	81.2604	85.625
ENSG00000071677.1	0	0	0	0	0	0	0	0
ENSG00000071794.16	118.583	114.36	116.512	120.337	122.278	92.4162	96.1181	95.4143
ENSG00000071859.15	57.9815	52.1732	54.113	51.2358	52.546	44.8666	42.7116	43.1453
ENSG00000071889.17	27.3551	26.9977	25.85	25.6456	25.5662	17.1163	16.8911	16.049
ENSG00000071894.17	97.8541	93.6978	89.8579	140.765	143.886	141.846	142.072	143.415
ENSG00000071909.19	0.0834506	0.0167168	0.0187048	0.0553104	0.0605834	1.91922	2.0541	2.07024
ENSG00000071967.12	0.183591	0.167168	0.0187048	0.0921839	0.100972	9.90943	11.1363	10.7176
ENSG00000071991.9	0	0.0167168	0.0187048	0	0.0201945	0.156671	0.067904	0.0366415
ENSG00000071994.11	47.9507	48.7463	48.8008	47.235	48.3052	94.8837	89.4635	84.1837
ENSG00000072041.18	65.5421	66.1652	67.9545	71.4241	70.3777	27.6916	30.1494	26.8399
ENSG00000072042.13	134.438	131.305	136.877	131.984	130.497	168.969	169.064	164.465
ENSG00000072062.16	194.256	212.053	207.343	192.849	189.969	50.0171	50.6394	52.0858
ENSG00000072071.17	411.075	390.02	376.528	412.449	415.501	178.233	185.561	190.041
ENSG00000072080.11	0	0	0.0187048	0	0	0	0	0
ENSG00000072110.16	15.5976	16.7837	17.4048	24.9785	22.5168	393.004	389.703	408.178
ENSG00000072121.17	23.3328	24.8914	23.7551	29.2223	28.353	45.6108	48.8739	53.24
ENSG00000072133.12	32.0951	30.4748	31.368	31.6928	31.3014	19.8384	20.6937	22.1864
ENSG00000072134.16	71.634	77.4825	72.9487	75.1852	74.9013	47.2558	47.0575	50.84
ENSG00000072135.13	27.255	27.984	29.5723	32.0063	31.0995	13.7283	13.9033	13.9238
ENSG00000072163.20	0.517394	0.484788	0.43021	0.313425	0.282723	2.4284	2.13898	2.49162
ENSG00000072182.14	192.737	188.365	178.556	215.655	219.595	0.117503	0.16976	0.146566
ENSG00000072195.15	56.8799	51.3374	50.6223	89.5102	90.2693	26.8103	27.4841	26.6933
ENSG00000072201.14	0.333802	0.150451	0.168343	0.294989	0.161556	3.74051	3.8196	4.1588
ENSG00000072210.19	86.6885	85.3729	87.0147	85.2148	85.3014	85.6597	82.5543	83.0479
ENSG00000072274.14	72.1347	74.7911	71.7703	77.9876	75.1436	253.65	259.886	259.861
ENSG00000072310.18	36.4679	33.8683	36.0629	50.5168	49.1735	88.2056	89.0051	84.6418
ENSG00000072315.4	17.7249	18.3216	19.3782	23.3225	24.4151	0.567932	0.560208	0.641225
ENSG00000072364.13	132.169	127.516	130.99	154.556	154.023	86.5018	93.6056	97.7777
ENSG00000072401.15	39.8059	40.8559	43.1707	38.2379	37.6021	42.6536	41.761	40.5071
ENSG00000072415.10	11.9334	11.9693	11.2229	12.4817	12.6417	46.9229	49.0267	48.1652
ENSG00000072422.17	18.476	21.0298	20.912	21.5526	21.4061	18.3109	17.4004	17.8627
ENSG00000072501.19	116.414	108.108	112.472	120.595	129.285	238.668	241.229	259.989
ENSG00000072506.14	35.817	29.6389	31.8356	28.542	28.1107	91.4566	83.5898	83.6341
ENSG00000072518.22	50.1705	51.2371	50.69	55.1075	55.6762	58.5165	63.2695	62.3821
ENSG00000072571.20	0.784435	0.585089	0.93524	0.479356	0.868362	137.772	138.439	142.425
ENSG00000072609.18	41.2079	39.6189	40.2714	51.9368	52.7684	33.8017	34.7668	36.1102
ENSG00000072657.10	6.49245	6.51956	6.71502	5.3651	6.90651	2.4284	2.37664	2.54658
ENSG00000072682.20	15.2214	14.3765	13.4862	16.4087	16.4585	5.75765	5.85672	6.99852
ENSG00000072694.22	0	0	0	0	0	0.0783354	0	0.0183207
ENSG00000072736.19	13.6021	13.2265	12.8829	14.613	15.2315	42.6708	44.0031	45.1463
ENSG00000072756.18	27.7223	26.1618	27.0846	29.5173	30.534	36.1322	36.1079	35.5056
ENSG00000072778.20	72.7689	65.2625	66.3646	116.594	117.855	103.794	100.464	96.4037
ENSG00000072786.13	13.0016	12.7215	13.5797	16.1322	16.095	24.2252	24.5982	24.0368
ENSG00000072803.18	110.355	110.381	113.968	111.838	110.343	72.4015	76.2901	73.5575
ENSG00000072818.12	0.851196	0.702107	0.392801	0.663724	0.302917	16.6267	15.3463	14.9864
ENSG00000072832.15	2145.51	2136.7	2086.91	2094.12	2057.92	164.583	159.473	165.308
ENSG00000072840.13	3.33802	2.44066	2.99277	3.46612	3.10995	8.26438	8.28429	9.03212
ENSG00000072849.11	31.828	33.9853	33.7248	33.094	33.4017	28.847	29.0969	27.0231
ENSG00000072858.11	0.634224	0.451354	0.448915	0.682161	0.928946	0.0391677	0.033952	0.0183207
ENSG00000072864.16	1.08486	1.10331	1.58991	1.4613	1.00972	30.543	34.3085	36.1834
ENSG00000072952.20	2.30324	2.10632	2.3568	2.87614	2.22139	6.83476	6.12833	7.01684
ENSG00000072954.7	14.9043	15.4965	15.0574	16.2059	15.6507	3.8776	2.88592	3.31605
ENSG00000072958.9	158.272	165.162	157.681	153.265	149.318	42.1249	40.5387	40.8735
ENSG00000073008.15	50.2728	48.09	49.6358	57.4566	53.8377	16.7068	17.1661	17.6821
ENSG00000073050.12	54.3096	50.381	49.1826	46.6082	47.2147	52.661	52.3898	51.9682
ENSG00000073060.17	17.9919	20.5116	20.2012	23.1382	22.7592	48.1763	52.6256	50.5286
ENSG00000073067.14	0.0166901	0	0	0.0184368	0.0403889	0	0.101856	0.0366415
ENSG00000073111.14	7.66076	7.45571	5.89201	6.34225	7.14884	268.318	262.924	268.106
ENSG00000073146.16	0.584154	0.768974	0.916535	0.737471	0.58564	0.332925	0.441376	0.586263
ENSG00000073150.14	18.3591	19.8596	17.0401	19.4877	20.5782	5.18972	6.11136	5.4779
ENSG00000073169.15	11.6998	11.5012	11.784	17.3675	16.5797	11.2999	11.8323	11.5237
ENSG00000073282.14	0.133521	0.250752	0.261867	0.110621	0.161556	0.0391677	0.033952	0.0366415
ENSG00000073331.18	2.93746	2.80843	3.1237	2.5074	2.78684	0.450428	0.526256	0.51298
ENSG00000073350.14	0.116831	0.267469	0.112229	0.202805	0.18175	47.8825	48.9927	48.6232
ENSG00000073417.15	8.81238	9.17754	10.2128	11.3939	10.7838	3.89719	4.3119	3.64582
ENSG00000073464.13	206.373	215.48	209.606	214.125	210.265	15.6475	16.6365	18.0459
ENSG00000073536.18	51.7394	53.5273	51.195	50.2402	50.9507	59.1628	57.3958	56.3179
ENSG00000073578.18	125.403	118.042	109.778	108.359	107.862	108.347	105.774	104.992
ENSG00000073584.20	193.53	213.588	205.403	188.297	181.937	212.312	206.382	212.091
ENSG00000073598.6	0	0.0501505	0	0	0	0.0195838	0	0.0183207
ENSG00000073605.19	4.15584	3.34337	3.62873	9.53182	9.28946	7.44186	8.47102	6.61378
ENSG00000073614.13	52.19	51.2538	51.7188	52.5264	55.1107	59.1628	59.7046	65.4783
ENSG00000073670.14	38.6209	41.5413	40.3088	64.4181	65.6724	5.48348	5.50022	5.44126
ENSG00000073711.11	96.0516	101.438	102.128	103.928	106.243	26.3011	28.6385	29.7345
ENSG00000073712.15	45.8144	47.5092	48.5951	45.4651	46.5281	160.215	160.678	164.3
ENSG00000073734.10	0.467323	0.568372	0.692078	0.534667	0.444278	0.117503	0.101856	0.128245
ENSG00000073737.17	0	0	0	0	0.0201945	0.0195838	0	0
ENSG00000073754.6	0	0	0	0	0	0	0	0
ENSG00000073756.13	0.700985	0.568372	0.46762	0.663724	0.58564	0.176255	0.322544	0.274811
ENSG00000073792.16	42.7935	47.643	48.4828	55.3104	56.1002	157.572	165.414	171.977
ENSG00000073803.14	49.119	49.1308	48.9879	47.4563	45.0741	15.0012	14.7521	15.078
ENSG00000073849.16	64.7076	68.9904	67.5992	67.4049	62.2999	142.884	142.547	144.972
ENSG00000073861.3	0.0333802	0.0501505	0.0374096	0	0.0201945	0	0	0.0183207
ENSG00000073905.8	0.0667605	0.0817453	0.0561144	0.129057	0.0807779	0.0783354	0.08488	0.128245
ENSG00000073910.23	167.352	167.369	166.828	192.3	206.387	9.0869	8.74264	10.6077
ENSG00000073921.18	150.395	155.049	161.142	160.142	157.335	80.6267	83.3182	82.9013
ENSG00000073969.19	238.026	235.607	232.557	230.988	229.381	44.4357	43.4076	42.187
ENSG00000074047.22	0.467323	0.585089	0.243162	0.313425	0.343306	49.1555	50.5545	51.4996
ENSG00000074054.21	241.239	249.031	252.683	257.709	264.85	67.6622	74.0493	73.8325
ENSG00000074071.15	40.6738	40.4715	42.3103	40.4503	37.1578	142.747	134.705	133.815
ENSG00000074181.9	6.45907	6.88733	7.35099	9.55025	9.95587	181.503	188.943	201.015
ENSG00000074201.9	39.9895	38.198	38.0269	35.1774	33.1189	147.878	143.294	141.473
ENSG00000074211.14	187.246	194.567	189.779	173.767	174.581	7.5202	7.33363	7.5115
ENSG00000074219.14	1.86929	1.4878	1.72084	2.08336	1.8377	176.705	173.138	169.558
ENSG00000074266.22	14.1532	14.1926	14.5336	15.2841	14.8833	32.0392	30.3361	30.6689
ENSG00000074276.11	0.784435	0.768974	0.692078	0.682161	0.686612	0.0391677	0.033952	0.0366415
ENSG00000074317.11	42.2093	37.3621	35.988	37.2976	38.3897	3.38801	3.51403	3.86567
ENSG00000074319.13	73.8037	76.6132	77.0451	66.3356	66.8235	51.8776	47.9063	47.5606
ENSG00000074356.17	100.341	92.1432	94.2348	101.55	105.092	60.5728	60.7401	60.9897
ENSG00000074370.18	4.08908	4.61385	4.88195	4.48014	5.97756	38.7368	40.7254	37.6674
ENSG00000074410.14	0.917956	0.852558	0.879126	0.645287	0.626029	3.7601	3.73472	3.57254
ENSG00000074416.16	6.94309	7.63959	6.73373	6.93223	7.06807	0.50918	0.93368	0.549622
ENSG00000074527.13	22.4816	24.0555	22.2587	22.5298	23.0419	0.391677	0.560208	0.384735
ENSG00000074582.15	23.5664	23.4704	23.3249	24.7237	25.6066	23.7552	22.7988	22.791
ENSG00000074590.14	85.0194	86.1418	83.6853	85.2886	85.3822	26.5165	27.586	26.1803
ENSG00000074603.19	48.3513	45.8208	46.3131	48.5809	49.9409	28.0049	29.7419	29.4597
ENSG00000074621.14	1.75246	1.889	1.06617	1.604	1.37322	13.0624	15.584	15.023
ENSG00000074657.14	193.386	202.472	203.189	214.363	223.975	211.289	213.948	224.483
ENSG00000074660.17	0.834506	0.585089	0.635963	1.29057	1.23186	2.29131	2.4785	2.58322
ENSG00000074695.6	56.0287	58.6092	57.1058	61.3392	64.1376	155.789	161.527	165.546
ENSG00000074696.13	246.496	254.296	250.495	239.77	230.863	243.682	246.339	244.344
ENSG00000074706.14	0.349992	0.484788	0.331075	0.424046	0.302917	0.87716	0.88394	0.997564
ENSG00000074755.15	69.2306	71.3642	68.9085	80.6241	82.9993	28.7491	28.6215	32.1162
ENSG00000074771.4	0	0.0334337	0	0	0	0.548348	0.407424	0.458018
ENSG00000074800.16	398.627	396.807	387.601	392.851	377.576	2257.43	2156.21	2160.98
ENSG00000074803.21	0.680623	0.522234	0.523734	0.675893	0.838273	1.74296	1.17134	1.22016
ENSG00000074842.8	40.2232	34.888	35.6139	30.0335	30.3321	43.0061	42.0156	39.7743
ENSG00000074855.11	87.7733	86.4929	86.3975	137.317	141.422	19.2901	19.1999	18.6871
ENSG00000074935.14	16.4231	16.767	18.0501	40.4872	42.1257	12.4945	12.7829	12.2932
ENSG00000074964.17	72.2515	69.7259	69.0955	92.3314	89.4817	38.2668	37.5679	38.6934
ENSG00000074966.11	0.0333802	0.0167168	0.0374096	0.0553104	0.100972	0.0979192	0.033952	0.0916036
ENSG00000075035.10	20.2284	23.0358	22.3709	25.4796	25.7278	1.78213	1.61272	1.81375
ENSG00000075043.20	549.288	530.91	517.263	499.065	509.022	63.0796	69.6355	64.2691
ENSG00000075073.16	0.0667605	0.0668673	0.0748192	0.0553104	0.0605834	0	0.016976	0.0732829
ENSG00000075089.10	40.7239	38.4989	41.1319	36.0439	35.5019	33.3709	30.5907	31.1819
ENSG00000075131.10	4.58177	5.02592	4.94069	4.66451	4.34181	27.2274	28.472	27.5842
ENSG00000075142.14	59.3167	60.3979	62.0251	60.823	55.0299	91.2216	86.9171	83.0479
ENSG00000075151.24	225.584	235.373	231.023	275.851	280.299	132.583	134.738	144.147
ENSG00000075188.9	2.45345	2.24006	1.85178	1.56713	2.24159	62.1787	59.6027	57.1423
ENSG00000075213.11	83.6509	92.8954	94.4218	86.0076	89.5827	54.306	57.5996	58.7362
ENSG00000075218.19	0.216971	0.183885	0.187048	0.147494	0.161556	54.5606	56.9205	54.1927
ENSG00000075223.14	170.273	173.354	177.901	157.045	156.77	1.58629	1.42598	1.72215
ENSG00000075234.17	9.21294	10.3143	10.8675	13.3851	12.8639	20.3084	20.4561	20.0246
ENSG00000075239.14	64.5073	59.2779	59.5	52.1392	52.8691	34.448	34.7329	32.5743
ENSG00000075240.17	59.7673	56.5196	53.5331	64.5287	65.1676	18.7026	20.6768	20.4643
ENSG00000075275.18	4.12246	4.53026	4.84454	6.60037	5.27076	39.1873	42.3042	46.4614
ENSG00000075290.8	0.116831	0.250752	0.149638	0.0921839	0.343306	0.607099	0.577184	0.677867
ENSG00000075292.19	166.985	162.187	164.584	179.685	185.527	172.103	171.135	175.091
ENSG00000075303.13	13.8528	13.4905	15.4128	15.2472	15.4488	18.9572	17.3325	17.4413
ENSG00000075336.12	20.5622	22.2	21.922	21.0732	19.0232	37.0135	36.1758	35.3773
ENSG00000075340.23	350.96	346.239	353.726	347.792	344.255	276.857	288.541	303.941
ENSG00000075388.4	0	0	0	0	0	0.724602	0.611136	0.403056
ENSG00000075391.18	124.859	122.802	125.229	144.471	154.69	36.8372	38.4676	40.1774
ENSG00000075399.14	37.219	35.5901	35.9132	47.6407	47.3156	3.32925	2.81802	2.96796
ENSG00000075407.19	34.3037	35.5358	37.6361	40.3826	40.483	12.9741	14.4871	13.7145
ENSG00000075413.19	125.543	124.574	121.469	136.193	130.618	84.2105	86.0683	85.2463
ENSG00000075415.15	417.503	386.995	387.283	364.735	356.614	552.891	531.858	513.896
ENSG00000075420.13	10.2477	11.4176	10.9984	11.6152	11.3089	49.3317	51.7259	53.9729
ENSG00000075426.12	8.76231	9.86293	9.14665	7.57752	7.02768	4.50428	4.95699	4.69011
ENSG00000075429.9	23.9336	23.0358	22.7076	23.2857	26.1115	4.23011	4.26098	5.1298
ENSG00000075461.6	279.125	285.657	280.497	254.077	250.775	4.07344	4.7363	4.54354
ENSG00000075539.15	42.1258	40.1538	41.9175	51.3096	51.5161	34.9376	38.3488	43.2552
ENSG00000075568.17	53.6754	49.5988	53.8698	57.9653	64.38	43.5349	46.0389	46.8278
ENSG00000075618.18	431.89	455.467	443.902	443.589	432.404	593.9	621.271	603.576
ENSG00000075624.17	2591.68	2550.17	2476.56	2354.82	2396.21	4517.08	4744.49	4825.79
ENSG00000075643.6	0	0	0.112229	0.0184368	0.0403889	22.1689	22.5102	22.1864
ENSG00000075651.17	1.23507	1.20361	1.30934	1.10621	0.989529	0.959608	1.08646	1.08092
ENSG00000075673.12	0.317112	0.501505	0.336686	0.368736	0.424084	1.8213	1.44296	1.5023
ENSG00000075702.19	1.185	1.4878	1.04747	2.47053	2.181	71.5006	70.4674	68.1348
ENSG00000075711.21	23.4997	24.8245	24.6342	28.9089	29.3426	77.1016	80.8567	81.2707
ENSG00000075785.14	247.498	282.949	279.543	257.212	245.444	185.596	181.932	184.215
ENSG00000075790.12	10.3637	10.8387	11.2672	9.46157	9.64831	16.5581	18.1293	16.0429
ENSG00000075826.17	11.259	9.67002	9.50241	26.4714	27.8282	2.85435	2.77354	2.39031
ENSG00000075856.12	59.9175	55.5835	54.618	62.132	63.4308	161.978	161.815	165.198
ENSG00000075884.14	0	0	0	0	0.0403889	0.0587515	0.220688	0.146566
ENSG00000075886.11	0	0.0167168	0	0	0	0.137087	0.25464	0.274811
ENSG00000075891.23	1.06817	1.20361	1.49638	1.27214	1.1107	0.235006	0.152784	0.164887
ENSG00000075914.13	28.2397	27.5828	26.673	27.2864	24.7584	78.2179	75.8827	73.576
ENSG00000075945.13	281.863	289.318	285.529	279.797	276.422	5.44431	5.72091	5.27637
ENSG00000075975.17	36.7683	37.312	39.2427	40.5609	40.6919	26.7907	26.0072	25.3009
ENSG00000076003.5	21.8807	20.4614	20.594	20.1145	21.3658	321.508	305.873	321.51
ENSG00000076043.11	12.5301	11.1133	12.2763	11.3198	10.715	83.9581	83.6229	74.2576
ENSG00000076053.12	19.4355	20.6784	21.0698	20.8658	18.8146	48.1802	49.4074	48.5606
ENSG00000076067.13	9.06273	8.30827	8.43587	12.0696	9.40214	9.33875	11.911	10.8026
ENSG00000076108.12	108.553	107.924	108.263	127.066	130.84	183.266	193.306	211.861
ENSG00000076201.16	74.3712	78.6861	77.4379	92.737	97.095	69.9731	69.296	72.3302
ENSG00000076242.16	41.3414	41.5748	41.375	48.0278	44.9529	82.3109	79.4986	77.4417
ENSG00000076248.12	27.2383	26.8807	28.2255	28.3189	26.5759	234.536	237.851	235.421
ENSG00000076258.10	0	0.0167168	0.0187048	0.0553104	0.0605834	2.09547	2.4785	2.94964
ENSG00000076321.11	30.0589	30.993	32.191	32.0247	30.9177	14.8054	15.9405	15.7192
ENSG00000076344.16	15.7388	15.764	15.6746	38.3854	37.8646	0.646267	0.356496	0.696188
ENSG00000076351.13	15.0879	17.001	16.03	17.5518	18.7607	12.2791	11.0344	12.2566
ENSG00000076356.7	257.796	257.924	252.29	300.87	317.598	3.153	3.63286	2.5649
ENSG00000076382.17	3.67183	2.85858	3.77837	5.14386	5.43231	143.765	139.186	143.176
ENSG00000076513.17	41.1745	47.7266	44.4239	53.817	52.1219	20.0734	20.4391	21.0688
ENSG00000076554.16	29.7251	28.1289	28.6932	26.3093	28.3815	50.3706	50.5477	48.2568
ENSG00000076555.16	3.8888	4.06219	4.3021	6.0657	5.45251	19.8776	20.9654	21.82
ENSG00000076604.16	98.9223	94.8847	96.4045	87.7407	84.635	98.7418	102.094	93.7288
ENSG00000076641.4	37.6362	36.5597	38.0269	39.8603	36.5924	0.195838	0.220688	0.146566
ENSG00000076650.7	13.6525	14.8111	13.9725	16.3719	15.9334	15.1775	14.7182	13.6673
ENSG00000076662.10	0.150211	0.267469	0.299277	0.202805	0.323112	10.2228	10.4912	10.6443
ENSG00000076685.19	113.56	116.332	110.994	137.907	144.592	56.049	55.0362	55.0355
ENSG00000076706.17	48.1343	51.2037	50.503	50.7749	49.7592	21.601	20.4391	20.4643
ENSG00000076716.9	2.40338	2.24006	2.03882	2.47053	2.76664	325.033	331.354	346.811
ENSG00000076770.16	0.216971	0.167168	0.112229	0.239678	0.121167	9.16524	8.04662	8.5741
ENSG00000076826.10	103.813	98.178	98.7801	118.549	122.439	36.4651	36.5833	37.1911
ENSG00000076864.21	47.6002	51.5714	49.9979	61.671	62.0172	13.317	14.4805	14.3268
ENSG00000076924.12	40.6571	42.6279	40.1779	45.0042	44.9731	78.257	80.9925	80.1349
ENSG00000076928.19	16.0726	14.7442	13.4488	36.3205	38.6522	48.4113	48.2797	46.7911
ENSG00000076944.18	0.671443	0.602642	0.454714	1.01273	0.6957	48.2154	48.6872	47.3774
ENSG00000076984.18	43.7114	49.7493	46.2383	46.9769	47.1743	49.7234	50.8601	47.8537
ENSG00000077009.14	0	0	0	0	0	20.563	20.8295	19.6765
ENSG00000077044.11	175.079	173.771	171.673	177.214	183.608	28.5337	31.2868	29.0567
ENSG00000077063.11	44.3623	44.333	48.2023	48.2491	48.3254	35.1922	36.4814	39.4628
ENSG00000077080.10	95.8847	99.7326	94.6276	92.018	92.8138	1.23378	1.03554	1.19085
ENSG00000077092.20	19.8946	20.0936	20.1264	17.2015	16.095	0.137087	0.067904	0.164887
ENSG00000077097.17	595.153	557.423	551.941	544.309	569.848	382.316	392.994	400.894
ENSG00000077147.16	160.592	154.764	160.955	150.057	153.114	217.596	226.324	221.314
ENSG00000077150.21	0.801126	0.936143	0.617258	1.14308	0.58564	33.5471	33.1202	33.1239
ENSG00000077152.12	18.476	18.5891	19.1911	18.7502	15.469	45.3758	43.2718	43.7682
ENSG00000077157.23	67.645	65.8474	67.7114	70.9816	71.9125	9.38066	10.8137	11.2489
ENSG00000077232.19	81.8483	78.4354	79.4767	91.5571	88.3912	197.033	192.949	196.453
ENSG00000077235.18	135.023	134.42	132.748	147.918	153.296	228.602	229.023	247.531
ENSG00000077238.14	1.56887	1.62153	1.25322	1.36432	1.454	26.869	27.7388	26.8765
ENSG00000077254.14	151.346	149.382	152.612	153.099	152.085	70.071	75.7639	73.576
ENSG00000077264.16	293.379	275.895	284.5	285.235	288.66	7.57895	7.6392	8.35425
ENSG00000077274.9	0.0834506	0.150451	0.205753	0.184368	0.262528	16.705	15.2275	16.7268
ENSG00000077279.20	1971.45	2005.92	2029.55	1840.6	1902.72	8.28397	9.59144	10.0947
ENSG00000077312.9	28.7404	28.7697	28.8802	28.2083	28.2925	158.864	155.958	153.198
ENSG00000077327.16	8.92921	8.80977	8.77255	8.02	7.6537	0.156671	0.101856	0.274811
ENSG00000077348.10	13.2186	13.0893	12.8876	10.214	11.3089	46.6291	44.9694	44.3545
ENSG00000077380.16	300.584	293.397	296.516	269.43	270.544	124.728	124.426	119.247
ENSG00000077420.16	0.0333802	0	0	0	0	0.195838	0.135808	0.0549622
ENSG00000077454.17	22.0328	21.9397	20.1507	38.9444	39.356	31.6254	30.607	31.0051
ENSG00000077458.13	32.3121	32.7483	33.332	34.403	35.2192	22.1102	22.6969	20.9223
ENSG00000077463.15	31.0102	28.5523	28.1694	27.3971	28.2925	18.8984	16.7044	16.1222
ENSG00000077498.9	0	0	0	0	0	0	0	0
ENSG00000077514.9	13.8027	14.5102	13.8041	14.1595	13.086	60.5337	58.0409	61.6492
ENSG00000077522.15	6.05851	5.54999	4.78843	13.4589	12.7831	2.17381	1.81643	1.70383
ENSG00000077549.19	166.4	163.307	159.533	165.747	158.648	313.949	313.513	314.402
ENSG00000077585.14	8.1114	8.05751	8.75385	8.96028	10.4607	7.32436	6.50181	7.05348
ENSG00000077616.11	5.92499	5.70044	6.43445	13.4773	12.2177	4.81763	4.90606	4.87331
ENSG00000077684.16	43.8116	38.2147	39.2801	37.5926	40.1466	161.234	164.09	160.416
ENSG00000077713.19	0.417253	0.401204	0.43021	0.46092	0.323112	5.48348	5.66998	5.33133
ENSG00000077721.17	53.9091	58.5758	57.3115	55.1813	53.899	57.3415	54.0855	51.9026
ENSG00000077782.23	64.3404	66.9843	65.0927	83.1499	86.3314	454.972	456.739	456.589
ENSG00000077800.13	0	0	0.0187048	0	0.0201945	0.0783354	0.220688	0.274811
ENSG00000077935.17	0	0.0334337	0	0.0553104	0	0.195838	0.220688	0.201528
ENSG00000077942.19	11.6497	11.6683	12.1768	11.8549	11.0464	194.213	198.348	190.902
ENSG00000077943.8	16.6067	17.1849	16.3106	21.2945	21.3254	0	0.033952	0
ENSG00000077984.6	0	0	0	0	0	0	0	0
ENSG00000078018.22	1648.7	1761.72	1805.48	1786.95	1809.73	35.3097	37.3302	39.1514
ENSG00000078043.16	30.8934	31.0432	32.7895	32.3012	34.9768	38.4627	38.5525	40.0674
ENSG00000078053.17	176.915	179.806	182.016	172.992	173.996	14.9621	13.7506	13.7772
ENSG00000078061.14	7.69414	7.84019	8.66032	8.62842	9.95587	39.5594	36.8719	40.2873
ENSG00000078070.14	17.3911	19.3247	18.0127	19.6905	19.2453	21.1114	22.2046	22.1864
ENSG00000078081.8	0.133521	0.0334337	0.0187048	0.0737471	0.18175	0.274174	0.373472	0.329773
ENSG00000078098.15	0.0500703	0.0167168	0.0561144	0	0.0201945	0	0	0
ENSG00000078114.19	21.7305	19.2411	19.5278	24.6869	22.8601	19.1922	20.3712	19.3833
ENSG00000078124.13	30.2759	30.6921	30.6385	34.3109	30.4533	21.8947	24.9377	24.3849
ENSG00000078140.14	163.98	162.655	172.57	163.774	161.172	239.138	247.069	244.325
ENSG00000078142.14	49.386	50.2842	49.3433	54.6466	55.4742	42.3011	39.6559	41.9178
ENSG00000078177.14	48.8353	47.9606	51.2699	57.5412	56.2618	73.9486	77.801	83.5242
ENSG00000078237.7	14.5581	16.3205	17.6192	16.0826	14.6466	17.2651	25.4008	25.4217
ENSG00000078246.17	11.6497	12.9723	12.6444	14.6941	12.6014	29.317	27.8237	31.7681
ENSG00000078269.15	1.31852	1.40421	0.804306	1.14308	1.33284	20.8372	24.3096	25.0444
ENSG00000078295.17	112.224	115.413	114.96	122.789	124.519	80.8421	83.0975	80.8127
ENSG00000078304.20	142.183	143.865	146.758	133.722	136.212	77.885	79.4137	79.0906
ENSG00000078319.13	1.7104	0.529589	0.59182	0	0	1.06105	1.35163	0
ENSG00000078328.23	68.7299	72.083	72.3079	74.3187	71.7308	0.315692	0.356496	0.567943
ENSG00000078369.19	763.256	821.03	790.989	780.816	788.978	466.526	480.336	469.89
ENSG00000078399.19	12.1337	12.4875	11.466	10.6012	10.2184	0.0195838	0	0.0366415
ENSG00000078401.7	1.76915	0.986293	1.40286	1.65931	1.73672	0.528764	0.543232	0.659546
ENSG00000078403.17	27.2716	28.8365	29.8342	32.7437	33.2603	50.0955	51.2845	50.1072
ENSG00000078487.18	1.8526	1.97259	2.46903	2.58115	2.58489	1.64504	1.01856	1.48398
ENSG00000078549.16	81.6314	78.5858	78.822	86.8926	86.5737	22.2081	24.5133	25.3925
ENSG00000078579.9	0.417253	0.417921	0.280572	0.276552	0.424084	0.156671	0.050928	0.164887
ENSG00000078589.13	0	0	0	0	0	0	0	0
ENSG00000078596.11	0.216971	0.300903	0.542439	0	0.100972	14.7075	13.8354	14.2169
ENSG00000078618.23	183.458	174.256	174.067	167.904	179.064	290.135	281.598	287.013
ENSG00000078668.14	197.911	191.926	188.881	167.738	164.423	115.956	106.949	110.199
ENSG00000078674.20	232.059	218.021	220.848	219.674	232.6	195.701	200.113	212.227
ENSG00000078687.18	128.03	130.391	125.865	137.225	133.001	27.9853	35.0045	34.7911
ENSG00000078699.22	83.05	79.522	81.4781	95.0232	93.1773	20.4455	22.3744	23.7437
ENSG00000078725.13	56.0454	52.6747	54.0943	54.2779	54.2625	30.5116	30.0475	30.6689
ENSG00000078747.17	37.4488	37.758	42.6208	42.798	40.414	44.2062	44.7569	42.3348
ENSG00000078795.17	0.0333802	0.117018	0.0187048	0.0368736	0.0201945	0	0.016976	0
ENSG00000078804.13	155.185	163.925	165.35	144.286	145.925	7.10894	6.82435	6.50386
ENSG00000078808.20	75.4393	69.4083	68.497	82.5599	87.7248	91.3391	90.0067	90.5594
ENSG00000078814.18	0.433943	0.484788	0.542439	0.811219	1.35303	0.587515	0.407424	0.769471
ENSG00000078898.7	0.0166901	0	0	0.0368736	0.0403889	0	0	0
ENSG00000078900.15	0.300422	0.183885	0.299277	0.368736	0.323112	4.30845	4.02331	5.16644
ENSG00000078902.16	69.2306	65.5801	65.2423	63.2566	58.6246	26.9082	27.4502	26.9131
ENSG00000078967.13	21.7639	21.2471	20.3882	19.9302	20.0127	6.09058	5.95857	6.02752
ENSG00000079101.18	8.91252	7.53929	8.00565	8.38874	9.41062	0.235006	0.186736	0.201528
ENSG00000079102.16	82.3657	85.3394	82.5817	96.7009	95.7218	18.3305	19.9128	21.252
ENSG00000079112.10	0.0166901	0	0.0187048	0	0.100972	0.391677	0.25464	0.183207
ENSG00000079134.13	20.0114	19.3414	16.9465	28.4664	29.6859	58.3599	54.6118	54.8156
ENSG00000079150.19	13.1685	14.9281	14.0286	13.7354	13.5505	3.8776	3.66682	3.88399
ENSG00000079156.17	51.1552	49.7159	47.8469	57.2093	53.8789	12.5532	14.7691	14.3634
ENSG00000079215.15	28.0728	28.0508	29.7593	30.6235	32.8564	15.295	15.7198	15.8474
ENSG00000079246.16	312.055	301.822	304.888	275.187	286.741	1061.23	1039.92	1051.79
ENSG00000079257.8	0	0	0.0374096	0	0.0201945	4.15178	3.93843	4.04888
ENSG00000079263.19	0.267042	0.234036	0.225767	0.500006	0.161556	0.607099	0.503848	0.329773
ENSG00000079277.22	6.77619	7.12137	7.55674	9.56869	10.6223	11.907	12.2227	12.11
ENSG00000079308.21	46.8158	47.9104	46.1634	52.1208	55.9993	9.00857	10.0498	11.4505
ENSG00000079313.15	52.4737	50.7189	50.69	48.7837	52.8085	50.5851	55.8171	55.8416
ENSG00000079332.15	94.9167	96.0215	93.2247	88.0172	88.3508	129.097	137.336	134.071
ENSG00000079335.20	3.10436	2.75828	3.21723	2.61802	2.46373	9.85067	10.2365	9.92983
ENSG00000079337.16	3.15443	2.90873	2.48774	5.53104	5.67465	6.1885	6.45088	5.18477
ENSG00000079385.23	0.0166901	0	0	0	0	1.42962	1.37506	1.57558
ENSG00000079387.14	20.2952	18.8733	19.5652	21.3867	20.7397	41.5373	42.1684	43.2552
ENSG00000079393.21	0	0.0167168	0	0	0	1.07711	1.42598	1.31909
ENSG00000079432.9	149.477	145.687	145.823	187.539	190.252	55.5202	57.2091	61.0263
ENSG00000079435.10	12.2339	11.4677	12.3265	11.3939	11.4705	10.3794	10.5081	11.2306
ENSG00000079459.13	322.77	310.9	308.816	308.669	298.333	431.471	423.653	416.43
ENSG00000079462.8	240.938	212.588	208.54	189.567	177.126	63.2362	58.2786	60.1836
ENSG00000079482.14	33.2801	31.8288	33.0514	37.2239	34.8355	6.46267	8.16545	7.32829
ENSG00000079557.5	0	0	0	0	0	0	0	0
ENSG00000079616.14	22.7486	20.9295	20.3321	23.4516	24.6171	167.07	159.897	155.635
ENSG00000079689.15	0.584154	0.300903	0.50503	0.202805	0.161556	0	0	0
ENSG00000079691.19	7.71083	7.53929	7.42581	8.31499	9.61257	57.9878	62.0473	59.6156
ENSG00000079739.17	21.5302	21.314	21.0616	20.9811	21.3456	30.2179	27.1786	27.7559
ENSG00000079785.16	220.543	214.544	210.466	196.444	190.01	258.193	256.473	260.246
ENSG00000079805.19	61.236	63.2565	59.1633	71.0738	70.7412	153.361	153.82	158.199
ENSG00000079819.20	9.4466	9.74591	10.5308	15.8741	15.6305	204.122	196.395	211.421
ENSG00000079841.20	66.6937	70.4614	65.3733	72.9359	76.1332	1.91922	2.17293	1.99696
ENSG00000079931.15	10.5648	11.1501	10.4186	9.7715	10.0165	8.42105	9.37075	9.61838
ENSG00000079950.14	176.515	186.811	190.789	180.349	179.711	40.1469	44.3583	41.4598
ENSG00000079974.19	34.3222	37.6518	36.6088	44.1449	44.511	21.6165	23.0537	23.0887
ENSG00000079999.14	72.869	69.425	70.5358	65.4875	64.0771	85.2289	82.3506	80.6845
ENSG00000080007.8	0.0500703	0	0.0374096	0	0.0605834	0.117503	0.135808	0.0916036
ENSG00000080031.10	22.1645	22.2167	23.8299	19.1005	19.3261	0.332925	0.373472	0.274811
ENSG00000080166.16	0.0834506	0.0668673	0.187048	0.184368	0.121167	0.137087	0.16976	0.0549622
ENSG00000080189.15	27.6555	28.0174	26.4299	27.6552	28.555	41.3807	40.5896	38.73
ENSG00000080200.10	2.28655	2.40722	2.16976	2.00961	2.10023	13.5324	13.7166	14.4184
ENSG00000080224.18	10.2032	9.15397	9.23568	10.115	10.9111	0.822522	0.950656	0.787791
ENSG00000080293.10	0.0834506	0.0167168	0.0748192	0.0368736	0.0201945	0	0.016976	0.0366415
ENSG00000080298.16	31.5443	33.0993	33.9492	34.2187	32.3313	22.2081	23.2401	21.7467
ENSG00000080345.18	50.9549	48.6125	50.0166	60.2883	63.3501	162.761	175.362	190.352
ENSG00000080371.6	78.4602	77.1983	80.3558	68.1055	69.8729	49.0967	50.0792	49.2461
ENSG00000080493.19	4.0557	4.41324	4.24599	5.89977	6.03815	1.62546	2.08805	2.1252
ENSG00000080503.25	100.141	91.3575	89.0723	89.2156	92.9552	16.0979	14.8031	16.2688
ENSG00000080511.5	0	0	0	0	0	0.0783354	0.067904	0.146566
ENSG00000080546.14	28.9407	28.5189	31.4615	30.6972	29.3426	30.0808	30.7266	30.3025
ENSG00000080561.14	40.5236	42.9957	41.3937	42.5152	42.2468	1.84088	1.74853	2.36337
ENSG00000080572.14	0.0500703	0.100301	0.243162	0.0184368	0.0201945	0	0	0
ENSG00000080573.7	0.0333802	0.250752	0.205753	0.110621	0.121167	3.11383	2.5464	3.02292
ENSG00000080603.17	68.1002	71.0235	82.5104	87.9436	96.6913	39.7309	46.0596	51.2141
ENSG00000080608.10	12.5176	11.451	11.8027	12.1498	11.8945	99.5055	94.8449	95.5976
ENSG00000080618.17	0.0166901	0.0334337	0	0	0	0	0.016976	0
ENSG00000080644.16	8.14478	8.20796	7.48192	7.33784	8.88557	3.32925	2.85197	3.38933
ENSG00000080709.16	2.45345	2.42394	1.62732	2.82083	2.908	13.6499	12.3925	12.6047
ENSG00000080802.20	29.0575	34.4032	35.2398	36.5786	38.6926	21.7577	22.7478	22.8643
ENSG00000080815.20	69.7313	67.536	68.2912	68.1792	67.288	59.6916	59.4839	62.6569
ENSG00000080819.9	21.1798	18.1545	19.7523	19.7458	19.6694	41.7723	43.5604	44.2629
ENSG00000080822.17	65.3084	72.6346	76.54	75.1299	74.7599	48.9204	52.6086	50.382
ENSG00000080823.23	19.7277	17.77	18.4242	28.1345	27.3231	1.97797	1.85038	1.74047
ENSG00000080824.19	2099.07	1807.44	1846.5	1600.12	1579.06	3018.51	2911.75	2897.7
ENSG00000080839.12	5.89161	5.81746	5.89201	7.70658	6.98729	17.5863	18.4529	18.9986
ENSG00000080845.19	132.035	141.859	140.118	155.441	146.349	59.2999	63.8976	66.889
ENSG00000080854.16	142.5	138.031	140.922	145.872	149.904	62.4921	74.8472	75.8112
ENSG00000080910.14	0	0	0	0	0	0	0	0
ENSG00000080947.16	0.882907	1.00485	0.907744	1.36967	1.53498	0.262032	0.143617	0.329407
ENSG00000080986.13	0.250352	0.401204	0.243162	0.184368	0.201945	76.9253	76.1204	71.4142
ENSG00000081014.11	12.8848	14.1592	14.2344	15.5606	15.4286	19.8972	19.9977	21.3986
ENSG00000081019.14	68.4962	65.8978	67.5243	63.6253	62.7038	16.7442	20.0147	19.2551
ENSG00000081026.19	59.7673	62.8219	64.0078	66.5015	67.389	12.142	13.1734	13.3375
ENSG00000081041.9	0.0166901	0.0167168	0	0.0553104	0	0.117503	0.016976	0.0366415
ENSG00000081051.8	0	0	0.0187048	0	0	1.25337	1.32413	1.15421
ENSG00000081052.14	1.71908	1.70512	1.62732	1.99117	1.8377	1.37087	1.40901	1.28245
ENSG00000081059.20	5.32415	5.93448	6.56539	6.416	5.79581	9.00857	7.99569	9.43517
ENSG00000081087.16	53.375	50.418	49.8109	47.2166	43.5999	21.7381	23.0534	22.3513
ENSG00000081138.14	227.236	224.34	224.196	233.797	239.446	0.920441	0.984608	1.37405
ENSG00000081148.12	3.42147	3.29322	3.8906	5.49416	5.99776	0.0391677	0.118832	0.0549622
ENSG00000081154.12	91.6454	88.2816	91.5039	82.7996	82.9993	173.865	177.773	178.407
ENSG00000081177.19	33.8642	33.2498	34.342	37.4267	37.5415	32.94	35.2082	36.0185
ENSG00000081181.8	52.9744	57.3387	59.9676	49.5028	47.5984	43.7895	41.744	40.4155
ENSG00000081189.16	6.03064	5.93448	6.47803	4.81679	6.04542	0.724602	0.729968	0.696188
ENSG00000081237.21	0.0166901	0.0668673	0	0.0184368	0.0403889	0.156671	0.033952	0.164887
ENSG00000081248.12	0.0166901	0.0501505	0.0374096	0.0368736	0.0201945	0.215422	0.220688	0.183207
ENSG00000081277.13	0.751055	0.785691	0.635963	0.737471	1.02992	1.50796	1.18832	1.26413
ENSG00000081307.15	65.709	62.1866	62.0999	62.2426	61.5527	56.2644	55.7492	53.6064
ENSG00000081320.11	0.550774	0.334337	0.374096	0.276552	0.626029	11.9461	11.7304	12.0184
ENSG00000081377.17	9.68027	10.1806	10.0445	16.6484	16.1556	76.6512	82.011	80.7944
ENSG00000081386.13	46.1148	47.2585	47.5663	48.9128	50.0015	21.9535	20.3372	22.0948
ENSG00000081479.15	4.67323	4.39653	4.15247	6.25007	7.24982	3.29009	3.53101	3.77407
ENSG00000081665.14	18.3591	16.7227	17.0296	17.8284	19.1036	12.0378	12.2691	11.9295
ENSG00000081692.13	12.7846	12.5711	12.4948	12.0208	10.6223	17.4688	16.7044	15.7741
ENSG00000081721.12	34.2147	34.1023	34.8096	31.0291	32.816	23.0894	23.9871	21.7284
ENSG00000081760.17	38.6877	34.3029	36.1003	40.0263	39.2984	53.7772	55.8171	56.1347
ENSG00000081791.9	34.2481	33.6844	30.3766	50.3324	52.9297	50.6047	49.9943	46.8827
ENSG00000081800.9	0	0.0167168	0.0187048	0	0.0201945	0	0	0
ENSG00000081803.17	16.2228	14.6607	17.171	12.1314	12.46	20.8176	23.1383	23.6704
ENSG00000081818.4	5.45149	5.09362	5.1556	5.4171	4.39109	0.510551	0.741851	0.422293
ENSG00000081842.18	9.36232	8.63307	8.57615	7.87546	7.36189	4.9367	5.79255	4.37389
ENSG00000081853.15	1.96476	1.221	2.14638	1.09717	1.45885	0.381493	0.781066	0.688126
ENSG00000081870.12	13.2019	11.7854	11.1294	13.4035	12.5812	21.7577	20.4221	19.6581
ENSG00000081913.14	42.8101	47.3254	45.0599	43.8795	45.4779	80	83.4879	84.77
ENSG00000081923.15	0.100141	0.100301	0.0561144	0	0	3.81885	4.34586	3.60918
ENSG00000081985.14	0.0166901	0.0668673	0.149638	0.221241	0.121167	2.6634	2.41059	2.23513
ENSG00000082014.17	135.474	149.064	147.225	148.398	142.209	3.2705	2.6143	2.63818
ENSG00000082068.9	29.4502	30.8845	29.4423	28.4199	28.7771	48.6208	49.4137	45.7989
ENSG00000082074.19	0	0.0668673	0	0	0	0.0979192	0	0
ENSG00000082126.18	0.0333802	0.133735	0.0561144	0.0921839	0.201945	0.0195838	0.033952	0
ENSG00000082146.13	44.749	45.8018	44.3538	48.5697	47.2874	40.6328	41.0634	39.7519
ENSG00000082153.18	289.886	288.695	286.783	254.111	250.583	430.66	437.159	418.645
ENSG00000082175.16	0.116831	0.0334337	0.0187048	0.0737471	0.0605834	0.117503	0.135808	0.183207
ENSG00000082196.21	5.30095	4.66049	3.65716	6.05906	5.99816	0.690135	1.08646	0.622905
ENSG00000082212.13	58.3987	58.1913	59.4813	61.3023	57.7158	82.9572	84.6084	81.0692
ENSG00000082213.18	41.0911	45.4029	46.1634	41.2615	40.3284	34.5067	37.3302	38.0705
ENSG00000082258.13	63.1387	62.5377	65.1114	100.222	98.2057	51.6034	55.6473	53.7164
ENSG00000082269.17	42.8268	42.9288	44.0124	47.7881	47.9215	41.7723	41.4384	39.5544
ENSG00000082293.13	1.06817	0.952859	0.860421	1.03246	1.37322	0.0587515	0	0
ENSG00000082397.18	87.2225	88.3986	90.2507	94.5807	93.3994	24.5777	26.2619	26.3269
ENSG00000082438.18	1.45204	1.62153	2.07623	1.32745	1.31264	4.83721	5.33046	6.59546
ENSG00000082458.12	96.1351	94.4167	90.2881	100.923	96.7113	66.1346	66.0706	69.3623
ENSG00000082482.14	13.4189	13.875	14.0473	12.8689	12.6215	1.29253	1.06949	0.897716
ENSG00000082497.12	7.10999	8.19125	8.47327	9.03402	9.43082	2.35006	2.37664	2.05192
ENSG00000082512.15	4.17253	4.58041	3.94671	6.45287	5.21017	16.235	16.5176	15.1329
ENSG00000082515.18	16.0058	18.4554	17.6947	14.3807	16.8826	44.0245	41.8289	39.8476
ENSG00000082516.9	31.778	31.762	29.6471	33.1309	31.4428	87.5006	85.2025	87.3899
ENSG00000082556.14	1.65232	1.27048	1.70214	1.21683	1.49439	0.352509	0.305568	0.51298
ENSG00000082641.16	215.119	217.954	212.935	212.539	212.789	372.132	377.258	386.641
ENSG00000082684.16	29.1076	31.0766	29.1234	35.583	37.0367	36.1126	35.2591	34.1315
ENSG00000082701.17	273.284	270.829	279.618	262.816	260.832	54.2277	66.5799	65.1668
ENSG00000082781.12	12.5009	12.8887	12.5696	12.6661	13.1062	271.08	276.794	267.025
ENSG00000082805.21	210.562	213.825	218.566	204.888	216.222	58.9278	61.6568	70.2233
ENSG00000082898.19	177.249	179.087	188.208	220.762	228.278	590.375	597.436	612.279
ENSG00000082929.8	0.0166901	0.100301	0.112229	0.0368736	0.121167	0	0.016976	0
ENSG00000082996.20	22.0643	22.6847	24.9709	21.7738	21.2244	29.1016	29.2666	28.8551
ENSG00000083067.25	33.0798	35.1053	35.4269	37.2792	39.9649	10.1444	9.60841	10.3329
ENSG00000083093.11	13.2353	14.3932	14.5523	14.012	14.6006	37.0331	36.8888	37.9239
ENSG00000083097.15	66.6937	64.9616	67.5804	89.105	92.9148	20.0734	20.507	21.307
ENSG00000083099.11	43.7448	43.8483	45.8829	40.6347	42.1661	21.7968	19.5224	20.2994
ENSG00000083123.15	6.97647	7.10465	7.96825	8.14906	7.04787	27.0649	28.7913	28.9467
ENSG00000083168.11	152.965	140.421	141.969	146.204	155.598	38.3452	39.8427	46.1316
ENSG00000083223.18	30.9101	29.5219	29.2356	31.0291	33.3007	25.0673	25.3112	27.4078
ENSG00000083290.20	126.01	130.759	125.453	130.809	130.577	9.459	9.62539	9.38021
ENSG00000083307.12	0.0166901	0	0	0	0	30.825	31.5584	31.3284
ENSG00000083312.19	213.834	223.27	234.39	226.312	230.944	308.426	325.413	331.605
ENSG00000083444.17	17.3911	19.1909	18.2933	23.7466	21.6687	67.3684	70.7729	67.5302
ENSG00000083454.23	2.69028	2.51087	2.71556	3.78507	3.82423	5.71437	5.99745	6.32047
ENSG00000083457.12	10.4981	10.5316	9.82002	10.6012	9.73374	11.3782	10.9156	10.7543
ENSG00000083520.15	37.6195	38.9669	38.27	40.7453	40.288	41.8703	44.3074	43.3102
ENSG00000083535.16	20.5622	20.896	20.9681	19.2849	20.3358	17.2142	19.2678	18.8337
ENSG00000083544.16	29.625	30.7423	32.2284	29.7938	31.3216	19.3488	19.2847	19.42
ENSG00000083622.8	0	0	0	0	0	0	0	0
ENSG00000083635.8	14.1532	14.8109	14.3653	13.8276	13.5909	40.0486	38.9769	38.0886
ENSG00000083642.19	110.572	112.003	116.849	122.476	120.42	64.6071	70.2976	71.7989
ENSG00000083720.13	95.7679	100.669	100.725	87.0954	93.2379	60.8862	60.2987	62.8401
ENSG00000083750.13	72.5853	72.5511	70.4049	65.6165	63.1279	4.50428	5.12675	4.4153
ENSG00000083782.8	0	0	0	0	0	0	0	0
ENSG00000083799.18	83.2336	82.9991	80.8796	83.7952	83.0599	18.1738	18.8264	19.2917
ENSG00000083807.10	6.14196	5.98463	5.98554	4.99637	5.33134	8.3623	8.38614	7.76799
ENSG00000083812.13	31.9172	31.9261	31.1491	33.8903	32.8425	7.05998	7.62002	7.28689
ENSG00000083814.13	12.3674	14.0923	11.3912	13.2929	13.0052	9.14566	8.01267	8.5741
ENSG00000083817.9	11.7999	12.0027	12.0085	11.0252	10.905	12.3182	10.6609	12.1466
ENSG00000083828.16	6.98164	6.98061	7.09828	9.66272	8.55519	13.2191	12.3585	13.1153
ENSG00000083838.17	19.0332	16.7929	15.7551	20.4414	21.4964	3.56818	3.67293	3.74054
ENSG00000083844.10	34.4818	36.2254	36.9794	37.3714	31.5438	12.6316	20.3203	19.7314
ENSG00000083845.9	384.422	372.401	367.736	307.562	291.931	683.15	666.596	644.029
ENSG00000083857.15	108.486	114.026	119.355	154.076	152.468	145.175	163.513	190.554
ENSG00000083896.13	120.035	110.047	110.845	108.187	111.817	115.838	115.59	118.498
ENSG00000083937.10	21.0963	20.4614	20.7997	19.5246	20.6387	62.8054	63.4902	62.7851
ENSG00000084070.12	137.176	144.55	137.443	138.184	138.574	11.0845	10.1516	10.2413
ENSG00000084072.17	26.9906	26.7299	24.8961	28.2791	26.0711	38.6193	36.074	34.7727
ENSG00000084073.10	37.753	36.3758	38.0082	33.5365	32.6747	61.2387	64.1014	61.8141
ENSG00000084090.14	133.371	142.745	139.351	132.855	130.598	241.919	251.364	249.693
ENSG00000084092.7	27.9726	26.7804	28.8054	26.9546	28.353	44.9253	47.4479	43.8232
ENSG00000084093.19	5.29077	6.13508	6.2474	7.4669	7.24982	65.1359	80.4662	82.0769
ENSG00000084110.11	0	0.0334337	0.0187048	0	0.0403889	0.195838	0.135808	0.0366415
ENSG00000084112.15	66.2097	68.3217	67.5617	67.2758	66.0561	31.2558	31.8979	34.6995
ENSG00000084207.18	128.581	126.53	124.05	111.727	108.767	518.169	495.92	491.49
ENSG00000084234.18	687.399	638.767	630.389	586.695	590.305	592	607.486	607.204
ENSG00000084444.14	93.0975	89.2177	89.2406	90.3034	86.9574	31.5887	33.6634	31.072
ENSG00000084453.17	1.20169	1.47108	2.3381	3.15269	3.15034	3.50551	3.37822	2.41834
ENSG00000084463.8	91.5286	93.9987	92.065	92.7739	91.6223	191.334	189.316	196.087
ENSG00000084623.12	91.2782	102.775	99.4347	90.5984	87.2603	265.694	259.597	259.733
ENSG00000084628.10	156.47	170.746	157.663	140.599	140.271	67.0159	73.5909	68.2813
ENSG00000084636.18	0.450633	0.651956	0.635963	0.589977	0.646223	13.2191	12.2227	11.7436
ENSG00000084652.16	38.3372	41.4243	42.1045	47.2166	50.466	84.7589	94.2168	92.996
ENSG00000084674.15	0.0166901	0.0501505	0.130934	0.129057	0.100972	1.13586	1.13739	1.77711
ENSG00000084676.16	77.4588	79.3381	78.7846	84.4958	86.9978	26.6536	27.8237	29.4597
ENSG00000084693.16	46.0814	52.4574	49.8109	48.8944	45.8415	72.3819	73.7777	70.6814
ENSG00000084710.14	276.772	277.616	267.273	255.331	267.415	17.3121	18.7585	19.7681
ENSG00000084731.15	511.535	527.6	530.375	516.857	511.627	69.4247	70.9087	73.8142
ENSG00000084733.11	233.595	234.454	246.099	218.623	215.031	165.013	169.319	165.748
ENSG00000084734.9	0.250352	0.267469	0.261867	0.368736	0.504862	0.0783354	0.08488	0.0366415
ENSG00000084754.12	116.948	112.655	108.768	109.551	112.705	198.659	195.513	194.639
ENSG00000084764.12	174.545	180.976	179.005	188.959	184.093	2.93758	3.63286	3.04124
ENSG00000084774.14	40.2232	40.4882	38.7938	55.4947	58.9275	266.223	269.12	273.986
ENSG00000085063.17	116.643	115.167	112.878	103.372	99.1347	71.2264	72.038	69.8437
ENSG00000085117.12	0.484013	0.702107	0.355391	0.589977	0.565445	6.306	5.99253	5.49622
ENSG00000085185.16	51.0718	51.1201	47.6037	58.758	60.3815	9.71359	10.2875	10.4611
ENSG00000085224.23	311.571	292.227	301.035	313.093	300.534	115.936	125.622	130.92
ENSG00000085231.14	15.3646	14.4243	15.6509	13.8873	14.4239	33.6302	31.7517	30.9873
ENSG00000085265.12	0	0	0	0	0	0	0	0
ENSG00000085274.16	24.4677	25.3929	26.2241	25.4243	25.3441	24.3623	24.5303	24.3482
ENSG00000085276.19	0.851196	0.718824	0.841716	0.682161	0.58564	1.70379	1.49389	2.07024
ENSG00000085365.18	201.617	200.435	209.662	195.024	194.816	57.8703	60.9099	61.3561
ENSG00000085377.15	69.748	70.2943	64.3819	68.8983	66.2177	98.6242	101.533	99.7564
ENSG00000085382.12	14.0865	14.109	13.561	23.8203	21.3052	21.8164	23.308	22.9742
ENSG00000085415.16	34.9324	34.4701	35.5017	33.1493	33.5228	68.0539	72.4366	70.1317
ENSG00000085433.17	180.337	186.242	189.236	185.861	176.823	7.7552	7.24875	8.39089
ENSG00000085449.15	43.4444	41.1388	45.2656	44.2346	42.5901	122.673	128.266	128.502
ENSG00000085465.13	2.30324	1.62153	1.5525	3.63205	4.07928	0.50918	0.441376	0.183207
ENSG00000085491.17	22.3981	22.9856	23.6803	20.7414	20.2147	42.967	47.1254	45.2339
ENSG00000085511.20	34.198	35.54	35.1089	39.4732	40.0052	88.3427	88.4619	89.8082
ENSG00000085514.16	3.83472	3.62872	3.33619	11.5184	12.6969	2.22277	1.83578	1.83079
ENSG00000085552.18	30.4094	29.5888	29.7219	35.6936	38.6118	31.6279	29.2327	30.9254
ENSG00000085563.15	0.450633	0.31762	0.355391	0.553104	0.565445	0.665851	0.662064	0.51298
ENSG00000085644.14	35.3664	35.3561	35.4082	36.8367	34.896	10.6928	11.2721	9.76495
ENSG00000085662.14	95.7679	96.9409	94.1787	91.6861	88.4518	183.344	183.884	176.575
ENSG00000085719.13	25.5859	26.4126	28.0572	29.6832	30.7562	54.2668	56.1396	58.9927
ENSG00000085721.13	92.8461	92.6711	90.8281	82.3862	82.7681	60.036	60.6342	58.4763
ENSG00000085733.16	139.413	134.303	132.206	159.423	162.969	227.819	242.672	237.931
ENSG00000085741.14	0.467323	0.601806	0.542439	0.202805	0.464473	0.156671	0.152784	0.164887
ENSG00000085760.15	22.8655	22.9856	22.8386	21.9029	20.9821	65.9976	64.356	64.3607
ENSG00000085788.14	112.024	118.088	118.439	122.678	125.064	19.3684	20.8805	20.9589
ENSG00000085831.16	4.07239	3.44367	3.87189	3.98235	3.91773	6.87393	7.92779	7.14508
ENSG00000085832.18	142.567	144.183	153.23	144.968	134.152	69.0526	73.574	73.8142
ENSG00000085840.13	0.517394	0.618523	0.448915	0.719035	0.747195	78.7662	78.6158	80.4097
ENSG00000085871.9	1.55218	1.97259	1.58991	1.4012	1.27225	6.36475	4.95699	5.22141
ENSG00000085872.15	69.1305	69.3247	69.825	73.9315	77.2035	120.069	120.971	124.801
ENSG00000085978.22	34.3149	33.534	35.8758	42.7365	43.7614	30.355	28.1462	28.1956
ENSG00000085982.16	12.8681	12.4206	13.5236	21.1286	22.012	13.787	14.4296	15.9207
ENSG00000085998.15	64.2403	59.863	59.8367	77.2133	75.8908	45.1799	45.9031	44.8491
ENSG00000085999.13	0.150211	0.0668673	0.205753	0.202805	0.3635	61.4541	60.2648	59.1393
ENSG00000086015.23	123.123	134.938	134.188	166.816	170.138	56.8911	59.9762	61.063
ENSG00000086061.16	614.513	578.586	591.782	511.897	504.821	316.632	294.924	309.071
ENSG00000086062.13	4.40619	3.34337	3.74096	4.90418	5.00823	38.2081	41.7949	39.2064
ENSG00000086065.14	78.9943	76.0282	76.2595	72.051	65.733	56.989	49.6887	52.8736
ENSG00000086102.19	46.532	45.2357	45.4714	49.0234	50.1025	57.224	58.4144	63.2615
ENSG00000086159.13	0.233662	0.234036	0.149638	0.0368736	0.0403889	0	0.101856	0.0549622
ENSG00000086189.11	7.9278	8.442	8.26752	8.7206	8.74421	37.2681	34.9536	32.9956
ENSG00000086200.17	18.8086	17.8283	19.4332	16.8099	18.2847	96.0783	98.1904	96.867
ENSG00000086205.18	0.0166901	0.0334337	0.0187048	0.147494	0.161556	0.0783354	0.00033952	0.128245
ENSG00000086232.13	94.1489	97.7433	97.7326	94.8757	95.4997	115.995	117.355	115.274
ENSG00000086288.12	0.367183	0.351053	0.542439	0.479356	0.343306	0	0.016976	0
ENSG00000086289.13	3.75528	3.61084	4.13376	4.1114	2.94839	13.1408	11.1193	10.9558
ENSG00000086300.17	50.9549	51.9893	54.3187	50.6643	52.748	21.3464	22.9685	21.6734
ENSG00000086475.15	52.7114	56.1017	56.5633	52.0102	50.6275	980.955	980.364	953.337
ENSG00000086504.18	56.8407	55.6671	55.2166	53.1901	51.176	77.8472	73.3314	73.7409
ENSG00000086506.3	3.22119	2.35707	2.88054	2.6549	2.70606	0.215422	0.356496	0.293132
ENSG00000086544.4	24.9684	24.8412	24.017	22.6035	21.184	15.7846	16.1611	16.3421
ENSG00000086548.9	0	0	0	0	0	0.0391677	0	0
ENSG00000086570.13	0.0500703	0.100301	0.0561144	0.0553104	0.121167	2.78091	2.95382	3.37101
ENSG00000086589.12	62.7381	64.8279	64.3819	60.8598	60.0987	39.9706	38.9429	38.3086
ENSG00000086598.11	100.141	109.295	109.816	98.3787	94.0255	234.556	236.577	234.945
ENSG00000086619.15	4.37281	4.93147	4.41433	4.42483	5.91698	4.01469	5.07582	5.5695
ENSG00000086666.19	77.6437	83.2197	85.8754	77.3607	72.3972	92.4953	88.9442	87.9831
ENSG00000086696.11	0.116831	0.0668673	0.0748192	0.147494	0.0605834	0	0	0.0183207
ENSG00000086712.13	15.8389	17.9204	16.4976	19.5246	19.003	81.6059	83.3182	80.7028
ENSG00000086717.19	1.90267	1.30391	1.53379	1.73306	1.97906	0.195838	0.271616	0.128245
ENSG00000086730.17	0.283732	0.234036	0.187048	0.534667	0.504862	0.411261	0.322544	0.348094
ENSG00000086758.17	370.137	355.55	346.058	388.445	416.753	359.422	391.042	446.641
ENSG00000086827.9	11.5162	11.2337	11.2416	11.3386	11.1877	44.0832	43.6453	41.9361
ENSG00000086848.15	42.2093	40.9562	41.3937	48.0831	46.0838	16.8754	16.7429	15.797
ENSG00000086967.10	0.0166901	0.0167168	0.0187048	0.0368736	0.0605834	10.7124	10.4233	11.1207
ENSG00000086991.13	0.233662	0.217319	0.224458	0.129057	0.323112	1.84088	2.15595	1.99696
ENSG00000087008.16	15.6887	15.4631	17.3955	15.6713	15.9334	8.02938	8.21638	7.23669
ENSG00000087053.20	96.9195	94.6173	94.3844	94.3595	96.1055	95.4321	97.2725	97.2831
ENSG00000087074.9	112.942	95.5534	94.5715	77.5082	86.0284	20.7589	19.9807	22.0948
ENSG00000087076.9	0.484013	0.434638	0.635963	0.700598	0.605834	4.91555	4.54957	5.25805
ENSG00000087077.14	0.901266	0.969576	0.823011	1.14308	1.00972	109.65	104.589	105.985
ENSG00000087085.16	109.487	108.292	110.919	122.42	121.934	1.80171	2.03712	1.66719
ENSG00000087086.15	349.741	347.259	338.314	289.771	294.355	1030.97	1031.1	985.618
ENSG00000087087.20	79.8956	82.1465	78.6537	100.923	99.5587	207.491	197.431	202.994
ENSG00000087088.21	18.0086	18.89	19.0415	18.7318	17.1249	120.95	121.956	115.182
ENSG00000087095.13	68.1457	72.4173	75.5113	71.5163	69.1257	55.3831	57.8372	57.3988
ENSG00000087111.22	66.1763	67.8035	65.5977	67.3864	68.3583	47.6083	47.8384	48.3484
ENSG00000087116.17	17.1407	20.5951	18.1811	17.2384	18.7001	5.46389	5.97555	5.86263
ENSG00000087128.10	0.0166901	0	0	0.0184368	0	1.11628	0.93368	0.952678
ENSG00000087152.16	291.543	284.37	279.786	275.741	268.385	131.897	132.396	130.517
ENSG00000087157.19	32.8628	33.9352	33.0701	36.3758	34.8557	36.6022	35.0724	33.0323
ENSG00000087191.14	107.034	106.386	105.289	98.3971	98.6702	202.027	189.503	188.923
ENSG00000087206.17	28.44	28.3183	29.6097	29.4251	28.7367	39.9315	36.4305	39.701
ENSG00000087237.12	0	0	0.0187048	0	0	0	0.016976	0.109924
ENSG00000087245.13	18.4925	18.773	18.8731	17.9021	17.549	84.151	83.6059	82.9557
ENSG00000087250.9	4.17253	3.05918	2.99277	2.37835	1.8175	0.0783354	0.067904	0
ENSG00000087253.13	9.47999	9.04381	8.67903	10.8224	9.73374	3.68176	4.53259	4.21377
ENSG00000087258.16	368.935	391.542	377.968	392.04	397.447	42.7907	46.2766	49.3011
ENSG00000087263.17	41.9589	41.9258	42.5721	42.0543	41.9237	85.7185	81.6545	78.7791
ENSG00000087266.17	82.1154	82.0629	77.494	103.062	108.283	32.6659	36.77	34.2781
ENSG00000087269.16	23.2994	18.4888	20.6314	19.9302	20.8609	70.9523	69.8732	75.0051
ENSG00000087274.19	387.895	382.749	370.056	383.909	378.848	165.719	165.703	169.54
ENSG00000087299.12	10.7151	11.6516	10.5682	11.7258	11.006	40.7148	42.8135	44.8125
ENSG00000087301.9	51.3221	48.2782	54.7302	53.7617	51.193	22.8348	23.7494	22.0948
ENSG00000087302.9	67.5616	71.2304	72.5559	66.1143	64.3194	205.258	195.207	187.146
ENSG00000087303.19	0.917956	0.768974	0.729487	0.700598	0.989529	9.10649	8.84449	10.0581
ENSG00000087338.5	10.932	12.0027	11.7466	14.0673	12.985	37.0135	37.9753	36.788
ENSG00000087365.16	263.303	250.518	244.771	239.365	245.504	390.796	390.872	400.986
ENSG00000087448.11	175.38	167.536	174.198	171.388	178.055	32.5288	34.5122	35.5239
ENSG00000087460.29	2392.73	2498.53	2441.11	2382.92	2324.87	787.192	770.676	789.861
ENSG00000087470.21	131.351	140.806	141.109	155.459	157.153	108.436	107.95	105.014
ENSG00000087494.16	4.03901	3.91174	4.43304	4.6092	4.32162	0.0195838	0	0.128245
ENSG00000087495.17	68.9135	70.1773	69.956	67.5155	66.6216	0.332925	0.16976	0.109924
ENSG00000087502.19	21.5302	24.1893	23.7364	23.1013	21.4465	28.7099	30.3191	27.9941
ENSG00000087510.7	0	0	0	0	0.0201945	3.54468	4.56654	4.12216
ENSG00000087586.18	1.23507	1.70512	1.47768	1.71462	1.37322	100.073	100.769	100.947
ENSG00000087589.17	0.0500703	0.117018	0.168343	0.0184368	0.0605834	0.0391677	0	0.0183207
ENSG00000087842.11	1.83591	1.25376	1.60861	1.91743	1.27225	17.2925	18.1473	18.4673
ENSG00000087884.16	2.33662	1.83885	2.39421	1.78837	1.57517	10.7124	10.2705	9.89319
ENSG00000087903.13	5.20732	5.75059	4.48915	6.2132	5.93717	3.29009	3.00475	3.18781
ENSG00000087995.16	51.144	55.2553	52.1194	51.8315	48.185	41.245	44.9728	40.7922
ENSG00000088002.12	0.0834506	0.200602	0.280572	0.202805	0.121167	0.959608	0.662064	0.732829
ENSG00000088035.18	12.4341	12.0863	12.8502	13.3667	13.914	31.5692	33.7143	32.2262
ENSG00000088038.20	39.5389	40.7556	38.6441	44.7092	46.6088	85.5227	86.1362	88.8922
ENSG00000088053.11	0.133521	0.267469	0.168343	0.313425	0.302917	0	0.08488	0
ENSG00000088179.9	34.9825	33.7847	34.8657	40.7637	39.4802	45.552	46.65	49.1728
ENSG00000088205.13	82.4325	75.4431	81.3472	74.2818	75.7091	211.349	210.4	209.314
ENSG00000088247.19	163.914	178.084	170.906	181.953	182.841	496.96	512.777	526.794
ENSG00000088256.9	87.3394	86.192	83.9846	79.315	76.2745	33.8605	37.9583	37.1728
ENSG00000088280.20	37.5027	40.321	42.1793	43.9164	44.0239	59.3391	62.6754	61.4477
ENSG00000088298.13	7.82766	8.65932	8.30493	8.81278	8.52207	18.0563	16.6704	16.3054
ENSG00000088305.19	20.1617	20.9462	21.9594	33.8131	32.7352	1547.93	1579.62	1620.45
ENSG00000088320.4	0	0	0	0	0	0	0	0.0366415
ENSG00000088325.16	3.2045	3.74457	3.57262	3.70579	3.83695	273.723	277.642	283.55
ENSG00000088340.17	1.6857	1.42093	1.58991	4.88575	4.54376	1.35129	1.45994	1.4107
ENSG00000088356.6	42.7434	43.7479	41.3189	36.8736	37.8041	30.8641	30.6926	28.2506
ENSG00000088367.23	429.236	422.685	435.654	438.537	446.964	41.2436	45.3938	47.8904
ENSG00000088386.17	0.0166901	0.0501505	0	0.0368736	0	1.42962	1.32413	1.31909
ENSG00000088387.22	14.2367	14.5938	14.7207	19.9855	19.2857	21.1506	22.9346	24.5315
ENSG00000088448.14	45.5807	44.6507	44.7232	66.8518	63.7741	45.9241	40.997	40.7819
ENSG00000088451.11	2.75387	2.47409	2.20717	2.72864	2.88781	17.3905	16.7383	15.4261
ENSG00000088538.13	149.243	151.856	155.755	165.175	165.898	8.38189	8.08057	7.89623
ENSG00000088543.15	23.266	25.092	21.4357	25.3137	24.6171	7.20686	7.69013	7.62142
ENSG00000088682.14	22.2309	23.8215	22.9508	23.3041	23.9101	29.5129	26.7881	28.617
ENSG00000088726.16	0.0333802	0	0.0374096	0	0.0201945	0.0391677	0.118832	0.183207
ENSG00000088727.14	4.52302	4.84788	4.11506	3.85329	3.55423	4.50428	4.48166	4.01224
ENSG00000088756.13	14.8542	15.9144	16.3667	16.335	15.3276	16.1958	16.3479	16.965
ENSG00000088766.12	24.2839	24.4119	26.2241	23.1382	20.8817	42.8367	41.3196	39.3896
ENSG00000088782.5	0	0	0	0	0	0	0	0
ENSG00000088808.18	82.1988	77.7667	79.5328	88.9391	91.1578	10.1836	11.3569	12.7329
ENSG00000088812.18	163.58	165.831	158.28	172.366	177.085	55.814	57.6505	59.9821
ENSG00000088826.18	13.1518	12.3036	11.9524	12.3895	13.2072	10.8299	10.1516	10.5344
ENSG00000088827.13	0.150211	0.234036	0.243162	0.221241	0.18175	0	0	0.0366415
ENSG00000088832.18	100.772	103.774	102.034	96.6819	97.3668	217.804	220.583	208.086
ENSG00000088833.18	113.443	113.173	112.659	108.058	108.081	108.592	103.248	109.027
ENSG00000088836.14	0.200281	0.36777	0.392801	0.608414	0.565445	11.4565	10.3044	10.4245
ENSG00000088854.13	128.147	141.341	131.214	145.89	149.479	12.9253	14.837	13.7039
ENSG00000088876.13	9.56744	8.56821	9.07239	10.7772	10.5813	3.60343	3.66682	4.34201
ENSG00000088881.22	47.0661	52.5912	49.9979	62.1688	60.3007	0.567932	0.271616	0.384735
ENSG00000088882.8	42.5932	41.3407	43.152	51.6599	49.9409	50.7809	48.0421	48.4034
ENSG00000088888.18	36.6014	35.54	33.1823	40.9481	40.9948	80.1958	95.5918	107.982
ENSG00000088899.16	159.023	170.612	158.748	165.765	168.765	32.0588	32.9844	33.6552
ENSG00000088926.14	0	0.0167168	0	0.0184368	0.0403889	0.489596	0.101856	0.366415
ENSG00000088930.8	81.6147	86.4929	88.3802	91.1515	87.543	265.694	263.4	264.35
ENSG00000088970.16	19.8612	18.2046	18.0688	19.8564	19.1847	28.3378	27.9425	30.101
ENSG00000088986.11	192.47	194.818	202.91	177.602	163.919	220.299	215.222	205.485
ENSG00000088992.18	0.767745	0.969576	0.748192	0.51623	0.848168	12.7491	12.8508	11.8902
ENSG00000089006.17	21.9642	21.7319	22.1839	24.5947	24.092	171.829	165.312	164.52
ENSG00000089009.16	664.507	710.248	698.022	586.859	605.772	1230.91	1155.06	1133.97
ENSG00000089012.14	0	0	0	0	0	0.0391677	0	0
ENSG00000089022.14	79.5543	76.2797	76.2221	80.4426	83.6562	64.4504	63.6939	61.1179
ENSG00000089041.17	0.851196	0.63524	0.561144	0.755908	0.626029	0.235006	0.560208	0.439697
ENSG00000089048.15	31.1438	28.6694	28.2068	29.6464	28.0703	85.7968	88.6487	85.5212
ENSG00000089050.16	25.0185	27.4825	26.3738	27.268	28.454	23.7748	23.6815	23.5788
ENSG00000089053.13	76.4407	72.2167	73.1545	84.9383	84.1908	121.557	116.829	115.384
ENSG00000089057.15	123.791	137.178	135.311	148.969	149.681	32	33.3578	33.2338
ENSG00000089060.12	1.96943	2.34036	1.77696	4.1114	3.85714	12.8078	11.9171	12.9528
ENSG00000089063.15	44.9632	49.415	50.185	44.8383	42.4688	79.7846	79.8381	76.8371
ENSG00000089091.17	11.7832	14.3096	12.8128	16.464	15.9738	10.9474	10.8986	11.3039
ENSG00000089094.20	66.3098	64.995	66.1402	65.1556	66.3388	140.847	143.889	145.668
ENSG00000089101.19	1.75246	1.62153	1.1784	1.32745	1.63575	0.235006	0.101856	0.183207
ENSG00000089116.4	1.31852	0.735541	0.89783	1.03246	1.27225	9.20441	9.30285	9.41685
ENSG00000089123.16	4.10577	4.14577	4.13376	3.96391	4.03889	11.3782	10.1856	10.8825
ENSG00000089127.15	0	0.0167168	0	0	0	0.0587515	0.050928	0.0366415
ENSG00000089154.11	83.267	77.1649	75.7731	103.338	102.588	289.253	301.307	311.251
ENSG00000089157.16	878.806	885.884	867.242	723.351	728.524	2157.48	2059.83	2061.37
ENSG00000089159.17	36.4512	38.7162	37.4096	48.415	49.6784	123.535	131.547	128.923
ENSG00000089163.4	3.33802	2.99231	3.21723	3.46612	2.86761	1.15545	1.37506	1.26413
ENSG00000089169.15	8.779	10.2307	9.83873	9.60556	9.69335	0.372093	0.271616	0.531301
ENSG00000089177.19	5.45767	5.4664	5.94813	6.25007	6.48243	14.4137	14.158	14.8764
ENSG00000089195.15	26.1534	26.6132	27.0284	24.0416	25.3441	33.5275	31.6093	32.4277
ENSG00000089199.10	329.146	317.252	314.259	290.435	299.403	9.12607	9.42168	10.2046
ENSG00000089220.5	419.923	444.701	435.784	388.611	373.941	373.249	362.692	357.437
ENSG00000089225.20	0.0166901	0	0.0561144	0.0368736	0	0.0195838	0.08488	0.0366415
ENSG00000089234.16	24.1673	25.2758	26.2428	24.8712	25.7681	35.6426	36.4814	36.6415
ENSG00000089248.7	77.0416	84.2361	83.5169	76.9367	72.3972	228.563	219.313	217.742
ENSG00000089250.20	4.13915	3.3768	3.94671	3.44768	3.77637	6.48225	6.99411	7.93287
ENSG00000089280.19	455.557	413.541	407.391	408.965	408.211	885.209	848.426	826.045
ENSG00000089289.16	81.865	83.6176	81.0292	72.2538	68.4996	48.705	44.9355	45.9117
ENSG00000089327.15	0.0333802	0.0501505	0.0561144	0.0553104	0.0403889	50.3892	45.3259	48.6232
ENSG00000089335.22	62.9184	57.7398	58.9486	65.0361	63.1837	28.9224	28.0567	25.6985
ENSG00000089351.15	113.993	108.944	107.104	112.778	106.97	98.4676	100.057	97.3563
ENSG00000089356.19	0	0	0	0	0	0.0920441	0.067904	0.0903212
ENSG00000089472.18	3.07098	3.15948	3.34816	3.48455	3.2917	98.4284	95.6937	102.871
ENSG00000089486.17	71.2835	74.3732	73.2106	67.0361	66.7831	89.4003	86.5606	86.4922
ENSG00000089505.18	4.33643	4.94634	4.35111	4.54504	4.61484	0.372093	0.237664	0.164887
ENSG00000089558.9	0.283732	0.451354	0.317982	0.589977	0.58564	0.548348	0.560208	0.458018
ENSG00000089597.18	190.334	195.186	182.877	194.453	201.399	609.919	595.79	588.297
ENSG00000089639.11	43.2107	42.0595	44.3491	69.5804	70.7008	19.2509	19.2168	20.4459
ENSG00000089682.17	30.81	31.7787	31.6859	33.684	32.917	25.9486	27.7048	27.5544
ENSG00000089685.15	0.116831	0.234036	0.0374096	0.165931	0.0403889	196.328	191.999	184.618
ENSG00000089692.9	0.801126	1.30391	0.804306	1.75149	1.63575	1.68421	1.35808	2.0336
ENSG00000089693.11	185.544	202.675	190.097	180.054	181.043	212.211	204.425	203.268
ENSG00000089723.10	10.4647	11.1167	11.1107	12.1867	11.3695	4.30845	5.56813	4.72675
ENSG00000089737.18	275.854	274.858	263.195	277.179	277.27	217.733	214.492	219.262
ENSG00000089775.12	15.4384	16.0314	15.6559	17.939	16.822	10.0661	13.8694	11.2856
ENSG00000089818.18	158.914	160.987	163.267	159.84	155.223	21.3856	22.8327	21.7833
ENSG00000089820.17	5.42429	5.24909	4.80713	6.45287	7.69551	33.1946	35.0554	33.7651
ENSG00000089847.13	4.48964	3.94517	4.17117	4.812	5.51309	20.4064	19.8789	21.307
ENSG00000089876.12	36.8518	33.5172	36.5305	34.6243	33.5228	19.8972	18.6906	19.2551
ENSG00000089902.10	19.8612	19.4584	22.0343	25.0556	24.0718	50.5263	51.2505	50.5469
ENSG00000089916.18	98.4884	98.0777	98.5369	103.725	107.899	66.4284	69.5846	71.7623
ENSG00000090006.18	22.3147	21.4143	19.6213	28.577	32.2304	48.8225	48.3476	49.1728
ENSG00000090013.11	4.02232	4.01204	3.74096	3.48455	4.0187	17.5275	16.297	16.3604
ENSG00000090020.11	25.0686	26.9308	24.7652	26.5674	27.1414	37.6206	37.1774	41.7529
ENSG00000090054.16	27.2716	23.32	25.6731	28.448	27.8078	72.2015	72.1926	70.2783
ENSG00000090060.19	138.194	142.127	148.834	143.733	149.863	324.426	327.552	325.12
ENSG00000090061.17	26.3036	28.6861	27.2155	30.1073	30.7158	92.0832	98.9701	95.7991
ENSG00000090097.22	237.55	245.637	241.947	293.348	300.191	27.7472	24.8359	26.4551
ENSG00000090104.12	0.100141	0.150451	0.0748192	0.165931	0.343306	0	0	0
ENSG00000090238.12	31.2439	32.765	31.2931	30.6235	32.6747	9.43941	9.16704	8.92219
ENSG00000090263.16	39.7058	41.4912	40.0657	36.2098	36.0067	33.3317	32.9334	33.6918
ENSG00000090266.13	63.1554	63.0225	61.9877	52.0655	48.9514	56.9302	56.4452	52.1225
ENSG00000090273.14	127.128	103.594	105.289	98.6921	95.5602	247.129	243.3	240.863
ENSG00000090316.16	89.5592	85.8744	84.6392	85.7126	84.4735	84.7981	84.5405	83.3959
ENSG00000090339.9	0.267042	0.0668673	0.243162	0.0921839	0.121167	4.03427	3.64984	3.5359
ENSG00000090372.15	159.341	160.515	149.994	157.542	162.081	165.386	169.098	168.093
ENSG00000090376.11	1.53549	0.969576	1.01006	1.29057	1.02992	2.68299	2.9708	2.72979
ENSG00000090382.7	0.100141	0.117018	0.0748192	0.110621	0.18175	0.0979192	0.067904	0.146566
ENSG00000090402.8	0.0166901	0	0	0.0184368	0	0	0	0
ENSG00000090432.7	33.2968	33.1495	33.7809	30.4207	28.6358	27.437	26.5505	28.4154
ENSG00000090447.12	6.79288	7.68974	7.08912	9.10777	9.1481	25.7332	26.7372	25.7956
ENSG00000090470.15	22.7653	23.2865	22.1465	23.8019	24.7584	35.3684	37.9753	38.6567
ENSG00000090487.11	51.2553	47.5092	50.2224	49.0603	48.4465	59.2215	59.9253	60.6233
ENSG00000090512.12	0	0.0501505	0.0374096	0.0368736	0.0605834	0.0783354	0.050928	0.0366415
ENSG00000090520.12	74.9917	73.4728	74.401	69.2272	68.5528	89.4997	84.4371	85.3264
ENSG00000090530.10	2.11964	1.889	1.21581	1.75149	1.77711	23.1873	22.1197	22.6261
ENSG00000090534.20	0.550774	0.334337	0.392801	0.663724	0.706807	0.665851	0.662064	0.49466
ENSG00000090539.16	22.3481	23.0358	22.1091	33.9974	36.0875	0.979192	1.01856	1.11756
ENSG00000090554.13	0.263871	0.112003	0.275709	0.356014	0.575744	0.536793	0.57311	0.632065
ENSG00000090565.17	122.372	126.413	123.751	120.116	120.238	48.1175	47.6346	49.5576
ENSG00000090581.11	22.6652	21.2972	22.24	22.9538	24.7584	14.9229	14.4296	13.2642
ENSG00000090612.22	30.9935	26.5296	26.299	25.664	27.0808	44.1812	46.684	45.3804
ENSG00000090615.16	93.932	93.9987	88.8291	102.029	97.6805	47.9021	57.6505	54.3576
ENSG00000090621.15	119.768	116.282	114.324	123.361	123.227	353.332	383.216	377.132
ENSG00000090659.18	0	0	0	0	0	0.149425	0.135808	0.164887
ENSG00000090661.12	36.0006	34.3531	34.1363	35.583	36.5116	41.224	43.6623	42.9255
ENSG00000090674.16	15.9689	16.3765	15.3538	17.5074	17.5692	11.4125	11.3868	10.9706
ENSG00000090686.16	71.417	68.2214	68.9459	79.776	81.3635	111.315	108.307	109.705
ENSG00000090776.6	11.6831	12.7048	11.7466	11.3571	11.4705	23.5594	22.5781	22.9925
ENSG00000090857.14	34.5971	34.0505	36.4289	40.6037	44.2879	109.211	113	117.407
ENSG00000090861.17	184.659	176.212	172.383	184.7	179.751	472.343	477.212	483.74
ENSG00000090863.12	227.92	231.194	223.429	244.877	243.263	251.848	284.772	286.28
ENSG00000090889.12	1.83591	1.77198	2.11364	1.43807	1.75692	106.679	106.15	107.762
ENSG00000090905.19	111.774	103.761	107.01	156.196	157.315	121.322	135.808	136.819
ENSG00000090924.15	50.6211	50.886	49.549	79.315	76.3553	52.0734	60.6383	64.3241
ENSG00000090932.11	21.4969	21.4477	21.7537	19.3771	19.0434	4.38678	4.6684	4.80003
ENSG00000090971.5	72.4184	67.2685	68.2538	59.4402	60.1795	37.7577	37.5509	35.5972
ENSG00000090975.14	42.4263	42.0261	40.9261	53.4298	56.3224	3.66218	4.15912	3.16949
ENSG00000090989.18	66.8272	66.4327	67.992	65.469	65.5311	30.6291	31.1	30.0643
ENSG00000091009.8	39.4249	41.4012	40.6405	40.0961	43.0114	92.3222	104.363	100.954
ENSG00000091010.6	0.0834506	0.133735	0.0561144	0.0553104	0.100972	0.0783354	0	0.109924
ENSG00000091039.17	152.364	157.656	162.171	162.723	165.655	86.3256	93.8094	94.938
ENSG00000091073.20	5.22801	4.5774	5.18796	4.91672	4.79578	26.769	27.3736	25.8438
ENSG00000091106.19	0	0.0334337	0.0187048	0.0553104	0	0	0.016976	0
ENSG00000091127.14	10.2978	10.2474	9.44592	10.343	9.55199	76.3574	80.0079	78.2661
ENSG00000091128.13	0.133521	0.217319	0.130934	0.608414	0.302917	0	0	0
ENSG00000091129.22	300.155	308.242	305.188	331.309	332.966	9.90943	10.8986	12.0001
ENSG00000091136.15	33.7307	32.7316	31.1248	50.1665	50.567	132.446	140.51	137.515
ENSG00000091137.14	0	0	0	0.0553104	0.0403889	0.0587515	0.033952	0.109924
ENSG00000091138.13	0	0	0	0	0	0	0	0
ENSG00000091140.15	80.6133	82.5979	81.3659	74.1159	72.4376	118.13	116.659	113.753
ENSG00000091157.15	75.4059	76.0783	80.469	78.8772	80.5448	25.3615	25.3891	28.5803
ENSG00000091164.13	103.445	103.962	104.915	98.9502	98.3875	96.7442	91.1951	91.8601
ENSG00000091181.20	0.801126	0.601806	0.729487	0.774345	0.747195	0.0391677	0	0.0183207
ENSG00000091262.17	0.0620872	0.150451	0.093524	0.0409297	0.0403889	0.65038	0.763071	0.787058
ENSG00000091317.8	12.0169	11.1836	12.1207	11.3939	11.4503	86.0123	92.9436	87.5731
ENSG00000091409.16	95.0836	91.5247	97.3585	92.8476	90.7338	268.671	280.189	285.125
ENSG00000091428.18	59.784	61.3341	60.2856	65.2847	65.3897	1.99755	1.98619	1.96032
ENSG00000091436.17	2.92077	3.25978	3.06759	2.28616	2.66567	27.6328	28.2311	29.6246
ENSG00000091482.8	0	0.0835842	0.0187048	0	0	0	0.067904	0.0549622
ENSG00000091483.8	76.2905	72.7015	73.3789	69.3776	69.6709	88.1273	84.8291	80.8677
ENSG00000091490.11	16.8236	16.5831	16.4041	15.3578	14.7622	166.815	172.069	175.861
ENSG00000091513.16	41.0029	40.7556	43.9563	47.9356	44.8519	0.430845	0.373472	0.384735
ENSG00000091527.17	202.368	202.758	200.927	188.24	186.476	211.29	218.651	213.913
ENSG00000091536.20	0.450633	0.702107	0.766897	1.58556	1.75692	0.842105	0.814848	0.842753
ENSG00000091542.9	61.9704	64.2261	67.038	59.1083	61.4114	74.4382	80.3813	82.6265
ENSG00000091583.11	0	0	0	0	0	0	0	0
ENSG00000091592.17	1.92621	2.33618	1.81773	1.72034	1.69411	1.393	0.702127	0.714508
ENSG00000091622.16	43.4444	44.5169	43.7692	40.69	44.1653	8.69523	8.19941	9.05044
ENSG00000091640.8	56.6629	54.2628	53.9634	45.502	45.9222	72.5973	70.4334	73.8692
ENSG00000091651.9	2.42007	2.62454	2.30069	2.87614	3.2917	59.2607	53.746	54.266
ENSG00000091656.19	134.656	133.066	131.177	181.381	185.304	7.99021	10.7798	11.7985
ENSG00000091664.9	22.5317	24.5905	24.4285	28.2452	28.4944	0.117503	0.101856	0.109924
ENSG00000091704.10	0.0166901	0	0.0561144	0.0368736	0	0	0.016976	0.0366415
ENSG00000091732.17	17.4078	15.9646	16.8343	15.7635	15.0853	40.3623	38.1451	37.7773
ENSG00000091831.25	0.0166901	0.0334337	0	0.0737471	0.0403889	0.0979192	0.08488	0.0366415
ENSG00000091844.8	48.9354	45.3193	47.3606	48.3966	53.0913	8.1273	8.09755	7.9512
ENSG00000091879.14	1.08486	1.33735	1.32804	1.30901	1.07031	0.0587515	0.016976	0.0732829
ENSG00000091947.10	11.0155	11.568	11.0171	10.1955	10.2588	18.2717	16.3818	15.2428
ENSG00000091972.18	180.12	191.324	188.544	174.596	172.817	37.7418	38.0366	36.6854
ENSG00000091986.16	83.8344	77.7834	73.9214	83.9611	87.3613	27.4957	28.8592	30.4857
ENSG00000092009.10	0	0	0	0	0	0	0	0
ENSG00000092010.15	32.7293	32.9656	29.7967	29.1486	28.7973	43.4761	42.0156	39.4812
ENSG00000092020.11	33.1466	32.9656	33.2197	28.1714	28.8377	27.7699	26.9918	25.191
ENSG00000092036.19	1.24441	1.03644	1.10471	1.68807	0.774054	44.1318	45.7038	44.004
ENSG00000092051.18	246.263	233.935	227.207	285.955	296.536	70.2473	75.5092	74.0157
ENSG00000092054.13	0.116831	0.200602	0.0748192	0.129057	0.161556	0.117503	0.067904	0.109924
ENSG00000092067.7	0	0	0	0.0368736	0	0.0195838	0.033952	0.0549622
ENSG00000092068.21	26.0544	28.8905	29.9587	31.997	31.5272	265.252	294.41	293.802
ENSG00000092094.11	16.2562	16.767	15.9926	29.2776	30.7966	36.0343	34.0369	32.7758
ENSG00000092096.19	248.482	258.275	253.151	266.448	260.771	34.7809	36.4984	33.8384
ENSG00000092098.18	27.4042	27.9283	23.4302	29.1345	28.7999	52.3141	52.3922	52.5885
ENSG00000092108.22	42.7768	45.9546	45.5462	45.0411	45.9626	68.5239	64.8992	64.6538
ENSG00000092140.16	27.4719	30.2909	30.2831	34.0343	36.0067	82.3697	81.7394	84.0555
ENSG00000092148.14	210.88	201.354	202.218	225.556	231.873	132.583	135.587	146.657
ENSG00000092199.19	413.732	361.286	359.066	323.416	334.957	1422.23	1370.68	1367.68
ENSG00000092200.13	0.0834506	0.183885	0.130934	0.110621	0.100972	0.313342	0.356496	0.403056
ENSG00000092201.10	207.414	207.228	198.252	188.25	201.066	641.006	648.232	664.77
ENSG00000092203.15	83.9179	86.6266	87.5011	81.9699	83.383	70.5214	69.2621	71.689
ENSG00000092208.19	13.1351	12.6546	14.4962	12.9242	12.46	23.5202	24.3945	22.8459
ENSG00000092295.12	2.38669	2.0896	1.77696	5.62322	5.73523	0.959608	0.67904	0.622905
ENSG00000092330.19	37.753	37.8971	38.1952	35.5092	34.7951	23.5985	22.4932	23.2307
ENSG00000092345.14	0.0667605	0.183885	0.093524	0.110621	0.161556	5.11138	5.31349	4.10384
ENSG00000092377.15	0.502372	0.468071	0.411506	0.46092	0.403889	4.28886	4.10819	4.14048
ENSG00000092421.17	106.233	114.226	115.727	129.113	135.202	269.591	309.303	292.82
ENSG00000092439.16	18.3925	18.2715	17.6659	25.7746	24.9402	55.7552	59.8743	60.2019
ENSG00000092445.12	53.2415	56.5029	55.9835	51.1068	52.748	163.271	160.05	158.09
ENSG00000092470.12	3.42147	3.51053	3.74096	3.17113	3.2715	23.5594	24.8868	26.1254
ENSG00000092529.25	0.615531	0.903879	0.551418	1.67037	2.11254	0.398923	0.395201	0.259971
ENSG00000092531.10	3.35471	3.66099	3.59132	6.89536	6.50262	76.2987	75.0509	77.0753
ENSG00000092607.15	0.0834506	0.0334337	0.0374096	0.129057	0.0605834	0.25459	0.305568	0.311452
ENSG00000092621.13	47.8005	46.3391	44.3491	41.3353	42.8527	780.534	781.405	777.99
ENSG00000092758.18	0.133521	0.150451	0.112229	0.110621	0.0403889	43.2411	45.0034	41.2766
ENSG00000092820.19	53.0746	49.5487	50.8022	40.2106	40.0456	323.114	319.964	325.266
ENSG00000092841.19	656.856	521.014	552.818	456.86	435.635	599.697	553.129	554.697
ENSG00000092847.14	62.1874	64.41	63.933	70.576	71.7913	117.914	141.546	143.158
ENSG00000092850.12	4.43957	3.94517	4.15247	8.13062	7.49215	0.842105	1.00158	1.02596
ENSG00000092853.14	4.7233	3.89502	4.52656	3.66892	3.79656	66.5263	76.7315	85.5212
ENSG00000092871.17	21.1798	22.7015	22.4271	21.453	21.8504	32.6463	35.8024	37.0995
ENSG00000092929.13	0.333802	0.551655	0.280572	1.17995	0.787584	7.83354	7.36758	7.40157
ENSG00000092931.12	22.4148	22.9641	23.6055	25.4243	23.5468	13.6108	13.5129	12.1171
ENSG00000092964.18	1232.82	1233.75	1255.37	1267.64	1266.94	214.071	248.444	237.455
ENSG00000092969.12	76.5699	69.9085	73.0733	73.6773	74.4342	0.891652	0.817394	0.798784
ENSG00000092978.11	23.3662	24.0388	23.4932	23.0829	21.5677	22.2472	21.9839	23.6887
ENSG00000093000.19	42.4241	39.9337	44.0863	44.4085	45.959	155.324	154.378	153.8
ENSG00000093009.11	0.100141	0.0501505	0.0187048	0.0553104	0.100972	29.5324	28.1462	27.7742
ENSG00000093010.15	27.0213	27.215	26.8414	26.7518	27.8684	18.2326	17.7229	18.0276
ENSG00000093072.19	34.0311	37.9974	36.3808	30.0704	32.6747	53.3464	56.6319	56.6843
ENSG00000093100.13	14.5945	14.8541	12.3147	20.2148	19.0832	6.12524	7.36538	6.70722
ENSG00000093134.17	0	0	0	0	0	0	0	0
[truncated: 60,698 more rows]

## Sheet: cpm.short.inhouse.SCR-KD
CPM matrix for shRNA-treated motor neuron samples generated from in-house short-read RNA-seq.
gene_id	SCR1	SCR2	SCR3	SCR4	KD1	KD2	KD3	KD4	KD5
ENSG00000000003.15	32.3127	31.7351	33.7375	36.0064	12.2881	12.2294	12.6609	13.9597	13.5425
ENSG00000000005.6	0.0218772	0.159587	0.0916281	0.167992	0.0776088	0	0.0475079	0	0.0450666
ENSG00000000419.14	21.5491	16.9618	19.0037	17.7885	21.8081	22.2894	22.6138	18.7387	18.8378
ENSG00000000457.14	14.5484	14.5224	14.7521	13.9807	18.4191	19.1629	17.3879	17.2547	17.8914
ENSG00000000460.17	1.81581	1.61867	2.47396	2.48255	1.99196	2.3608	1.94782	2.94286	3.17719
ENSG00000000938.13	0.0218772	0	0	0	0.0258696	0	0	0	0
ENSG00000000971.17	0.62372	0.478534	0.661555	0.476352	0.230498	0.309882	0.407143	0.3378	0.232994
ENSG00000001036.14	25.7276	24.2801	23.8416	23.5749	28.4824	27.9681	26.5094	25.4042	24.0205
ENSG00000001084.13	30.2781	27.2666	27.635	26.9348	29.8276	29.2867	27.412	25.0521	25.6429
ENSG00000001167.15	62.722	54.5743	54.8106	56.5199	51.0924	42.8345	43.9203	47.4339	45.0645
ENSG00000001460.18	17.4799	14.8416	14.0741	15.1007	17.2809	14.7391	14.2999	15.9216	15.7282
ENSG00000001461.17	53.3367	47.3974	48.0498	51.5923	26.7233	24.7991	25.4405	29.982	29.8791
ENSG00000001497.18	36.3381	39.6688	40.0598	60.8506	27.2148	28.3722	26.842	40.1185	43.1963
ENSG00000001561.7	16.1673	14.1349	16.4931	19.3938	15.8063	16.0152	15.4876	15.5947	15.593
ENSG00000001617.12	6.91321	7.04464	7.93499	11.8155	8.2524	5.76376	6.62735	13.0291	11.492
ENSG00000001626.18	0.109386	0	0.0366512	0.0559975	0.0776088	0	0.0475079	0.0503054	0.0225333
ENSG00000001629.10	110.721	95.1596	101.634	97.8836	102.573	95.1127	92.5216	98.2715	91.5302
ENSG00000001630.18	267.387	292.995	278.226	264.53	167.011	159.157	169.531	184.153	164.361
ENSG00000001631.17	18.0522	14.643	15.4227	19.6124	17.233	11.6992	11.3273	15.3207	13.8404
ENSG00000002016.18	7.17705	6.53304	7.33061	14.7466	7.86358	8.86683	8.01957	15.6022	15.6219
ENSG00000002079.14	0	0	0	0	0	0	0	0	0
ENSG00000002330.14	48.7862	62.4214	58.5503	43.0807	59.0861	73.2274	69.3853	51.89	52.7054
ENSG00000002549.13	24.5681	25.4884	27.1219	21.2977	29.3102	31.4561	31.2839	26.5612	27.2427
ENSG00000002586.20	11.9559	14.9898	13.1853	9.6969	3.77696	5.0938	4.54888	3.74775	3.80813
ENSG00000002586.20_PAR_Y	11.9559	14.9898	13.1853	9.6969	3.77696	5.0938	4.54888	3.74775	3.80813
ENSG00000002587.10	11.2887	11.3763	10.5556	10.5649	4.39783	4.27497	4.89331	4.52748	4.48412
ENSG00000002726.21	0	0	0	0	0	0	0	0	0
ENSG00000002745.13	0.0437545	0	0.109954	0.149327	0.103478	0.0638055	0.0475079	0.0503054	0.0675999
ENSG00000002746.15	91.8187	90.6227	90.1437	88.7747	90.4401	80.5012	79.7657	92.8888	97.3438
ENSG00000002822.16	41.367	49.5737	47.7628	38.2416	37.2186	47.5108	43.1794	36.2576	37.1288
ENSG00000002834.18	128.704	137.473	129.562	138.127	164.738	161.619	162.881	177.075	182.61
ENSG00000002919.15	23.0148	21.5899	22.852	20.2524	12.8831	15.2708	13.4685	13.9094	14.0833
ENSG00000002933.9	5.99436	5.26638	5.77257	6.98102	3.64761	5.04063	4.96457	4.35141	5.38546
ENSG00000003056.8	38.5258	33.8325	34.1223	35.6704	58.724	58.4458	55.9405	52.8961	51.421
ENSG00000003096.15	77.1172	80.432	75.8131	59.096	62.0094	61.1469	64.7295	49.9532	51.5111
ENSG00000003137.9	54.5618	62.2846	60.951	34.7371	55.6196	74.5886	56.2968	26.5109	30.1721
ENSG00000003147.19	30.7375	32.8066	31.3918	24.8442	22.7394	23.842	24.9179	22.235	23.2994
ENSG00000003249.15	75.914	70.3552	69.4174	82.111	101.952	91.8799	95.6096	94.5489	102.887
ENSG00000003393.16	75.0608	70.1272	70.7186	73.0207	79.6525	77.3109	72.3545	78.1242	75.3513
ENSG00000003400.16	0.0656317	0.0455963	0.0366512	0.130661	0	0.0638055	0.0712618	0.125763	0.112666
ENSG00000003402.21	22.6202	21.6124	23.2735	29.9027	19.5315	18.0569	17.0553	24.3729	21.9925
ENSG00000003436.16	0	0	0	0	0.0517392	0.106342	0.0475079	0.0503054	0.0225333
ENSG00000003509.16	12.0106	10.1452	10.299	18.7592	11.2015	10.4216	10.333	19.0909	17.3281
ENSG00000003756.17	144.748	146.022	161.779	230.336	151.088	152.155	157.037	236.687	238.573
ENSG00000003987.14	66.7037	55.9011	62.6003	60.7573	65.8381	62.0614	59.6461	65.4221	66.4056
ENSG00000003989.18	2.58151	2.4622	2.60224	3.73316	1.50044	1.8929	1.75779	2.11283	1.93786
ENSG00000004059.11	123.783	146.162	143.478	117.982	120.919	140.267	143.115	111.602	114.994
ENSG00000004139.14	134.627	125.693	131.515	132.508	64.5268	62.56	58.4637	72.2516	63.2088
ENSG00000004142.12	85.7369	90.3948	81.7506	76.5485	91.0092	91.0717	90.3125	80.1867	85.2209
ENSG00000004399.13	1.66267	2.02904	2.25405	2.38923	0.517392	0.850739	0.736372	0.729428	0.473199
ENSG00000004455.18	39.3022	44.3933	42.019	49.6419	45.9014	49.9044	46.7575	50.2664	49.4292
ENSG00000004468.13	0.0437545	0.0227982	0.0916281	0	0.181087	0.212685	0.213785	0.176069	0.247866
ENSG00000004478.8	168.608	176.845	160.203	152.22	144.145	154.813	150.933	137.334	144.506
ENSG00000004487.18	307.244	347.558	336.568	303.357	398.366	437.62	434.721	392.835	398.794
ENSG00000004534.15	121.061	121.058	123.276	139.732	144.239	147.667	148.486	183.338	175.274
ENSG00000004660.15	29.2936	31.4615	31.8316	35.0358	40.072	41.3247	42.0445	49.5508	46.9819
ENSG00000004700.16	9.86663	8.50372	9.18113	9.27691	11.8741	11.5275	10.4992	11.3439	10.7484
ENSG00000004766.17	50.252	50.0876	49.809	45.0966	49.385	45.9399	53.1376	50.2299	45.9228
ENSG00000004776.13	0.328159	0.319174	0.45814	0.298653	0.336305	0.297759	0.332555	0.37729	0.157733
ENSG00000004777.19	171.277	207.053	202.498	239.203	353.611	359.246	372.153	333.499	357.062
ENSG00000004779.10	48.2393	51.2047	51.0185	43.566	48.0398	54.341	56.7007	43.7657	44.1878
ENSG00000004799.8	1.00635	0.615551	0.513117	1.15728	0.181087	0.744397	0.237539	0.176069	0.2028
ENSG00000004809.14	0	0.0455963	0.0733025	0.0186658	0	0.0212685	0.0237539	0.0251527	0
ENSG00000004838.14	7.28512	6.54308	7.45853	4.34914	3.85457	4.21116	3.56309	4.7287	5.61079
ENSG00000004846.17	0	0	0.0183256	0	0	0	0	0.0503054	0
ENSG00000004848.8	8.31335	8.32133	7.80671	6.12239	2.19892	4.33877	2.993	1.58462	2.20826
ENSG00000004864.14	26.9528	27.335	29.1744	34.0838	22.8946	24.6289	24.6566	24.3226	23.2994
ENSG00000004866.22	39.4009	32.0542	36.3947	35.9931	43.3168	41.0482	41.144	40.8228	41.7145
ENSG00000004897.12	93.0658	75.1884	80.761	82.7617	75.772	67.2084	67.7225	74.7538	67.4176
ENSG00000004939.16	0.0437545	0.0227982	0.0733025	0.0933291	0.181087	0.233953	0.190032	0.251527	0.315466
ENSG00000004948.16	0.0437545	0.113991	0.0549768	0.0559975	0.0258696	0	0.0950158	0	0.0450666
ENSG00000004961.15	13.9796	13.7245	12.773	11.2182	21.8339	23.842	23.4689	18.613	18.59
ENSG00000004975.12	29.2717	32.305	31.2818	34.7558	33.1907	30.9669	32.0203	41.9798	39.3431
ENSG00000005001.10	0.0218772	0	0	0	0	0	0	0	0
ENSG00000005007.14	86.2182	95.2964	93.8272	100.049	92.9753	96.325	90.8351	95.1777	97.8395
ENSG00000005020.13	169.745	142.397	154.87	120.357	126.373	127.611	121.525	101.717	100.589
ENSG00000005022.6	114.812	114.173	110.723	103.745	121.406	120.039	125.516	115.124	117.579
ENSG00000005059.16	0.218772	0.273578	0.109954	0.186658	0.258696	0.319027	0.213785	0.226374	0.180266
ENSG00000005073.6	0	0	0	0	0.0258696	0	0	0.0251527	0
ENSG00000005075.16	17.7157	15.6703	15.1163	14.6706	16.7348	16.5388	17.5223	15.231	16.4279
ENSG00000005100.13	27.259	27.5858	27.3968	30.9853	31.742	32.0941	31.0702	35.1131	33.169
ENSG00000005102.14	0.0875089	0.0455963	0.0366512	0.0746633	0	0	0.0237539	0	0.2028
ENSG00000005108.17	49.8801	47.7166	50.4871	42.4088	55.3868	52.8947	47.009	38.1063	38.1939
ENSG00000005156.12	39.7072	39.3724	38.1173	43.0434	33.2683	34.3911	28.2909	33.4782	32.3578
ENSG00000005175.10	51.9803	48.7197	46.8036	43.678	51.1183	48.1093	48.0542	43.5896	42.971
ENSG00000005187.12	0	0.0455963	0.0366512	0.111995	0.181087	0.106342	0.0950158	0.226374	0.0675999
ENSG00000005189.20	4.24418	3.7617	4.12326	3.91982	2.56109	2.50968	1.94782	2.74164	2.2984
ENSG00000005194.15	76.7016	80.5687	83.3999	66.3197	69.8479	82.1602	81.9036	63.913	66
ENSG00000005206.17	28.1122	38.0502	39.6383	69.5115	34.7687	36.199	38.1013	61.9511	62.2369
ENSG00000005238.20	22.3367	23.7329	23.2002	26.8601	43.6937	44.5787	44.9425	47.5637	52.3674
ENSG00000005243.10	0.131263	0.136789	0.0549768	0.149327	0.853696	0.659323	0.78388	0.301832	0.292933
ENSG00000005249.13	250.713	236.896	251.812	234.312	221.495	220.278	230.746	212.817	204.332
ENSG00000005302.19	32.8159	33.3537	32.7479	31.7132	52.5153	59.488	59.9074	59.5112	58.1584
ENSG00000005339.15	142.705	136.629	137.699	160.769	189.753	171.19	159.151	180.873	186.08
ENSG00000005379.17	65.8067	70.6287	74.7502	114.067	82.5757	76.758	78.5543	137.761	141.487
ENSG00000005381.9	0.0437545	0.0455963	0.0733025	0.111995	0.0258696	0.0850739	0.0712618	0.125763	0.0675999
ENSG00000005421.9	0.175018	0	0.0183256	0	0.0258696	0	0.0237539	0.0503054	0
ENSG00000005436.14	8.99154	9.62083	8.33816	8.04497	8.45936	8.33725	8.43265	6.99245	8.17958
ENSG00000005448.17	24.7869	22.1598	21.8625	19.3938	13.1418	13.5268	14.1573	11.4696	12.4834
ENSG00000005469.12	8.3571	8.95968	8.13657	8.45562	12.495	12.6335	12.5421	12.8279	12.3257
ENSG00000005471.19	0.131263	0.0683945	0.128279	0.111995	0.181087	0.148879	0.11877	0.075458	0.247866
ENSG00000005483.23	200.592	146.775	152.817	206.442	224.811	187.345	185.138	221.678	216.477
ENSG00000005486.17	121.309	146.205	135.573	119.256	108.523	118.189	115.302	94.8759	94.8651
ENSG00000005513.10	1.15949	1.77826	1.77758	2.46389	2.48348	3.169	2.6842	2.49012	3.01946
ENSG00000005700.15	52.2866	51.843	57.3042	60.6639	59.112	58.0204	61.0239	64.0136	60.592
ENSG00000005801.18	46.9704	45.4368	49.2593	68.3542	77.9937	68.6121	71.5469	94.9011	89.4572
ENSG00000005810.20	412.889	354.968	380.696	422.296	437.998	360.756	341.629	398.67	408.529
ENSG00000005812.11	29.9499	29.4552	30.1273	27.6068	29.6207	33.4341	31.3077	29.5292	27.6258
ENSG00000005844.19	0.175018	0.205184	0.201582	0.111995	0.129348	0.404101	0.166278	0.125763	0.315466
ENSG00000005882.12	16.9111	16.939	15.87	16.4446	13.8144	11.8891	11.9007	13.1045	14.0608
ENSG00000005884.18	43.7763	49.3808	50.762	53.6269	38.287	38.5172	39.1465	56.342	59.1048
ENSG00000005889.16	21.5491	20.4728	23.2919	22.9963	24.3433	25.4584	25.2029	25.8318	23.0741
ENSG00000005893.16	84.0742	68.3033	76.8943	77.7058	104.694	94.6873	94.5169	87.6571	82.224
ENSG00000005961.19	1.79393	1.96064	1.83256	3.41585	1.29348	1.33991	1.71028	2.91771	2.63639
ENSG00000005981.13	0.0656317	0.0455963	0.0549768	0.130661	0.103478	0.042537	0.0950158	0	0.0225333
ENSG00000006007.12	55.065	52.3674	50.1572	54.2989	47.7553	46.025	46.6527	47.438	49.0775
ENSG00000006015.18	20.4115	34.6304	33.5176	29.884	10.0115	14.8241	14.6087	15.3934	14.872
ENSG00000006016.12	0.350036	0.364771	0.421489	0.597306	0.0776088	0.255222	0.0712618	0.352138	0.1352
ENSG00000006025.12	8.31335	9.25606	10.3723	17.3406	7.14001	7.57158	7.48249	11.4696	12.3257
ENSG00000006042.12	19.6239	18.8085	20.9095	16.7432	9.39066	11.6339	11.4256	10.6396	10.6132
ENSG00000006047.13	5.16303	5.85913	6.56057	8.86627	6.57088	7.40143	6.86489	10.3126	8.83305
ENSG00000006059.4	0	0	0	0	0	0	0	0	0
ENSG00000006062.18	7.43826	6.65707	7.67843	8.23163	11.5378	11.5913	11.0931	11.3187	11.6046
ENSG00000006071.16	11.3105	11.6271	14.0741	25.0682	7.9937	8.635	8.81271	17.7075	18.1168
ENSG00000006116.4	0.0218772	0.0227982	0.0366512	0.0746633	0.155218	0.27649	0.213785	0.075458	0.0450666
ENSG00000006118.15	179.918	221.461	217.873	287.995	159.124	168.999	175.304	234.775	225.062
ENSG00000006125.18	865.704	789.797	793.023	727.146	347.066	330.64	316.26	324.897	318.418
ENSG00000006128.12	50.0114	46.2575	48.288	43.6594	41.7276	41.2609	46.4865	47.4883	46.1482
ENSG00000006194.11	33.5597	33.5133	33.5359	32.0306	37.2005	41.0056	39.3365	35.2993	37.3602
ENSG00000006210.7	3.4566	4.51404	4.30652	6.27172	2.76805	3.55184	3.49183	5.78512	5.31786
ENSG00000006282.21	20.4771	23.3481	24.4464	22.7178	9.77871	10.6627	10.2617	12.9788	12.7313
ENSG00000006283.18	12.5794	13.1089	13.2311	19.4871	7.32109	6.84845	7.03117	12.6266	11.1765
ENSG00000006327.14	1.35639	1.04872	1.09954	0.67197	0.155218	0.27649	0.237539	0.0503054	0.112666
ENSG00000006377.11	0	0.0227982	0	0	0	0.042537	0	0.0251527	0
ENSG00000006432.16	106.805	106.627	113.454	116.456	53.369	49.3642	46.6527	60.3916	60.0287
ENSG00000006451.8	119.668	106.103	110.998	100.627	91.2938	93.3474	91.4289	78.2248	75.6893
ENSG00000006453.14	0.546931	0.592753	0.733025	0.914625	1.13826	1.12723	1.2352	1.05641	1.44213
ENSG00000006459.11	36.36	32.3506	36.8162	31.3773	54.2485	48.8962	45.37	43.3381	40.8979
ENSG00000006468.15	5.55682	4.14927	5.36941	4.08782	8.74392	7.38016	7.03117	6.59	5.83612
ENSG00000006530.18	42.2668	39.9424	41.8924	41.9981	57.1718	55.3831	53.9214	52.1918	52.2998
ENSG00000006534.17	0.568808	0.820734	0.549768	0.597306	0.0258696	0.382833	0.166278	0.100611	0.0675999
ENSG00000006555.11	0.0218772	0.0683945	0.0733025	0.0186658	0.0517392	0.042537	0.0712618	0.075458	0.0450666
ENSG00000006576.17	38.7883	35.018	37.5309	40.8968	64.0272	57.2122	60.335	66.3025	60.1413
ENSG00000006606.9	0	0	0	0	0	0	0	0	0
ENSG00000006607.14	28.8342	29.364	30.5122	30.4626	27.8874	27.7766	28.1959	31.3905	32.0198
ENSG00000006611.17	0.0218772	0	0	0.0746633	0	0.042537	0.0237539	0	0.0675999
ENSG00000006625.18	21.2233	20.9059	18.7105	17.0992	29.1923	30.6249	31.2293	24.711	27.7297
ENSG00000006634.8	6.34396	5.15102	6.34066	5.46554	4.11197	3.10499	3.27804	4.22414	3.87482
ENSG00000006638.13	0	0	0	0	0.0258696	0	0.0237539	0	0.0225333
ENSG00000006652.15	74.6186	70.2457	72.6605	67.3162	89.7424	96.2816	93.8274	81.5817	74.1771
ENSG00000006659.13	0	0	0	0	0	0	0	0	0
ENSG00000006695.12	25.2269	23.0553	22.9647	20.8617	32.0183	31.1926	29.7558	23.0492	25.8646
ENSG00000006704.11	42.4856	46.6451	43.5233	50.5097	58.9568	53.6391	59.5274	63.5105	66.6084
ENSG00000006712.15	75.564	77.2402	68.4828	57.5281	59.9398	68.4633	62.7342	55.6377	55.815
ENSG00000006715.16	83.7898	88.0693	86.332	87.692	76.574	78.6296	78.9581	90.5748	91.4401
ENSG00000006740.18	35.2661	37.2066	36.8895	39.5342	17.4878	17.6741	19.1694	21.7571	22.1052
ENSG00000006744.19	50.0114	52.8234	52.0814	51.7043	31.9231	33.5191	33.9681	35.8677	34.6562
ENSG00000006747.15	0.153141	0.205184	0.201582	0	0.103478	0.0212685	0.0237539	0.0251527	0.0225333
ENSG00000006756.16	12.2075	12.3338	12.3881	10.5089	11.4861	13.1865	11.6869	11.1678	9.19358
ENSG00000006757.12	9.71349	9.62083	8.39313	8.94093	8.89914	8.37978	9.47782	7.04275	8.04438
ENSG00000006788.14	0	0	0	0	0	0	0	0	0
ENSG00000006831.10	45.6578	42.4046	40.7745	48.7738	65.3207	56.2764	58.3397	63.259	62.1243
ENSG00000006837.12	4.62113	4.30908	3.57569	3.08266	5.44219	4.91812	6.5005	4.88943	5.20789
ENSG00000007001.13	0.109386	0.0227982	0.0733025	0.0746633	0	0.191416	0.0950158	0.100611	0.1352
ENSG00000007038.11	0	0	0	0	0	0	0	0	0
ENSG00000007047.16	126.122	132.457	122.067	128.253	132.038	130.886	127.44	127.373	135.2
ENSG00000007062.12	3.47848	3.89849	4.47145	3.91982	1.34522	2.02051	1.30647	2.06252	1.71253
ENSG00000007080.11	94.5315	90.7823	86.2403	72.5914	66.4331	73.589	70.0741	54.858	58.4513
ENSG00000007129.18	0	0	0	0	0	0.0212685	0.0712618	0	0
ENSG00000007168.14	751.47	767.25	781.019	726.194	708.335	711.866	712.666	686.215	653.668
ENSG00000007171.19	0.940721	1.2767	0.971258	0.839962	1.37109	1.44626	1.40148	1.55947	1.4872
ENSG00000007174.18	0.743826	0.592753	0.678048	0.951957	0.413913	0.467907	0.546341	0.628817	0.383066
ENSG00000007202.15	136.536	127.693	137.186	160.675	132.013	116.445	112.57	154.639	150.004
ENSG00000007216.16	0	0	0	0	0	0	0	0	0
ENSG00000007237.19	25.6182	28.6573	26.5355	19.3565	20.2818	20.7368	19.6445	17.8836	16.607
ENSG00000007255.10	5.77559	5.99592	6.81713	4.89045	3.07848	4.50892	4.13319	3.295	3.56026
ENSG00000007264.15	2.86592	3.26014	3.09703	4.33047	3.20783	3.76452	4.08568	5.60905	5.43052
ENSG00000007306.15	0	0	0	0	0.0258696	0	0	0	0
ENSG00000007312.14	0	0	0	0	0	0	0	0	0
ENSG00000007314.12	0.0656317	0.0683945	0.0549768	0.0933291	0.931305	1.10596	1.04517	0.477901	0.540799
ENSG00000007341.19	17.458	15.6851	15.4668	15.1007	19.3505	19.4607	19.407	16.8271	17.8914
ENSG00000007350.17	0.131263	0.0455963	0.128279	0.0373316	0.0258696	0.148879	0.0237539	0.0503054	0
ENSG00000007372.25	2.27523	2.4622	2.73052	8.66094	2.79392	2.27573	3.23054	9.80955	9.86958
ENSG00000007376.8	13.6076	16.8706	17.6659	15.8846	18.2639	22.2894	21.5211	21.1534	19.942
ENSG00000007384.15	1.85956	2.30262	2.19907	4.55446	0.724349	0.446638	0.688864	1.53431	1.53226
ENSG00000007392.17	64.9973	75.462	76.8576	137.53	59.3448	64.2946	64.872	115.652	114.086
ENSG00000007402.12	67.4475	72.749	68.0247	87.3374	43.2022	39.1127	40.1679	59.7376	59.916
ENSG00000007516.14	24.3494	28.6801	29.6142	42.9693	12.107	14.0797	12.8034	22.2601	23.2544
ENSG00000007520.4	44.7827	58.9789	58.642	44.5927	41.055	53.5115	53.6364	38.383	38.7347
ENSG00000007541.17	31.3925	36.8585	39.7871	58.2473	18.0994	17.779	18.9956	28.7998	28.1662
ENSG00000007545.16	65.7317	66.3751	70.164	83.7819	84.5995	78.5654	81.218	92.9545	91.3822
ENSG00000007866.22	0.678194	0.478762	0.403164	0.522643	0.129348	0.255222	0.332555	0.301832	0.157733
ENSG00000007908.16	0	0	0	0.0186658	0	0	0.0237539	0.0251527	0
ENSG00000007923.17	76.7891	86.2227	79.5881	70.1088	101.435	105.981	104.85	91.9834	95.9918
ENSG00000007933.13	0.0218772	0	0	0	0	0	0	0.0251527	0
ENSG00000007944.15	18.2019	17.5774	17.9041	22.0257	17.85	18.1633	17.3404	25.2281	27.085
ENSG00000007952.18	0	0	0	0	0	0	0	0.0251527	0
ENSG00000007968.7	0.175018	0.113991	0.0549768	0.298653	0.129348	0.0850739	0.0237539	0.176069	0.0901332
ENSG00000008018.9	58.9154	62.3302	62.3071	49.9497	56.0853	66.1237	70.3354	52.066	53.2236
ENSG00000008056.14	226.506	196.166	198.978	213.693	175.022	154.726	162.137	163.253	163.285
ENSG00000008083.14	71.7136	67.1406	67.4383	91.4439	57.8444	51.3421	58.4347	76.5396	79.1144
ENSG00000008086.13	58.5216	52.0482	55.1601	61.7465	69.9514	57.7014	58.4347	69.019	63.6565
ENSG00000008118.10	9.77912	8.98248	7.75174	9.35158	4.91522	4.01974	3.96691	5.35752	4.57426
ENSG00000008128.23	18.5952	20.2414	20.304	26.3044	25.0061	28.4674	28.4629	39.0727	37.6218
ENSG00000008130.15	45.7453	49.9736	51.44	52.563	51.0148	54.6175	56.2968	56.9708	57.8655
ENSG00000008196.13	0	0	0	0.0186658	0	0.0212685	0	0	0.0225333
ENSG00000008197.5	0	0.0227982	0	0	0	0	0	0	0
ENSG00000008226.20	0.459422	0.387569	0.384838	0.429314	0.129348	0.148879	0.308801	0.276679	0.383066
ENSG00000008256.16	37.8257	35.8615	35.2585	40.8782	44.7285	41.3672	42.8284	45.4509	48.7395
ENSG00000008277.15	77.5985	69.6484	70.352	82.4283	78.3849	71.8024	68.9102	82.3247	83.1028
ENSG00000008282.10	6.25689	6.01872	6.26736	5.87973	6.38979	7.16748	6.10476	7.04275	5.43052
ENSG00000008283.16	42.77	45.2088	46.2355	43.8274	9.36479	10.8469	12.162	14.9407	14.3762
ENSG00000008294.22	326.627	305.769	317.675	317.655	318.61	291.059	278.372	308.548	297.439
ENSG00000008300.17	201.905	204.682	217.562	267.239	286.04	256.881	250.937	336.568	338.337
ENSG00000008311.16	3.34722	2.71298	3.70177	5.8424	1.70739	1.99924	1.92407	3.94897	2.81666
ENSG00000008323.16	0.0437545	0	0.0549768	0.0933291	0	0	0	0	0
ENSG00000008324.12	9.77912	9.68922	9.74923	9.89289	10.4254	12.5059	11.4494	11.5702	12.0328
ENSG00000008382.16	30.0156	33.6045	30.6404	29.5107	8.35588	9.91111	8.36139	12.0481	9.19358
ENSG00000008394.13	0.612563	0.182385	0.311535	0.149327	0.103478	0.297759	0.11877	0.0251527	0.0225333
ENSG00000008405.12	34.6098	32.1226	36.9628	32.1612	33.7857	32.3068	29.2411	30.7869	29.0454
ENSG00000008438.5	0	0	0	0	0	0	0	0	0
ENSG00000008441.19	0.131263	0.205184	0.0733025	0.0186658	0.0776088	0.212685	0.0950158	0.150916	0.0450666
ENSG00000008513.16	116.846	121.697	119.556	135.029	140.136	131.141	133.022	180.018	184.48
ENSG00000008516.18	0.328159	0.273578	0.201582	0.261322	0.0517392	0.106342	0.166278	0.276679	0.225333
ENSG00000008517.19	0.0437545	0.0911927	0.0549768	0.111995	0.155218	0.0850739	0.237539	0.301832	0.270399
ENSG00000008710.20	157.115	201.262	238.502	463.024	204.583	210.227	201.707	429.772	444.468
ENSG00000008735.14	303.328	372.499	344.173	320.791	217.718	229.636	224.427	229.367	233.85
ENSG00000008838.21	91.053	104.963	105.171	104.715	162.668	171.934	175.874	161.656	171.568
ENSG00000008853.18	113.237	122.563	116.716	109.102	112.145	118.274	115.492	108.006	104.419
ENSG00000008869.12	98.4476	89.9388	96.3927	101.299	102.444	93.7515	91.7852	98.0451	97.6818
ENSG00000008952.17	212.122	186.763	194.38	188.133	225.583	234.528	229.891	193.449	199.735
ENSG00000008988.11	229.273	279.528	262.899	242.245	345.98	398.294	387.451	327.664	329.436
ENSG00000009307.17	867.782	787.677	793.224	691.718	1014.55	956.656	932.508	801.037	811.288
ENSG00000009335.18	104.114	93.4041	99.9662	92.3398	129.089	120.975	125.468	114.923	112.576
ENSG00000009413.16	199.586	190.023	196.231	212.548	158.115	142.371	136.063	150.564	156.539
ENSG00000009694.14	33.8224	29.5122	30.5439	47.47	51.562	36.33	38.0301	51.3351	54.8688
ENSG00000009709.12	0.350036	0.341973	0.164931	0.22399	0.0517392	0.148879	0.0237539	0.100611	0.0225333
ENSG00000009724.18	0.0875089	0.136789	0.219907	0.261322	2.89739	2.14812	2.35164	2.56557	2.65893
ENSG00000009765.15	0	0	0	0	0	0	0	0	0
ENSG00000009780.16	7.13198	8.7317	8.31983	9.09026	9.98566	10.9958	11.2119	12.0481	11.7173
ENSG00000009790.15	0	0	0	0	0	0	0	0	0
ENSG00000009830.13	30.7594	29.3868	30.0723	35.1851	27.7063	28.5636	27.5546	34.0064	34.7238
ENSG00000009844.16	101.117	82.917	91.3715	82.5963	127.744	117.742	122.665	105.616	106.199
ENSG00000009950.16	0.39379	0.227982	0.329861	1.26928	0.362174	0.361564	0.285047	0.955802	1.19426
ENSG00000009954.11	188.56	189.27	188.626	171.744	269.484	276.384	257.802	228.663	232.003
ENSG00000010017.13	97.0474	85.9263	89.1908	89.9879	123.734	118.699	118.77	105.189	106.988
ENSG00000010030.14	0	0	0	0	0	0.0212685	0.0475079	0	0
ENSG00000010072.16	11.7481	12.1514	11.5818	9.91155	11.0204	9.27306	9.88164	8.30038	8.72038
ENSG00000010165.20	37.2132	36.5683	36.9261	30.2573	42.5813	47.45	41.1656	35.6413	36.9321
ENSG00000010219.14	5.16303	4.55963	4.12253	4.85535	1.88175	2.20597	2.04284	2.02756	2.25333
ENSG00000010244.19	117.568	105.145	113.655	151.94	100.71	94.347	102.023	133.083	131.862
ENSG00000010256.11	81.9084	81.7998	88.0729	77.2952	51.7909	57.7652	54.0402	51.89	51.5562
ENSG00000010270.14	114.396	101.68	103.961	91.0706	99.5979	100.876	100.265	88.5123	82.0662
ENSG00000010278.15	0.371913	0.387569	0.549768	0.951957	0.0776088	0.127611	0.0950158	0.125763	0.112666
ENSG00000010282.15	0.0218772	0	0.0366512	0.0186658	0.0517392	0	0.0475079	0.0251527	0.0675999
ENSG00000010292.13	24.8525	25.2148	26.7004	26.8228	20.7474	18.9077	19.2644	23.1656	21.2714
ENSG00000010295.20	15.4453	18.4437	17.6109	19.2631	10.3478	11.5913	11.1406	15.4186	15.4578
ENSG00000010310.9	1.31263	1.13991	1.63098	2.10924	0.465653	0.531712	0.332555	0.855191	1.014
ENSG00000010318.22	3.28159	5.51716	4.41647	4.23714	6.93305	6.46562	8.24262	7.24397	6.39945
ENSG00000010319.7	0.0218772	0.0227982	0.0183256	0.0373316	0.0776088	0.0850739	0.0950158	0.0251527	0.0225333
ENSG00000010322.16	318.511	349.359	340.288	377.516	276.701	280.361	267.921	309.856	308.12
ENSG00000010327.10	0	0.113991	0.0366512	0.0933291	0.0258696	0.0212685	0	0	0.0225333
ENSG00000010361.14	9.29782	10.1224	10.2074	6.90636	2.89739	4.50892	3.46808	3.92382	2.88426
ENSG00000010379.16	0.0437545	0.0455963	0.0549768	0.0933291	0.0517392	0.148879	0.0950158	0.100611	0
ENSG00000010404.18	492.141	456.365	484.975	488.511	222.29	207.027	204.496	237.195	215.531
ENSG00000010438.17	0.0218772	0	0.0549768	0.0933291	0.0517392	0.0212685	0.0475079	0.125763	0.0450666
ENSG00000010539.12	14.5484	14.9784	14.7155	16.3513	14.7715	15.7387	15.3688	16.2989	15.3677
ENSG00000010610.10	0.0218772	0.0227982	0.0366512	0.0373316	0	0.042537	0.0712618	0	0.0225333
ENSG00000010626.15	11.3372	11.8272	10.2303	6.88582	6.82233	8.15859	7.42073	6.8292	6.36182
ENSG00000010671.18	0.175018	0.296376	0.238233	0.410648	1.29348	1.31865	1.40148	1.40855	1.91533
ENSG00000010704.19	0	0	0	0	0	0	0	0	0
ENSG00000010803.17	67.4475	63.5385	65.4774	61.9332	76.2636	70.9517	73.661	69.0693	73.3909
ENSG00000010810.17	231.746	250.484	239.278	210.196	201.55	203.71	205.59	188.871	192.209
ENSG00000010818.11	45.6797	40.7175	42.7537	56.9308	50.5233	42.7284	42.3058	64.0136	64.3776
ENSG00000010932.17	0	0	0	0	0	0	0	0	0
ENSG00000011007.13	63.4221	61.6919	62.1055	57.6401	58.6464	60.1047	57.0332	53.9022	54.125
ENSG00000011009.11	65.6536	80.3408	73.4491	61.1492	61.3627	70.505	67.2949	58.8573	66.4056
ENSG00000011021.23	113.827	99.1037	103.613	121.776	132.349	117.232	119.506	136.18	128.462
ENSG00000011028.14	0.962598	1.64147	1.59433	1.49327	0.672609	0.893276	0.66511	0.477901	0.450666
ENSG00000011052.21	34.7109	42.1012	33.7945	37.5297	54.4832	49.5409	57.2263	44.8814	49.7082
ENSG00000011083.9	0	0.0227982	0	0.0933291	0	0	0	0	0
ENSG00000011105.14	46.8392	52.641	51.385	70.6501	31.4057	33.0938	34.0394	42.1559	44.2103
ENSG00000011114.15	26.6465	22.3422	24.8312	27.7561	27.5511	26.0539	26.2481	30.0071	30.2171
ENSG00000011132.12	5.07552	6.56587	6.39564	9.68756	2.76805	3.87086	3.18303	5.93603	5.47559
ENSG00000011143.19	17.4362	17.0758	18.289	21.0364	11.4344	13.9521	11.2119	17.129	16.9901
ENSG00000011198.10	29.053	28.2925	28.0199	27.3828	44.832	43.0261	40.9993	36.1192	39.1629
ENSG00000011201.12	79.8957	79.4286	84.7556	59.992	43.8231	42.4094	42.187	37.1249	39.05
ENSG00000011243.19	86.7432	102.843	98.3169	129.037	125.933	140.648	137.939	162.034	159.062
ENSG00000011258.16	44.2139	38.2097	43.5417	46.4219	63.3805	59.8282	59.3373	63.4854	58.9471
ENSG00000011260.14	31.1969	34.2885	33.8291	27.2894	32.3111	36.8583	36.2723	27.517	29.4059
ENSG00000011275.19	67.7376	70.264	67.0327	62.19	68.49	75.0888	72.5208	68.3776	71.9371
ENSG00000011295.16	63.8159	66.4795	74.9307	66.4877	53.466	57.1831	58.7803	58.6447	57.0768
ENSG00000011304.22	18.9457	21.2935	23.0353	33.9905	23.3861	23.6931	21.9486	35.6665	35.6251
ENSG00000011332.22	85.5181	112.076	98.152	101.113	145.413	158.854	163.308	155.444	165.146
ENSG00000011347.10	118.028	126.963	126.538	145.332	196.402	188.843	192.787	188.57	213.638
ENSG00000011376.12	43.3607	46.5995	44.403	38.7689	43.1763	45.3657	40.1204	37.8296	36.4138
ENSG00000011405.14	30.2125	26.7423	28.9728	41.4195	35.7	28.8401	28.4097	41.8792	38.3517
ENSG00000011422.12	0.0875089	0.227982	0.146605	0.0933291	0.129348	0.042537	0.213785	0.0503054	0
ENSG00000011426.11	1.99083	1.55028	1.79591	2.09057	2.38	2.10558	2.87423	2.8171	2.11813
ENSG00000011451.21	150.822	167.339	159.341	161.814	179.638	167.978	170.031	166.133	173.304
ENSG00000011454.18	93.7221	95.1824	98.0604	100.217	156.304	150.347	147.654	146.414	145.993
ENSG00000011465.18	1.68455	1.80106	1.94252	2.65055	0.672609	0.680592	0.451325	0.830038	0.946398
ENSG00000011478.13	4.70361	5.06119	4.70968	5.99173	3.36305	4.16862	4.13319	4.40172	3.65039
ENSG00000011485.15	106.695	120.397	109.66	107.366	99.7014	108.852	106.394	100.158	103.473
ENSG00000011523.15	69.3946	69.3292	67.8781	69.7169	76.5222	71.9087	74.2548	74.8041	80.6016
ENSG00000011566.15	48.655	47.8534	48.6728	57.6214	35.9329	35.4971	34.3007	42.6589	42.9935
ENSG00000011590.14	0.0656317	0	0	0	0.0258696	0.0212685	0.0237539	0	0
ENSG00000011600.12	0	0	0	0	0	0.042537	0	0	0
ENSG00000011638.11	29.1405	27.9962	28.9545	25.7775	18.8589	22.8849	22.7088	21.1031	19.6941
ENSG00000011677.13	139.424	126.986	125.072	149.812	134.729	120.933	127.321	145.03	150.162
ENSG00000012048.24	0.78758	0.889129	0.989583	0.839962	0.698479	0.872008	1.11644	0.779733	0.788665
ENSG00000012061.16	31.7439	34.4936	34.3605	38.9182	18.445	19.2054	20.5947	29.7305	29.6989
ENSG00000012124.17	0.0656317	0	0	0.0373316	0	0.0212685	0	0	0
ENSG00000012171.20	3.1722	4.49124	4.26987	6.25305	9.31305	10.1663	10.9268	12.5009	13.565
ENSG00000012174.12	69.1539	62.1022	65.9905	62.5118	64.9068	62.976	61.9978	62.429	59.6681
ENSG00000012211.13	0.0656317	0	0.146605	0.0933291	0.0517392	0.0850739	0.0712618	0.075458	0.0675999
ENSG00000012223.13	0.0218772	0	0	0.0373316	0	0	0	0.0251527	0
ENSG00000012232.10	106.805	109.636	109.459	110.502	70.1583	73.1211	67.6987	74.5525	68.7265
ENSG00000012504.15	0	0	0	0.0186658	0.0517392	0	0	0	0.0225333
ENSG00000012660.14	91.2937	81.3895	84.0779	92.4518	46.3324	43.1963	45.0375	56.342	51.7139
ENSG00000012779.12	0.262527	0.319174	0.311535	0.410648	0.0258696	0.0850739	0.0950158	0.150916	0.112666
ENSG00000012817.16	32.4002	32.7838	34.104	46.2352	19.7644	22.1192	19.3357	33.931	31.7043
ENSG00000012822.16	70.4009	59.7768	65.7523	81.607	38.4681	33.8807	32.0203	53.9777	54.2376
ENSG00000012963.15	43.1857	44.8442	44.4206	38.6491	23.4735	25.1181	23.5164	23.7441	22.9087
ENSG00000012983.12	60.5999	50.0648	56.6078	61.9519	72.3572	61.4872	63.1617	73.7728	72.2192
ENSG00000013016.16	40.276	38.8481	37.7508	41.8674	35.1309	30.3927	32.3529	33.5285	32.155
ENSG00000013275.8	99.8696	104.347	102.532	86.2361	65.6829	71.5046	65.8697	61.0959	61.9215
ENSG00000013288.9	22.9492	24.7816	24.7946	26.1695	18.652	20.5666	18.8369	21.8074	21.4292
ENSG00000013293.6	33.8222	31.6211	36.5779	45.5259	21.42	17.5465	19.312	27.7686	29.3158
ENSG00000013297.12	0.656317	0.638349	0.604745	0.597306	0.672609	0.935813	0.78388	0.553359	0.698532
ENSG00000013306.16	52.1116	58.9561	57.8906	55.7735	56.0853	59.9133	59.9074	59.8885	59.5555
ENSG00000013364.19	2.03458	2.80418	2.71219	2.27723	22.6054	20.465	21.5268	50.9183	48.4448
ENSG00000013374.17	42.1574	40.0336	40.3897	38.4143	42.9953	41.8989	41.5932	39.2885	40.5149
ENSG00000013375.17	40.1666	38.2325	40.3164	42.7447	40.8998	39.2191	39.2178	37.9302	38.6221
ENSG00000013392.8	14.7234	13.5649	14.6055	16.6499	13.4004	13.1865	13.516	15.2174	14.8044
ENSG00000013441.17	48.6112	44.3196	50.1572	75.9512	55.2833	57.9354	53.4939	79.0297	72.2643
ENSG00000013503.10	39.9697	39.1217	37.8607	32.1052	44.2887	46.1951	41.5932	39.3639	41.7091
ENSG00000013523.11	16.7451	17.8998	18.3033	30.5166	10.6759	10.6668	9.78829	21.1149	20.4744
ENSG00000013561.18	61.475	64.8152	68.1713	58.592	63.1735	66.1875	65.6084	65.6988	61.4257
ENSG00000013563.14	11.048	11.9006	11.3619	11.1622	4.39783	4.87048	4.86956	4.40172	4.66439
ENSG00000013573.17	17.3723	17.8156	16.4247	21.5286	12.5416	14.2144	13.5293	18.7848	19.5762
ENSG00000013583.10	8.99154	10.168	9.23611	7.57832	6.8037	8.52866	8.7177	6.1121	7.03039
ENSG00000013588.9	0.0656317	0.182385	0.164931	0.205324	0	0.106342	0.0950158	0	0.0225333
ENSG00000013619.15	13.8264	11.1939	13.2677	10.7702	13.9437	14.3562	14.2049	9.68378	9.98225
ENSG00000013725.14	0.175018	0.159587	0.128279	0.149327	0.155218	0.191416	0.166278	0.0503054	0.0901332
ENSG00000013810.21	4.39732	4.60523	4.34317	5.00244	6.62262	7.52904	6.69861	6.64031	6.66985
ENSG00000014123.10	15.7516	14.0209	15.0087	14.8767	15.4183	15.526	14.87	15.4437	15.7282
ENSG00000014138.9	2.12494	2.02721	2.52619	2.51578	1.6078	2.43439	1.61693	1.79364	2.09785
ENSG00000014164.7	31.8095	31.9402	31.6667	32.9078	43.4868	44.8127	40.5955	37.1757	40.6951
ENSG00000014216.16	175.893	189.065	185.052	179.267	147.534	150.007	147.726	159.393	156.809
ENSG00000014257.17	0	0	0.0183256	0	0	0.0212685	0	0	0.0225333
ENSG00000014641.21	186.35	215.306	216.169	166.294	121.199	145.604	148.795	125.738	121.364
ENSG00000014824.14	151.587	130.474	134.803	123.045	131.262	127.249	124.851	106.723	109.286
ENSG00000014914.21	0.546931	0.683945	0.824653	0.783965	0.439783	0.297759	0.451325	0.980955	1.19426
ENSG00000014919.13	33.9014	34.4442	35.5687	35.209	31.7883	32.8417	32.4562	31.4167	29.7252
ENSG00000015133.20	47.2111	49.4264	48.5995	62.1012	69.0459	68.0592	66.7723	71.0815	76.0498
ENSG00000015153.15	29.4686	26.8107	29.9807	29.3613	31.5092	34.4975	33.6831	28.6489	29.5637
ENSG00000015171.21	127.807	125.914	121.774	124.949	113.386	107.385	108.08	110.144	104.735
ENSG00000015285.12	1.29076	1.41349	1.06289	1.28794	1.13826	1.6164	1.59151	1.18218	1.352
ENSG00000015413.10	0.437545	0.638349	0.678048	0.298653	0.0776088	0.148879	0.142524	0.226374	0.405599
ENSG00000015475.19	11.8137	13.7701	12.1865	12.6741	14.2283	14.7816	13.801	12.35	13.0918
ENSG00000015479.20	1065.99	1048.37	1070.79	904.476	1099.69	1161.66	1142.28	1011.55	1033.91
ENSG00000015520.15	0.284404	0.296376	0.329861	0.0559975	0.336305	0.510444	0.308801	0.0503054	0.0675999
ENSG00000015532.10	8.8384	8.43532	9.43769	10.9942	10.2185	10.3365	10.2142	10.8911	12.0328
ENSG00000015568.13	114.661	86.929	122.976	136.797	114.682	114.087	102.336	131.104	97.6243
ENSG00000015592.17	499.764	525.019	481.011	423.322	446.664	481.221	481.991	470.229	485.074
ENSG00000015676.18	209.934	232.154	228.209	197.895	129.658	143.945	132.713	133.033	126.119
ENSG00000016082.15	23.168	20.8603	21.5326	21.839	24.395	24.5864	23.0413	24.1214	23.1642
ENSG00000016391.11	0.546931	0.729542	0.714699	0.914625	1.21587	1.02089	1.06893	1.3834	1.19426
ENSG00000016402.14	0.153141	0.113991	0.0916281	0.0746633	0.0258696	0.0212685	0.0237539	0.0251527	0
ENSG00000016490.16	0.0218772	0	0	0	0.0258696	0.042537	0	0	0
ENSG00000016602.9	0	0	0	0.0186658	0.0776088	0	0	0	0
ENSG00000016864.19	29.753	29.3868	28.4963	29.9586	26.5939	28.7975	28.0059	28.9759	29.6313
ENSG00000017260.20	202.277	214.736	224.012	237.989	125.726	130.652	130.433	164.247	146.962
ENSG00000017427.17	0.0875089	0	0	0.0746633	0	0	0	0	0.0225333
ENSG00000017483.16	0.218772	0.273578	0.274884	0.410648	0.491522	0.659323	0.66511	0.427596	0.630932
ENSG00000017797.13	61.4094	60.5747	63.315	59.208	25.4557	28.6274	28.8135	32.0194	31.9747
ENSG00000018189.13	521.138	540.795	555.596	513.795	535.837	576.929	578.432	530.168	509.703
ENSG00000018236.15	205.274	180.311	188.131	185.632	257.972	241.057	242.266	257.639	242.503
ENSG00000018280.17	0.0875089	0.0455963	0.0733025	0.149327	0.0258696	0.0850739	0.0237539	0.226374	0.315466
ENSG00000018408.15	5.29429	4.44564	5.18615	3.0612	4.96696	7.25255	5.03584	3.54653	3.44759
ENSG00000018510.18	166.989	154.708	164.857	141.506	194.203	178.804	176.824	154.89	145.971
ENSG00000018607.9	0.196895	0.188313	0.112886	0.249375	0.0817479	0.382833	0.129459	0.106396	0.11492
ENSG00000018610.15	26.0558	30.4356	29.999	26.3935	23.412	29.4571	30.2388	25.0269	24.1782
ENSG00000018625.15	0.0218772	0	0.0183256	0.0559975	0.103478	0.0638055	0.11877	0.075458	0.0450666
ENSG00000018699.13	27.1278	24.0293	23.5118	19.6738	23.6448	26.0114	25.0367	20.0718	19.5589
ENSG00000018869.18	4.68173	4.51404	4.01331	4.27447	4.83761	4.59399	4.08568	4.42687	4.91226
ENSG00000019102.12	0	0	0.0183256	0.0186658	0.0517392	0	0	0	0
ENSG00000019144.20	113.805	135.718	129.324	148.039	139.178	143.754	145.992	162.914	166.994
ENSG00000019169.11	0	0.0227982	0	0	0	0.042537	0.0712618	0.0503054	0
ENSG00000019186.10	0.0437545	0	0	0	0	0.0212685	0.0712618	0	0
ENSG00000019485.14	28.5717	26.5143	28.2398	27.2521	21.6528	18.929	18.5281	20.5749	21.0686
ENSG00000019505.8	304.64	293.618	307.137	340.689	311.547	266.515	291.247	336.82	337.391
ENSG00000019549.13	0.437545	0.569954	0.403164	0.391982	0.206957	0.297759	0.142524	0.477901	0.337999
ENSG00000019582.17	0.218772	0.25078	0.238233	0.44798	0.155218	0.106342	0.142524	0.352138	0.337999
ENSG00000019991.18	0.0437545	0.113991	0.0549768	0.0746633	0.103478	0.042537	0.0237539	0.0251527	0
ENSG00000019995.6	101.269	97.3261	102.076	92.5698	129.369	125.972	128.741	119.535	114.202
ENSG00000020129.16	145.221	160.841	154.173	159.406	116.491	120.103	119.744	126.744	123.37
ENSG00000020181.18	12.295	12.6758	13.3594	20.6257	14.0213	12.3357	13.1122	20.7258	21.001
ENSG00000020219.9	0.0218772	0	0	0	0	0	0	0	0.0225333
ENSG00000020256.20	25.1369	23.9609	22.6321	25.4415	34.8722	32.9662	33.4693	30.485	33.1014
ENSG00000020426.11	9.66974	9.75762	8.19155	7.59699	3.88044	4.38131	5.1071	4.17534	5.06999
ENSG00000020577.14	11.6168	10.7835	11.6734	12.2261	9.62349	8.29471	8.78896	10.9917	10.3428
ENSG00000020633.19	0	0	0	0	0	0	0	0	0
ENSG00000020922.13	9.14468	7.59179	8.75964	9.38891	8.22653	8.84769	6.62735	8.22493	8.69785
ENSG00000021300.14	5.95061	4.44564	4.69136	3.99449	1.4487	1.72275	1.59151	1.60977	1.4872
ENSG00000021355.13	0.459422	0.455963	0.604745	0.205324	0.103478	0.191416	0.0237539	0.0251527	0.0450666
ENSG00000021461.18	0.0218772	0	0.0549768	0.0186658	0.0258696	0	0.0237539	0.0251527	0.1352
ENSG00000021488.13	0.700071	0.797936	0.678048	0.783965	1.37109	1.68021	1.47274	1.73553	1.17173
ENSG00000021574.14	150.012	160.59	162.64	147.068	50.2387	53.7455	49.6457	56.7444	52.435
ENSG00000021645.20	82.7178	72.7718	73.9622	82.2416	45.0131	43.1112	44.8237	41.7283	42.6104
ENSG00000021762.20	39.4447	43.7725	42.2955	62.2692	60.5866	59.02	59.5274	77.4451	84.1168
ENSG00000021776.11	64.9316	56.0151	59.8881	60.8133	60.2244	60.7853	53.9452	61.121	59.6456
ENSG00000021826.18	0.24065	0.113991	0.219907	0.261322	0.181087	0.148879	0.190032	0.150916	0.0675999
ENSG00000021852.14	0.0218772	0	0	0.0186658	0	0	0	0	0.0225333
ENSG00000022267.19	243.319	240.384	238.031	245.138	202.378	193.884	200.911	225.393	216.229
ENSG00000022277.13	88.0049	85.1284	83.1433	69.5115	41.5466	44.6	40.833	37.9302	37.6164
ENSG00000022355.18	1.88144	1.89225	2.58391	2.57588	3.10435	2.42461	2.66044	3.32015	2.83919
ENSG00000022556.16	23.9774	24.5078	24.9961	24.9002	25.533	23.1399	26.4619	25.7563	26.2738
ENSG00000022567.10	32.5971	37.047	39.1985	40.7662	31.3798	31.0307	30.6188	35.8426	37.0222
ENSG00000022840.17	177.774	170.342	168.319	176.724	197.651	188.352	190.373	196.48	196.423
ENSG00000022976.16	5.84122	6.93064	6.61555	6.75703	6.90718	8.1671	7.12618	8.14947	8.08945
ENSG00000023041.12	33.2096	30.3672	29.5775	31.0039	31.742	30.3076	30.8089	31.0384	31.7719
ENSG00000023171.20	65.5879	63.2649	65.4591	76.7912	64.3118	57.7652	60.0025	84.0603	79.52
ENSG00000023191.17	63.7065	87.2258	81.4024	66.9543	47.3931	54.0645	49.5032	45.1239	46.1707
ENSG00000023228.14	231.236	236.466	237.436	211.502	182.907	189.311	180.431	170.476	162.204
ENSG00000023287.13	169.33	166.13	172.701	157.204	144.999	154.197	146.229	144.603	140.022
ENSG00000023318.9	41.9824	36.8646	39.1985	36.5663	47.1344	45.7698	42.8284	44.7969	44.5483
ENSG00000023330.15	66.0036	59.2069	56.956	58.536	63.0959	57.5525	59.4799	58.6309	59.6907
ENSG00000023445.16	0.0875089	0.136789	0.128279	0.298653	0.0776088	0.106342	0.0475079	0.0503054	0.0225333
ENSG00000023516.9	191.163	165.994	193.427	186.509	265.784	247.161	235.14	226.475	219.519
ENSG00000023572.10	12.0981	12.4706	12.3881	9.33291	9.26131	10.1025	9.59659	6.48939	5.11506
ENSG00000023608.5	5.44743	4.58243	5.42438	3.67791	3.31131	4.38131	3.5524	3.7226	2.54626
ENSG00000023697.13	2.71278	2.4622	1.92419	1.36261	0.957175	1.44626	1.21145	0.427596	0.585865
ENSG00000023734.11	287.051	281.352	292.147	238.587	290.231	314.518	310.44	251.175	250.57
ENSG00000023839.12	0.350036	0.159587	0.183256	0.335985	0.413913	0.659323	0.403817	0.578512	0.743598
ENSG00000023892.12	0.875089	1.11711	1.26447	0.80263	1.24174	1.5526	1.44899	1.73553	2.14066
ENSG00000023902.14	96.413	98.6021	98.207	92.7691	115.896	120.358	121.81	114.872	110.931
ENSG00000023909.10	11.3762	11.0115	11.2886	11.0502	12.0811	11.2723	12.2808	11.9475	9.75691
ENSG00000024048.11	57.8434	51.0907	56.4246	63.0158	62.0094	59.1902	58.2922	67.1828	65.8197
ENSG00000024422.12	0	0.113991	0.0916281	0.279987	0.129348	0.0850739	0.237539	0.251527	0.2028
ENSG00000024526.17	0.0656317	0.113991	0.0733025	0.0933291	0.0517392	0.0850739	0.237539	0.150916	0.0615159
ENSG00000024862.18	2.05646	2.14303	1.94252	1.99724	1.86261	2.297	1.68653	1.50916	2.07306
ENSG00000025039.15	45.7453	43.4305	46.1806	40.7848	48.2468	47.1097	48.7668	40.5461	41.7091
ENSG00000025156.13	53.7742	53.7353	52.3013	49.9684	65.9933	69.633	67.6037	66.4282	64.9184
ENSG00000025293.17	97.8569	98.1689	100.626	94.7291	137.031	135.353	133.236	129.813	132.045
ENSG00000025423.11	0.328159	0.25078	0.219907	0.466646	0.258696	0.106342	0.308801	0.452748	0.2028
ENSG00000025434.19	4.76924	3.7617	5.13117	3.97582	4.94109	5.31712	4.86956	4.77901	5.16012
ENSG00000025708.14	1.33889	2.27093	2.3783	1.60153	0.201783	0.289889	0.170791	0.309378	0.473875
ENSG00000025770.19	71.1229	91.4435	88.3295	79.9457	47.9364	55.8723	54.064	57.2223	55.9849
ENSG00000025772.8	21.4397	19.994	19.4618	16.2019	14.0213	15.4835	14.9175	12.1487	11.83
ENSG00000025796.14	127.28	112.933	112.78	107.476	147.609	136.157	134.539	123.622	117.103
ENSG00000025800.14	103.324	103.891	108.671	107.907	96.7264	103.705	100.022	100.094	95.0866
ENSG00000026025.16	271.496	271.207	265.593	273.193	243.536	274.619	265.902	282.867	292.55
ENSG00000026036.23	7.07357	8.92526	9.3774	24.8017	6.53311	6.28207	6.21142	20.2434	16.2501
ENSG00000026103.25	1.75018	2.4394	1.79591	1.35141	1.08652	1.6164	1.35397	0.528206	0.878798
ENSG00000026297.17	10.8949	13.3964	12.9745	13.6074	12.495	12.5697	13.2309	13.9597	14.1284
ENSG00000026508.21	0.153141	0.273578	0.256559	0.242656	0.0776088	0.106342	0.0475079	0	0.0675999
ENSG00000026559.14	1.64079	1.50468	1.70428	1.30661	1.24174	2.40334	1.68653	1.05641	0.743598
ENSG00000026652.15	87.0276	86.1771	91.4631	109.064	84.904	74.9501	73.3522	91.43	86.8884
ENSG00000026751.17	0	0	0	0	0	0	0	0	0
ENSG00000026950.17	20.8381	18.1681	18.9177	25.3904	19.5414	18.1569	18.934	26.6196	28.6369
ENSG00000027001.10	9.27595	7.75138	8.50309	6.90636	6.02761	5.99771	6.50858	5.13115	4.43906
ENSG00000027075.17	1.4439	1.64147	1.19117	0.690636	0.853696	1.23357	1.04517	0.326985	0.405599
ENSG00000027644.5	0.0437545	0.0911927	0.0183256	0.0186658	0.0258696	0	0.0237539	0.075458	0.0450666
ENSG00000027697.16	24.6775	20.5412	21.6975	21.2977	25.1711	23.0338	24.8941	23.2159	21.7221
ENSG00000027847.14	12.1419	13.1545	12.9012	13.4394	9.7011	9.93238	9.97666	9.78439	9.48651
ENSG00000027869.12	0.0218772	0.0227982	0.0183256	0.0373316	0	0.0212685	0	0.0251527	0
ENSG00000028116.18	0.350036	0.136789	0.128279	0.186658	0.0776088	0.255222	0.237539	0.075458	0.0901332
ENSG00000028137.19	0	0.0683945	0	0.0186658	0	0.042537	0.0475079	0.0251527	0.0225333
ENSG00000028203.19	146.293	130.086	133.007	131.743	82.7051	83.1385	83.8277	85.7706	82.269
ENSG00000028277.22	110.458	113.581	109.056	134.786	206.853	204.496	211.909	198.933	218.348
ENSG00000028310.18	42.1662	53.557	51.6515	52.4187	28.1446	34.2763	31.6607	32.035	32.0892
ENSG00000028528.15	52.2647	52.5042	53.4925	58.2747	55.8007	53.6817	51.1897	64.6675	61.8989
ENSG00000028839.10	44.1791	38.0957	40.3459	43.3904	67.7266	62.8909	67.9947	63.4099	62.6238
ENSG00000029153.15	12.0106	14.3401	15.5584	16.2579	18.1863	17.8655	16.9366	17.959	19.9194
ENSG00000029363.17	279.869	266.59	260.779	248.797	306.161	297.594	295.167	281.09	282.429
ENSG00000029364.12	90.9218	87.1346	91.4815	91.8919	90.9575	93.4963	91.0489	85.5191	78.844
ENSG00000029534.22	48.0862	46.9186	49.4242	64.2104	56.1629	47.5138	52.4012	61.8756	66.8563
ENSG00000029559.7	0	0	0	0	0	0	0	0	0.0225333
ENSG00000029639.11	9.26807	8.83429	9.2319	8.92152	9.54174	10.5439	9.13101	8.97121	9.05117
ENSG00000029725.17	195.933	198.23	204.184	197.54	255.178	254.243	252.101	250.898	251.719
ENSG00000029993.15	241.349	258.212	239.204	214.265	333.356	355.715	353.506	303.718	304.853
ENSG00000030066.14	60.228	58.7965	61.629	63.7251	53.1103	51.0444	50.6196	54.5562	52.9983
ENSG00000030110.14	7.41638	8.00216	7.80671	8.11777	5.6137	6.48689	5.29713	7.0679	5.94879
ENSG00000030304.15	0.0437545	0	0	0	0	0	0.0237539	0.0503054	0.0450666
ENSG00000030419.17	34.2379	31.3703	33.994	21.111	14.7457	14.3775	14.1098	13.5824	11.8976
ENSG00000030582.18	18.7925	21.6811	21.2027	18.9831	23.2309	27.6916	28.1009	27.6679	25.8231
ENSG00000031003.11	113.477	92.287	101.396	90.5479	145.491	122.549	127.084	110.37	106.244
ENSG00000031081.11	1.90332	1.43628	1.5027	0.933291	0.465653	0.531712	0.166278	0.226374	0.247866
ENSG00000031691.7	1.83769	1.96064	1.81424	1.4746	0.698479	1.10596	0.926404	0.830038	0.923865
ENSG00000031698.13	254.87	281.877	263.174	189.215	319.179	378.111	353.221	248.559	253.973
ENSG00000031823.14	49.0706	55.012	51.2384	51.9283	72.1503	82.1176	80.2646	72.5403	73.5937
ENSG00000032219.19	79.7425	89.574	84.2245	90.4359	88.3188	105.066	101.572	104.258	101.603
ENSG00000032389.13	30.3875	30.504	32.5829	27.5881	34.3807	38.2195	39.7403	30.0071	31.8846
ENSG00000032444.17	75.7178	89.6196	87.4964	84.6226	75.2549	83.181	81.8946	81.6589	81.8936
ENSG00000032742.18	19.8427	17.2582	16.7679	14.522	11.3826	12.038	11.6394	9.18073	10.523
ENSG00000033011.14	15.7735	17.7315	17.7561	15.8422	12.7278	13.1631	13.9673	12.023	12.551
ENSG00000033030.15	24.3494	20.564	21.441	24.0976	31.6644	30.8606	29.1698	28.9507	29.9017
ENSG00000033050.9	46.9711	43.0165	44.7046	44.3177	42.0001	39.8535	38.5567	35.6346	35.0343
ENSG00000033100.17	25.3242	27.0801	28.0574	30.9436	17.999	17.612	18.1026	22.6025	21.9533
ENSG00000033122.21	46.7298	41.7435	47.7932	50.715	53.162	52.2354	51.8786	61.0959	54.3278
ENSG00000033170.17	36.4037	34.1289	35.0386	33.2438	25.8179	25.9476	27.5546	25.2784	25.3049
ENSG00000033178.13	93.197	89.9616	98.6285	97.2676	105.755	104.322	101.429	114.243	107.394
ENSG00000033327.13	119.253	109.477	108.799	105.667	127.227	113.552	108.746	113.464	114.266
ENSG00000033627.18	339.294	318.331	327.424	364.394	352.887	324.855	336.767	355.181	356.319
ENSG00000033800.14	78.9768	67.8702	69.8023	76.4739	89.871	76.1837	80.2883	81.4695	77.492
ENSG00000033867.17	34.9379	33.3309	37.934	47.2245	46.9533	41.6012	42.9471	55.4868	55.2066
ENSG00000034053.15	241.678	283.45	263.394	254.789	348.153	355.375	371.773	353.848	361.299
ENSG00000034152.19	8.88216	9.80321	10.0791	13.0661	17.4361	17.7379	20.1671	22.562	22.2404
ENSG00000034239.11	5.8631	5.56275	5.05787	2.72521	0.672609	0.595518	0.926404	0.65397	0.878798
ENSG00000034510.6	1828.41	2301.59	1998.59	1423.12	1418.58	1732.62	1706.74	1415.01	1457.07
ENSG00000034533.12	3.10657	2.09743	2.19907	1.94125	2.25065	2.72237	2.37539	2.01221	1.9604
ENSG00000034677.13	72.1292	69.6484	72.038	70.1648	66.847	67.0808	67.7225	66.4534	63.0707
ENSG00000034693.15	10.8949	11.6895	10.6323	10.6651	12.2441	10.8031	10.8308	10.0933	10.1596
ENSG00000034713.8	152.55	160.34	164.949	142.047	151.984	166.447	171.884	156.5	148.089
ENSG00000034971.17	0	0	0	0	0	0.0212685	0	0	0
ENSG00000035115.22	22.2054	20.9059	24.3914	30.3506	31.4316	31.4136	32.8042	33.9561	37.6306
ENSG00000035141.8	35.4192	30.5724	33.9024	30.9106	27.7581	29.2654	29.5261	28.0955	27.0174
ENSG00000035403.18	59.4842	57.839	60.6578	66.357	60.7159	56.6592	59.6699	68.0883	64.2424
ENSG00000035499.13	1.37827	1.86945	1.94252	2.09057	1.11239	2.7011	1.82905	1.96191	1.93786
ENSG00000035664.11	0.656317	0.615551	0.714699	0.653304	0.284565	0.233953	0.356309	0.427596	0.360533
ENSG00000035681.9	16.1016	16.4147	17.7392	22.5856	17.6172	17.1424	17.2929	20.7258	19.7166
ENSG00000035687.10	68.6945	68.5769	71.7448	60.4773	99.779	100.515	102.665	85.0664	84.9505
ENSG00000035720.8	0	0	0.0366512	0.0373316	0	0.0212685	0	0	0.0225333
ENSG00000035862.12	372.81	374.252	368.821	370.554	150.609	147.199	145.469	163.518	157.688
ENSG00000035928.17	55.5463	51.3187	51.44	48.2325	68.9166	69.0162	71.3093	59.4609	63.5439
ENSG00000036054.13	48.2831	47.9674	51.5133	38.2836	54.7659	58.2118	55.1329	47.4631	44.7736
ENSG00000036257.14	129.863	119.759	126.795	121.197	132.84	132.609	135.326	121.689	119.945
ENSG00000036448.10	2.95343	2.73578	2.43731	2.96787	3.02674	3.48803	3.84814	3.34531	3.26733
ENSG00000036473.8	0.0437545	0.0227982	0.0183256	0.0559975	0.0776088	0.042537	0.0475079	0.0251527	0.0901332
ENSG00000036530.9	19.4489	22.9806	21.5509	24.5269	18.1863	16.6958	18.8606	21.2289	21.1137
ENSG00000036549.13	52.1116	46.3715	48.4713	44.8726	56.8614	51.81	53.4939	50.8587	51.0379
ENSG00000036565.15	1.31263	1.43628	0.861304	1.36261	1.37109	1.08469	1.66278	1.20733	1.37453
ENSG00000036672.16	2.47213	2.91817	2.43731	2.40789	1.96609	2.08431	1.66278	2.03737	2.50119
ENSG00000036828.17	0	0	0.0183256	0.0186658	0	0	0	0	0.0225333
ENSG00000037042.9	23.8311	22.1835	21.4859	27.5024	16.9153	16.5528	17.2903	20.7379	22.4199
ENSG00000037241.7	26.9976	22.9733	24.6421	18.492	25.138	28.3881	27.4921	20.1491	22.2584
ENSG00000037280.16	1.48765	1.86945	1.63098	1.99724	0.362174	0.489175	0.66511	0.578512	0.608399
ENSG00000037474.15	35.113	37.0698	36.1748	41.2515	37.485	39.3467	36.9136	42.8853	41.7316
ENSG00000037637.11	69.9415	71.5635	72.5145	68.3729	87.4651	84.6273	81.666	77.0175	80.2861
ENSG00000037749.13	92.2563	83.8517	91.2982	91.0519	75.6427	69.4416	70.9768	66.1767	67.5548
ENSG00000037757.14	0.721949	0.75234	0.934606	0.914625	0.879566	0.829471	1.06893	1.53431	1.6224
ENSG00000037897.17	3.52223	4.51404	3.92168	3.6025	2.25065	2.55222	2.80297	2.56557	2.74906
ENSG00000037965.6	855.269	948.997	809.681	662.581	454.787	504.021	495.982	417.761	422.77
ENSG00000038002.9	3.78476	3.16895	3.31694	2.27723	2.43174	2.99886	2.51792	2.3392	1.93786
ENSG00000038210.14	3.60974	4.01248	4.01331	4.23714	3.02674	3.48803	3.58685	4.09989	3.33493
ENSG00000038219.13	225.226	226.865	222.198	219.006	268.19	281.616	268.396	246.823	263.234
ENSG00000038274.18	16.2548	13.8613	16.1998	14.3727	16.3237	16.4405	16.3665	15.6701	13.9706
ENSG00000038295.8	0.503176	0.478762	0.45814	0.503977	0.879566	0.829471	1.04517	0.578512	0.923865
ENSG00000038358.15	96.446	105.596	110.651	115.85	131.863	140.157	138.463	142.065	143.797
ENSG00000038382.23	509.171	496.339	513.062	496.847	908.618	836.702	791.553	791.605	787.426
ENSG00000038427.16	60.1624	51.2959	53.0527	68.6529	80.4544	68.208	68.4826	78.4764	79.8354
ENSG00000038532.17	76.2203	78.0609	74.4753	77.7058	89.8192	88.7534	85.8467	85.6449	90.4261
ENSG00000038945.15	0	0.0683945	0.0733025	0.0559975	0	0	0	0.0251527	0.0225333
ENSG00000039068.20	0.109386	0.136789	0.109954	0.130661	0.258696	0.297759	0.237539	0.075458	0.225333
ENSG00000039123.16	121.331	121.56	125.64	108.523	104.487	112.744	107.32	95.5047	94.3919
ENSG00000039139.11	2.9753	3.16895	3.02373	1.84792	0.879566	0.97835	0.855142	0.628817	1.2168
ENSG00000039319.17	39.5759	36.0667	37.8974	48.4191	36.6831	33.7744	33.7543	44.3945	45.1342
ENSG00000039523.20	115.774	105.122	110.705	132.863	151.958	140.415	141.716	155.569	156.696
ENSG00000039537.15	0	0.0683945	0.0733025	0.0373316	0.0258696	0	0.0237539	0.0251527	0.0450666
ENSG00000039560.14	70.1822	62.5582	63.5349	59.0773	45.7374	45.706	43.0659	50.0538	50.4746
ENSG00000039600.11	0.0656317	0.136789	0.109954	0.0746633	0.155218	0.404101	0.261293	0.100611	0.0450666
ENSG00000039650.12	9.84476	10.4872	10.9404	17.4152	3.75109	3.29662	4.32322	9.4071	8.11198
ENSG00000039987.7	0.131263	0.273578	0.164931	0.0559975	0.310435	0.404101	0.213785	0.100611	0.157733
ENSG00000040199.18	44.9577	47.4202	45.979	46.3846	33.1131	31.6262	31.2839	37.1002	35.8279
ENSG00000040275.17	16.3642	15.6623	15.6501	16.6872	17.2291	19.0353	18.1243	20.8013	20.2124
ENSG00000040341.18	188.394	163.88	162.037	166.588	189.742	166.435	176.512	186.269	171.825
ENSG00000040487.13	9.58223	11.9234	11.985	13.7194	14.5904	14.2712	15.5351	15.4941	17.0352
ENSG00000040531.16	8.20396	8.29854	7.31192	8.77294	6.44153	7.4227	6.24729	7.4955	6.42199
ENSG00000040608.14	18.8582	22.9122	23.1269	24.3962	33.5529	32.6684	35.5834	32.6733	33.169
ENSG00000040633.13	55.4807	58.3633	52.4113	50.7337	65.9416	69.8882	70.0266	70.0754	68.2984
ENSG00000040731.10	19.8427	18.8541	17.391	21.951	21.9374	19.8435	20.4284	27.1397	23.9529
ENSG00000040933.16	106.739	105.533	111.511	111.472	134.418	125.973	127.535	126.543	129.679
ENSG00000041353.10	27.7403	24.2345	26.2973	22.6976	11.8224	9.84731	10.8793	11.7463	11.9877
ENSG00000041357.16	95.4066	80.4548	88.5494	78.7884	84.0244	85.3079	84.7541	76.5396	74.3824
ENSG00000041515.16	46.4454	48.1953	46.3272	55.9975	46.4877	45.4082	43.4935	52.9212	54.9812
ENSG00000041802.11	40.6698	44.616	40.4996	36.193	41.8311	43.8343	40.1917	35.4401	36.0758
ENSG00000041880.15	4.85675	5.22078	5.02122	7.59699	5.48435	4.97683	5.79596	6.33848	6.53465
ENSG00000041982.17	5.25054	5.38037	4.17824	6.04773	2.6387	1.82909	3.42057	3.87351	3.92079
ENSG00000041988.16	17.9393	21.4987	18.8754	17.4712	27.2148	30.0311	26.4381	25.1778	27.3779
ENSG00000042062.13	0.0218772	0	0.0183256	0.0746633	0.0258696	0.0212685	0	0.0251527	0
ENSG00000042088.14	19.0113	16.939	15.7784	18.0685	21.1872	19.4819	22.2337	20.927	21.3165
ENSG00000042286.15	1.57516	1.86945	1.83256	1.32527	2.01783	1.8929	2.01908	2.18828	1.8928
ENSG00000042304.14	0	0	0	0	0	0	0	0	0
ENSG00000042317.17	20.7615	17.3038	16.3831	16.5193	16.1944	14.0585	13.1834	14.9155	13.9256
ENSG00000042429.12	38.4569	32.761	36.8365	38.6483	51.8026	53.0011	48.6481	50.7463	49.0793
ENSG00000042445.14	11.7262	10.6467	12.7913	11.7968	6.72609	7.08241	6.41356	9.15558	8.26972
ENSG00000042493.16	0.0875089	0.0911927	0.0733025	0.0933291	0.103478	0.255222	0.0475079	0	0.0450666
ENSG00000042753.12	61.1906	78.9729	71.14	56.5388	51.8685	62.3379	61.2377	50.9845	51.8942
ENSG00000042781.14	1.247	0.706743	1.5027	1.4186	0.569131	0.616786	0.11877	0.578512	0.315466
ENSG00000042813.8	0	0	0	0	0	0	0.0237539	0	0
ENSG00000042832.12	0.306281	0.205184	0.494792	0.279987	0.155218	0.127611	0.0712618	0.201221	0.2028
ENSG00000042980.14	0.0437545	0	0.0183256	0	0.0776088	0	0.0237539	0	0.0225333
ENSG00000043039.7	0.0218772	0.0227982	0	0	0	0.0212685	0	0.0251527	0
ENSG00000043093.15	37.9351	32.7838	38.3738	37.873	40.3824	38.8363	39.7166	43.3381	38.3291
ENSG00000043143.22	3.6535	3.92129	3.6468	4.89045	0.750218	1.33991	0.997666	1.73553	1.23933
ENSG00000043355.12	0	0	0.0366512	0	0	0.0212685	0.142524	0	0
ENSG00000043462.13	0.284404	0.273578	0.164931	0.0746633	0.103478	0.0212685	0.0237539	0.0251527	0.0225333
ENSG00000043514.17	18.7269	20.3132	20.1948	21.2604	20.3335	20.6517	20.4284	23.6938	21.8122
ENSG00000043591.6	0	0.159587	0.219907	0.22399	0	0.0850739	0.0237539	0.226374	0.0675999
ENSG00000044012.4	0.0218772	0	0	0	0	0	0	0	0
ENSG00000044090.13	62.2602	73.4293	71.2414	85.0889	24.698	24.5036	24.0958	36.4958	36.2624
ENSG00000044115.21	303.284	307.889	304.517	264.532	266.12	280.595	273.527	253.111	257.916
ENSG00000044446.12	19.5801	20.564	21.8075	26.7108	20.3076	20.5241	21.5448	27.2907	26.5667
ENSG00000044459.15	7.81017	6.72546	7.93499	6.68237	4.86348	5.04063	4.29946	5.23176	4.66439
ENSG00000044524.11	38.4602	36.6595	37.3293	30.2946	52.8257	49.7257	52.6387	39.0621	39.5685
ENSG00000044574.9	411.051	450.172	425.411	384.964	197.514	219.257	217.467	217.973	211.993
ENSG00000046604.14	5.95061	5.38037	5.16782	4.16248	3.46653	4.97683	3.96691	3.26985	3.37999
ENSG00000046647.14	8.26959	7.81977	8.74132	9.46357	5.48435	6.46562	6.12852	7.4955	7.27825
ENSG00000046651.16	28.5279	26.6739	26.8104	31.3026	22.1444	20.673	20.9747	27.19	25.395
ENSG00000046653.15	158.544	141.121	141.547	129.149	101.823	97.282	92.9729	92.2349	86.9785
ENSG00000046774.10	0	0	0	0	0	0	0	0	0
ENSG00000046889.19	13.7389	11.5815	13.2128	13.3274	4.24261	5.01936	3.94315	5.65935	5.97132
ENSG00000047056.18	84.818	89.5512	94.7251	91.8545	80.5062	82.2878	83.5426	86.0725	86.3025
ENSG00000047188.16	57.8872	54.6928	57.2859	62.5118	79.1868	77.5236	75.9176	75.2065	72.7825
ENSG00000047230.15	46.0297	38.5517	43.1202	34.8864	41.469	39.8359	42.5433	35.4653	36.4589
ENSG00000047249.18	116.606	115.883	121.535	102.587	118.172	123.485	130.077	108.961	110.706
ENSG00000047315.17	259.442	249.845	256.559	214.358	202.378	210.856	208.868	192.292	183.646
ENSG00000047346.13	43.9732	36.7051	40.4813	45.9739	55.2833	45.7698	47.7454	61.8001	58.0007
ENSG00000047365.13	0.678194	0.775138	0.733025	1.66126	1.13826	0.872008	0.997666	1.76069	1.57733
ENSG00000047410.14	176.724	176.186	172.334	173.406	189.909	184.887	172.264	179.868	187.071
ENSG00000047457.14	0.0498801	0.0455963	0	0	0	0.170148	0.190032	0	0.0450666
ENSG00000047578.14	24.5025	25.1692	25.6559	27.6441	24.3433	21.3961	22.2337	27.844	25.8231
ENSG00000047579.20	35.4411	39.9652	40.9944	32.7772	35.7776	42.7497	42.6621	34.2076	35.7153
ENSG00000047597.7	12.8638	12.539	13.2677	11.6848	6.36392	5.16824	5.4159	5.93603	5.43052
ENSG00000047617.17	2.86592	3.30574	2.9321	2.27723	0.672609	0.808202	0.760126	0.603664	0.653465
ENSG00000047621.12	35.6818	34.3796	34.5438	32.3292	40.3566	40.6653	40.8568	34.5346	33.4169
ENSG00000047634.15	15.7516	12.1058	13.9275	15.9802	12.4433	10.9745	12.6371	14.9658	12.8665
ENSG00000047644.20	10.7636	12.8126	14.0557	19.8044	16.3755	16.5469	14.6324	19.5185	18.635
ENSG00000047648.23	0.306281	0.296376	0.256559	0.765299	0.155218	0.191416	0.332555	0.226374	0.157733
ENSG00000047662.5	7.00071	7.20422	7.40355	9.6689	4.03566	4.08355	4.13319	4.82931	5.94879
ENSG00000047849.22	668.94	638.258	654.023	646.64	522.152	505.169	508.216	527.351	533.115
ENSG00000047932.14	98.2944	93.5181	99.783	93.7771	120.19	119.359	114.684	120.683	119.855
ENSG00000047936.11	0	0	0	0.0186658	0	0	0	0.0251527	0.0450666
ENSG00000048028.12	9.75725	7.18142	7.95332	13.2527	10.9687	9.35813	9.92915	14.8149	12.6637
ENSG00000048052.24	28.8561	24.3029	27.3418	25.3855	24.7572	24.2035	23.7302	21.3295	21.3165
ENSG00000048140.18	139.052	141.394	141.327	126.442	108.394	107.257	109.791	110.697	105.974
ENSG00000048162.22	11.0699	12.5618	13.8175	10.3782	12.4174	14.5264	14.0861	12.7776	14.4438
ENSG00000048342.18	17.5893	18.1473	16.4564	12.5621	8.33001	9.42194	8.90773	7.84764	8.29225
ENSG00000048392.13	48.0424	44.0461	47.3167	35.969	41.6242	42.0903	41.2131	34.0819	30.3749
ENSG00000048405.11	14.0014	14.8188	14.184	15.7353	14.9526	14.7603	13.1122	13.6328	13.5876
ENSG00000048462.11	0	0.0683945	0.0183256	0	0.0776088	0.042537	0.0475079	0	0.0225333
ENSG00000048471.14	41.2605	41.6295	41.086	41.7926	31.0176	28.5848	30.1438	31.2648	32.6505
ENSG00000048540.16	131.898	131.409	136.947	132.341	127.382	127.398	140.481	133.108	134.772
ENSG00000048544.6	32.8159	29.4324	33.151	27.7001	30.8107	29.0953	28.9085	24.4225	22.308
ENSG00000048545.18	1.37827	1.2083	1.3561	1.00795	0.517392	0.233953	0.475079	0.402443	0.405599
ENSG00000048649.14	163.866	156.129	160.181	156.423	130.433	132.059	126.068	129.552	129.9
ENSG00000048707.15	68.6289	66.1831	67.4749	71.8448	100.866	85.9459	76.2977	84.5382	88.3756
ENSG00000048740.19	48.3924	47.4658	48.5079	56.7254	89.4053	82.309	83.6614	80.2874	78.3032
ENSG00000048828.18	25.2159	24.3888	24.9906	30.7852	23.4728	24.0493	22.5175	27.1008	28.1053
ENSG00000048991.17	77.2048	62.7634	65.3125	76.4179	92.2768	83.1385	82.8775	82.7523	87.3165
ENSG00000049089.15	1.13762	1.09431	1.19117	2.16524	0.362174	0.680592	0.522587	0.830038	1.1492
ENSG00000049130.16	32.9909	29.6148	33.7008	45.1153	25.5074	26.6494	24.8941	32.6733	31.5466
ENSG00000049167.16	29.1405	28.0646	29.5409	30.7053	35.7259	34.7102	34.5857	31.2648	30.9833
ENSG00000049192.15	0.962598	0.547156	0.733025	1.08262	0.362174	0.27649	0.356309	0.628817	0.653465
ENSG00000049239.13	14.5046	14.3401	17.0611	18.8338	17.3585	19.3118	18.6231	19.5688	19.3786
ENSG00000049245.13	13.2576	12.311	12.718	13.6261	14.6681	15.8025	15.3926	16.7014	17.0577
ENSG00000049246.15	10.6323	10.7607	11.2153	13.682	22.9722	22.1618	23.6827	21.1031	21.8122
ENSG00000049247.14	11.5949	9.94	9.52932	7.83965	1.70739	1.36118	1.1877	1.30794	1.26186
ENSG00000049249.10	0.109386	0.0455963	0.0183256	0.0746633	0	0	0.0237539	0.0251527	0
ENSG00000049283.19	1.33451	1.09158	1.11786	1.15579	0.362174	0.290528	0.380063	0.603664	0.2028
ENSG00000049323.16	1.94707	2.485	2.18075	2.53855	3.38892	3.46676	2.6842	3.34531	3.40253
ENSG00000049449.10	60.2547	62.4807	65.3094	62.3243	69.4353	78.6828	75.7698	51.7899	55.2627
ENSG00000049540.19	0.131263	0.205184	0.0733025	0.485311	0.0776088	0.127611	0.0950158	0.100611	0.0675999
ENSG00000049541.11	17.6549	21.0427	17.5376	14.7647	18.8072	21.8002	21.8061	13.8088	15.3677
ENSG00000049618.25	219.451	206.118	210.891	233.528	283.841	252.563	247.659	255.979	263.054
ENSG00000049656.14	66.3099	70.9707	75.245	69.4742	45.5305	52.8522	51.9499	48.5447	47.7931
ENSG00000049759.20	357.386	319.402	326.013	364.282	354.543	313.816	322.674	353.37	341.943
ENSG00000049768.18	0.743826	0.296376	0.604745	0.429314	0.310435	0.319027	0.285047	0.100611	0.539222
ENSG00000049769.14	30.1031	35.9983	33.9207	27.1588	16.7118	19.9498	19.1219	18.5878	17.621
ENSG00000049860.14	15.0078	15.252	14.6422	13.1594	13.5557	16.7596	14.3711	12.4003	11.0864
ENSG00000049883.15	20.1927	18.3525	20.3964	19.2071	16.2978	16.8659	16.5803	16.8523	14.872
ENSG00000050030.16	97.1787	84.7636	95.0916	98.8355	127.304	111.192	104.684	119.928	119.855
ENSG00000050130.18	39.1384	34.0149	34.7087	38.9369	26.982	25.5647	25.9868	29.0262	26.2062
ENSG00000050165.19	402.869	398.717	389.896	365.925	437.817	423.817	428.806	384.66	384.215
ENSG00000050327.15	0	0	0.0183256	0	0	0.042537	0	0	0
ENSG00000050344.9	4.09104	4.35445	4.4348	7.22367	6.13109	5.31712	6.17602	8.17462	7.32332
ENSG00000050393.12	36.5787	35.8159	35.9549	32.3852	27.1889	28.9039	27.5071	24.1717	23.2093
ENSG00000050405.14	11.77	10.5784	9.95081	9.37024	10.8652	11.7615	11.3069	9.33164	10.6808
ENSG00000050426.16	41.4136	41.2419	46.1622	51.387	60.6124	58.2118	62.3541	68.9938	66.4957
ENSG00000050438.17	247.869	237.352	241.733	239.557	226.1	206.666	189.224	203.183	198.158
ENSG00000050555.19	0.0656317	0.0227982	0.0916281	0.0933291	0.0258696	0.106342	0.0237539	0.075458	0.112666
ENSG00000050628.21	73.0918	64.8152	70.9934	57.4534	31.1987	31.1371	28.4572	34.0567	29.1355
ENSG00000050730.16	0.415667	0.410367	0.439815	0.559975	0.258696	0.233953	0.403817	0.402443	0.315466
ENSG00000050748.18	134.851	132.868	138.78	140.498	129.038	127.675	134.661	140.956	130.22
ENSG00000050767.18	0.415667	0.615551	0.494792	0.559975	0.284565	0.574249	0.403817	0.855191	0.473199
ENSG00000050820.17	57.3621	71.0847	67.1421	69.3559	87.0649	94.4321	94.3982	87.7569	91.4011
ENSG00000051009.11	23.0367	27.0842	27.8549	26.8415	17.0998	21.1621	17.9105	21.8828	20.8658
ENSG00000051108.15	73.6169	70.7655	72.3129	58.2934	163.884	170.467	171.907	111.401	109.084
ENSG00000051128.19	18.9238	26.3784	24.2587	19.5804	23.3688	30.2853	26.7415	24.1634	23.5518
ENSG00000051180.17	0.328159	0.296376	0.256559	0.149327	0.491522	0.744397	0.593849	0.427596	0.1352
ENSG00000051341.15	0.196895	0	0.0733025	0.0373316	0.155218	0.148879	0.142524	0.0503054	0.180266
ENSG00000051382.9	37.782	34.5164	36.8711	32.6465	32.5181	31.9878	32.7329	32.4721	29.5862
ENSG00000051523.12	0.24065	0.455963	0.549768	0.485311	0.62087	0.574249	0.736372	0.65397	0.698532
ENSG00000051596.10	37.7146	41.5706	40.9863	32.3751	17.1663	20.9224	20.0077	20.5452	18.1231
ENSG00000051620.11	28.331	27.0158	23.7866	19.7111	23.0757	22.1618	23.0176	19.6442	19.5138
ENSG00000051825.15	9.63408	9.15529	10.6912	15.362	14.0883	11.2908	11.5784	18.6884	17.4408
ENSG00000052126.16	41.3436	43.6129	42.2589	45.0593	67.2868	64.6987	63.9694	67.6356	71.5657
ENSG00000052344.16	0.0437545	0	0.0549768	0	0.0776088	0.0212685	0.166278	0.075458	0.157733
ENSG00000052723.12	42.6387	43.1797	45.2643	43.79	80.2475	78.6509	82.7825	69.2453	68.9068
ENSG00000052749.14	52.0022	56.5395	54.592	50.827	38.0542	43.0474	41.2131	36.9493	39.8389
ENSG00000052795.13	151.806	140.665	152.066	148.879	209.182	189.502	187.134	180.647	181.1
ENSG00000052802.13	163.904	154.184	160.514	178.651	65.5277	56.2339	68.8627	79.8095	76.0273
ENSG00000052841.16	76.1546	64.382	65.5141	77.8552	89.5347	82.0113	83.0438	83.4063	86.3476
ENSG00000052850.8	0	0	0	0.0186658	0.0517392	0.0212685	0.0712618	0	0
ENSG00000053108.17	44.5202	45.5963	42.8636	61.2052	30.9659	23.8632	24.9179	35.8929	37.9911
ENSG00000053254.16	59.3529	61.0535	60.0714	75.1859	120.708	106.045	109.981	108.76	104.712
ENSG00000053328.9	0.109386	0.0683945	0.164931	0.0746633	0.0517392	0.0212685	0.11877	0.0251527	0.0675999
ENSG00000053371.13	20.5646	22.593	22.119	17.5625	10.2702	13.4204	12.6609	10.6366	11.0864
ENSG00000053372.5	33.0565	37.3434	36.4496	28.1294	30.0087	37.6027	33.8969	26.7121	29.5637
ENSG00000053438.11	333.54	323.187	322.659	384.815	99.779	100.111	110.931	135.045	129.702
ENSG00000053501.14	10.9386	13.5193	12.2415	11.1995	10.917	12.4208	13.0409	13.0039	12.6637
ENSG00000053524.13	16.9111	19.0365	20.0849	21.8017	19.842	20.0562	18.5518	21.3798	20.4828
ENSG00000053702.15	0	0.0380729	0.0366512	0.0746633	0	0	0	0	0.0450666
ENSG00000053747.17	0.196895	0.113991	0.421489	0.765299	0.103478	0.106342	0.11877	0.326985	0.405599
ENSG00000053770.12	79.2175	71.6775	73.8889	75.0366	80.4027	69.8244	69.0527	79.8095	79.8805
ENSG00000053900.11	14.264	14.9556	15.76	20.0098	14.2541	13.9521	15.6538	19.2166	18.297
ENSG00000053918.18	0.109386	0.205184	0.109954	0.205324	0.0776088	0.212685	0.0950158	0.326985	0.157733
ENSG00000054116.12	56.5745	59.4804	59.1551	50.0244	71.1672	73.0785	76.7965	67.2583	66.9013
ENSG00000054118.15	174.165	162.665	152.377	159.219	147.689	145.817	139.293	139.547	140.698
ENSG00000054148.18	67.6225	77.5822	78.8551	64.1918	76.574	93.0496	86.084	63.586	69.8532
ENSG00000054179.12	0.0437545	0.113991	0.0549768	0.130661	0	0.042537	0.0475079	0	0
ENSG00000054219.11	0	0.0227982	0	0.0373316	0.388044	0.179293	0.320203	0.201221	0.1352
ENSG00000054267.22	64.8516	64.1618	69.8572	78.8969	75.1519	83.6328	81.7136	87.4307	88.5844
ENSG00000054277.14	5.12409	3.70698	4.11685	5.52508	1.10515	0.913907	0.858467	1.441	1.37633
ENSG00000054282.16	20.5427	18.7857	18.6005	18.7405	24.3174	25.352	23.2314	21.8828	23.7276
ENSG00000054356.14	113.827	122.586	119.355	127.394	100.115	103.96	96.8686	104.233	104.735
ENSG00000054392.13	3.50036	3.7617	3.06038	2.27723	3.25957	3.59437	3.37306	2.89256	2.74906
ENSG00000054523.20	1188.85	1207.15	1213.98	1156.69	1318.75	1219.74	1146.57	1174.34	1171.46
ENSG00000054598.9	0	0.0227982	0	0	0.0517392	0.0212685	0	0	0
ENSG00000054611.14	14.8765	15.4116	16.4198	14.3914	8.79566	10.9958	10.2142	10.8911	11.8074
ENSG00000054654.20	79.6769	74.5044	76.8393	65.741	62.7079	58.4245	52.2587	49.425	50.0239
ENSG00000054690.14	19.5582	18.8085	18.0691	28.708	19.1952	18.5036	17.7679	29.2777	26.5893
ENSG00000054793.14	888.478	851.899	884.907	931.779	704.3	635.247	609.455	705.306	674.309
ENSG00000054796.13	0	0	0	0	0	0	0	0	0
ENSG00000054803.4	0	0.0227982	0	0	0.0258696	0	0.0237539	0	0
ENSG00000054938.17	0.0218772	0.0227982	0.109954	0.149327	0.129348	0.0212685	0.261293	0.201221	0.337999
ENSG00000054965.11	415.821	377.971	400.818	440.569	494.627	452.912	448.712	487.383	485.908
ENSG00000054967.13	14.0671	16.9846	15.5584	18.0125	9.15783	10.7406	10.4517	11.9475	11.2666
ENSG00000054983.17	38.1101	35.7247	36.8711	32.9452	23.2826	23.8632	24.039	26.36	25.6429
ENSG00000055044.11	68.9352	67.1634	63.2967	55.8481	64.5964	79.0124	70.1216	53.0973	55.0038
ENSG00000055070.17	80.4645	85.8351	76.9493	64.8637	89.7157	93.5601	90.0512	70.9809	74.2922
ENSG00000055118.17	93.9627	106.809	104.383	119.573	75.0218	76.9494	81.1672	93.5177	92.2513
ENSG00000055130.18	98.0756	91.0331	89.8688	87.3934	111.472	107.023	108.674	98.523	105.343
ENSG00000055147.19	21.6803	19.2189	20.7812	17.5645	24.4985	25.7561	25.8443	26.6115	25.3274
ENSG00000055163.21	507.771	475.479	476.924	504.519	481.123	429.432	434.887	440.197	440.03
ENSG00000055208.20	51.2584	43.6585	42.5338	47.6538	45.9961	41.7926	43.2084	46.2055	45.382
ENSG00000055211.14	24.1306	24.394	22.1923	22.1003	14.487	14.3775	13.421	16.3241	15.7958
ENSG00000055332.19	44.4983	43.5901	43.2485	47.0005	29.2068	31.3497	28.9561	29.2777	26.409
ENSG00000055483.20	29.1405	29.3412	31.7583	33.2252	36.0105	35.8161	34.5145	35.3144	36.4589
ENSG00000055609.21	116.146	99.6964	104.841	130.325	168.592	137.203	127.083	160.575	164.47
ENSG00000055732.13	0.0218772	0.0227982	0.109954	0.0746633	0.0517392	0.042537	0.0237539	0.0503054	0.112666
ENSG00000055813.6	27.3358	31.0167	30.0054	27.8102	17.1218	18.6905	18.9281	14.5948	15.1629
ENSG00000055917.17	142.618	117.707	129.58	137.511	168.049	156.876	151.788	161.48	156.088
ENSG00000055950.17	28.0466	29.4324	29.7791	25.9642	16.065	17.6954	16.6753	15.9216	16.7648
ENSG00000055955.17	0.859994	0.77491	0.604379	1.28813	0.279133	0.268196	0.55608	0.543801	0.393431
ENSG00000055957.11	0	0.0227982	0.0183256	0	0	0	0	0.075458	0.0225333
ENSG00000056050.7	37.2567	39.1894	38.4838	28.2414	31.6902	35.1993	35.0599	26.8369	27.1526
ENSG00000056097.16	247.65	236.166	231.086	211.185	256.419	261.113	242.005	218.325	209.267
ENSG00000056277.16	6.86945	6.2695	6.34066	8.23163	10.115	9.06037	8.95524	10.5138	11.0413
ENSG00000056291.19	1.88144	1.70986	2.05247	4.10648	1.00891	0.574249	0.926404	2.84225	2.77159
ENSG00000056487.16	60.9718	64.6784	61.2076	64.8077	76.8327	72.1002	74.4449	81.7211	82.945
ENSG00000056558.11	1.66267	2.12023	2.19907	2.63188	0.672609	1.08469	0.66511	1.4337	1.50973
ENSG00000056586.16	139.445	117.297	131.12	135.122	146.111	136.076	128.034	136.554	127.448
ENSG00000056736.10	0.175018	0.227982	0.164931	0.298653	0.336305	0.233953	0.427571	0.578512	0.923865
ENSG00000056972.21	0.765703	1.04872	0.769676	0.970623	0.776088	0.850739	0.593849	0.855191	0.698532
ENSG00000056998.20	29.0092	26.9474	26.6088	26.3375	8.74392	9.16672	8.69394	10.6808	9.82451
ENSG00000057019.16	79.8081	75.0972	79.6798	82.9509	103.504	98.622	96.631	101.189	98.1775
ENSG00000057149.16	0	0	0	0	0	0	0	0	0.0225333
ENSG00000057252.13	21.199	19.6976	19.9016	21.2044	12.4691	13.1865	14.0623	14.1358	13.0242
ENSG00000057294.17	5.62245	5.95032	5.24113	5.82374	7.86436	7.93314	7.67229	8.25008	7.66132
ENSG00000057468.7	0.196895	0.182385	0.128279	0.22399	0.181087	0.148879	0.142524	0.452748	0.315466
ENSG00000057593.14	0.175018	0.319174	0.329861	0.335985	0.155218	0.170148	0.332555	0.528206	0.518266
ENSG00000057608.17	340.225	324.482	323.057	284.367	129.501	129.053	130.641	129.659	128.437
ENSG00000057657.17	0	0.0227982	0.0183256	0	0	0.0212685	0	0	0
ENSG00000057663.16	25.0713	24.736	24.648	21.4657	20.2041	22.183	19.7395	18.2608	18.5224
ENSG00000057704.13	7.04447	6.70266	6.87211	6.63122	8.92501	7.13643	7.74378	6.31332	6.89519
ENSG00000057757.10	92.5626	105.556	102.11	84.4069	61.2592	74.7162	68.3638	62.1271	58.5865
ENSG00000057935.14	112.821	111.734	108.506	92.8065	76.4188	76.5027	75.4188	77.1936	71.1827
ENSG00000058056.10	31.8143	31.5144	33.5725	33.7814	14.6287	15.4373	15.4888	15.4302	16.1559
ENSG00000058063.16	32.0939	30.2532	32.7112	35.2784	35.0274	32.7109	31.1177	38.056	34.7689
ENSG00000058085.15	0.24065	0.182385	0.183256	0.335985	0.129348	0.106342	0.142524	0.0503054	0.0675999
ENSG00000058091.17	19.5145	16.3463	18.6555	22.3057	21.3533	20.8857	21.9204	21.7571	21.6094
ENSG00000058262.11	154.41	143.264	147.906	165.043	203.542	198.903	207.016	205.623	209.469
ENSG00000058272.19	82.5866	77.7418	77.8472	77.2018	92.3027	94.4959	91.5952	88.1601	81.4578
ENSG00000058335.16	3.4566	3.37413	4.08661	6.75703	1.00891	1.08469	1.04517	1.71038	1.91533
ENSG00000058404.21	129.688	138.636	135.884	147.535	67.5714	75.5882	78.9819	82.048	84.0942
ENSG00000058453.17	25.5668	33.1175	35.3316	43.2663	26.394	30.7978	29.9007	46.4268	45.7802
ENSG00000058600.16	34.216	33.9009	35.5883	39.4782	47.9881	44.5575	45.1325	51.9151	52.3899
ENSG00000058668.16	70.4666	62.9002	61.4275	74.4953	15.9615	13.7182	13.3735	27.0391	21.1588
ENSG00000058673.17	171.31	159.548	170.237	191.055	212.909	203.904	208.151	237.44	234.725
ENSG00000058729.11	25.1807	23.5049	24.3364	19.5431	30.5002	30.7968	27.2695	22.9896	23.1417
ENSG00000058799.15	34.566	34.0833	31.2085	28.2601	32.1818	33.6255	33.2793	31.2899	30.3974
ENSG00000058804.12	23.4086	20.7007	22.9803	20.9057	28.4307	32.2218	31.0226	27.9446	27.1075
ENSG00000058866.15	0.131263	0.0455963	0.201582	0.335985	0.181087	0.0638055	0.0237539	0.0503054	0.0225333
ENSG00000059122.17	75.8702	86.7926	90.8034	89.2786	87.2323	89.6679	90.6213	96.3851	96.2171
ENSG00000059145.19	18.0706	22.593	22.1007	24.2469	13.6591	15.4835	13.7773	17.7829	17.7112
ENSG00000059377.18	0.284404	0.387569	0.45814	0.597306	0.310435	0.319027	0.285047	0.226374	0.292933
ENSG00000059378.13	0.218772	0.205184	0.201582	0.22399	0.0776088	0.233953	0.166278	0.0503054	0.0225333
ENSG00000059573.9	46.8173	50.0192	46.0523	46.7206	58.129	61.1894	57.1757	57.7757	60.1639
ENSG00000059588.10	18.4863	18.4437	26.114	73.1327	24.2657	19.8222	23.7777	68.7423	67.352
ENSG00000059691.12	24.9182	25.306	24.9228	17.6019	31.0176	33.7956	31.9253	24.1214	23.5698
ENSG00000059728.11	43.842	42.359	43.9815	46.8139	45.2718	41.1971	42.7096	48.8968	46.2629
ENSG00000059758.8	80.6395	76.9438	80.1013	88.756	96.7523	94.4746	96.8686	100.158	98.3803
ENSG00000059769.20	12.8074	12.7649	12.043	10.1178	15.0724	17.0484	15.7299	13.2519	12.4192
ENSG00000059804.16	74.5139	71.5179	72.3679	63.0158	102.935	101.387	100.692	89.9963	83.936
ENSG00000059915.17	171.43	196.839	191.961	180.947	148.44	162.683	162.453	152.702	157.981
ENSG00000060069.18	22.7523	29.5464	27.5617	23.3136	34.8981	39.9209	39.5028	34.4843	34.1605
ENSG00000060138.13	12.2075	16.3919	14.6422	10.3969	14.3059	18.6525	16.509	9.70893	12.1004
ENSG00000060140.9	5.88498	4.51404	4.76466	3.24785	5.69131	5.67869	5.20211	3.26985	3.19973
ENSG00000060237.19	235.093	184.916	192.84	198.903	278.9	226.424	210.697	225.796	230.358
ENSG00000060303.5	0	0	0	0	0	0	0	0.0251527	0
ENSG00000060339.14	82.7616	84.9688	81.5856	86.2921	104.72	118.87	116.489	115.048	105.276
ENSG00000060491.17	50.6895	59.6172	55.2884	53.9816	71.1414	81.9049	80.6209	76.942	77.2441
ENSG00000060558.4	0.0218772	0.0455963	0.0549768	0.0559975	0	0.0850739	0	0	0.0225333
ENSG00000060566.14	0	0	0	0	0.0258696	0	0.0237539	0	0.0225333
ENSG00000060642.12	7.3945	6.79386	6.35899	5.8984	4.03566	4.36004	3.68186	5.13115	4.57426
ENSG00000060656.20	4.79111	4.9472	5.57099	5.74907	4.34609	3.99848	3.68186	5.55874	6.37692
ENSG00000060688.13	36.4912	35.5879	35.1669	29.4173	38.2611	42.5157	40.7143	30.2084	30.2171
ENSG00000060709.16	55.3056	57.7706	59.9981	70.3328	76.8586	72.2065	71.0955	87.2295	81.1198
ENSG00000060718.22	0.831335	0.775138	1.02623	4.68512	0.439783	0.510444	0.403817	4.65325	3.98839
ENSG00000060749.16	43.1419	39.2357	40.2431	56.3708	61.1298	50.066	50.7384	62.4038	61.4257
ENSG00000060762.19	24.3931	20.564	22.6138	18.6472	25.585	26.6281	23.3739	19.5436	20.3025
ENSG00000060971.19	38.132	40.4896	42.6254	44.014	33.0872	37.4113	35.0846	42.7344	42.8808
ENSG00000060982.15	102.167	98.3285	107.205	102.662	239.682	234.272	229.368	174.157	169.248
ENSG00000061273.18	20.0833	22.5702	24.538	45.0406	20.3852	20.8644	22.2099	41.9044	44.999
ENSG00000061337.15	50.8864	56.2203	52.228	55.1202	95.5623	94.581	92.0228	91.43	87.4517
ENSG00000061455.11	1.15949	1.02592	1.55768	3.73316	3.75109	3.40296	3.77688	8.4513	8.35985
ENSG00000061492.12	0.0656317	0.182385	0.0549768	0.130661	0.310435	0.255222	0.403817	0.37729	0.540799
ENSG00000061656.11	1.64079	1.75546	1.59433	3.34118	0.465653	0.595518	0.593849	1.93676	1.5548
ENSG00000061676.16	307.309	273.669	294.548	296.376	365.02	348.995	351.487	328.896	314.227
ENSG00000061794.13	63.6409	69.0785	70.3337	51.387	66.9246	78.7359	73.6135	59.1591	54.2376
ENSG00000061918.14	53.4461	44.0917	46.1989	51.7043	62.9925	52.4906	59.7412	68.4656	64.8733
ENSG00000061936.10	47.6486	49.472	53.5108	71.4528	72.8746	77.63	72.9008	74.4519	82.269
ENSG00000061938.21	60.65	75.4419	76.1695	111.902	70.3009	77.7765	73.9579	106.948	108.737
ENSG00000061987.16	49.6832	43.0885	49.6807	60.048	53.6794	50.2574	48.5293	58.4297	55.5671
ENSG00000062038.15	3.50036	3.67051	4.28819	3.35985	7.01066	7.72046	8.90773	6.36363	7.48105
ENSG00000062096.15	0	0	0	0	0	0	0	0	0.0225333
ENSG00000062194.16	137.87	133.552	142.024	129.485	133.642	135.182	135.54	125.889	121.409
ENSG00000062282.15	7.83205	7.66019	8.26485	9.81822	9.02849	9.67716	10.333	9.70893	9.80198
ENSG00000062370.17	17.7206	15.4116	16.9257	18.3112	14.4352	15.7174	14.9175	15.9468	15.21
ENSG00000062485.19	235.583	222.188	216.61	239.742	266.642	245.866	263.43	282.834	279.385
ENSG00000062524.16	0.131263	0.205184	0.348187	0.559975	0	0.0212685	0.0712618	0.0251527	0.0901332
ENSG00000062582.14	34.6314	46.7205	39.1206	34.2663	35.8061	42.4891	41.7008	30.4204	29.7176
ENSG00000062598.18	70.5322	71.6547	74.3653	78.9191	89.4312	89.2426	91.1201	99.7052	96.0143
ENSG00000062650.20	52.7679	49.4264	52.7961	47.3179	70.2877	69.4841	66.036	67.1828	60.3441
ENSG00000062716.13	63.7065	59.9136	59.5766	55.5308	65.7864	63.8267	60.8814	56.6187	56.7163
ENSG00000062725.10	113.455	101.292	107.37	101.579	94.5792	90.7526	87.0107	85.7706	79.1369
ENSG00000062822.16	8.554	10.6151	10.299	11.9275	7.89022	7.61412	9.0265	11.696	10.7865
ENSG00000063015.21	100.023	104.005	103.338	205.94	149.345	121.634	141.455	233.769	253.815
ENSG00000063046.18	468.119	549.209	512.782	425.634	621.266	709.834	692.593	601.834	631.773
ENSG00000063127.16	0	0.0683945	0.109954	0.130661	0.103478	0.0850739	0.0475079	0	0.0450666
ENSG00000063169.12	20.6302	24.1205	24.3181	30.3693	34.6394	38.262	34.7995	39.6406	41.7542
ENSG00000063176.16	18.3112	22.365	21.8441	25.1055	24.5502	28.9464	26.8182	26.4606	25.9133
ENSG00000063177.13	263.293	308.117	288.573	275.9	406.748	448.233	477.05	403.374	424.64
ENSG00000063180.9	41.0854	49.7684	43.9448	42.8567	22.61	27.7979	25.7255	31.9439	31.7945
ENSG00000063241.8	13.0388	16.4147	15.87	14.074	9.54588	13.0376	11.4969	10.715	11.537
ENSG00000063244.14	156.794	168.433	157.6	164.651	198.006	207.963	205.733	198.203	204.422
ENSG00000063245.15	157.611	179.536	177.942	162.038	163.041	183.611	183.713	162.986	171.34
ENSG00000063322.15	80.6395	86.9066	84.7193	64.4718	69.3046	77.396	72.497	53.8267	57.1444
ENSG00000063438.20	0.0923219	2.21142	1.49354	2.27723	0.278098	3.85427	0.748487	2.50722	4.66439
ENSG00000063515.3	0.0656317	0	0.0183256	0.0373316	0.155218	0	0	0.075458	0.180266
ENSG00000063587.15	37.6945	34.2429	35.6616	36.137	55.0505	48.7048	46.8903	48.5447	49.5056
ENSG00000063601.17	25.1151	22.7982	22.7421	25.1802	30.2933	25.0755	27.0795	27.7183	26.747
ENSG00000063660.9	147.474	167.453	173.452	206.873	116.491	120.571	122.879	149.684	146.466
ENSG00000063761.16	6.60692	7.11303	6.74383	6.62637	6.05348	6.44435	5.84347	7.0679	7.81905
ENSG00000063854.13	57.9747	69.694	65.1476	56.8001	20.3335	24.3311	22.3762	25.2281	24.6965
ENSG00000063978.17	44.6296	41.6523	43.1752	42.2305	90.1033	85.5789	89.3386	80.8397	80.4664
ENSG00000064012.24	0	0.0227982	0.0183256	0.0186658	0.129348	0.042537	0.0475079	0.0251527	0.0225333
ENSG00000064042.18	135.223	136.265	131.486	113.806	71.4518	76.524	71.7607	73.6974	78.7764
ENSG00000064102.15	19.427	17.9878	18.0507	16.3326	25.792	28.9889	25.2979	22.3104	21.5644
ENSG00000064115.11	45.614	43.2025	43.6699	37.201	29.8018	30.7542	28.9085	26.0833	25.8682
ENSG00000064195.7	0	0	0	0	0	0	0	0	0.0225333
ENSG00000064199.7	21.8554	19.4924	17.9958	13.5887	9.57175	8.89023	7.95757	7.5458	7.23319
ENSG00000064201.16	0	0.0227982	0	0	0	0	0	0	0
ENSG00000064205.11	0	0	0	0	0	0	0	0	0
ENSG00000064218.5	1.07198	1.04872	1.30112	1.66126	1.08652	1.19104	1.42524	1.66008	1.9604
ENSG00000064225.13	11.8575	9.55243	10.7205	10.1729	11.1596	10.9958	9.66785	8.02521	8.63025
ENSG00000064270.13	0.196895	0.182385	0.0183256	0.205324	0.0776088	0.042537	0.0950158	0.0503054	0.0901332
ENSG00000064300.9	384.492	437.497	423.688	316.124	403.152	433.303	416.145	362.978	356.634
ENSG00000064309.16	22.3148	19.2873	22.3939	28.0547	27.0079	23.2465	22.495	29.2777	29.5186
ENSG00000064313.13	46.3141	42.6554	44.5679	43.7714	57.0683	55.5958	54.7766	50.2048	51.6012
ENSG00000064393.16	218.772	213.915	221.978	241.704	231.843	212.961	195.685	218.652	209.402
ENSG00000064419.14	128.769	126.803	124.724	113.115	159.124	157.323	157.37	132.001	135.943
ENSG00000064489.23	2.60186	2.92478	2.33817	2.34144	4.42344	4.1397	7.78298	4.6789	4.59138
ENSG00000064490.14	15.5547	16.7795	15.76	13.3834	4.24261	5.29585	5.53467	5.08084	4.79959
ENSG00000064545.15	6.80382	8.93688	8.92457	9.85556	5.48435	6.23167	7.45874	8.95435	8.90065
ENSG00000064547.14	34.0629	39.4864	42.1672	84.0709	35.4931	29.9035	35.8447	84.84	83.5534
ENSG00000064601.21	13.7608	14.2033	14.5505	25.4789	13.297	12.5484	12.8509	20.7007	20.4828
ENSG00000064607.17	207.199	216.309	210.561	260.332	254.453	247.225	255.901	285.986	290.657
ENSG00000064651.14	29.8843	28.4749	29.4859	30.7613	36.5796	33.6467	33.4455	35.5407	34.3182
ENSG00000064652.11	12.2731	11.2623	12.608	10.3222	9.83044	10.1663	11.4256	9.68378	9.86958
ENSG00000064655.19	0.328159	0.410367	0.201582	0.690636	0.336305	0.27649	0.0950158	0.301832	0.112666
ENSG00000064666.15	20.5427	21.6811	19.1136	21.9697	21.9892	20.7793	22.59	23.4171	23.2093
ENSG00000064687.13	30.8688	34.2201	38.3189	79.3298	27.7581	26.4793	28.1959	79.7592	69.4701
ENSG00000064692.20	20.4771	18.9909	19.1503	23.6309	22.61	19.6308	21.3073	24.1969	25.0345
ENSG00000064703.13	36.2943	34.9952	33.1694	33.6918	41.2361	42.0691	42.4958	36.7984	37.901
ENSG00000064726.10	79.655	77.2402	82.0438	81.8496	66.0451	68.8035	71.0718	68.365	72.0615
ENSG00000064763.12	21.3741	16.0043	18.124	30.4253	19.1176	14.1223	16.4377	27.5422	24.2458
ENSG00000064787.14	0	0	0.0366512	0.0373316	0	0	0	0.125763	0.0225333
ENSG00000064835.12	0.0218772	0	0.0183256	0	0	0	0	0	0
ENSG00000064886.14	0	0	0	0	0	0	0	0	0
ENSG00000064932.16	11.5949	15.7763	13.8175	14.7833	14.2024	13.5693	15.1075	17.0535	17.621
ENSG00000064933.19	20.7177	19.1277	19.9383	23.5376	25.0676	27.0748	25.5117	25.1778	26.3865
ENSG00000064961.19	8.86028	9.52964	9.43769	8.32496	11.0204	12.676	12.3996	12.6015	13.4749
ENSG00000064989.13	0.765703	0.50156	0.714699	0.914625	0.853696	0.786934	1.21145	1.05641	1.19426
ENSG00000064995.19	44.2576	44.1145	44.8061	45.078	47.7035	47.7477	49.2182	47.1864	46.689
ENSG00000064999.16	314.66	337.345	342.084	356.835	307.279	282.616	291.128	337.599	333.605
ENSG00000065000.20	245.9	287.804	280.877	265.372	230.42	253.265	241.934	240.158	234.301
ENSG00000065029.15	24.0868	25.8987	27.1036	30.108	25.585	26.3304	27.6971	29.2777	29.6313
ENSG00000065054.14	24.4587	33.7869	31.4284	30.1453	10.2185	13.229	13.8485	14.0603	14.6917
ENSG00000065057.9	20.0177	25.6251	27.3052	19.0578	14.0472	17.3551	17.8867	13.9597	14.8044
ENSG00000065060.18	89.9841	77.998	80.9442	68.2423	86.4606	78.9061	77.9604	63.259	66.2945
ENSG00000065135.12	118.596	100.905	112.208	96.297	126.839	130.674	128.96	109.288	103.315
ENSG00000065150.21	185.563	184.665	198.65	186.957	280.659	285.295	287.708	268.958	262.265
ENSG00000065154.12	85.9338	79.7252	85.379	72.3301	64.7516	68.9524	69.8603	62.3283	61.9665
ENSG00000065183.16	49.8363	51.3643	50.7436	45.9179	63.9496	61.6999	61.784	56.2917	53.3814
ENSG00000065243.20	18.18	17.2126	18.7288	21.6337	21.2907	19.567	18.7181	24.3981	22.646
ENSG00000065268.11	41.0417	47.9674	45.2276	36.0624	23.9552	26.3304	25.7968	20.5749	21.9024
ENSG00000065308.5	23.8681	21.8179	23.6217	18.9271	9.67523	13.0163	11.0218	10.7402	11.1089
ENSG00000065320.9	117.349	119.326	118.732	104.529	67.1316	97.0906	73.1146	60.7689	59.7357
ENSG00000065325.13	0.0218772	0	0	0	0	0	0	0	0
ENSG00000065328.17	0.743826	0.455963	0.366512	0.522643	0.569131	0.744397	0.760126	0.603664	0.450666
ENSG00000065357.20	6.16938	5.06119	5.77257	7.485	2.09544	1.53133	1.85281	3.09378	3.04199
ENSG00000065361.17	0.284404	0.159587	0.348187	0.167992	0.232826	0.510444	0.522587	0.150916	0.225333
ENSG00000065371.18	0.0231899	0	0.0844811	0	0	0	0.0712618	0	0.0274906
ENSG00000065413.20	23.1024	20.9059	22.1557	29.5293	26.1542	24.2886	23.0176	31.3654	30.5326
ENSG00000065427.15	115.534	108.155	104.364	96.2223	132.659	131.014	131.027	109.137	112.779
ENSG00000065457.11	47.1454	46.3031	48.7828	48.7925	60.7677	61.1894	57.5796	62.1271	57.7528
ENSG00000065485.20	2.53776	3.14615	2.41898	2.44522	2.58696	2.27573	2.30413	2.46496	2.18573
ENSG00000065491.8	23.3649	23.3453	22.9437	21.5777	21.9892	19.5883	20.9985	20.7007	21.8122
ENSG00000065518.8	60.2477	52.641	42.8086	36.1742	52.6219	52.5332	50.5959	38.9109	42.7456
ENSG00000065526.13	231.746	210.404	218.661	253.762	271.631	229.508	219.7	255.828	273.487
ENSG00000065534.20	13.0388	13.6561	13.1944	8.71694	6.85544	8.29471	8.12385	6.71577	6.46705
ENSG00000065548.18	124.656	130.155	124.193	97.7903	70.7792	81.6497	80.6446	70.2514	69.1096
ENSG00000065559.15	119.909	104.939	114.352	112.293	76.962	79.0124	75.4425	79.5328	78.1452
ENSG00000065600.13	34.4348	33.1029	35.1302	30.9479	29.2326	30.4565	32.7567	30.9881	29.9242
ENSG00000065609.15	291.514	271.07	288.244	298.224	250.728	236.846	237.159	251.175	241.67
ENSG00000065613.15	43.9076	48.0358	45.081	39.9262	57.1201	54.0007	52.6625	50.1293	51.2632
ENSG00000065615.14	39.5978	33.0801	35.625	33.8038	53.8346	48.1306	46.3677	46.8594	44.661
ENSG00000065618.21	0.0218772	0	0	0	0.0258696	0.0212685	0	0	0.0450666
ENSG00000065621.15	1.26888	1.57307	1.09954	1.45593	1.96609	2.44588	1.8053	2.08767	1.7576
ENSG00000065665.21	70.7291	58.5229	60.0347	63.7998	73.3403	64.486	70.5017	67.057	64.7607
ENSG00000065675.16	4.92238	4.58243	5.05787	4.4238	2.74218	3.29662	2.37539	2.49012	2.0956
ENSG00000065717.15	3.32534	4.14927	3.0787	5.26376	1.03478	1.44626	1.47274	2.51527	2.4336
ENSG00000065802.12	68.0601	71.0163	73.3941	59.5066	78.9281	87.3922	82.4262	75.3071	76.0048
ENSG00000065809.14	36.9069	35.246	37.1094	35.7637	60.0951	60.1047	62.7104	55.185	53.7644
ENSG00000065833.9	18.9019	17.8054	18.7288	15.698	15.0302	17.9931	17.863	14.4376	13.182
ENSG00000065882.18	38.9196	36.9786	40.353	38.8622	42.7624	42.3881	42.7333	37.6284	40.3571
ENSG00000065883.18	54.3649	54.9664	54.1705	59.1707	53.964	56.3402	52.1874	58.6057	56.5811
ENSG00000065911.13	114.571	114.971	118.09	73.7113	475.794	505.871	513.014	288.25	301.022
ENSG00000065923.10	101.182	103.96	107.058	115.149	109.144	110.447	109.719	120.909	111.179
ENSG00000065970.9	38.0664	38.7113	37.2926	39.1982	34.6394	30.499	32.9705	35.2892	36.2786
ENSG00000065978.19	2182.78	2028.25	1860.08	1684.07	1599.49	1587.32	1558.4	1351.36	1374.32
ENSG00000065989.16	20.3896	22.023	21.6975	27.9614	25.0676	23.1188	24.5378	32.2457	33.169
ENSG00000066027.12	6.97884	7.5006	7.64178	4.57313	1.75913	2.87125	2.04284	1.60977	1.66746
ENSG00000066032.19	241.984	237.831	241.935	222.03	222.892	226.68	229.273	214.603	206.608
ENSG00000066044.15	99.3008	104.21	103.558	109.363	150.483	150.751	150.79	145.634	143.92
ENSG00000066056.14	0.0218772	0.0227982	0	0.0373316	0	0.0212685	0	0.0251527	0.0225333
ENSG00000066084.13	152.747	138.089	147.155	152.668	111.162	101.217	98.9114	112.357	107.281
ENSG00000066117.15	142.311	144.426	143.838	132.229	193.608	196.882	195.756	165.907	173.484
ENSG00000066135.13	148.415	157.009	146.759	140.666	242.372	237.87	237.611	220.653	221.662
ENSG00000066136.21	52.1553	50.8171	48.9294	50.0617	79.6007	74.9076	76.6065	68.9938	69.1547
ENSG00000066185.13	0.262527	0.387569	0.311535	0.429314	0.181087	0.233953	0.427571	0.0503054	0.157733
ENSG00000066230.12	2.8191	2.0931	2.44445	2.92568	3.44143	3.24472	3.66761	3.20018	3.37278
ENSG00000066248.15	5.3818	7.5234	6.83545	5.86107	5.25153	6.80592	6.79363	3.99928	5.63332
ENSG00000066279.19	1.64079	1.04872	1.08121	0.783965	1.06065	0.957082	0.878896	0.830038	0.946398
ENSG00000066294.15	0	0	0	0	0	0.0212685	0	0	0
ENSG00000066322.15	5.42555	6.63427	5.90085	7.01835	4.96696	5.89137	5.01208	6.48939	7.16559
ENSG00000066336.12	0.0218772	0	0.0366512	0.0186658	0.0776088	0.255222	0.0950158	0.0503054	0.0225333
ENSG00000066379.15	7.76642	7.56899	8.57639	8.88493	5.07044	5.25332	5.58218	5.73481	6.71492
ENSG00000066382.17	100.701	90.5543	100.296	180.555	160.236	126.845	147.868	217.621	219.542
ENSG00000066405.13	0	0	0	0	0	0	0	0	0
ENSG00000066422.7	32.9034	28.8625	31.8316	39.0116	49.0229	45.1743	43.4697	51.0096	50.407
ENSG00000066427.25	23.5837	23.5049	24.1348	23.6309	22.4031	25.3095	22.2099	22.0086	23.0741
ENSG00000066455.13	35.4192	30.8231	30.3106	27.4574	35.312	34.9016	34.3957	28.4728	29.3609
ENSG00000066468.24	9.97602	10.8063	10.0974	9.96755	6.8037	7.78427	8.50391	9.05497	8.72038
ENSG00000066557.6	89.1497	87.6362	86.0754	71.0235	96.0797	92.4328	92.8304	75.1814	73.7965
ENSG00000066583.12	40.9761	39.6232	40.9944	38.5449	26.0507	27.649	25.5592	22.7883	21.9249
ENSG00000066629.19	49.2238	49.2213	47.8665	43.5474	21.7046	20.5879	20.1196	22.235	23.5698
ENSG00000066651.20	13.542	13.7701	13.5243	11.7035	10.4513	12.3357	12.8034	11.8972	12.2581
ENSG00000066654.14	47.9549	45.8699	47.555	40.9528	77.4536	81.0755	80.0983	64.2903	65.7972
ENSG00000066697.15	61.9126	57.1094	55.6549	52.0217	80.4286	81.7901	77.5804	66.3105	69.4701
ENSG00000066735.16	90.6593	109.545	108.671	110.483	112.377	122.145	117.463	129.788	130.085
ENSG00000066739.12	68.6945	61.7831	63.3883	72.0314	58.9568	55.4895	51.8786	63.0075	58.7217
ENSG00000066777.9	153.184	140.961	147.686	131.538	147.017	137.82	131.763	136.73	129.882
ENSG00000066813.14	0	0	0	0	0	0	0	0	0
ENSG00000066827.16	9.45096	9.62083	9.32774	9.07159	8.27827	8.44359	8.17136	7.9734	8.04438
ENSG00000066855.16	13.1263	13.9753	14.2024	13.9994	16.2461	17.0999	17.3166	18.0848	15.5705
ENSG00000066923.18	0.246119	0.205184	0.279832	0.280361	0.407187	0.42856	0.359635	0.504814	0.317269
ENSG00000066926.13	29.403	30.5268	31.0619	29.9213	19.6609	20.3114	20.9747	21.908	20.2574
ENSG00000066933.16	128.944	118.87	121.132	111.902	159.641	142.307	132.618	130.92	130.287
ENSG00000067048.17	69.7009	72.0422	73.8156	70.8654	59.0085	58.7861	57.7458	63.7158	62.9355
ENSG00000067057.19	155.328	165.834	163.574	154.945	49.4368	59.9771	60.6676	50.6072	52.48
ENSG00000067064.13	146.402	131.431	147.851	150.82	155.088	149.241	164.662	174.66	161.158
ENSG00000067066.17	0.0218772	0	0.0366512	0.111995	0.0776088	0.127611	0.0475079	0.100611	0.157733
ENSG00000067082.15	131.198	139.707	137.607	91.6865	163.03	181.378	170.933	142.364	139.121
ENSG00000067113.17	18.9019	20.7919	21.2577	18.1618	14.4352	14.101	14.5374	14.161	13.6101
ENSG00000067141.17	235.158	222.442	223.994	268.713	257.247	231.912	229.748	244.685	254.243
ENSG00000067167.8	30.8907	24.1205	27.2135	25.7215	26.0507	24.6076	26.0818	23.1656	22.2404
ENSG00000067177.15	8.09458	7.32277	8.2687	9.66031	3.04019	3.25408	2.30413	4.26615	4.42914
ENSG00000067182.9	1.46577	0.980321	1.04456	1.00795	0.698479	0.914545	0.688864	0.603664	0.428132
ENSG00000067191.17	146.687	151.38	148.932	146.116	119.233	121.145	118.081	132.957	133.983
ENSG00000067208.16	19.7989	19.766	20.8729	18.2365	18.5226	21.2259	20.5234	19.4682	20.2124
ENSG00000067221.14	35.3099	40.7859	41.4525	38.5449	50.7303	55.8936	56.4631	48.771	52.142
ENSG00000067225.21	728.884	754.893	746.201	645.035	592.595	645.584	653.946	597.879	601.143
ENSG00000067248.11	55.1963	53.2565	52.8511	54.1869	46.1772	44.6425	47.4129	44.7215	45.6074
ENSG00000067334.14	73.245	67.5282	66.3021	52.003	82.8086	86.5627	80.2171	64.1645	66.0451
ENSG00000067365.15	9.58223	13.1317	13.4693	14.7273	15.4183	17.4189	16.4615	16.6762	17.238
ENSG00000067369.14	516.281	505.937	503.899	466.646	536.044	502.362	473.511	468.066	454.97
ENSG00000067445.22	227.876	223.175	245.721	306.829	206	200.136	205.97	293.406	284.821
ENSG00000067533.6	35.813	35.9299	33.7008	29.212	43.7455	42.303	41.1656	32.4721	32.9437
ENSG00000067560.14	120.613	121.625	120.952	117.558	179.631	178.189	180.996	163.779	161.705
ENSG00000067596.12	39.7291	41.2419	41.0311	41.5315	39.0631	43.3026	38.3626	37.9051	40.2895
ENSG00000067601.11	0.034566	0	0.0696373	0.0787698	0	0	0	0.0326985	0.0331239
ENSG00000067606.17	111.465	126.872	114.755	103.577	86.689	89.8593	95.4196	91.4551	90.381
ENSG00000067646.12	11.5949	9.71202	9.98746	10.0609	13.8402	13.8671	13.5635	11.7966	10.3878
ENSG00000067704.10	97.0912	98.3513	104.254	83.9775	93.6997	96.8779	97.0586	94.4232	93.2427
ENSG00000067715.15	295.058	258.03	258.043	260.762	300.01	266.303	276.163	293.406	274.613
ENSG00000067798.16	102.998	93.9285	97.7488	115.037	118.379	96.3462	100.17	118.394	123.73
ENSG00000067829.20	42.1574	42.9518	40.4263	40.7662	27.5252	29.4143	28.0534	26.7625	27.6934
ENSG00000067836.13	77.5143	83.1376	81.5501	93.0226	33.8041	38.9996	38.7486	49.507	49.9525
ENSG00000067840.13	439.842	530.878	516.306	543.026	634.607	698.329	690.266	689.636	721.876
ENSG00000067842.19	28.156	30.8231	27.9832	42.2034	20.9285	17.589	19.0982	26.1085	26.6118
ENSG00000067900.8	37.2064	34.7086	36.6186	40.329	38.7019	41.4204	39.1795	43.2181	41.4371
ENSG00000067955.15	20.7396	18.3753	18.0141	17.3592	21.8339	20.6304	21.5686	19.443	18.3421
ENSG00000067992.17	18.4206	19.4924	19.81	19.5245	14.6681	13.8245	15.06	15.6198	15.5705
ENSG00000068001.14	24.765	26.9474	26.8287	28.1481	27.6805	30.2651	30.2388	27.19	28.1891
ENSG00000068024.18	31.547	32.077	33.4809	37.9476	25.3781	26.3091	25.2979	30.309	30.8706
ENSG00000068028.18	14.8765	16.0043	15.3752	14.69	9.05436	12.2294	12.352	11.3439	11.1314
ENSG00000068078.20	2.80029	3.26014	2.43731	2.44522	1.00891	1.80782	1.04517	0.930649	0.585865
ENSG00000068079.8	0.218772	0.113991	0.146605	0.130661	0.0517392	0.0850739	0.142524	0.0251527	0.0225333
ENSG00000068097.16	26.8889	27.2443	27.7083	27.7747	26.1024	23.4379	23.4451	26.1588	28.437
ENSG00000068120.15	28.3966	28.7941	30.2006	31.7259	30.2416	30.7117	32.3054	32.4721	30.9607
ENSG00000068137.15	33.6472	43.9093	43.7799	40.2062	47.8329	54.0645	53.7077	49.4502	49.6634
ENSG00000068305.19	61.7594	56.1747	57.3775	56.5574	56.9907	54.0007	51.3323	52.217	52.2998
ENSG00000068308.15	64.7785	75.1656	67.2367	63.2398	74.9183	78.268	78.4593	72.7667	72.2643
ENSG00000068323.17	40.0135	36.6139	37.146	36.2117	40.7446	40.2612	41.1418	42.1056	41.2585
ENSG00000068354.16	43.3723	49.0101	45.8351	41.9057	40.3607	39.5885	39.0816	38.4874	38.5792
ENSG00000068366.21	308.71	291.497	309.153	283.833	320.705	316.879	320.156	314.585	296.966
ENSG00000068383.19	72.6105	82.8486	82.1171	73.4874	39.865	42.1754	44.9662	45.3	42.6555
ENSG00000068394.11	26.909	31.5527	30.2739	22.511	14.0731	19.9498	18.1005	17.129	14.872
ENSG00000068400.14	124.35	133.347	130.405	145.799	106.091	115.658	114.494	133.787	142.455
ENSG00000068438.15	32.7721	33.2625	32.2348	32.3479	35.1826	36.8583	38.5051	34.5598	35.7603
ENSG00000068489.13	7.5914	8.52652	9.32774	10.9942	16.8928	17.8443	18.0991	15.6299	17.8914
ENSG00000068615.20	440.214	445.408	462.099	410.704	429.254	420.818	442.845	404.254	379.506
ENSG00000068650.19	29.0748	26.4003	30.2373	37.0517	35.2603	31.9027	30.1913	40.3701	42.7907
ENSG00000068654.17	97.4412	95.6839	93.9188	106.078	117.5	112.234	100.432	113.791	115.844
ENSG00000068697.7	64.8004	53.7581	57.8173	52.563	37.4074	38.7299	36.8899	37.8799	33.5746
ENSG00000068724.18	13.9358	15.594	17.9225	28.1294	12.5468	12.3145	14.2761	26.5361	26.6118
ENSG00000068745.15	152.572	166.016	161.687	173.723	195.678	212.43	217.919	219.935	228.33
ENSG00000068781.21	0	0.831905	1.39513	0.800017	0.0538087	0.314986	0	0	0.615159
ENSG00000068784.13	24.7213	23.1173	21.1844	17.8259	18.2898	16.9935	17.5779	13.8591	14.8945
ENSG00000068796.19	272.109	244.693	254.543	261.658	383.18	354.588	353.15	345.271	342.979
ENSG00000068831.19	8.02894	7.5234	7.97164	13.3647	2.0437	2.25446	2.6842	6.36363	5.58826
ENSG00000068878.15	58.5654	55.6731	58.0372	62.8852	75.9014	70.7815	72.9008	73.6974	72.3319
ENSG00000068885.15	36.9506	32.2366	31.9415	33.4389	21.2907	21.8427	20.0718	26.4518	23.8402
ENSG00000068903.21	83.6585	87.5678	90.0887	82.5029	83.8433	89.4978	93.4005	88.9147	90.3585
ENSG00000068912.15	53.5992	51.9114	51.44	45.4886	39.7874	41.431	41.7594	39.0118	39.1854
ENSG00000068971.14	125.466	135.672	129.69	120.339	85.5249	89.6254	85.6805	89.1914	92.5893
ENSG00000068976.14	0.481299	0.319174	0.311535	0.279987	0.0517392	0.170148	0.237539	0.201221	0.112666
ENSG00000068985.5	0	0	0	0	0	0	0	0	0
ENSG00000069011.16	0	0	0.0733025	0.0186658	0.0517392	0.212685	0.0950158	0	0
ENSG00000069018.19	0.109386	0.0911927	0.146605	0.242656	0.0258696	0.042537	0.0237539	0.150916	0
ENSG00000069020.19	34.8723	34.7672	34.4155	42.0728	18.7037	19.2905	16.6753	17.9087	18.7702
ENSG00000069122.19	0.0218772	0	0.0366512	0.0186658	0	0	0.0237539	0.0251527	0.0450666
ENSG00000069188.17	49.2894	50.5436	49.7174	62.6238	31.3798	29.5632	27.8159	42.4577	43.7146
ENSG00000069206.15	0.0218772	0	0.0183256	0	0	0	0	0.075458	0
ENSG00000069248.12	80.0926	84.0113	88.5494	75.7832	68.4509	74.6098	73.0434	74.9047	70.7996
ENSG00000069275.13	397.816	376.17	378.461	363.256	522.799	502.766	510.805	470.456	443.59
ENSG00000069329.18	235.005	216.491	215.491	189.141	241.596	239.122	237.444	214.678	199.51
ENSG00000069345.12	118.487	110.526	113.692	100.814	124.459	129.695	127.654	106.019	107.349
ENSG00000069399.15	1.37827	1.66427	1.39275	2.05324	0.931305	1.1485	1.42524	1.03126	1.50973
ENSG00000069424.16	28.331	28.7029	26.9387	34.8304	25.585	26.0114	25.1554	27.9446	31.3889
ENSG00000069431.14	0.0875089	0.136789	0.201582	0.317319	0.103478	0.0850739	0.0950158	0.150916	0.112666
ENSG00000069482.7	0.328159	0.273578	0.476466	0.44798	0.388044	0.361564	0.570095	0.477901	0.360533
ENSG00000069493.15	1.33057	1.57034	1.2597	1.86621	0.88086	0.956444	0.992202	1.74107	1.88198
ENSG00000069509.6	22.5554	18.6489	20.9279	18.3485	21.1613	20.0774	19.2644	18.2105	16.9901
ENSG00000069535.14	8.92591	10.282	9.95081	10.8262	4.165	4.6578	4.13319	3.7729	3.58279
ENSG00000069667.16	13.5858	12.311	14.6788	16.9486	15.677	14.8879	13.421	15.4941	14.9846
ENSG00000069696.7	0.39379	0.592753	0.439815	0.559975	0.750218	1.06342	1.33022	0.65397	1.05906
ENSG00000069702.11	1.7283	1.2311	1.94252	2.10924	0.569131	0.97835	0.950158	0.855191	0.878798
ENSG00000069764.10	0	0	0	0	0	0	0	0	0
ENSG00000069812.11	0.0437545	0.0911927	0.0366512	0.0559975	0.0258696	0.0212685	0.0475079	0.0503054	0
ENSG00000069849.11	114.899	106.125	110.43	102.102	123.476	122.145	130.765	123.852	118.908
ENSG00000069869.17	9.05717	8.48092	8.48476	7.16768	6.02761	6.12532	6.6511	4.45202	4.28132
ENSG00000069943.10	2.80029	2.485	2.49228	3.19186	2.17305	2.04177	2.1141	2.89256	2.52373
ENSG00000069956.14	320.283	293.162	306.789	267.556	522.074	486.836	501.897	440.65	433.856
ENSG00000069966.19	135.398	135.444	135.261	122.261	112.843	105.619	99.1727	102.447	100.566
ENSG00000069974.17	2.56204	1.82545	2.6618	2.21097	3.05856	2.08665	1.92597	2.97959	2.366
ENSG00000069998.12	36.7975	41.2419	41.7458	36.2864	15.082	17.6316	17.3879	19.5436	19.0632
ENSG00000070010.19	37.957	35.5879	36.0282	35.857	38.1576	38.7299	42.7571	34.0567	36.7743
ENSG00000070018.9	64.2316	60.7343	63.1317	73.226	86.1199	75.2692	73.5184	82.6014	79.7228
ENSG00000070019.5	0.131263	0.273578	0.219907	0.0186658	0.232826	0.340296	0.261293	0.150916	0.0901332
ENSG00000070031.4	0	0	0	0	0	0.0212685	0.0237539	0.0251527	0
ENSG00000070047.13	44.7389	51.8886	53.1809	52.7683	42.8918	46.578	44.2773	48.6201	51.0604
ENSG00000070061.16	147.299	149.054	152.396	161.123	173.481	162.576	166.373	180.647	176.3
ENSG00000070081.18	53.3148	52.869	48.5079	39.1236	46.4877	55.7234	49.7408	41.8792	40.4247
ENSG00000070087.15	473.161	445.681	444.561	423.92	387.837	377.324	395.076	353.923	344.534
ENSG00000070159.14	4.00353	4.58243	4.74633	6.25305	3.64761	4.87048	4.06192	4.02443	4.68692
ENSG00000070182.21	52.7241	58.2721	55.7282	58.8907	40.2531	36.1564	35.4884	43.0614	42.9034
ENSG00000070190.13	0.0656317	0.136789	0.0733025	0.0559975	0.103478	0.148879	0.142524	0.226374	0.1352
ENSG00000070193.5	2.47213	1.48188	1.85089	1.94125	0.672609	0.531712	0.593849	0.75458	0.968931
ENSG00000070214.17	11.77	11.6271	12.663	12.7674	14.0472	13.7607	14.2524	13.9094	14.8494
ENSG00000070269.14	12.3825	10.51	11.3252	19.1885	13.685	12.7186	13.2785	20.2228	19.3561
ENSG00000070366.14	62.6126	60.6203	62.1238	64.9757	67.8559	65.3581	63.423	64.2148	66.1577
ENSG00000070367.16	127.829	123.931	134.144	124.464	141.429	137.477	133.947	131.448	123.663
ENSG00000070371.16	20.3021	20.1764	21.4593	23.071	18.6002	18.5887	19.312	21.7068	21.9249
ENSG00000070388.12	0.918844	1.2083	0.806327	1.04529	0.258696	0.42537	0.807634	0.930649	0.968931
ENSG00000070404.10	18.4206	23.5961	19.7367	18.9271	12.6502	17.0573	16.3902	14.4376	13.2045
ENSG00000070413.20	174.974	202.357	203.213	190.223	209.466	234.209	229.843	226.651	228.938
ENSG00000070423.18	30.5625	40.8999	34.0856	35.6704	30.4226	35.6672	35.7734	29.6802	32.8535
ENSG00000070444.15	55.5682	64.0173	59.7965	60.4959	72.4349	76.2475	73.566	70.352	72.4896
ENSG00000070476.15	26.5152	28.6117	29.1927	29.6787	34.3289	31.8177	30.2863	30.3341	30.7579
ENSG00000070495.15	65.8067	66.2059	64.3596	63.1465	87.8531	83.734	82.7587	89.2417	83.0126
ENSG00000070501.12	53.6211	53.7353	55.1968	41.6061	65.9157	67.9315	69.7416	57.2475	56.7388
ENSG00000070526.15	0	0.0455963	0	0	0	0	0.0475079	0.0251527	0
ENSG00000070540.13	6.32252	5.60835	5.2961	5.09577	8.5887	8.06076	8.7652	8.12432	8.33732
ENSG00000070601.10	3.43473	4.71922	3.97666	4.08782	2.09544	2.14812	2.09035	1.71038	2.25333
ENSG00000070610.14	81.4708	81.1843	84.3711	101.915	78.6694	76.1199	79.5282	105.339	97.5691
ENSG00000070614.15	193.745	184.095	191.063	207.807	209.156	192.671	190.34	221.545	214.968
ENSG00000070669.17	200.233	190.769	191.245	147.948	573.254	615.996	612.826	399.778	384.863
ENSG00000070718.12	52.3085	56.5851	51.0735	52.0776	56.7579	58.8499	58.0309	57.0714	54.1475
ENSG00000070729.14	0.546931	0.50156	0.806327	0.690636	1.81087	1.8929	1.73404	3.11893	2.56879
ENSG00000070731.11	1.86263	1.10252	1.47576	0.700342	0.0776088	0.106342	0.0370561	0.0482931	0.0619665
ENSG00000070748.19	45.1984	45.7559	46.602	42.6887	51.0666	46.3653	47.3416	53.9525	49.5732
ENSG00000070756.17	475.217	546.664	517.881	497.725	829.379	893.233	910.962	817.306	858.643
ENSG00000070759.17	0.414136	0.569954	0.87963	0.709301	0.284565	0.489175	0.308801	0.503054	0.428132
ENSG00000070761.8	57.4934	55.8099	52.1914	48.8111	56.6027	58.4671	59.0048	52.0912	49.9563
ENSG00000070770.10	47.8018	49.1985	48.8927	45.8246	50.5233	49.3854	53.8027	51.6888	48.1311
ENSG00000070778.13	17.283	17.4178	19.4068	19.2071	19.3763	18.695	17.8155	20.6755	21.5644
ENSG00000070785.17	42.1356	45.5052	47.2434	34.2518	26.387	29.9673	31.759	22.9896	23.1417
ENSG00000070808.17	6.01624	7.06743	6.76215	7.03702	5.07044	4.63653	5.7247	6.91699	6.96279
ENSG00000070814.22	65.4567	66.3655	62.9485	68.6716	116.206	116.402	112.546	112.759	123.437
ENSG00000070831.18	381.129	379.382	342.843	324.766	468.703	456.097	449.402	420.769	409.724
ENSG00000070882.13	7.98519	6.2239	5.68094	4.49846	1.65565	1.9567	2.09035	2.08767	1.8252
ENSG00000070886.12	8.3571	10.3504	8.97955	10.0795	5.32914	5.74249	6.48483	5.78512	7.34585
ENSG00000070915.10	0.0218772	0.0455963	0.0366512	0.0373316	0.155218	0.0850739	0.166278	0.0503054	0.0901332
ENSG00000070950.10	7.56952	6.52028	7.11034	5.8424	6.23457	5.97644	5.86722	4.40172	4.77706
ENSG00000070961.17	370.01	334.358	352.292	352.261	381.007	362.84	356.024	386.094	356.86
ENSG00000070985.14	0.0437545	0.136789	0.146605	0.373316	0	0.0212685	0.0475079	0.075458	0.0450666
ENSG00000071051.14	78.7143	87.203	87.7064	76.5112	143.318	151.24	150.552	125.487	130.265
ENSG00000071054.17	467.298	434.123	431.092	414.232	427.417	415.501	394.149	379.051	375.833
ENSG00000071073.13	76.264	73.4101	75.5932	78.2285	44.1335	41.75	44.3724	46.9349	45.7651
ENSG00000071082.11	305.165	282.967	285.53	290.923	363.959	373.705	387.231	359.825	378.821
ENSG00000071127.18	90.2655	88.4569	85.3424	79.2364	45.7892	48.6198	50.1208	45.1742	44.7962
ENSG00000071189.21	36.3381	32.0314	35.1485	40.9902	27.8357	24.2461	25.4642	31.9691	29.5862
ENSG00000071203.9	0	0	0	0	0	0	0	0	0
ENSG00000071205.12	2.2096	2.57619	2.43731	1.64259	1.81087	1.87163	2.25662	1.68523	1.84773
ENSG00000071242.12	175.521	185.896	173.818	161.441	162.539	159.833	161.147	142.289	143.83
ENSG00000071243.16	17.5455	14.3401	14.7338	12.7114	13.892	13.229	13.4685	11.8721	11.2666
ENSG00000071246.11	138.354	153.147	150.616	158.313	171.653	177.286	170.28	186.941	178.046
ENSG00000071282.12	3.41285	3.16895	2.69387	2.1279	3.44066	2.99886	2.7317	2.11283	2.2984
ENSG00000071462.12	32.3346	38.5061	35.2035	31.2093	34.9239	44.1108	41.7832	35.415	36.2786
ENSG00000071537.14	114.265	103.868	112.043	108.299	150.639	140.457	140.101	126.342	125.601
ENSG00000071539.14	5.42555	5.31197	5.47936	4.44247	3.49239	3.87086	3.18303	3.74775	2.90679
ENSG00000071553.18	222.207	223.764	222.106	228.656	210.423	204.943	212.17	207.459	206.698
ENSG00000071564.19	39.2478	45.3	43.1568	45.19	63.0442	61.3808	61.499	63.586	65.9549
ENSG00000071575.12	233.255	261.7	258.868	291.467	323.965	321.622	337.282	369.971	367.811
ENSG00000071626.17	62.1532	69.466	64.7627	65.7784	69.9514	73.5464	73.0434	72.0121	71.4531
ENSG00000071655.18	68.3679	91.148	86.3915	83.8715	103.265	110.361	107.788	99.8702	103.371
ENSG00000071677.1	0	0	0	0	0	0	0	0	0
ENSG00000071794.16	127.041	138.02	139.733	134.245	149.5	168.191	161.931	153.482	156.291
ENSG00000071859.15	57.5152	62.3074	59.375	48.7551	41.4948	49.5556	43.8973	40.2694	39.3206
ENSG00000071889.17	20.3677	28.3381	25.2893	23.6123	11.1239	14.8029	13.611	13.7334	14.0608
ENSG00000071894.17	88.9747	104.94	110.375	155.598	93.6479	95.4104	98.6501	150.891	150.004
ENSG00000071909.19	0.0875089	0.0227982	0.0549768	0	0	0	0.0237539	0	0.0675999
ENSG00000071967.12	0	0.0455963	0.0366512	0.0746633	0	0.0212685	0.166278	0.0503054	0
ENSG00000071991.9	0.0218772	0	0.0366512	0.0373316	0.0776088	0	0.213785	0.0503054	0.0450666
ENSG00000071994.11	51.3677	50.384	50.2305	46.5152	44.9613	50.3212	49.812	43.6147	44.4582
ENSG00000072041.18	62.2189	56.7447	60.9327	68.8209	54.7659	51.0231	54.2065	60.7437	60.0737
ENSG00000072042.13	141.236	137.426	135.284	128.688	89.6361	88.0705	89.5999	88.5566	87.175
ENSG00000072062.16	216.65	212.616	204.715	201.124	183.001	172.126	172.05	156.148	164.741
ENSG00000072071.17	293.724	341.106	328.707	397.318	307.564	306.17	312.503	368.914	373.196
ENSG00000072080.11	0	0.113991	0	0	0	0	0	0	0
ENSG00000072110.16	11.1519	11.4675	11.9261	18.0381	18.4709	17.0573	18.4228	24.7213	24.5162
ENSG00000072121.17	31.8095	30.39	32.9128	32.8145	42.2968	42.6008	39.099	42.508	42.7682
ENSG00000072133.12	30.9125	26.0583	32.7112	30.7799	27.2407	25.8199	24.6328	25.8067	25.1021
ENSG00000072134.16	76.2422	78.0837	78.5802	77.9298	92.7166	92.369	91.0489	90.4993	93.6709
ENSG00000072135.13	39.9697	37.6398	38.0623	34.7744	31.0952	31.5412	30.3575	28.825	29.8115
ENSG00000072163.20	0.284404	0.387569	0.421489	0.354651	0.206957	0.297759	0.285047	0.226374	0.180266
ENSG00000072182.14	116.518	141.713	141.914	203.196	84.9299	86.4989	95.1583	142.792	153.632
ENSG00000072195.15	43.7545	54.5788	59.32	87.6472	48.3244	51.3168	51.8646	88.4376	92.873
ENSG00000072201.14	0.0218772	0.0455963	0.0366512	0.149327	0.0776088	0	0.0950158	0.0251527	0.0675999
ENSG00000072210.19	99.3445	101.406	97.2724	87.7854	62.1905	62.5293	63.9456	59.3352	57.1895
ENSG00000072274.14	71.1666	73.1593	80.8526	81.9056	175.189	179.081	180.079	189.928	191.736
ENSG00000072310.18	23.7587	29.4096	29.3576	49.5204	16.0391	14.6327	17.2691	36.7984	30.1721
ENSG00000072315.4	21.1115	18.1473	19.6634	19.7858	14.0731	12.8249	11.9245	14.9658	13.5425
ENSG00000072364.13	158.501	140.961	150.16	169.672	273.907	250.628	233.739	244.912	243.382
ENSG00000072401.15	39.0509	32.0542	34.7087	36.6037	51.9203	51.9802	54.3728	49.2741	45.7876
ENSG00000072415.10	19.2957	18.7173	18.4356	15.2686	8.35588	8.89023	8.90773	7.94825	7.66132
ENSG00000072422.17	21.1553	17.0986	19.2602	17.5832	20.3076	19.5032	18.2905	15.5947	16.9225
ENSG00000072501.19	143.318	133.666	132.604	132.845	167.118	153.707	145.92	157.632	155.975
ENSG00000072506.14	16.211	20.0396	21.3127	18.2178	27.2407	35.5609	36.2248	27.2152	28.3919
ENSG00000072518.22	54.7806	61.9654	60.4196	60.4959	70.1325	72.7382	68.4589	68.1638	69.3575
ENSG00000072571.20	1.31263	1.18551	1.3561	0.615972	1.08652	1.31865	1.28271	0.553359	0.518266
ENSG00000072609.18	29.5561	32.2822	33.2427	45.7313	26.1024	29.5207	26.3194	39.5903	36.6842
ENSG00000072657.10	6.95696	7.13583	7.69676	6.02906	7.26935	8.20964	7.2212	6.56485	6.60225
ENSG00000072682.20	14.9422	15.3204	15.6318	15.9966	18.3674	19.1416	20.1196	20.3988	20.663
ENSG00000072694.22	0	0	0	0	0	0	0	0	0
ENSG00000072736.19	13.9281	13.3891	14.2485	14.3893	11.6654	12.6126	12.1815	13.7978	13.086
ENSG00000072756.18	29.7093	29.9568	31.0802	30.2806	31.6902	31.8177	30.0962	32.7991	34.3407
ENSG00000072778.20	66.7256	74.436	82.337	109.68	48.1433	52.7884	50.6196	98.85	97.7945
ENSG00000072786.13	10.8949	12.8582	11.765	16.2019	11.512	10.3365	10.3092	15.7959	14.0608
ENSG00000072803.18	130.607	126.051	130.203	123.269	165.1	159.28	156.847	156.5	146.872
ENSG00000072818.12	0.175018	0.683945	0.549768	0.429314	0.0258696	0.0850739	0.190032	0.176069	0.0901332
ENSG00000072832.15	2068.01	2309.68	2208.68	2109.54	1640.21	1705.65	1704.68	1768.71	1704.96
ENSG00000072840.13	2.47213	1.89225	1.92419	2.61322	1.00891	1.23357	1.09268	1.45886	1.30693
ENSG00000072849.11	35.288	35.1092	37.0544	35.0171	42.452	46.2802	43.7073	40.4958	36.2335
ENSG00000072858.11	0.218772	0.159587	0.0916281	0.72834	0.232826	0.255222	0.166278	0.528206	0.698532
ENSG00000072864.16	1.71408	1.59678	1.88754	1.76691	1.08652	1.04535	1.40148	1.35724	1.4872
ENSG00000072952.20	1.70642	1.86945	1.39275	2.33323	1.68152	1.16977	1.28271	2.03737	1.9604
ENSG00000072954.7	14.8328	13.9981	14.8071	17.0232	12.9865	12.8674	15.345	14.0855	14.4889
ENSG00000072958.9	168.192	161.115	161.779	154.273	114.732	116.955	116.988	115.375	114.514
ENSG00000073008.15	46.026	46.2994	43.1207	56.1042	36.7428	33.3243	32.3153	43.415	41.4175
ENSG00000073050.12	53.389	61.8555	56.6196	45.6663	31.884	36.8579	37.0395	38.2021	39.1604
ENSG00000073060.17	13.3232	14.2489	14.6788	20.5697	17.9276	16.1215	17.0791	20.1976	21.6545
ENSG00000073067.14	0.0437545	0	0	0.0373316	0.0776088	0.0212685	0	0.0503054	0.0225333
ENSG00000073111.14	8.31335	10.1452	9.12616	6.5517	10.6841	13.7182	10.6418	7.52065	8.33732
ENSG00000073146.16	0.350036	0.387569	0.384838	0.839962	0.336305	0.42537	0.285047	0.528206	0.450666
ENSG00000073150.14	12.4263	13.9981	13.3044	16.4259	21.2389	23.3103	21.8061	25.7563	24.2458
ENSG00000073169.15	10.8292	14.0437	16.0716	18.9085	10.2185	11.3786	10.5705	14.3873	14.1058
ENSG00000073282.14	0.109386	0.0683945	0.0549768	0.167992	0.0258696	0.0638055	0.0712618	0.100611	0.112666
ENSG00000073331.18	1.88144	1.93784	1.74093	2.40789	1.52631	1.19104	1.90032	2.66618	2.83919
ENSG00000073350.14	0.0875089	0.319174	0.274884	0.0746633	0	0.042537	0.166278	0.075458	0.112666
ENSG00000073417.15	7.32887	6.81665	7.88001	9.89289	10.71	9.63462	10.1429	12.1739	11.6272
ENSG00000073464.13	228.005	207.213	207.574	219.827	220.047	199.583	198.868	222.652	214.494
ENSG00000073536.18	41.5667	43.4989	46.0339	43.8647	48.195	46.0888	48.078	49.2993	51.1506
ENSG00000073578.18	128.65	142.635	144.233	116.927	112.447	126.723	121.03	102.658	102.774
ENSG00000073584.20	236.659	207.004	197.579	191.326	344.764	335.23	330.921	269.933	276.504
ENSG00000073598.6	0.0218772	0	0	0	0	0	0	0	0.0225333
ENSG00000073605.19	3.4566	3.30574	4.47145	10.2102	7.14001	4.74287	5.79596	14.7143	14.4664
ENSG00000073614.13	62.0657	56.2203	58.7336	57.5281	67.2092	63.4652	59.5036	61.8756	65.5268
ENSG00000073670.14	38.0008	37.5714	40.7928	65.5357	30.7331	30.499	30.0962	48.9471	47.748
ENSG00000073711.11	100.635	89.1637	89.7039	102.177	170.351	138.585	147.94	161.178	159.175
ENSG00000073712.15	92.3657	82.8258	85.0858	68.8209	96.5453	93.5813	93.4718	77.7972	73.2557
ENSG00000073734.10	0.371913	0.205184	0.274884	0.298653	0.155218	0.255222	0.0950158	0.226374	0.0675999
ENSG00000073737.17	0	0	0	0	0	0.0212685	0	0.0251527	0.0450666
ENSG00000073754.6	0	0	0	0	0	0	0.0237539	0	0
ENSG00000073756.13	0.853212	1.16271	0.531443	0.67197	0.595001	0.659323	0.712618	0.553359	0.315466
ENSG00000073792.16	58.2591	60.6203	58.9169	59.992	74.7114	77.7576	73.8748	78.3254	80.2636
ENSG00000073803.14	52.9429	48.9705	52.4479	48.5498	48.79	48.1944	48.0542	51.3115	48.0635
ENSG00000073849.16	85.2993	74.9148	78.7818	75.4286	102.056	93.3899	94.897	83.2554	82.8774
ENSG00000073861.3	0	0.0227982	0.0183256	0.0186658	0	0.0638055	0.0475079	0.0251527	0
ENSG00000073905.8	0.0875089	0.273578	0.0733025	0.147087	0.0776088	0.170148	0.166278	0.125763	0.0901332
ENSG00000073910.23	193.657	171.283	178.495	208.273	183.312	152.651	152.652	192.099	188.513
ENSG00000073921.18	216.497	171.032	180.049	176.803	246.563	218.13	224.617	197.776	192.322
ENSG00000073969.19	247.477	228.683	233.803	234.327	174.669	166.681	169.342	163.004	161.926
ENSG00000074047.22	0.371913	0.683945	0.696373	0.727967	0.491522	0.829471	0.855142	0.503054	0.675999
ENSG00000074054.21	273.684	269.36	275.965	268.937	330.665	302.374	297.827	304.046	314.227
ENSG00000074071.15	46.8392	51.957	47.8665	41.2888	39.8392	46.5142	45.2513	38.1063	36.0983
ENSG00000074181.9	5.64433	4.76482	5.13117	6.51437	4.03566	4.04101	3.68186	4.32626	4.07853
ENSG00000074201.9	41.6543	43.0885	43.9632	34.7184	35.2344	39.1765	39.3603	32.5727	31.9297
ENSG00000074211.14	232.467	227.115	218.918	200.004	164.815	165.66	158.249	136.604	141.396
ENSG00000074219.14	0.984476	1.02592	0.842978	0.933291	0.284565	0.340296	0.475079	0.201221	0.225333
ENSG00000074266.22	13.7608	14.682	15.7967	14.7087	17.7724	20.3114	21.0935	20.0215	18.8829
ENSG00000074276.11	0.350036	0.661147	0.329861	0.485311	0.491522	0.552981	0.308801	0.452748	0.337999
ENSG00000074317.11	18.9457	25.6023	23.3468	28.5587	5.89827	7.0186	6.9599	10.1114	9.46398
ENSG00000074319.13	87.8152	74.2992	73.4674	64.7144	82.1359	77.9703	82.3312	66.8307	70.5743
ENSG00000074356.17	97.0474	100.814	101.139	111.08	124.329	132.46	132.381	126.719	120.959
ENSG00000074370.18	5.99436	6.06431	5.58931	6.57037	5.76892	5.01936	6.43732	6.96729	7.95425
ENSG00000074410.14	0.546931	0.478762	0.421489	0.429314	0.465653	0.510444	0.855142	0.830038	0.608399
ENSG00000074416.16	4.33169	4.03528	4.41647	5.65574	2.38	2.7011	2.39915	2.71649	2.70399
ENSG00000074527.13	19.9739	22.2738	22.4489	21.5217	17.462	18.3334	17.3641	19.2166	19.6716
ENSG00000074582.15	27.3465	30.2532	29.0278	27.0468	23.0239	25.6923	26.2956	25.0772	23.2994
ENSG00000074590.14	85.715	87.7274	85.1225	90.7906	81.5927	74.0994	75.0149	78.6524	80.0833
ENSG00000074603.19	61.7813	56.4255	58.477	56.4455	64.3377	64.4435	63.6843	60.8192	60.9976
ENSG00000074621.14	1.18137	1.2767	1.48437	1.28794	1.52631	1.82909	1.16394	1.66008	1.46466
ENSG00000074657.14	211.618	200.988	201.929	226.995	332.277	289.654	288.347	304.396	319.43
ENSG00000074660.17	0.546931	0.592753	0.58642	1.60526	0.853696	1.08469	1.2352	2.69134	2.61386
ENSG00000074695.6	66.2005	55.7187	62.2155	66.5623	45.3235	42.7284	42.0445	47.941	44.03
ENSG00000074696.13	247.191	228.233	236.95	234.685	215.468	212.174	216.921	213.043	211.362
ENSG00000074706.14	0.109386	0.205184	0.274884	0.279987	0.181087	0.319027	0.190032	0.276679	0.226009
ENSG00000074755.15	93.3064	90.8507	94.4869	95.1584	120.475	113.829	106.56	114.243	117.218
ENSG00000074771.4	0	0	0	0	0	0	0	0	0
ENSG00000074800.16	386.505	417.64	408.21	371.077	336.227	360.458	364.457	319.489	332.321
ENSG00000074803.21	0.481299	0.481725	0.513117	0.429314	0.648033	0.398997	0.407143	0.402443	0.318846
ENSG00000074842.8	39.3571	44.616	43.5233	30.7799	34.5618	42.7922	40.1442	29.655	30.2622
ENSG00000074855.11	70.0947	88.8673	89.9971	141.73	88.5257	87.1583	91.8327	150.287	152.753
ENSG00000074935.14	17.5455	13.8157	18.0874	40.2062	23.3085	19.5245	21.1173	35.7168	32.5606
ENSG00000074964.17	62.7658	73.7293	75.7214	98.9849	85.9646	92.4754	96.1797	122.519	121.995
ENSG00000074966.11	0	0.0455963	0.0549768	0.0746633	0	0.0212685	0.0475079	0.0251527	0
ENSG00000075035.10	13.9577	13.4053	14.7704	22.4923	9.1061	7.48651	7.60126	14.6892	14.9846
ENSG00000075043.20	470.207	536.327	531.919	523.614	762.429	779.192	749.579	718.511	746.438
ENSG00000075073.16	0	0.0683945	0	0.0933291	0.129348	0.0850739	0.190032	0.125763	0.112666
ENSG00000075089.10	36.0537	35.8843	37.8974	33.0198	35.0792	37.8366	40.4292	35.9683	35.873
ENSG00000075131.10	5.83816	5.4116	5.35291	4.59179	5.57179	7.77342	7.33902	5.53359	5.96118
ENSG00000075142.14	72.0417	59.4348	61.2625	59.712	44.444	45.8974	45.1562	46.5325	42.8583
ENSG00000075151.24	286.811	260.834	252.93	288.686	254.79	235.102	226.328	269.259	272.473
ENSG00000075188.9	2.58151	2.39381	2.71219	1.86658	2.69044	3.65818	2.993	2.28889	2.50119
ENSG00000075213.11	82.324	71.6547	75.868	80.375	98.8477	87.9026	86.5594	91.0024	90.4937
ENSG00000075218.19	0.175018	0.159587	0.329861	0.111995	0.439783	0.574249	0.403817	0.553359	0.653465
ENSG00000075223.14	107.33	94.8632	106.948	129.709	72.0468	57.1272	65.9172	94.8759	82.562
ENSG00000075234.17	12.2075	12.5162	12.0766	11.8341	7.78675	7.4227	6.93615	7.79733	8.40492
ENSG00000075239.14	63.6409	58.6825	61.2992	52.2083	50.4457	57.0208	54.1115	43.9417	44.6384
ENSG00000075240.17	39.0509	50.5436	48.9844	58.3307	53.7053	54.6813	55.8455	68.9687	71.3855
ENSG00000075275.18	4.1348	5.0156	4.26987	3.47184	0.827827	1.04216	0.66511	0.880344	1.17173
ENSG00000075290.8	0.196895	0.136789	0.183256	0.186658	0.155218	0.0638055	0.0475079	0.0503054	0.180266
ENSG00000075292.19	193.614	189.134	187.673	186.546	203.852	200.413	188.511	205.497	201.38
ENSG00000075303.13	12.0106	9.78042	13.4144	15.642	13.6591	13.5268	13.2785	14.0352	13.3848
ENSG00000075336.12	24.7869	25.8075	25.4176	20.4764	28.8963	31.2221	31.1177	23.8447	25.8231
ENSG00000075340.23	376.354	383.283	368.766	369.583	427.314	427.05	411.014	400.204	402.94
ENSG00000075388.4	0	0	0	0	0	0	0	0	0
ENSG00000075391.18	145.615	135.444	142.298	161.441	128.236	110.745	111.453	138.566	137.814
ENSG00000075399.14	33.319	38.4833	39.7666	47.2432	24.9124	30.4777	30.1675	37.8548	36.1659
ENSG00000075407.19	41.6851	36.2705	37.0414	41.1238	38.8662	35.435	34.3731	35.4532	35.4223
ENSG00000075413.19	129.907	134.897	133.649	134.357	176.146	188.46	183.428	162.864	164.155
ENSG00000075415.15	366.028	411.142	406.609	352.653	390.941	418.202	440.374	400.431	379.979
ENSG00000075420.13	13.7608	12.5846	13.8542	11.8528	16.065	15.8663	14.3474	13.6831	14.4438
ENSG00000075426.12	11.8356	13.3141	12.553	9.74356	5.32914	4.38131	4.13319	5.30722	5.16012
ENSG00000075429.9	24.8307	22.137	23.4018	31.1906	3.07848	2.95632	2.54167	3.44592	4.07853
ENSG00000075461.6	300.396	309.12	304.425	276.609	312.401	302.629	318.232	282.49	280.449
ENSG00000075539.15	47.6486	42.131	47.0602	53.0483	53.7311	45.6422	46.3677	55.2856	55.9276
ENSG00000075568.17	63.2471	55.3768	56.5528	64.1731	70.0031	63.4014	64.5395	63.5105	65.1663
ENSG00000075618.18	351.852	389.826	383.903	412.944	477.475	494.854	493.844	461.325	476.421
ENSG00000075624.17	2192.2	2619.99	2400.68	2371.59	2561.61	2715.39	2747.74	2500.83	2484.23
ENSG00000075643.6	0.153141	0.136789	0.0183256	0.0373316	0.0776088	0.127611	0.166278	0.0251527	0.0450666
ENSG00000075651.17	1.7283	2.485	2.40066	1.79192	0.284565	0.340296	0.546341	0.528206	0.540799
ENSG00000075673.12	0.415667	0.410367	0.164931	0.559975	0.362174	0.382833	0.285047	0.326985	0.428132
ENSG00000075702.19	1.7283	2.21142	1.81424	3.0052	2.50935	3.25408	3.11177	3.14409	3.85319
ENSG00000075711.21	21.2428	20.7691	20.6346	24.3402	11.6672	11.6551	11.1881	15.2425	15.7733
ENSG00000075785.14	317.504	283.906	268.25	253.575	327.457	302.098	310.607	266.945	269.295
ENSG00000075790.12	11.7251	10.541	10.6745	8.11123	10.4896	12.1116	10.4489	9.68202	8.19333
ENSG00000075826.17	8.88544	9.67327	13.7801	31.6817	15.7251	15.2178	16.842	46.7337	48.379
ENSG00000075856.12	75.914	75.7811	78.5802	71.9568	91.9405	97.2395	92.189	85.3179	82.5845
ENSG00000075884.14	0.0656317	0.0455963	0	0	0.0776088	0.0638055	0.0475079	0	0.0225333
ENSG00000075886.11	0	0.0227982	0.0366512	0	0	0	0.0237539	0.0503054	0.0225333
ENSG00000075891.23	0.284404	0.433165	0.421489	0.933291	0.569131	0.786934	0.688864	1.3834	1.352
ENSG00000075914.13	26.5371	31.7123	33.0594	26.1882	21.8598	28.755	27.3645	22.562	21.0912
ENSG00000075945.13	327.043	300.229	300.119	278.289	342.694	338.871	345.145	313.981	310.509
ENSG00000075975.17	44.2139	40.8087	40.2431	39.5156	49.0229	46.6205	48.268	42.9608	43.4216
ENSG00000076003.5	21.8116	25.2832	25.3627	22.8096	21.2907	23.9909	23.8252	20.7007	20.5954
ENSG00000076043.11	19.4762	19.424	18.4198	15.5574	12.4541	15.415	13.7127	11.7204	11.8532
ENSG00000076053.12	23.0943	18.6288	19.0473	20.3771	31.0453	31.6758	31.8804	27.2487	29.109
ENSG00000076067.13	7.96331	8.22535	8.00005	10.3218	9.39066	7.69919	9.29682	11.5451	11.4426
ENSG00000076108.12	102.385	96.8466	96.4111	117.184	151.156	144.881	132.096	145.659	148.269
ENSG00000076201.16	75.6077	73.2277	78.5986	95.5877	107.229	97.835	93.4955	108.106	111.405
ENSG00000076242.16	47.4517	46.1435	46.9869	46.2912	67.1316	75.6095	76.2264	67.5853	68.2083
ENSG00000076248.12	31.8095	30.3216	29.3943	28.876	43.0729	42.5795	46.914	39.3136	39.6135
ENSG00000076258.10	0.0218772	0	0.0366512	0.0373316	0	0	0	0	0
ENSG00000076321.11	36.9288	31.1423	32.1615	33.7291	33.4235	29.9886	32.5191	30.9629	31.7269
ENSG00000076344.16	10.873	12.1286	13.4693	35.4837	1.4487	1.12723	1.30647	4.2005	2.97439
ENSG00000076351.13	15.0953	13.5649	13.6892	15.8469	9.39066	10.5917	10.523	13.5824	12.6862
ENSG00000076356.7	185.585	200.145	200.299	273.678	216.761	186.801	188.986	277.862	296.921
ENSG00000076382.17	3.71913	3.7389	4.8726	6.15972	6.13109	7.95441	7.14994	8.75313	8.90065
ENSG00000076513.17	48.4581	42.3362	45.4292	52.675	48.5572	46.8545	46.2964	52.066	52.0068
ENSG00000076554.16	29.5999	28.9694	30.1273	27.4388	32.3111	32.4172	31.7474	27.0894	26.3639
ENSG00000076555.16	4.50671	4.35445	3.66512	6.23439	2.01783	2.06304	1.73404	3.16924	3.33493
ENSG00000076604.16	92.8689	103.344	107.571	89.8759	108.161	123.698	123.283	111.15	105.23
ENSG00000076641.4	54.4962	47.101	49.2409	50.7524	28.9998	24.0334	24.4666	28.171	26.9949
ENSG00000076650.7	13.6951	14.5452	13.4327	15.418	20.0748	19.1842	18.8844	17.8333	20.28
ENSG00000076662.10	0.262527	0.410367	0.513117	0.298653	0.983044	1.02089	0.78388	2.11283	1.8252
ENSG00000076685.19	106.17	97.4166	99.3798	131.333	97.6577	91.4545	93.9231	129.184	121.319
ENSG00000076706.17	88.7997	86.2227	85.6356	62.9412	24.3433	24.4162	26.2481	33.2267	30.1045
ENSG00000076716.9	2.82216	2.25702	2.27238	1.79192	0.465653	0.297759	0.380063	0.553359	0.405599
ENSG00000076770.16	0.109386	0.136789	0.256559	0.335985	0.206957	0.106342	0.237539	0.176069	0.1352
ENSG00000076826.10	105.93	122.905	121.535	136.802	140.808	146.348	152.69	158.059	159.581
ENSG00000076864.21	37.6945	37.2978	38.099	50.603	21.7822	22.098	22.8038	27.9446	30.4425
ENSG00000076924.12	45.5703	53.7353	54.4271	48.1205	44.444	50.8104	50.5959	46.6079	47.8382
ENSG00000076928.19	11.6824	13.8157	15.5951	35.7077	9.52001	9.42194	9.62035	21.9331	23.0516
ENSG00000076944.18	0.728731	1.01178	1.28811	0.976596	7.78856	9.08739	10.2394	19.6543	19.4338
ENSG00000076984.18	27.3903	28.8397	29.3943	37.817	60.0692	65.6345	59.7649	61.2216	64.1973
ENSG00000077009.14	0	0	0	0	0	0	0	0	0
ENSG00000077044.11	180.531	194.947	201.93	193.994	245.865	241.185	236.447	238.649	245.478
ENSG00000077063.11	46.4891	37.1838	43.4867	49.0165	53.8087	52.8522	47.4841	57.5242	56.9416
ENSG00000077080.10	79.0862	80.5915	76.876	80.823	67.4938	67.7401	68.7677	68.0883	71.1827
ENSG00000077092.20	21.4397	19.9484	20.653	17.9939	23.6448	23.4166	20.1908	16.4247	15.1649
ENSG00000077097.17	518.425	569.065	588.289	559.041	572.572	600.494	593.849	604.607	613.942
ENSG00000077147.16	156.422	147.846	158.517	152.5	237.276	230.891	231.126	212.314	204.377
ENSG00000077150.21	1.31263	1.2767	1.33777	1.15728	0.258696	0.361564	0.498833	0.201221	0.473199
ENSG00000077152.12	15.7079	14.7504	14.6238	14.8953	18.057	16.6532	19.1457	17.2547	16.0888
ENSG00000077157.23	92.3	83.7377	87.01	82.8949	94.5534	80.246	80.6684	83.9848	80.5114
ENSG00000077232.19	90.8999	83.0993	90.95	93.4598	86.482	87.2221	88.5072	87.7325	88.308
ENSG00000077235.18	163.029	175.478	164.344	165.753	167.143	172.977	161.693	174.283	174.971
ENSG00000077238.14	0.940721	1.00312	0.733025	1.38127	1.34522	1.33991	1.4965	1.66008	2.18573
ENSG00000077254.14	168.17	164.603	163.794	163.27	184.295	182.569	183.713	184.495	179.478
ENSG00000077264.16	259.661	240.521	252.307	269.105	193.996	176.103	186.611	210.704	198.18
ENSG00000077274.9	0.218772	0.25078	0.201582	0.130661	0.155218	0.191416	0.878896	0.125763	0.0901332
ENSG00000077279.20	2329.38	2158.46	2239.96	2140.82	1693.94	1535.27	1485.95	1520.2	1479.63
ENSG00000077312.9	25.9902	26.5827	25.3077	26.3748	28.0168	28.2233	27.6971	29.5292	31.1861
ENSG00000077327.16	11.3105	9.43844	9.8042	5.41309	1.34522	1.59514	1.35397	1.13187	1.352
ENSG00000077348.10	13.3014	14.0893	14.0191	11.4795	11.3568	12.6335	13.0647	10.0611	10.7258
ENSG00000077380.16	306.346	308.588	303.724	269.385	284.871	297.424	295.687	266.91	259.172
ENSG00000077420.16	0.0218772	0	0	0.0186658	0.0258696	0.042537	0	0	0
ENSG00000077454.17	18.5709	22.0953	23.0974	37.3085	25.3543	26.8368	26.8925	52.5387	53.4048
ENSG00000077458.13	33.5159	27.6314	32.363	34.5504	55.5161	52.1929	52.3062	50.8336	50.5647
ENSG00000077463.15	27.5434	34.1745	31.575	32.1425	29.8535	33.987	34.7283	31.2145	34.2055
ENSG00000077498.9	0.0218772	0	0	0	0	0	0	0.0251527	0.0225333
ENSG00000077514.9	18.005	14.9784	16.1449	13.2154	8.64044	9.12418	7.8388	9.05497	8.31478
ENSG00000077522.15	3.06281	4.03528	5.24113	12.5248	7.47631	7.06114	7.45874	18.0093	18.4773
ENSG00000077549.19	199.936	200.35	194.142	175.029	208.793	216.726	226.66	211.333	207.374
ENSG00000077585.14	6.97884	7.13583	7.22029	8.34362	8.79566	7.86934	9.21653	9.38195	8.81052
ENSG00000077616.11	4.52859	4.14927	4.67303	11.1062	4.29435	4.3175	4.65577	8.82859	7.34585
ENSG00000077684.16	33.9972	38.7341	39.0519	35.4277	30.0087	34.9229	30.3813	25.4545	27.6258
ENSG00000077713.19	0.700071	0.455963	0.494792	0.317319	0.232826	0.233953	0.237539	0.176069	0.0675999
ENSG00000077721.17	60.403	53.3705	56.4429	55.0828	62.4492	64.5499	65.1333	58.1278	57.2796
ENSG00000077782.23	40.5166	44.4792	44.5496	69.9595	37.5626	38.7937	38.9802	51.8145	54.1024
ENSG00000077800.13	0	0	0	0	0	0.0212685	0.0237539	0.0251527	0
ENSG00000077935.17	0	0.0911927	0.0183256	0.0186658	0	0	0	0.0251527	0
ENSG00000077942.19	12.4919	12.0146	12.3148	12.4314	24.7572	26.139	25.9631	23.065	21.4292
ENSG00000077943.8	11.398	10.3048	10.3723	15.306	9.1837	6.99733	7.38748	11.6205	11.492
ENSG00000077984.6	0	0	0	0	0	0	0	0	0
ENSG00000078018.22	2123.36	1814.92	1871.63	1872.97	2297.58	1991.05	1918.25	1949.48	1929.95
ENSG00000078043.16	31.7439	32.761	34.5804	37.1637	32.3629	34.8378	34.467	35.7671	33.0563
ENSG00000078053.17	208.118	197.569	194.563	177.867	101.383	104.301	104.921	97.3912	100.814
ENSG00000078061.14	6.93508	7.79698	7.95332	9.46357	7.19175	7.57158	8.57517	9.78439	10.2301
ENSG00000078070.14	17.2174	17.1898	16.5297	18.5538	16.7894	16.9723	19.0507	17.9842	17.914
ENSG00000078081.8	0.0437545	0.0227982	0.0733025	0.0186658	0.129348	0.127611	0.11877	0.100611	0.1352
ENSG00000078098.15	0	0	0	0	0	0.0212685	0	0	0
ENSG00000078114.19	24.59	21.4759	23.5301	26.5801	22.4289	21.6513	19.3595	20.3234	19.4012
ENSG00000078124.13	26.1214	24.4396	26.3522	28.7454	24.2915	25.0755	22.9938	28.1458	27.2878
ENSG00000078140.14	201.489	172.719	183.531	179.677	240.639	226.722	225.805	221.017	202.709
ENSG00000078142.14	55.2838	48.9249	53.3642	58.2934	64.3118	59.6156	63.233	69.9496	66.3605
ENSG00000078177.14	58.6529	51.4783	57.689	60.1226	57.9479	45.4933	41.0231	49.9784	48.3114
ENSG00000078237.7	20.4222	19.5143	19.9183	17.7814	19.678	21.0413	21.6776	17.2902	14.3674
ENSG00000078246.17	13.7608	13.4737	13.0478	13.4954	15.9615	13.9734	14.6087	16.8774	15.548
ENSG00000078269.15	0.525054	0.273578	0.568094	0.821296	0.336305	0.574249	0.308801	0.226374	0.428132
ENSG00000078295.17	82.0177	82.0506	81.3108	98.3502	55.6455	56.1701	58.886	67.7865	67.0591
ENSG00000078304.20	121.506	119.417	120.289	120.768	145.103	145.434	150.766	151.293	145.069
ENSG00000078319.13	0.249619	0	0.484713	1.51454	0.460737	1.16126	1.29174	1.01365	0.494831
ENSG00000078328.23	55.6119	52.0391	52.4364	70.5762	78.954	66.1875	74.7537	95.8083	92.6794
ENSG00000078369.19	872.223	863.298	849.832	834.642	630.442	598.155	610.334	635.281	624.217
ENSG00000078399.19	6.27877	7.84257	6.23071	8.58628	5.22566	5.0619	6.6036	8.07401	8.87812
ENSG00000078401.7	1.247	1.2767	1.15451	1.32527	1.21587	1.06342	1.14019	1.28279	1.4196
ENSG00000078403.17	31.2188	29.934	30.3655	32.4785	47.9364	40.7504	42.5433	42.508	42.4076
ENSG00000078487.18	2.12209	2.57619	2.30903	2.44522	3.46653	3.8496	3.63435	3.49622	3.62786
ENSG00000078549.16	76.811	82.2558	80.6877	95.2704	40.8222	38.262	36.8424	51.89	50.1591
ENSG00000078579.9	0.284404	0.205184	0.604745	0.242656	0.155218	0.297759	0.285047	0.226374	0.2028
ENSG00000078589.13	0	0	0	0	0	0	0.0237539	0	0
ENSG00000078596.11	0.109386	0.136789	0.146605	0.0373316	0.0258696	0.170148	0.0712618	0.0503054	0.0450666
ENSG00000078618.23	195.276	193.237	191.026	174.824	163.108	163.193	163.807	153.834	151.694
ENSG00000078668.14	187.663	213.915	198.265	157.558	79.8853	90.0933	90.8826	86.5001	84.252
ENSG00000078674.20	298.909	304.515	302.006	273.044	300.863	308.499	297.566	265.109	279.548
ENSG00000078687.18	102.473	92.9254	98.885	131.333	149.474	133.8	132.903	154.387	161
ENSG00000078699.22	78.1017	85.1284	83.7297	97.3609	91.8112	87.2433	87.7471	108.307	107.101
ENSG00000078725.13	43.6013	48.5373	46.0523	48.2138	46.4618	42.1329	45.1087	46.9601	48.762
ENSG00000078747.17	36.1333	34.0254	32.7534	38.977	42.3568	38.2176	39.4586	47.0023	40.2438
ENSG00000078795.17	0	0	0.0549768	0.0559975	0.0517392	0	0.0237539	0	0.0675999
ENSG00000078804.13	160.863	144.153	146.971	140.61	230.11	197.925	201.742	189.349	186.147
ENSG00000078808.20	69.1539	84.1253	82.3553	86.1428	60.3796	70.4625	65.2996	76.9169	79.1369
ENSG00000078814.18	0.306281	0.319174	0.494792	0.709301	0.388044	0.255222	0.166278	0.729428	0.428132
ENSG00000078898.7	0	0	0	0	0	0	0	0	0
ENSG00000078900.15	0.481299	0.341973	0.219907	0.186658	0.284565	0.382833	0.403817	0.37729	0.360533
ENSG00000078902.16	49.2675	62.2618	57.8723	55.6615	72.4607	86.818	84.2315	74.1501	76.3202
ENSG00000078967.13	22.1616	22.6842	21.0012	20.1218	13.7368	12.5697	11.9482	12.4506	12.7764
ENSG00000079101.18	7.48201	7.455	6.34066	7.83965	11.2274	9.7835	11.8532	10.7402	11.1765
ENSG00000079102.16	76.4609	69.7168	74.7685	87.804	124.717	120.784	117.463	114.47	111.833
ENSG00000079112.10	0	0.0911927	0.0733025	0.0186658	0.0258696	0	0.0237539	0.0503054	0
ENSG00000079134.13	19.5145	21.4987	21.5143	28.0547	19.4022	22.1405	21.9486	26.4606	26.6794
ENSG00000079150.19	16.2767	12.8354	11.142	13.2901	21.0578	18.7801	19.502	18.9148	17.7112
ENSG00000079156.17	56.4651	53.3705	56.2047	58.4427	61.0005	62.5506	60.43	57.499	56.6938
ENSG00000079215.15	19.8427	15.5712	16.8779	15.1007	1.88848	2.67983	1.8053	1.9116	2.25333
ENSG00000079246.16	403.285	373.161	373.568	320.81	506.294	497.555	457.691	376.435	384.485
ENSG00000079257.8	0.0437545	0	0	0.0186658	0	0	0	0	0
ENSG00000079263.19	0.153141	0.136789	0.134327	0.270094	0.139696	0.27649	0.213785	0.266367	0.244712
ENSG00000079277.22	6.89133	5.85913	6.85378	9.59423	9.57175	9.25179	9.16902	12.8782	12.5961
ENSG00000079308.21	51.2802	46.8047	46.2905	62.3439	34.2772	29.3292	29.0748	42.508	42.6104
ENSG00000079313.15	30.7156	40.0108	38.9969	42.9501	58.8274	69.6543	67.58	60.794	64.7381
ENSG00000079332.15	88.7122	92.7202	89.7589	84.4255	108.756	112.319	113.568	98.2715	97.8621
ENSG00000079335.20	3.47848	3.48812	3.55517	2.91187	0.931305	1.02089	0.950158	1.30794	0.698532
ENSG00000079337.16	1.75018	2.16583	2.95042	4.75979	2.12131	1.87163	2.06659	4.57779	3.67293
ENSG00000079385.23	0	0	0	0	0	0	0	0	0
ENSG00000079387.14	22.1835	20.0852	20.8729	22.063	25.0418	25.5647	23.849	21.0025	22.9164
ENSG00000079393.21	0.0437545	0.0227982	0.0183256	0	0	0.042537	0	0.0251527	0
ENSG00000079432.9	136.208	151.881	155.493	195.151	208.224	199.626	192.359	233.04	229.028
ENSG00000079435.10	10.5229	11.2851	10.2257	13.1407	11.8741	12.2719	11.6394	12.2745	11.9652
ENSG00000079459.13	292.805	295.92	291.762	310.039	325.957	301.183	343.458	376.209	362.651
ENSG00000079462.8	197.442	269.657	250.933	200.546	161.685	212.919	214.688	166.863	173.349
ENSG00000079482.14	38.1101	36.6595	36.8345	39.4596	29.1809	25.7136	25.5117	31.8684	29.4059
ENSG00000079557.5	0	0	0	0	0	0	0	0	0
ENSG00000079616.14	21.6366	25.1692	23.5118	23.071	17.7207	20.5241	19.6445	18.4369	19.3786
ENSG00000079689.15	0.0437545	0.0911927	0.0733025	0	0.0258696	0.0638055	0.0237539	0.0251527	0.112666
ENSG00000079691.19	7.98519	7.63739	6.98206	9.22092	9.31305	8.80515	9.38281	9.33164	9.12598
ENSG00000079739.17	26.012	23.2997	23.7683	20.4204	24.7831	25.9688	26.4144	23.8447	21.2264
ENSG00000079785.16	263.489	257.118	263.211	207.807	221.858	245.247	243.264	201.523	198.721
ENSG00000079805.19	63.1377	63.9945	61.2259	71.4714	91.0868	91.4545	91.999	92.1846	89.9754
ENSG00000079819.20	8.77277	7.5006	8.50309	14.186	9.98566	9.99619	8.38514	15.1922	14.6241
ENSG00000079841.20	68.2132	65.9323	64.836	74.0847	86.2233	74.8438	76.2026	84.0603	86.3025
ENSG00000079931.15	9.36346	8.54932	8.64969	10.7142	4.86348	4.33877	4.86956	5.33237	5.31786
ENSG00000079950.14	156.641	152.406	152.597	161.273	160.831	153.431	152.096	163.467	153.609
ENSG00000079974.19	35.1355	34.1519	34.8762	42.2725	38.1225	35.3823	35.3323	37.9773	37.9699
ENSG00000079999.14	65.1942	75.4392	74.457	63.3518	72.8488	81.8199	80.4784	67.6356	73.8867
ENSG00000080007.8	0	0	0	0.0186658	0	0.0638055	0.0237539	0	0.0450666
ENSG00000080031.10	19.4051	18.1017	19.0586	15.6606	6.64848	6.57196	6.08101	7.52065	7.16559
ENSG00000080166.16	0.0218772	0.0227982	0.201582	0.111995	0.336305	0.106342	0.142524	0.150916	0.270399
ENSG00000080189.15	29.2717	31.7807	33.0961	29.0254	14.4094	15.6323	15.2263	15.2174	15.0522
ENSG00000080200.10	1.66267	1.98344	1.79591	2.10924	1.55218	1.36118	0.997666	2.03737	1.9604
ENSG00000080224.18	4.78893	4.53752	4.54512	7.60278	4.99412	4.32814	4.09708	6.58749	7.18879
ENSG00000080293.10	0	0	0.0183256	0.0746633	0	0.042537	0	0.0251527	0.0225333
ENSG00000080298.16	37.4319	31.7579	36.6146	35.2224	52.6187	46.259	43.8735	46.6331	43.0611
ENSG00000080345.18	61.4313	60.3696	63.6815	70.4635	75.772	73.6315	68.055	75.1562	74.3148
ENSG00000080371.6	78.233	72.5666	76.6011	71.2288	87.6979	93.3686	93.7806	80.7904	76.9737
ENSG00000080493.19	2.31899	1.80106	1.92419	3.62117	2.58696	2.53095	2.30413	3.11893	3.71799
ENSG00000080503.25	106.608	106.673	104.658	92.6385	72.409	78.4594	73.8748	62.2026	62.7327
ENSG00000080511.5	0	0.0227982	0	0	0	0	0.0237539	0	0
ENSG00000080546.14	32.9471	29.592	32.1798	29.1747	44.7544	43.4728	43.3272	38.7854	38.8249
ENSG00000080561.14	47.758	41.7435	44.4396	41.1021	36.8383	33.7105	34.2294	36.6223	35.5575
ENSG00000080572.14	0.131263	0.0227982	0.128279	0.0373316	0.0517392	0	0.0237539	0.0251527	0
ENSG00000080573.7	0.109386	0.113991	0.164931	0.130661	0.0258696	0.0212685	0.0712618	0.0503054	0.112666
ENSG00000080603.17	100.247	82.0832	91.6185	99.4095	103.892	78.057	68.7862	89.1552	88.1759
ENSG00000080608.10	12.6013	13.3141	12.6447	11.1622	12.1846	13.2928	11.6632	10.5893	10.9286
ENSG00000080618.17	0	0	0	0	0	0	0	0	0
ENSG00000080644.16	11.9668	11.3991	11.9117	9.37024	2.40587	3.29662	3.87189	3.59683	3.94333
ENSG00000080709.16	2.77841	2.84977	2.71219	3.07986	1.37109	1.53133	1.37773	1.88645	1.44213
ENSG00000080802.20	44.3889	29.1361	32.7295	37.4436	50.8079	41.6862	39.2653	38.2069	40.9881
ENSG00000080815.20	75.8484	68.8733	69.4358	71.1355	103.763	91.1567	93.0204	92.5116	89.66
ENSG00000080819.9	20.3458	19.7888	22.3756	21.055	27.1889	30.733	29.8587	27.3661	28.7074
ENSG00000080822.17	83.7242	76.9438	76.3079	79.0311	59.707	57.6163	62.6629	60.1149	53.7419
ENSG00000080823.23	18.2456	17.7142	18.6738	25.7962	10.6583	10.0813	10.7843	15.5695	13.8129
ENSG00000080824.19	1896.79	1932.63	1842.84	1545.54	1565.77	1763.02	1749.39	1456.46	1448.17
ENSG00000080839.12	5.1849	4.9472	5.58931	6.6637	7.78675	8.01822	7.17369	7.16851	8.40492
ENSG00000080845.19	139.183	128.035	125.274	153.078	221.495	200.2	202.55	216.766	217.784
ENSG00000080854.16	141.021	141.075	141.565	159.649	76.6257	68.2931	62.5916	92.5619	90.7866
ENSG00000080910.14	0	0	0	0	0	0	0	0	0
ENSG00000080947.16	0.287686	1.38932	1.13454	1.72603	0.441594	0.805012	0.69504	0	0.892544
ENSG00000080986.13	0.131263	0.113991	0.146605	0.130661	0.258696	0.27649	0.190032	0.251527	0.2028
ENSG00000081014.11	14.5484	13.8157	15.5951	15.81	11.6672	11.0171	10.428	12.5512	10.478
ENSG00000081019.14	60.3374	65.2028	66.7052	65.1437	77.3759	79.7994	76.7015	70.503	71.1601
ENSG00000081026.19	66.6818	60.9851	64.3779	67.6449	53.3431	52.1929	47.7454	58.2536	56.8515
ENSG00000081041.9	0	0.0227982	0.0549768	0.0186658	0	0	0	0.0251527	0
ENSG00000081051.8	0	0	0	0	0	0	0.0237539	0	0.0675999
ENSG00000081052.14	5.40368	5.63115	5.80922	4.23714	0.672609	0.446638	0.688864	1.13187	1.17173
ENSG00000081059.20	5.88498	5.97312	5.33275	6.85036	3.62174	3.12647	2.89798	4.45202	4.34892
ENSG00000081087.16	56.5308	53.1197	58.3854	51.5363	58.8792	58.063	56.2968	48.4692	45.0891
ENSG00000081138.14	174.558	166.905	169.347	212.081	118.664	103.471	110.123	136.076	128.237
ENSG00000081148.12	3.4566	3.30574	3.22531	4.89045	6.88131	5.33839	5.67719	10.1365	9.91465
ENSG00000081154.12	94.5315	87.1118	90.0154	78.1911	125.7	131.205	128.58	102.573	100.904
ENSG00000081177.19	41.0198	39.9652	40.7928	40.5795	53.4466	49.6619	49.2894	48.4441	50.79
ENSG00000081181.8	68.6289	63.6981	64.213	50.0991	39.6063	38.1769	39.9541	35.5659	34.5886
ENSG00000081189.16	6.86945	5.51716	5.38773	5.059	5.6137	5.10444	6.48483	4.09989	4.30814
ENSG00000081237.21	0.0437545	0.0455963	0.0366512	0	0.0258696	0.0638055	0.0475079	0.075458	0.0901332
ENSG00000081248.12	0	0	0.0183256	0	0	0	0.11877	0.0251527	0.0225333
ENSG00000081277.13	0.415667	0.478762	0.476466	0.690636	0.129348	0.27649	0.403817	0.201221	0.1352
ENSG00000081307.15	60.0311	65.8639	66.7969	63.4451	50.9631	51.257	51.2373	53.0722	47.4776
ENSG00000081320.11	0.525054	0.387569	0.659722	0.522643	0.750218	0.680592	0.403817	0.528206	0.315466
ENSG00000081377.17	9.93226	10.6012	11.3985	14.4847	11.8483	11.6764	11.0218	14.8904	14.9621
ENSG00000081386.13	51.849	44.1601	45.4292	46.8886	62.2681	55.3619	57.2708	56.8702	60.8399
ENSG00000081479.15	6.25689	4.90161	6.68885	5.33843	6.44153	6.6783	5.34464	4.77901	5.94879
ENSG00000081665.14	16.0117	15.5712	13.8542	18.6658	18.5733	18.4823	18.0292	19.7449	20.401
ENSG00000081692.13	10.0198	11.9006	12.0766	11.2928	4.44957	5.27458	5.17836	5.65935	4.23626
ENSG00000081721.12	36.2506	36.8191	36.2664	32.7585	46.2807	48.6623	48.9569	38.886	38.4643
ENSG00000081760.17	31.2188	38.3465	36.5596	40.6915	39.3735	43.9832	43.6597	48.595	50.1816
ENSG00000081791.9	31.9189	33.4449	36.9261	49.1658	18.445	19.886	19.3357	30.7617	29.5186
ENSG00000081800.9	0.0875089	0.0455963	0.0366512	0	0.103478	0	0.0237539	0	0.0225333
ENSG00000081803.17	27.5872	24.8044	25.6925	14.4473	5.6137	5.8701	5.17836	3.52138	3.60533
ENSG00000081818.4	3.99478	4.67021	5.04156	3.8838	5.15089	5.3939	6.04134	5.42065	5.61439
ENSG00000081842.18	10.1443	11.377	12.3663	9.16436	8.61871	8.83876	10.8518	7.98069	8.79136
ENSG00000081853.15	1.61541	1.84095	1.56647	1.15989	1.72602	1.59769	1.10456	1.49809	1.34321
ENSG00000081870.12	12.0981	13.0634	11.6001	11.7968	6.13109	7.14621	8.67019	7.31943	7.77398
ENSG00000081913.14	43.4919	45.7103	44.9527	45.246	50.2129	48.088	48.1492	49.3747	50.0915
ENSG00000081923.15	0.0218772	0	0	0.0373316	0	0	0	0	0.0225333
ENSG00000081985.14	0.0656317	0.0227982	0.128279	0.0373316	0.103478	0.170148	0.0712618	0	0.0450666
ENSG00000082014.17	141.152	136.835	138.303	141.86	117.629	116.658	122.927	125.965	126.322
ENSG00000082068.9	25.2245	23.7329	23.2186	22.8656	31.9748	36.3053	36.6998	30.5857	32.6282
ENSG00000082074.19	0.0437545	0	0	0.0373316	0.0258696	0.106342	0.0237539	0.0503054	0.0225333
ENSG00000082126.18	0.284404	0.205184	0.146605	0.167992	0.206957	0.0850739	0.0475079	0.176069	0
ENSG00000082146.13	45.9459	40.0142	43.2648	44.2141	48.2879	46.3768	46.6014	45.434	42.0784
ENSG00000082153.18	286.349	283.621	302.166	253.063	266.294	292.814	286.195	241.258	227.715
ENSG00000082175.16	0	0.113991	0.0733025	0.0186658	0	0.0638055	0.0950158	0.0251527	0
ENSG00000082196.21	3.20348	4.25528	3.58687	4.40308	3.08935	3.26812	3.04621	3.89791	4.80184
ENSG00000082212.13	69.0664	70.4008	72.1479	66.6183	70.8827	72.9296	75.8226	68.7171	65.1888
ENSG00000082213.18	50.1207	41.4243	45.7774	41.1021	58.2842	52.1503	50.3584	41.9798	42.1823
ENSG00000082258.13	71.3417	58.2949	68.9776	101.411	68.7872	62.1465	63.328	97.9445	91.2823
ENSG00000082269.17	46.7954	45.2544	47.5916	47.5792	67.8559	60.7003	64.1119	61.5738	60.3892
ENSG00000082293.13	0.656317	0.638349	0.952932	0.970623	0.465653	0.361564	0.308801	0.37729	0.675999
ENSG00000082397.18	121.397	115.974	107.755	110.278	99.4944	90.5825	94.0419	99.7807	94.3919
ENSG00000082438.18	1.09386	0.980321	1.30112	1.34394	0.517392	0.574249	0.403817	0.427596	0.653465
ENSG00000082458.12	86.3713	92.857	88.2012	96.8383	94.8638	94.0492	96.7973	105.515	107.957
ENSG00000082482.14	15.6422	14.7048	14.4589	12.9727	20.6181	18.7375	18.4093	16.3241	18.5224
ENSG00000082497.12	4.50671	2.84977	4.12326	6.32771	6.10522	5.69995	5.51091	5.6342	5.22772
ENSG00000082512.15	4.87862	4.85601	5.02122	6.40238	5.45848	5.95518	5.98599	6.26302	5.63332
ENSG00000082515.18	18.2894	17.3038	15.9799	15.082	20.7474	20.9282	20.4759	16.7014	17.7337
ENSG00000082516.9	38.0664	36.933	37.8241	35.6331	30.9659	28.8613	29.4786	28.1207	28.8201
ENSG00000082556.14	1.18137	0.843532	0.897955	1.15728	0.853696	0.97835	0.641356	0.578512	0.428132
ENSG00000082641.16	212.581	223.718	215.601	201.946	283.996	289.613	277.018	244.886	241.534
ENSG00000082684.16	30.475	31.8035	32.8762	37.089	15.6511	17.0361	17.7917	22.4865	24.336
ENSG00000082701.17	295.408	303.239	317.693	308.434	162.539	159.301	152.334	172.598	165.484
ENSG00000082781.12	9.18844	9.41565	10.2807	6.43971	4.32022	7.78427	5.13085	3.67229	4.30386
ENSG00000082805.21	237.237	215.557	218.954	215.366	243.821	218.853	211.339	223.004	224.567
ENSG00000082898.19	224.504	203.633	207.208	226.248	233.111	218.853	220.057	223.884	213.165
ENSG00000082929.8	0.0875089	0.0683945	0.0366512	0.0559975	0	0.0212685	0.0950158	0.0503054	0.112666
ENSG00000082996.20	28.7686	25.2604	28.588	21.503	34.0961	30.8606	33.1605	25.857	26.2287
ENSG00000083067.25	33.4065	28.0418	31.5017	40.8408	50.7303	36.7519	39.0277	51.0096	48.3564
ENSG00000083093.11	13.3232	13.1089	14.0924	13.4581	13.7368	13.8883	13.6348	15.1671	15.1198
ENSG00000083097.15	76.7016	68.3033	74.4753	95.065	82.2136	70.9091	74.4686	102.044	99.5295
ENSG00000083099.11	50.2739	46.2347	48.0314	40.6542	38.8044	43.2388	40.643	34.7107	34.7463
ENSG00000083123.15	4.96613	4.01248	5.16782	6.49571	2.87152	3.46676	3.39681	3.62199	2.88426
ENSG00000083168.11	181.406	153.021	157.655	160.601	239.242	208.857	193.167	189.651	194.305
ENSG00000083223.18	39.379	38.0502	38.1723	37.3876	36.89	36.1352	30.8089	34.2328	33.6873
ENSG00000083290.20	110.152	103.549	113.454	120.973	166.6	155.366	166.705	165.656	167.445
ENSG00000083307.12	0	0	0.0183256	0	0	0	0.0237539	0	0
ENSG00000083312.19	256.379	225.223	251.134	262.497	306.374	275.172	274.928	286.69	272.585
ENSG00000083444.17	13.367	13.6561	12.553	18.2178	6.64848	5.78503	6.00975	8.65252	8.67532
ENSG00000083454.23	1.70708	1.6499	2.20787	3.0584	4.05842	3.76941	4.07119	5.33514	5.66532
ENSG00000083457.12	10.1948	9.68922	10.0424	9.87422	5.38087	6.57196	6.6036	5.48328	5.67839
ENSG00000083520.15	45.8109	46.1891	43.0835	40.5235	58.2842	57.5525	57.2945	51.3366	52.7279
ENSG00000083535.16	24.6338	24.8044	25.2344	21.6524	21.1872	23.0125	22.0674	19.4682	19.7392
ENSG00000083544.16	31.2626	28.3609	29.3027	27.6814	44.4698	42.1541	42.2583	41.6025	43.5568
ENSG00000083622.8	0	0	0	0	0	0	0	0	0
ENSG00000083635.8	18.3112	15.9815	17.6109	15.6785	19.1176	18.8651	17.2691	13.9346	13.3172
ENSG00000083642.19	111.924	107.425	111.713	124.128	72.8746	68.7397	67.2237	87.7074	80.7142
ENSG00000083720.13	103.195	92.4922	93.9188	83.9215	50.6527	50.3	47.5791	48.0416	48.8296
ENSG00000083750.13	66.9881	70.4692	63.3333	62.6052	83.2742	79.8632	86.3218	77.3696	78.3032
ENSG00000083782.8	0.0218772	0	0	0	0	0	0	0	0
ENSG00000083799.18	98.6007	101.725	105.207	94.7851	141.843	141.095	133.473	128.329	120.801
ENSG00000083807.10	4.87862	6.06431	6.0108	5.97306	2.40587	3.08393	3.20678	3.39561	3.04199
ENSG00000083812.13	30.9768	31.9195	31.6921	34.9226	30.8366	28.956	26.9966	31.1106	32.2032
ENSG00000083814.13	14.9203	14.4996	14.169	12.5808	14.3835	13.8032	14.7987	12.2242	13.1369
ENSG00000083817.9	13.542	12.4022	12.208	12.7861	13.5298	12.8462	12.352	12.8279	13.182
ENSG00000083828.16	7.83555	7.64856	8.26522	10.1452	10.7788	11.1891	10.618	13.6104	12.6687
ENSG00000083838.17	14.4385	18.242	18.8468	19.206	18.7009	18.4126	19.0561	23.6277	24.1264
ENSG00000083844.10	27.1715	27.1526	31.3185	34.2518	37.3816	39.7295	37.5312	37.8799	36.4814
ENSG00000083845.9	259.705	285.699	290.369	260.65	381.99	417.894	448.237	379.856	399.357
ENSG00000083857.15	156.838	134.692	139.568	161.702	167.35	138.522	127.392	191.336	192.119
ENSG00000083896.13	127.719	131.021	126.703	110.222	165.151	178.421	171.907	144.905	149.689
ENSG00000083937.10	18.4644	18.1929	17.5926	17.3032	16.867	17.2275	17.0316	18.4118	17.0352
ENSG00000084070.12	148.503	142.671	136.544	137.1	161.297	156.451	158.391	148.979	154.263
ENSG00000084072.17	25.1369	27.4034	27.0853	26.4681	28.4307	32.5195	30.3079	29.7053	30.5777
ENSG00000084073.10	48.6331	42.9518	42.9369	37.7796	42.659	41.8776	39.0277	36.0438	30.6002
ENSG00000084090.14	151.369	146.911	149.225	141.898	172.421	171.467	171.1	152.953	149.283
ENSG00000084092.7	25.5089	29.0905	26.2789	27.5321	29.957	30.6479	32.0441	29.2274	29.2257
ENSG00000084093.19	6.60692	6.08711	6.19406	6.64503	5.97588	6.04025	5.05959	6.01149	5.81359
ENSG00000084110.11	0.0218772	0	0.0549768	0	0.0517392	0.0212685	0.0950158	0.075458	0.0225333
ENSG00000084112.15	67.7757	67.9386	67.4932	70.6688	93.829	83.4788	78.9106	87.8583	85.311
ENSG00000084207.18	134.479	144.837	139.421	111.566	92.1475	105.066	104.565	77.6966	82.4493
ENSG00000084234.18	786.968	816.425	788.698	626.761	599.269	654.155	634.515	578.537	568.695
ENSG00000084444.14	91.2937	91.0331	93.1491	92.1905	103.892	103.726	103.496	99.3782	97.7719
ENSG00000084453.17	1.26888	1.34509	1.64931	2.25856	0.750218	0.616786	0.498833	1.58462	1.73506
ENSG00000084463.8	113.652	106.65	106.802	89.9133	90.7247	93.241	87.9371	79.1555	82.607
ENSG00000084623.12	116.562	105.829	108.011	92.4518	72.4607	72.483	71.3331	59.8634	60.1864
ENSG00000084628.10	146.993	147.915	144.406	139.21	198.083	188.375	189.414	159.393	167.084
ENSG00000084636.18	0.0875089	0.296376	0.219907	0.503977	0	0.0638055	0.0475079	0.075458	0.2028
ENSG00000084652.16	47.8018	45.5508	47.2984	50.7524	38.3129	39.5381	37.3887	43.5393	42.9034
ENSG00000084674.15	0.0656317	0.0683945	0.0183256	0.0373316	0.155218	0.106342	0.213785	0	0.0450666
ENSG00000084676.16	100.285	85.6527	81.6406	90.5852	125.856	107.47	104.304	106.094	108.543
ENSG00000084693.16	55.7651	53.6669	49.6624	45.6006	42.6848	43.175	39.8116	39.9173	39.1403
ENSG00000084710.14	283.463	295.692	298.799	274.966	193.479	205.475	195.424	198.329	196.986
ENSG00000084731.15	523.435	487.63	489.844	511.556	693.667	605.407	607.341	657.265	655.989
ENSG00000084733.11	272.809	264.413	276.955	240.528	350.145	350.483	354.575	302.235	287.457
ENSG00000084734.9	0.262527	0.205184	0.238233	0.615972	0.284565	0.106342	0.0712618	0.226374	0.292933
ENSG00000084754.12	105.908	111.437	113.399	101.691	149.966	160.832	170.91	157.632	160.189
ENSG00000084764.12	84.9712	92.5606	85.5623	116.251	178.086	182.888	191.599	185.627	195.161
ENSG00000084774.14	58.1497	63.7893	64.7811	67.0476	61.3627	62.9122	60.8814	66.1767	68.0505
ENSG00000085063.17	113.949	111.415	112.22	99.8435	123.139	123.74	133.853	114.278	116.317
ENSG00000085117.12	0.350036	0.387569	0.476466	0.391982	0.0776088	0.27649	0.332555	0.176069	0.0901332
ENSG00000085185.16	46.5985	46.7363	46.9686	59.2827	63.6133	57.0421	55.798	70.6539	71.4531
ENSG00000085224.23	280.904	273.966	294.694	288.219	332.295	368.391	347.924	340.819	319.68
ENSG00000085231.14	19.0338	16.1441	17.7555	15.1199	18.2531	18.7095	19.9946	16.1337	15.8254
ENSG00000085265.12	0	0	0	0	0	0	0	0	0
ENSG00000085274.16	30.4969	24.4852	29.4126	26.2068	29.9829	27.2662	26.9607	27.3661	24.7416
ENSG00000085276.19	0.328159	0.387569	0.494792	0.933291	0.543261	0.552981	0.712618	0.880344	0.563332
ENSG00000085365.18	208.862	170.143	196.927	198.586	198.756	187.886	189.889	182.055	174.836
ENSG00000085377.15	73.1356	70.0588	69.8206	71.4901	90.0003	83.0534	87.0107	84.9658	83.576
ENSG00000085382.12	13.3014	12.6986	14.0741	22.791	12.7278	12.8462	13.6823	22.8135	21.5644
ENSG00000085415.16	35.9443	36.2947	37.146	36.7903	41.2103	42.4306	43.9448	40.9989	39.1629
ENSG00000085433.17	207.44	182.75	198.063	192.445	205.689	190.651	198.654	198.128	184.21
ENSG00000085449.15	47.5025	47.4886	50.6887	45.5887	71.9692	72.1427	71.2618	65.2161	61.2905
ENSG00000085465.13	1.94707	2.59899	3.46354	4.01315	4.47544	4.76414	4.70328	7.39489	8.51758
ENSG00000085491.17	22.446	21.3391	23.8783	21.2977	21.2131	22.4595	22.9226	21.3295	20.2574
ENSG00000085511.20	41.9824	43.5445	43.4134	43.2487	43.2281	44.4724	40.1442	42.4829	43.8047
ENSG00000085514.16	2.08818	2.55043	4.27647	11.0849	4.43301	3.35936	4.89664	11.5229	12.7998
ENSG00000085552.18	31.5251	39.4864	36.4863	42.5207	44.1594	46.8119	46.3439	53.8267	57.4599
ENSG00000085563.15	0.415667	0.364771	0.45814	0.466646	0.129348	0.191416	0.11877	0.075458	0.0450666
ENSG00000085644.14	36.4256	36.9558	37.3476	37.4996	56.8872	55.8723	56.6056	49.8526	54.2827
ENSG00000085662.14	85.365	87.7502	93.1674	92.7505	80.144	88.4344	92.2366	87.7325	85.1758
ENSG00000085719.13	67.4475	53.8037	57.066	45.4326	57.0166	55.4257	52.0449	48.6956	45.7876
ENSG00000085721.13	104.826	113.319	115.353	94.6382	139.03	146.359	136.828	112.178	115.685
ENSG00000085733.16	121.156	138.134	142.61	158.006	158.995	167.723	171.123	185.803	191.285
ENSG00000085741.14	0.284404	0.341973	0.366512	0.205324	0.103478	0.404101	0.237539	0.251527	0.247866
ENSG00000085760.15	26.2308	26.0583	27.3235	21.839	29.3102	30.6904	30.9039	25.0772	26.2963
ENSG00000085788.14	141.414	131.317	133.301	136.914	81.4892	81.0542	81.476	93.1907	86.325
ENSG00000085831.16	2.58151	2.62179	2.19907	2.79987	1.62978	1.25484	1.28271	2.01221	2.14066
ENSG00000085832.18	148.087	138.795	142.17	132.415	248.141	241.823	248.324	194.506	187.995
ENSG00000085840.13	0.700071	0.843532	0.714699	0.989289	0.724349	1.10596	0.617602	0.65397	0.721065
ENSG00000085871.9	1.13762	0.75234	0.769676	1.43727	0.413913	0.319027	0.308801	0.427596	0.2028
ENSG00000085872.15	69.1321	78.5548	75.19	79.0281	85.1886	89.9842	86.7007	87.9589	90.8317
ENSG00000085978.22	34.7629	37.161	39.1252	43.734	41.7794	46.1313	45.6076	54.5813	50.9478
ENSG00000085982.16	12.4481	13.7017	14.294	20.8497	20.5663	24.2248	22.875	23.4171	25.2147
ENSG00000085998.15	49.3769	54.8068	55.6549	70.8181	24.4468	27.011	25.7968	39.0621	41.0331
ENSG00000085999.13	0.0875089	0.0683945	0.201582	0.149327	0.103478	0.27649	0.11877	0.251527	0.157733
ENSG00000086015.23	135.398	141.964	149.354	176.989	215.106	200.732	202.241	242.774	251.404
ENSG00000086061.16	699.656	685.199	640.975	537.109	713.949	724.256	720.243	615.612	604.23
ENSG00000086062.13	3.80664	2.73578	3.35359	4.46113	4.13913	4.29623	4.29946	6.36363	5.65586
ENSG00000086065.14	68.5414	68.9417	69.0692	59.2827	63.2511	69.8032	66.9386	60.5928	57.3698
ENSG00000086102.19	48.1299	49.2213	46.6204	48.8671	55.6972	54.8302	55.6555	52.5943	58.0457
ENSG00000086159.13	0.153141	0.0455963	0.201582	0.149327	0	0.106342	0.0475079	0.075458	0
ENSG00000086189.11	9.9979	8.61771	8.26485	9.10892	6.36392	5.99771	6.57984	5.50844	6.15159
ENSG00000086200.17	22.8164	20.7374	21.8584	18.4782	21.7563	23.8247	21.7824	18.0345	17.8101
ENSG00000086205.18	0	0	0	0.0559975	0.0517392	0.0638055	0.0712618	0	0.0901332
ENSG00000086232.13	99.7602	93.2217	90.4736	95.7183	58.1548	54.7663	52.9713	66.1515	61.1553
ENSG00000086288.12	0.306281	0.205184	0.164931	0.410648	0.155218	0.0850739	0.11877	0.226374	0.247866
ENSG00000086289.13	3.63162	3.37413	3.7934	3.11719	0.465653	0.808202	0.332555	0.564426	0.540799
ENSG00000086300.17	46.9048	43.5445	47.9948	45.6193	42.6072	42.1541	43.6835	41.3762	40.267
ENSG00000086475.15	44.8921	41.7435	43.4684	43.3234	55.4385	55.3406	54.6341	51.2863	49.7986
ENSG00000086504.18	54.0628	61.478	57.6852	51.3657	43.694	48.8197	49.2721	47.1384	45.4316
ENSG00000086506.3	2.07834	3.55652	3.26196	2.66921	0.879566	1.23357	1.33022	1.4337	1.19426
ENSG00000086544.4	23.8462	27.107	27.8183	22.3243	25.2487	29.7546	30.7376	24.7754	27.4455
ENSG00000086548.9	0	0	0	0	0	0	0	0	0
ENSG00000086570.13	0	0	0.0366512	0.0933291	0.0776088	0.127611	0.11877	0.201221	0.0225333
ENSG00000086589.12	82.4115	80.9791	73.2841	63.9118	86.9218	89.0724	83.5189	70.4275	75.8245
ENSG00000086598.11	119.8	109.044	111.365	99.0969	107.928	107.108	102.831	86.0725	83.0126
ENSG00000086619.15	3.60974	4.30885	4.14159	5.48775	3.33718	3.31788	3.25429	4.17534	3.87573
ENSG00000086666.19	82.9585	67.3458	74.6952	71.2659	119.207	107.898	112.454	95.5299	97.6142
ENSG00000086696.11	0	0	0	0	0	0	0.0237539	0.0251527	0.0675999
ENSG00000086712.13	23.3211	20.4272	21.7159	19.9538	34.3807	30.3076	29.3599	25.9827	29.4059
ENSG00000086717.19	0.962598	0.433165	0.696373	1.02662	0.776088	0.595518	0.66511	1.00611	0.878798
ENSG00000086730.17	0.503176	0.706743	0.366512	0.541309	0.879566	0.999619	0.878896	1.20733	0.788665
ENSG00000086758.17	521.728	475.16	468.824	466.776	631.063	532.797	480.661	512.159	539.898
ENSG00000086827.9	14.5265	11.2851	12.3331	11.5541	13.3228	13.9309	13.1834	13.3812	13.227
ENSG00000086848.15	32.0701	31.0967	34.703	41.1079	47.9364	48.2761	49.2419	52.5943	50.4275
ENSG00000086967.10	0.109386	0.0227982	0.0549768	0.0933291	0.103478	0.0850739	0.0475079	0.226374	0.1352
ENSG00000086991.13	0.109386	0.0911927	0.146605	0.0746633	0.0258696	0.0212685	0.142524	0.176069	0.0225333
ENSG00000087008.16	13.5858	13.6789	14.6055	16.4259	11.4085	10.1025	9.07401	12.4003	11.3117
ENSG00000087053.20	148.809	134.737	137.699	112.275	151.234	145.072	147.773	115.979	118.142
ENSG00000087074.9	98.1413	124.068	104.529	69.1942	119.311	144.817	140.671	97.693	105.23
ENSG00000087076.9	0.262527	0.50156	0.29321	0.578641	0.0517392	0.0638055	0.11877	0.100611	0.0225333
ENSG00000087077.14	0.546931	0.775138	0.549768	0.559975	1.29348	1.08469	0.90265	1.25763	1.53226
ENSG00000087085.16	96.3692	97.7358	101.176	120.04	45.9444	41.3459	45.8214	67.7362	62.7552
ENSG00000087086.15	316.082	368.578	324.528	286.52	260.921	289.103	299.846	243.855	255.122
ENSG00000087087.20	88.384	90.8735	86.0021	105.275	83.921	83.9467	80.5496	103.579	102.211
ENSG00000087088.21	23.5837	26.8335	24.3914	19.8978	25.1711	34.7527	31.9728	22.6626	24.8767
ENSG00000087095.13	70.4884	65.7043	64.6894	67.5143	35.0274	32.5621	33.3505	36.899	34.7914
ENSG00000087111.22	74.6451	77.149	76.4911	70.8555	41.65	39.4743	40.0729	42.6338	39.2981
ENSG00000087116.17	11.0261	13.9297	15.137	17.4899	7.34696	9.44321	9.52533	9.08012	9.86958
ENSG00000087128.10	0	0	0	0	0	0	0.0237539	0.0251527	0
ENSG00000087152.16	231.68	249.617	248.074	249.207	292.404	293.292	307.495	319.967	318.869
ENSG00000087157.19	33.7128	36.0895	36.3947	38.3396	32.0783	31.6475	31.5927	35.6917	35.197
ENSG00000087191.14	117.393	115.108	115.525	100.459	74.2716	84.8613	81.4523	73.7225	75.0584
ENSG00000087206.17	34.5004	31.9858	31.0436	27.1588	38.3387	41.9202	40.5005	38.2321	38.7347
ENSG00000087237.12	0.0218772	0	0	0.0186658	0.0258696	0.0212685	0	0	0.0901332
ENSG00000087245.13	16.7142	19.1502	17.6839	15.1748	19.7126	25.1181	20.8322	13.8843	15.4128
ENSG00000087250.9	2.12209	3.30574	3.99498	2.81854	0.258696	0.808202	0.66511	0.603664	0.698532
ENSG00000087253.13	8.8384	7.59179	8.81462	8.92226	5.19979	5.10444	5.70095	6.5397	6.10652
ENSG00000087258.16	393.856	373.229	367.649	406.542	437.196	395.402	409.328	421.156	432.864
ENSG00000087263.17	54.343	52.7322	52.3746	44.5367	46.824	49.428	51.261	43.3129	44.8638
ENSG00000087266.17	59.1998	70.7655	72.6061	101.635	69.3822	70.7815	71.4994	94.1465	94.4595
ENSG00000087269.16	22.3148	25.8987	24.593	21.2417	22.8687	26.2878	24.6328	24.0963	23.0966
ENSG00000087274.19	441.351	454.641	439.778	411.208	466.972	469.162	462.133	442.008	439.309
ENSG00000087299.12	9.77912	10.282	10.1341	11.6848	15.7804	15.9514	14.965	14.3622	15.0522
ENSG00000087301.9	44.9796	43.2481	45.5941	48.8671	52.3342	52.2567	53.5889	53.4746	51.6012
ENSG00000087302.9	77.4454	66.8214	69.4541	66.805	84.5677	82.2027	82.9963	77.5457	78.5961
ENSG00000087303.19	0.131263	0.205184	0.146605	0.485311	0.362174	0.233953	0.213785	0.301832	0.337999
ENSG00000087338.5	12.2075	11.2395	13.5976	13.738	12.5209	13.229	13.6348	12.853	12.5961
ENSG00000087365.16	312.035	345.803	319.819	265.615	405.894	452.147	427.048	352.238	385.139
ENSG00000087448.11	176.484	173.859	178.217	185.968	133.616	126.909	131.074	131.498	131.707
ENSG00000087460.29	2413.15	2593.98	2475.53	2541.18	2002.46	2055.49	2140.3	2032.94	2034.55
ENSG00000087470.21	176.418	161.707	156.867	170.979	75.979	71.6535	70.6205	94.4986	87.6094
ENSG00000087494.16	0.896967	1.11711	1.24614	2.63188	1.21587	0.97835	1.61527	2.59073	2.88426
ENSG00000087495.17	59.1779	65.3852	61.1343	57.5841	65.8898	71.058	70.1691	65.2712	71.1151
ENSG00000087502.19	23.9993	19.2417	21.4776	21.8577	24.2915	21.8002	22.7563	22.1847	21.8348
ENSG00000087510.7	0.0656317	0.0227982	0.0366512	0	0	0.106342	0	0	0.0225333
ENSG00000087586.18	1.46577	1.77826	1.38578	0.933291	2.56109	2.7347	2.7317	2.02605	2.25333
ENSG00000087589.17	0.350036	0.341973	0.494792	0.111995	0.258696	0.467907	0.0712618	0.100611	0.2028
ENSG00000087842.11	1.4439	1.59587	1.20949	1.32527	1.13826	1.36118	1.28271	0.553359	0.833732
ENSG00000087884.16	3.21595	2.82697	2.38233	1.51193	2.25065	2.99886	2.49416	1.63492	2.32093
ENSG00000087903.13	5.20678	5.06119	4.76466	4.64947	1.24174	2.297	2.18536	1.78584	1.71253
ENSG00000087995.16	53.1724	53.1257	56.9018	51.1375	39.2457	42.8981	42.4386	41.1271	39.5452
ENSG00000088002.12	0.109386	0.136789	0.183256	0.167992	0.181087	0.255222	0.237539	0.100611	0.157733
ENSG00000088035.18	10.2385	8.52652	9.91416	13.1034	12.0294	12.0167	11.4969	13.0291	11.8074
ENSG00000088038.20	43.6451	42.7922	43.1385	49.4831	51.1183	51.2996	50.7147	51.0599	54.2827
ENSG00000088053.11	0.0437545	0.136789	0.219907	0.354651	0.465653	0.127611	0.213785	0.334782	0.518266
ENSG00000088179.9	40.6041	33.8097	35.9732	42.5767	55.9559	46.7269	47.6742	55.361	54.4855
ENSG00000088205.13	94.8816	96.5731	93.2957	77.3698	108.445	115.211	108.294	91.2288	89.029
ENSG00000088247.19	187.291	175.797	170.318	194.554	174.516	161.981	161.194	168.498	176.593
ENSG00000088256.9	52.9867	59.0701	60.108	59.656	124.278	127.462	128.604	109.565	112.419
ENSG00000088280.20	42.0918	44.7756	44.2014	48.9045	11.3826	11.804	12.3758	19.9712	19.8518
ENSG00000088298.13	8.90403	9.16487	8.0816	7.61566	10.2185	9.48574	11.1881	8.8789	9.03585
ENSG00000088305.19	18.5738	16.8479	19.3152	29.7907	37.2005	34.8803	34.7995	46.6079	47.6354
ENSG00000088320.4	0	0	0	0	0	0	0	0	0
ENSG00000088325.16	3.32534	3.85289	3.83005	3.6585	5.12218	4.89175	5.93849	4.82931	4.86719
ENSG00000088340.17	1.37827	1.68706	2.54726	4.94644	0.595001	0.638055	0.973912	2.49012	2.20826
ENSG00000088356.6	45.5922	47.3518	47.2251	39.1236	50.6268	58.8712	55.1804	45.8533	45.4496
ENSG00000088367.23	405.735	382.006	370.232	432.132	390.217	347.676	351.321	384.937	388.699
ENSG00000088386.17	0	0	0	0	0	0	0	0.0251527	0
ENSG00000088387.22	10.8074	11.2623	11.4718	16.6126	11.0981	9.76223	10.6655	15.7707	14.5565
ENSG00000088448.14	39.6415	43.6129	46.0523	70.9675	54.2227	56.9783	58.2447	71.2575	71.07
ENSG00000088451.11	2.64715	2.18862	1.70428	2.70654	2.38	2.7011	2.28038	2.66618	2.52373
ENSG00000088538.13	164.911	157.239	165.242	173.555	237.664	210.686	206.802	223.884	219.947
ENSG00000088543.15	24.9619	25.6251	24.6296	24.5642	23.5413	23.4379	25.0842	24.9012	24.5838
ENSG00000088682.14	26.7559	27.9734	26.2054	25.3855	20.23	23.7782	22.0912	21.7822	22.9612
ENSG00000088726.16	0.0437545	0	0.0916281	0	0.0258696	0.0212685	0	0	0
ENSG00000088727.14	3.91602	3.85289	5.09452	3.47184	1.81087	2.59476	1.99533	1.4337	1.8928
ENSG00000088756.13	31.0875	28.3153	29.9074	24.1909	27.4735	25.4158	25.773	23.7944	21.4517
ENSG00000088766.12	30.6213	28.2449	31.6483	24.6876	29.4494	33.198	32.0557	27.6803	26.9284
ENSG00000088782.5	0	0	0	0	0	0	0	0	0
ENSG00000088808.18	81.1864	82.3014	80.0829	93.8704	98.0199	95.8571	93.8756	96.0581	97.7719
ENSG00000088812.18	173.18	159.063	170.868	174.88	187.555	168.999	170.838	183.967	179.568
ENSG00000088826.18	11.4637	12.7442	13.7076	11.9461	19.9713	21.0983	20.5947	17.0284	17.9365
ENSG00000088827.13	0.525054	0.341973	0.58642	0.429314	2.32826	2.65856	2.1141	3.09378	3.69546
ENSG00000088832.18	101.306	101.211	97.8296	93.0736	33.0815	29.3733	30.4214	33.8102	33.1226
ENSG00000088833.18	142.093	141.098	130.533	113.488	134.47	142.414	132.143	109.062	112.824
ENSG00000088836.14	0.175018	0.364771	0.256559	0.503977	0.284565	0.148879	0.166278	0.427596	0.405599
ENSG00000088854.13	129.557	131.933	138.89	150.204	162.047	155.26	153.237	163.165	167.986
ENSG00000088876.13	9.27573	8.28691	9.20881	11.0399	11.0598	10.7948	10.5888	13.3739	12.8987
ENSG00000088881.22	50.8646	51.7063	55.5449	63.2958	39.9685	36.5818	39.5741	50.3557	47.0044
ENSG00000088882.8	46.3141	43.3393	44.5496	46.1419	9.33892	10.8682	10.0954	12.526	11.6497
ENSG00000088888.18	32.5533	32.2138	32.7479	35.0917	18.445	17.6528	16.9603	25.5048	23.3896
ENSG00000088899.16	168.564	197.592	192.236	175.683	127.382	133.205	134.305	147.847	141.216
ENSG00000088926.14	0	0.0455963	0	0.0373316	0.0258696	0.106342	0.0712618	0.075458	0.0450666
ENSG00000088930.8	112.143	105.966	108.268	97.7343	129.141	125.208	124.114	119.4	115.776
ENSG00000088970.16	19.6676	20.1536	17.8858	16.2579	23.1533	22.0129	23.8965	21.581	20.7982
ENSG00000088986.11	237.215	230.193	218.423	197.671	114.214	124.527	116.014	107.98	104.059
ENSG00000088992.18	0.568808	0.455963	0.549768	0.597306	0.543261	0.446638	0.546341	0.352138	0.585865
ENSG00000089006.17	23.6055	22.2738	23.8233	25.4602	23.412	26.5643	25.2504	24.5742	24.9443
ENSG00000089009.16	569.593	544.891	545.788	505.274	734.061	754.66	782.171	682.58	735.356
ENSG00000089012.14	0	0	0	0	0	0	0	0	0
ENSG00000089022.14	59.384	72.4455	75.0067	79.0167	77.9546	85.5576	88.1953	101.183	98.0588
ENSG00000089041.17	0.415667	0.205184	0.201582	0.597306	0.0776088	0.106342	0.166278	0.150916	0.247866
ENSG00000089048.15	26.2527	31.2107	29.266	26.1882	28.5859	37.7516	35.0846	27.6931	31.8621
ENSG00000089050.16	31	24.8728	26.6638	27.4948	36.4761	31.5199	33.9919	32.3715	32.3578
ENSG00000089053.13	70.7947	70.1044	75.1533	81.6443	65.9933	69.8457	72.3783	76.3132	79.9706
ENSG00000089057.15	106.345	94.2704	104.786	132.005	146.111	125.442	132.286	159.066	150.297
ENSG00000089060.12	2.07834	2.485	2.19907	3.75183	2.45761	2.93505	2.30413	4.85447	4.59679
ENSG00000089063.15	53.7961	45.3684	47.3351	44.3687	24.7831	22.4383	21.2598	21.5307	19.5138
ENSG00000089091.17	14.3077	13.4965	12.6447	14.8393	17.0481	15.7387	15.7251	16.2738	15.8184
ENSG00000089094.20	64.7785	67.2318	68.2996	67.6449	109.687	107.938	111.287	105.365	104.171
ENSG00000089101.19	1.22513	1.82385	1.75926	1.00795	0.776088	0.765665	0.688864	0.528206	0.450666
ENSG00000089116.4	0.63444	0.889129	1.06289	1.25061	0.879566	0.872008	0.90265	0.980955	1.39706
ENSG00000089123.16	3.82852	4.14927	3.77508	4.38647	4.47544	4.38131	4.8458	5.05569	5.02492
ENSG00000089127.15	0	0	0	0.0186658	0	0.0212685	0	0	0
ENSG00000089154.11	97.6162	111.711	112.098	123.362	117.681	115.488	112.499	146.011	141.915
ENSG00000089157.16	630.959	690.104	677.887	614.856	993.952	1050.11	1099.79	927.565	983.51
ENSG00000089159.17	39.8603	42.0854	42.9186	49.0725	35.9329	37.4113	37.3412	49.8023	49.6859
ENSG00000089163.4	3.30346	2.84977	3.24363	3.30385	3.80283	4.57272	4.75079	4.65325	4.48412
ENSG00000089169.15	5.73184	5.35757	5.53434	6.99968	1.91435	1.80782	1.66278	3.54653	2.99693
ENSG00000089177.19	8.42273	7.84257	8.7963	6.53304	9.77871	9.33686	9.24028	8.55191	8.65278
ENSG00000089195.15	30.0593	28.9309	26.6454	24.5642	37.1487	36.1352	36.8899	27.7686	29.9918
ENSG00000089199.10	305.866	300.503	265.96	247.919	220.512	218.534	211.41	204.869	217.063
ENSG00000089220.5	378.104	373.685	354.307	343.115	326.992	326.493	339.8	312.472	315.849
ENSG00000089225.20	0	0	0	0.0186658	0	0	0.0475079	0.0251527	0
ENSG00000089234.16	29.6874	29.6148	28.5147	28.3161	36.7089	38.0706	37.1037	31.8684	32.8535
ENSG00000089248.7	87.4433	82.2558	80.7793	67.8503	109.506	122.443	121.24	91.8576	93.2878
ENSG00000089250.20	2.45025	3.03216	3.37191	2.83721	2.48348	2.38207	2.35164	2.49012	2.59133
ENSG00000089280.19	409.979	478.556	417.586	423.322	314.134	361.458	354.195	348.591	343.25
ENSG00000089289.16	66.7256	66.7531	67.365	56.8934	87.6979	92.4328	96.9398	92.5619	92.8146
ENSG00000089327.15	0	0.0227982	0.0183256	0.0186658	0.0776088	0.0850739	0	0.0251527	0.0675999
ENSG00000089335.22	60.195	60.1813	61.6531	62.9884	55.9699	59.6585	58.814	59.3183	61.4203
ENSG00000089351.15	86.5463	113.102	104.364	102.905	111.498	120.869	122.642	120.758	119.314
ENSG00000089356.19	0	0	0	0	0	0	0	0	0
ENSG00000089472.18	3.41285	2.66739	2.63889	4.10648	2.17305	2.08431	2.18536	2.56557	2.14066
ENSG00000089486.17	76.4391	81.3439	78.9651	67.3463	58.4911	62.5932	60.7626	56.1156	55.5671
ENSG00000089505.18	5.05714	5.07579	5.27301	4.84957	5.41735	4.76563	4.67026	5.27653	5.43097
ENSG00000089558.9	0.284404	0.25078	0.201582	0.503977	0.232826	0.170148	0.308801	0.905497	0.608399
ENSG00000089597.18	204.136	208.375	200.464	208.535	164.712	168.064	168.796	169.001	174.701
ENSG00000089639.11	41.0636	45.9611	47.7199	70.6315	30.3192	30.2225	29.0273	61.8001	64.2424
ENSG00000089682.17	32.5096	25.8531	28.5147	29.8467	33.3976	33.2639	33.1843	32.4218	30.7805
ENSG00000089685.15	0.24065	0.296376	0.0549768	0.0373316	0.388044	0.552981	0.593849	0.201221	0.2028
ENSG00000089692.9	0.853212	0.911927	1.11786	1.79192	1.37109	1.29738	1.85281	4.40172	4.32639
ENSG00000089693.11	216.606	204.773	189.853	185.968	216.787	206.219	210.056	190.406	196.175
ENSG00000089723.10	14.1108	14.4996	13.4144	13.4581	14.4611	14.42	16.4852	14.7395	13.9481
ENSG00000089737.18	328.443	336.638	315.897	285.68	225.945	230.614	219.914	211.132	218.776
ENSG00000089775.12	10.7855	12.5618	14.3856	15.6046	16.3237	19.1416	17.9105	18.2105	17.1253
ENSG00000089818.18	181.107	156.752	161.77	158.081	189.391	176.872	180.134	161.849	162.924
ENSG00000089820.17	3.32534	4.33165	4.39815	6.91923	2.32826	2.10558	2.04284	4.29356	4.02197
ENSG00000089847.13	4.24418	3.92129	4.32485	5.61841	3.59587	4.36004	4.63202	5.43298	5.16012
ENSG00000089876.12	40.276	38.6657	41.5991	36.3797	28.6118	28.8401	31.5927	30.3341	30.7129
ENSG00000089902.10	19.4489	16.5971	17.8125	21.5964	19.5574	18.7588	19.312	24.9263	23.1868
ENSG00000089916.18	132.292	120.124	124.797	129.41	145.542	127.015	123.14	129.285	129.138
ENSG00000090006.18	13.6951	21.7267	20.4331	31.4332	14.9785	18.4823	18.4806	36.3708	35.6927
ENSG00000090013.11	5.22866	5.90473	5.20447	4.29314	8.56283	10.4003	10.4755	8.19977	7.75145
ENSG00000090020.11	24.5681	28.019	25.2893	28.4094	30.1639	28.0106	29.5024	29.0513	31.7269
ENSG00000090054.16	30.6719	28.0901	30.6771	27.4201	33.9546	34.0123	35.9247	32.6733	31.2311
ENSG00000090060.19	160.491	142.055	146.825	145.388	181.527	170.552	167.204	152.023	154.804
ENSG00000090061.17	34.9379	31.8718	32.1431	30.2013	57.922	54.5111	55.0379	43.6147	45.6299
ENSG00000090097.22	238.527	258.326	245.6	288.891	238.88	251.436	259.631	265.084	277.197
ENSG00000090104.12	0.24065	0.410367	0.311535	0.0933291	0.0258696	0	0.0475079	0	0.0225333
ENSG00000090238.12	27.259	31.5071	30.1456	33.2438	22.1702	24.2673	25.9868	27.5422	29.451
ENSG00000090263.16	45.5265	41.8119	39.2535	39.5156	52.567	56.0425	55.6792	45.8785	45.2694
ENSG00000090266.13	65.0191	78.7221	72.8077	57.7894	30.6296	36.7094	33.9444	28.2716	27.3329
ENSG00000090273.14	115.752	138.317	132.018	97.9209	114.473	145.881	139.863	102.12	110.593
ENSG00000090316.16	95.2754	117.73	114.04	97.025	103.375	117.104	114.446	101.365	99.1014
ENSG00000090339.9	0.546931	0.319174	0.329861	0.242656	0.0517392	0.0850739	0.166278	0.0503054	0.0675999
ENSG00000090372.15	167.361	168.479	170.337	168.907	223.462	227.743	229.131	205.9	216.027
ENSG00000090376.11	0.78758	0.729542	1.00791	0.933291	2.12131	2.14812	2.01908	1.53431	1.78013
ENSG00000090382.7	0.481299	0.205184	0.219907	0.0373316	0.827827	0.808202	0.261293	0.452748	0.2028
ENSG00000090402.8	0.0437545	0	0.0916281	0	0.0776088	0.0212685	0.0237539	0	0.0225333
ENSG00000090432.7	34.8286	34.1745	37.8607	30.8173	40.6153	43.9407	39.099	35.3898	35.1294
ENSG00000090447.12	6.91321	7.06743	6.43229	9.25825	9.33892	9.93238	9.50158	9.10527	11.4694
ENSG00000090470.15	19.3614	22.0686	21.4959	23.4816	18.1605	19.2905	19.312	20.4491	23.1417
ENSG00000090487.11	46.2047	46.2803	49.5708	48.5685	45.8927	46.5567	47.4604	45.803	42.4527
ENSG00000090512.12	0.0437545	0.0227982	0.0549768	0.0373316	0.0258696	0.191416	0	0.100611	0.180266
ENSG00000090520.12	83.9545	86.1402	84.4358	72.1106	51.4782	58.4435	58.2257	48.2667	50.2549
ENSG00000090530.10	1.42202	2.00624	1.68596	1.64259	0.931305	1.31865	1.04517	0.855191	0.923865
ENSG00000090534.20	0.218772	0.364771	0.274884	0.653304	0.258696	0.148879	0.261293	0.503054	0.518266
ENSG00000090539.16	18.4644	20.5868	24.1898	37.705	13.6591	12.8036	13.4685	27.6679	26.6569
ENSG00000090554.13	0.113105	0.15366	0.170428	0.442193	0.176689	0.428985	0.157251	0.403952	0.349717
ENSG00000090565.17	106.258	123.726	113.875	120.283	128.494	131.673	127.701	143.169	140.811
ENSG00000090581.11	20.3021	25.9215	23.695	21.9323	20.4111	22.8211	22.495	25.1778	24.0205
ENSG00000090612.22	31.3501	29.4324	30.054	28.2601	27.8874	26.5643	25.8443	24.549	26.409
ENSG00000090615.16	79.1518	94.4984	95.5498	103.017	65.0879	72.5043	67.5087	90.0214	89.4121
ENSG00000090621.15	112.755	130.497	124.816	123.306	122.699	132.971	129.055	128.857	131.009
ENSG00000090659.18	0	0	0	0	0	0	0	0	0
ENSG00000090661.12	31.7876	38.3465	35.2585	37.2197	20.6439	19.5032	21.6161	23.4171	21.4968
ENSG00000090674.16	13.8247	15.5256	16.9461	17.5106	12.5361	11.9316	11.2313	15.5184	16.2765
ENSG00000090686.16	81.8427	79.7936	79.5698	86.3294	81.3599	83.4575	82.1174	90.9772	90.6064
ENSG00000090776.6	14.2421	16.3691	16.1082	12.6368	21.5752	24.8203	21.9011	18.1351	18.6125
ENSG00000090857.14	38.7039	37.0051	38.2991	45.1597	35.6317	32.018	30.9274	37.1387	37.9012
ENSG00000090861.17	153.797	157.193	161.54	172.659	157.003	165.065	155.897	162.436	166.251
ENSG00000090863.12	215.053	229.851	225.9	242.749	189.779	200.264	187.039	220.413	211.452
ENSG00000090889.12	1.70642	2.23422	1.72261	1.30661	0.979423	0.574249	0.855142	0.679122	1.0816
ENSG00000090905.19	111.727	96.2311	100.333	149.737	113.154	97.2608	100.147	138.088	141.712
ENSG00000090924.15	51.3896	46.7363	47.3534	73.6927	47.2379	41.9202	41.2606	65.2964	60.9976
ENSG00000090932.11	18.3331	23.2541	22.8154	19.5058	15.1337	16.9084	16.6515	17.5314	16.9
ENSG00000090971.5	62.722	76.1687	76.2712	61.7839	41.6759	54.8089	53.9927	47.0858	45.0891
ENSG00000090975.14	39.3571	43.4761	45.1543	52.1896	39.4511	36.1564	37.745	52.8709	52.7054
ENSG00000090989.18	82.7397	78.8589	79.2583	70.4448	95.6657	95.219	98.4601	84.9406	87.5644
ENSG00000091009.8	43.516	35.6543	38.9857	42.8407	49.7345	41.8502	44.5123	44.7952	41.8824
ENSG00000091010.6	0.0656317	0.182385	0.0366512	0.0559975	0.155218	0.0850739	0.166278	0.075458	0.157733
ENSG00000091039.17	191.863	174.406	190.641	189.346	109.196	103.301	101.501	118.821	113.162
ENSG00000091073.20	4.57825	5.23628	4.69026	4.65731	6.38461	7.32168	6.11545	5.2886	7.15815
ENSG00000091106.19	0.0218772	0.0683945	0	0.0186658	0.0517392	0.0638055	0.0237539	0	0
ENSG00000091127.14	11.5074	12.881	12.553	12.5621	9.64936	11.3148	12.3758	10.7653	10.8836
ENSG00000091128.13	0.262527	0.0911927	0.109954	0.22399	0.155218	0.0638055	0.0950158	0.326985	0.157733
ENSG00000091129.22	307.113	275.197	289.142	305.261	319.929	289.4	287.874	336.115	322.812
ENSG00000091136.15	31.3282	34.1517	35.0752	43.51	27.5511	25.4371	29.5737	39.8922	39.5234
ENSG00000091137.14	0	0	0.0366512	0.0186658	0.0517392	0.0212685	0	0	0.0901332
ENSG00000091138.13	0	0	0	0	0	0	0	0	0
ENSG00000091140.15	90.9218	80.204	87.6331	78.1725	80.0146	84.3083	80.2408	71.0312	68.5012
ENSG00000091157.15	92.4094	83.0309	86.3705	89.3533	98.7184	90.3911	86.9249	87.808	88.3172
ENSG00000091164.13	118.006	108.405	104.768	97.7156	163.418	158.599	160.197	137.359	131.887
ENSG00000091181.20	2.14397	1.50468	2.30903	0.485311	0.103478	0.0850739	0.190032	0.075458	0.157733
ENSG00000091262.17	0.0437545	0.0455963	0.0183256	0.111995	0.0517392	0.0638055	0.0475079	0.075458	0.0450666
ENSG00000091317.8	11.4199	10.9203	11.93	10.0235	6.64848	7.23128	7.07867	7.44519	6.10652
ENSG00000091409.16	152.9	146.569	146.77	130.399	127.744	132.12	122.475	97.6679	94.4145
ENSG00000091428.18	75.4108	69.6484	67.9331	67.6823	43.8748	42.1967	44.0398	42.9105	43.354
ENSG00000091436.17	2.27523	3.21454	2.69387	1.88525	4.11326	4.46638	3.96691	2.3895	2.79413
ENSG00000091482.8	0.0218772	0	0	0	0	0	0.142524	0.0503054	0
ENSG00000091483.8	79.5456	71.7231	73.6506	69.9035	54.2744	60.6577	60.5013	51.3112	50.3394
ENSG00000091490.11	12.6232	11.8778	11.765	12.3941	8.5887	7.80553	7.95757	7.67157	7.79652
ENSG00000091513.16	15.6422	16.3007	14.8071	13.5327	13.8661	17.0148	13.0172	13.2303	13.5425
ENSG00000091527.17	206.696	212.16	206.383	187.629	251.97	262.432	258.039	228.839	224.139
ENSG00000091536.20	0.175018	0.273578	0.568094	1.67992	1.70739	1.44626	0.973912	3.16924	3.51519
ENSG00000091542.9	58.4997	70.5831	63.9381	58.3867	79.8077	85.6695	85.9893	70.352	73.8867
ENSG00000091583.11	0	0	0	0	0	0	0	0	0
ENSG00000091592.17	2.90333	1.59952	1.57637	1.39508	2.4113	2.00945	2.03262	1.84746	2.05211
ENSG00000091622.16	43.4044	46.873	45.026	44.742	43.9007	44.6213	45.465	49.1986	50.4971
ENSG00000091640.8	66.5068	69.808	62.3071	47.1685	54.5072	65.0816	59.9312	46.5073	48.6719
ENSG00000091651.9	2.53776	2.4394	2.52893	2.2959	6.2087	6.74211	6.05725	4.60294	5.22772
ENSG00000091656.19	139.008	109.477	116.844	173.088	214.976	168.127	153.997	199.008	202.056
ENSG00000091664.9	22.3148	20.8147	21.9174	24.9375	14.0213	14.7603	13.6823	15.1168	14.7818
ENSG00000091704.10	0.0218772	0	0.109954	0.0746633	0	0	0	0.0251527	0
ENSG00000091732.17	19.5364	23.5505	21.6792	16.6126	22.015	25.3946	23.1126	19.0406	19.3561
ENSG00000091831.25	0.0218772	0.0455963	0.0549768	0.0373316	0.0258696	0.106342	0.0712618	0.100611	0.0450666
ENSG00000091844.8	37.6945	33.6957	38.2639	47.6352	48.0398	41.8776	43.2797	56.3169	53.6518
ENSG00000091879.14	1.33451	1.39069	1.4294	1.15728	0.181087	0.297759	0.166278	0.201221	0.337999
ENSG00000091947.10	9.801	10.6239	12.1865	10.0235	6.36392	8.42232	8.07634	6.66546	6.62479
ENSG00000091972.18	184.578	176.663	173.324	165.361	153.95	150.389	154.448	144.829	139.468
ENSG00000091986.16	57.0777	51.4783	52.5395	47.0379	18.4709	34.0721	20.951	14.9407	16.0888
ENSG00000092009.10	0	0	0	0	0	0	0	0	0
ENSG00000092010.15	21.8991	19.9712	22.8887	23.4443	12.5209	13.8032	13.9436	13.6831	15.9986
ENSG00000092020.11	38.5258	33.8553	36.5596	29.044	26.4129	27.2024	27.4833	25.5048	23.5924
ENSG00000092036.19	1.11574	0.766475	1.16331	1.10128	0.415207	0.66783	0.78388	0.381063	0.179365
ENSG00000092051.18	222.229	259.238	253.498	306.213	179.431	179.442	185.518	256.96	267.966
ENSG00000092054.13	0.0726324	0.182385	0.128279	0.205324	0.155218	0.143562	0.899799	0.150916	0.1352
ENSG00000092067.7	0	0	0	0.0186658	0	0	0	0	0.0225333
ENSG00000092068.21	11.6752	12.2264	10.9613	17.2216	3.10435	3.63691	2.9215	5.28231	5.5193
ENSG00000092094.11	13.4764	14.8872	16.8229	28.2227	11.7707	12.4633	12.9221	22.9644	21.4517
ENSG00000092096.19	172.021	208.649	198.247	237.168	124.614	126.016	131.716	168.699	165.192
ENSG00000092098.18	21.0293	25.58	24.4178	26.3323	12.9519	13.6099	13.1036	17.9246	16.1498
ENSG00000092108.22	53.3804	51.3415	49.2226	45.19	42.659	43.9407	41.7119	40.0682	36.4589
ENSG00000092140.16	32.9471	26.6739	30.109	36.9397	30.6037	29.7759	28.6235	32.3463	29.7214
ENSG00000092148.14	269.79	260.72	272.594	266.996	93.0788	90.859	86.0368	106.823	104.014
ENSG00000092199.19	453.813	526.589	470.442	358.664	488.716	549.486	508.493	412.114	416.346
ENSG00000092200.13	0.0875089	0.113991	0.219907	0.111995	0.0517392	0.0850739	0.0475079	0.100611	0.0675999
ENSG00000092201.10	224.992	239.068	227.542	204.132	270.557	285.134	268.614	236.977	252.447
ENSG00000092203.15	103.261	95.6839	95.8063	83.2869	84.9816	88.4131	82.7825	74.0243	72.0615
ENSG00000092208.19	13.4983	16.5971	17.0062	12.0955	15.0044	17.9506	17.9105	14.5382	13.9256
ENSG00000092295.12	2.12209	2.12023	2.73052	5.59975	6.38979	5.63615	7.05492	17.7578	20.4828
ENSG00000092330.19	39.029	36.4315	35.6983	33.2625	42.7624	44.6213	44.4199	39.3891	38.4193
ENSG00000092345.14	0.24065	0.159587	0.164931	0.205324	0.155218	0.340296	0.0712618	0.0503054	0.0901332
ENSG00000092377.15	0.63444	0.433165	0.769676	0.317319	0.672609	0.467907	0.593849	0.427596	0.608399
ENSG00000092421.17	81.2958	79.8164	84.3711	122.093	70.6499	62.8271	65.8934	93.0146	90.9894
ENSG00000092439.16	20.1708	19.5656	21.8991	26.2068	18.0828	15.2048	16.0814	25.1778	25.7105
ENSG00000092445.12	58.9154	57.4514	59.9981	49.9684	48.7124	49.5556	48.9331	50.2299	48.1536
ENSG00000092470.12	5.07552	4.53684	4.14159	3.67717	2.84565	2.31826	2.63669	2.43981	2.45613
ENSG00000092529.25	0.522866	0.935865	0.777922	1.68758	1.02444	1.1049	1.31359	4.10366	3.32208
ENSG00000092531.10	3.58787	2.91817	3.73843	6.06639	2.84565	3.40296	2.66044	5.78512	4.91226
ENSG00000092607.15	0.0218772	0.0683945	0.0733025	0.0933291	0.0258696	0.0638055	0.0950158	0	0
ENSG00000092621.13	88.7341	96.8922	98.5002	50.5284	325.698	371.901	355.193	192.971	191.758
ENSG00000092758.18	0.0437545	0.205184	0	0.0933291	0.103478	0.0212685	0.0950158	0.301832	0.247866
ENSG00000092820.19	71.7136	69.4204	63.9564	37.2757	40.1237	48.7474	40.8568	24.9766	24.719
ENSG00000092841.19	522.013	633.972	596.975	411.544	328.462	419.711	428.782	383.503	364.134
ENSG00000092847.14	60.9937	57.383	62.472	71.6581	94.6827	86.7329	85.1579	95.3538	95.2482
ENSG00000092850.12	4.06917	4.71922	4.48978	6.15972	2.30239	1.51006	1.54401	4.55264	4.39399
ENSG00000092853.14	4.1348	4.17207	4.41647	3.43451	4.37196	5.10444	5.27337	3.67229	3.37999
ENSG00000092871.17	20.5208	21.6583	20.3048	21.391	25.3263	24.3311	23.3264	23.7441	23.5924
ENSG00000092929.13	0.24065	0.547156	0.641397	1.23194	0.388044	0.744397	0.831388	1.20733	0.901332
ENSG00000092931.12	15.511	17.4178	19.6229	20.9391	11.3568	12.8674	11.1199	15.8713	15.5254
ENSG00000092964.18	1064.06	1179.35	1125.17	1273.63	1099.22	1138.78	1138.93	1218.6	1147.46
ENSG00000092969.12	78.7618	73.3595	69.7411	69.5644	37.7453	34.4065	32.4552	31.8513	30.3149
ENSG00000092978.11	27.4122	23.8013	27.69	22.679	23.0498	24.3099	24.6328	22.4865	21.1813
ENSG00000093000.19	55.8725	55.7329	52.7752	51.644	79.6307	80.9764	82.6841	73.191	71.6094
ENSG00000093009.11	0.0656317	0.113991	0.109954	0.0373316	0.0517392	0.127611	0.308801	0	0.0675999
ENSG00000093010.15	24.8525	28.5661	27.1586	26.5241	23.1533	28.0957	26.0106	23.2159	24.0656
ENSG00000093072.19	42.6606	39.6688	39.9865	29.1933	23.0498	24.1397	21.9486	16.802	17.4858
ENSG00000093100.13	12.4761	12.0823	10.8929	16.279	12.3282	11.2563	14.7676	12.1508	14.7886
ENSG00000093134.17	0	0	0	0	0.0258696	0	0	0	0
[truncated: 60,698 more rows]

## Sheet: deseq2.short.inhouse.SCR-KD
DESeq2 results comparing SCR and KD in motor neurons using in-house short-read RNA-seq.
gene_id	gene_type	gene_name	baseMean	log2FoldChange	lfcSE	stat	pvalue	padj
ENSG00000227232.5	unprocessed_pseudogene	WASH7P	292.136	0.354467	0.194728	1.82032	0.0687098	0.11595
ENSG00000238009.6	lncRNA	ENSG00000238009	17.8944	-0.244281	0.481017	-0.507842	0.611564	0.697238
ENSG00000268903.1	processed_pseudogene	ENSG00000268903	131.602	-0.00869918	0.320023	-0.027183	0.978314	0.984135
ENSG00000269981.1	processed_pseudogene	ENSG00000269981	17.3777	0.120661	0.373761	0.322828	0.746825	0.811938
ENSG00000241860.7	lncRNA	ENSG00000241860	272.74	0.189245	0.314714	0.601323	0.547625	0.641207
ENSG00000279457.4	unprocessed_pseudogene	WASH9P	352.968	-0.213657	0.151405	-1.41116	0.158198	0.235179
ENSG00000228463.10	transcribed_processed_pseudogene	ENSG00000228463	384.964	0.847865	0.110883	7.64647	2.06575e-14	2.23704e-13
ENSG00000236679.2	processed_pseudogene	RPL23AP24	9.59279	1.1559	0.87292	1.32417	0.185446	0.26829
ENSG00000290385.1	lncRNA	ENSG00000290385	304.943	-0.00227635	0.28497	-0.00798803	0.993627	0.995589
ENSG00000250575.1	unprocessed_pseudogene	ENSG00000250575	374.932	0.200483	0.185138	1.08288	0.27886	0.376745
ENSG00000230021.10	transcribed_processed_pseudogene	ENSG00000230021	21.3405	0.154242	0.371033	0.41571	0.677622	0.754714
ENSG00000225972.1	unprocessed_pseudogene	MTND1P23	13.1632	0.512636	0.566794	0.904449	0.365757	0.468033
ENSG00000225630.1	unprocessed_pseudogene	MTND2P28	1331.39	-0.199701	0.220219	-0.906832	0.364496	0.4668
ENSG00000237973.1	unprocessed_pseudogene	MTCO1P12	1459.38	-0.639619	0.200768	-3.18586	0.00144326	0.00375563
ENSG00000248527.1	unprocessed_pseudogene	MTATP6P1	10354.9	-0.236544	0.106291	-2.22545	0.0260513	0.0499034
ENSG00000291215.1	lncRNA	ENSG00000291215	1624.66	0.253978	0.195461	1.29938	0.193814	0.27863
ENSG00000237491.10	lncRNA	LINC01409	66.548	0.66628	0.192696	3.45767	0.000544859	0.00154084
ENSG00000225880.6	lncRNA	LINC00115	63.0667	0.614949	0.187786	3.27473	0.00105761	0.00283222
ENSG00000228794.12	lncRNA	LINC01128	3352.86	0.360268	0.112743	3.19547	0.00139602	0.00364485
ENSG00000288531.1	lncRNA	ENSG00000288531	91.3337	1.19413	0.250205	4.77259	1.8187e-06	7.859e-06
ENSG00000230699.2	lncRNA	ENSG00000230699	338.092	-0.646376	0.123359	-5.2398	1.60751e-07	7.96621e-07
ENSG00000223764.2	lncRNA	LINC02593	184.02	-0.695901	0.288117	-2.41534	0.0157205	0.03195
ENSG00000187634.13	protein_coding	SAMD11	662.255	0.208834	0.266661	0.783146	0.433542	0.534683
ENSG00000188976.11	protein_coding	NOC2L	5848.59	-0.0609584	0.113913	-0.535132	0.592558	0.681422
ENSG00000187961.15	protein_coding	KLHL17	1118.58	0.16313	0.387918	0.420529	0.674099	0.751817
ENSG00000187583.11	protein_coding	PLEKHN1	14.9854	-0.306615	0.521673	-0.587754	0.556698	0.648977
ENSG00000272512.1	lncRNA	ENSG00000272512	295.233	1.2331	0.142752	8.63805	5.71829e-18	8.28689e-17
ENSG00000188290.11	protein_coding	HES4	1727.94	-0.580104	0.197757	-2.93342	0.00335251	0.00805487
ENSG00000187608.10	protein_coding	ISG15	86.7251	0.607831	0.181639	3.34637	0.000818783	0.00224159
ENSG00000188157.15	protein_coding	AGRN	20427.7	0.11459	0.188027	0.609433	0.542237	0.636505
ENSG00000242590.1	lncRNA	ENSG00000242590	48.5561	-0.396657	0.338507	-1.17178	0.241284	0.334553
ENSG00000291156.1	lncRNA	ENSG00000291156	34.9743	0.0569135	0.277954	0.204759	0.83776	0.883024
ENSG00000131591.18	protein_coding	C1orf159	600.363	0.0679179	0.155785	0.435971	0.662857	0.742722
ENSG00000078808.20	protein_coding	SDF4	3371.73	-0.16649	0.0912163	-1.82523	0.0679669	0.114913
ENSG00000176022.7	protein_coding	B3GALT6	2335.97	-0.888841	0.0980707	-9.06326	1.26605e-19	2.11764e-18
ENSG00000184163.3	protein_coding	C1QTNF12	9.514	-0.998413	0.502692	-1.98613	0.0470187	0.083608
ENSG00000260179.1	lncRNA	ENSG00000260179	11.0224	1.63754	0.494088	3.31427	0.000918834	0.00248935
ENSG00000160087.21	protein_coding	UBE2J2	2230.44	0.0319548	0.0678167	0.471193	0.637503	0.72003
ENSG00000230415.1	lncRNA	LINC01786	24.5854	0.0445992	0.490197	0.0909821	0.927507	0.948481
ENSG00000162572.21	protein_coding	SCNN1D	240.48	0.224816	0.30422	0.738991	0.459912	0.559485
ENSG00000131584.19	protein_coding	ACAP3	8904.58	0.147013	0.195485	0.752044	0.452025	0.55218
ENSG00000169972.12	protein_coding	PUSL1	381.392	-0.530232	0.122283	-4.33611	1.45026e-05	5.42712e-05
ENSG00000127054.22	protein_coding	INTS11	1929.51	-0.484523	0.210654	-2.30009	0.0214429	0.0420281
ENSG00000240731.1	lncRNA	ENSG00000240731	13.3151	0.0323909	0.722007	0.0448623	0.964217	0.973743
ENSG00000224051.7	protein_coding	CPTP	1273.58	0.219522	0.0785745	2.79381	0.00520911	0.0119554
ENSG00000169962.5	protein_coding	TAS1R3	95.8411	1.6425	0.169481	9.69136	3.2812e-22	6.60004e-21
ENSG00000107404.21	protein_coding	DVL1	3623.98	-0.108493	0.0727262	-1.4918	0.135752	0.207026
ENSG00000162576.17	protein_coding	MXRA8	32.8943	-0.299584	0.366208	-0.818069	0.413318	0.515398
ENSG00000175756.14	protein_coding	AURKAIP1	1906.3	-0.598154	0.130302	-4.59054	4.42108e-06	1.79979e-05
ENSG00000221978.13	protein_coding	CCNL2	5282.53	0.147359	0.462241	0.318792	0.749884	0.814243
ENSG00000224870.9	lncRNA	MRPL20-AS1	926.898	-0.395695	0.0794714	-4.97909	6.38834e-07	2.93632e-06
ENSG00000242485.6	protein_coding	MRPL20	1636.49	-0.306909	0.126278	-2.43042	0.0150815	0.030798
ENSG00000272455.1	lncRNA	MRPL20-DT	157.616	1.05801	0.132524	7.9835	1.42244e-15	1.70357e-14
ENSG00000235098.9	protein_coding	ANKRD65	91.3738	2.19721	0.247545	8.876	6.9305e-19	1.07937e-17
ENSG00000179403.12	protein_coding	VWA1	588.978	-1.46845	0.1591	-9.22978	2.71197e-20	4.73887e-19
ENSG00000215915.10	protein_coding	ATAD3C	69.1912	1.97787	0.319535	6.18986	6.02194e-10	4.12459e-09
ENSG00000160072.20	protein_coding	ATAD3B	792.52	-0.0107381	0.380613	-0.0282128	0.977492	0.983513
ENSG00000290916.1	lncRNA	ENSG00000290916	18.8427	1.44262	0.472144	3.05547	0.00224709	0.00563032
ENSG00000197785.14	protein_coding	ATAD3A	1538.93	-0.134774	0.0811385	-1.66104	0.0967063	0.155258
ENSG00000205090.9	protein_coding	TMEM240	883.112	0.175996	0.0862894	2.0396	0.04139	0.0748762
ENSG00000160075.12	protein_coding	SSU72	4635.39	0.0993689	0.110177	0.901901	0.367109	0.469347
ENSG00000215014.5	lncRNA	ENSG00000215014	51.39	-0.00754878	0.226011	-0.0334	0.973356	0.980356
ENSG00000228594.4	protein_coding	FNDC10	1236.06	-1.15276	0.0961335	-11.9913	3.94863e-33	1.56008e-31
ENSG00000286989.1	lncRNA	ENSG00000286989	80.1254	-1.47451	0.268275	-5.49628	3.87889e-08	2.09362e-07
ENSG00000272106.1	lncRNA	ENSG00000272106	1164	-0.286637	0.073982	-3.87441	0.000106881	0.000345895
ENSG00000197530.13	protein_coding	MIB2	2951.61	0.133228	0.148801	0.895342	0.370604	0.472913
ENSG00000189409.14	protein_coding	MMP23B	43.364	0.34908	0.468441	0.745194	0.456155	0.556046
ENSG00000248333.9	protein_coding	CDK11B	2997.63	0.473478	0.092425	5.12284	3.0097e-07	1.43467e-06
ENSG00000189339.12	protein_coding	SLC35E2B	17053.2	0.0924157	0.0449538	2.05579	0.0398023	0.0723597
ENSG00000008128.23	protein_coding	CDK11A	1222.22	0.596017	0.144173	4.13405	3.56432e-05	0.000125043
ENSG00000268575.1	lncRNA	ENSG00000268575	649.573	0.412495	0.169485	2.43382	0.0149404	0.0305393
ENSG00000290854.1	lncRNA	ENSG00000290854	438.268	-0.176836	0.101792	-1.73722	0.0823481	0.135481
ENSG00000215790.9	transcribed_unprocessed_pseudogene	SLC35E2A	131.742	0.591646	0.204427	2.89416	0.00380169	0.00903004
ENSG00000008130.15	protein_coding	NADK	2387.76	0.174343	0.0537875	3.24133	0.00118974	0.00315275
ENSG00000078369.19	protein_coding	GNB1	32634.3	-0.439595	0.0473241	-9.28904	1.55691e-20	2.77479e-19
ENSG00000231050.3	lncRNA	GNB1-DT	50.7084	0.512793	0.218805	2.3436	0.0190985	0.0379053
ENSG00000178821.13	protein_coding	TMEM52	88.2824	-0.325945	0.189803	-1.71728	0.0859285	0.140299
ENSG00000142609.20	protein_coding	CFAP74	25.0423	-2.04993	0.344538	-5.9498	2.68477e-09	1.7022e-08
ENSG00000067606.17	protein_coding	PRKCZ	4561.12	-0.307011	0.0766099	-4.00746	6.13752e-05	0.000206792
ENSG00000182873.5	lncRNA	PRKCZ-AS1	175.999	1.06449	0.114362	9.30804	1.30213e-20	2.33847e-19
ENSG00000162585.17	protein_coding	FAAP20	1365.12	-0.287771	0.113901	-2.5265	0.0115205	0.0242519
ENSG00000157933.11	protein_coding	SKI	3638.77	0.548847	0.0594266	9.23572	2.56565e-20	4.49576e-19
ENSG00000116151.14	protein_coding	MORN1	167.205	-0.693396	0.136018	-5.09781	3.43608e-07	1.62553e-06
ENSG00000269896.2	transcribed_processed_pseudogene	ENSG00000269896	26.47	-1.07128	0.360304	-2.97328	0.00294637	0.00717551
ENSG00000272420.1	lncRNA	ENSG00000272420	8.97837	-0.286436	0.752972	-0.380407	0.703643	0.776781
ENSG00000157916.20	protein_coding	RER1	3334	0.333559	0.0718687	4.64123	3.46338e-06	1.43577e-05
ENSG00000157911.11	protein_coding	PEX10	760.373	-0.626866	0.122314	-5.12505	2.97454e-07	1.41899e-06
ENSG00000149527.18	protein_coding	PLCH2	534.222	-0.209467	0.157106	-1.33328	0.182439	0.264818
ENSG00000157881.16	protein_coding	PANK4	1203.18	0.0625055	0.0606754	1.03016	0.302933	0.402831
ENSG00000157870.17	protein_coding	PRXL2B	3605.89	-0.37638	0.0497261	-7.56906	3.75925e-14	3.98812e-13
ENSG00000142606.16	protein_coding	MMEL1	167.955	-0.180741	0.174409	-1.03631	0.300059	0.39966
ENSG00000215912.13	protein_coding	TTC34	16.7653	-1.58889	0.611712	-2.59745	0.00939177	0.0202756
ENSG00000142611.17	protein_coding	PRDM16	12.1157	0.764744	0.52094	1.46801	0.142102	0.215032
ENSG00000130762.15	protein_coding	ARHGEF16	11.4531	-0.980069	0.565213	-1.73398	0.0829211	0.136244
ENSG00000162591.17	protein_coding	MEGF6	219.573	-0.898347	0.30573	-2.93836	0.00329951	0.00794788
ENSG00000238260.3	lncRNA	ENSG00000238260	38.2657	0.714248	0.297779	2.39858	0.0164586	0.0332592
ENSG00000158109.15	protein_coding	TPRG1L	1099.81	0.817643	0.0913264	8.95298	3.46026e-19	5.53141e-18
ENSG00000116213.16	protein_coding	WRAP73	555.366	0.269931	0.21234	1.27122	0.20365	0.290485
ENSG00000078900.15	protein_coding	TP73	15.2762	0.271739	0.408413	0.665355	0.505824	0.602985
ENSG00000227372.12	transcribed_unitary_pseudogene	TP73-AS1	1480.46	-0.507039	0.106833	-4.74609	2.07383e-06	8.87357e-06
ENSG00000130764.10	protein_coding	LRRC47	4809.31	0.0420885	0.122751	0.342877	0.731691	0.799368
ENSG00000116198.14	protein_coding	CEP104	1930.64	-0.320863	0.0635722	-5.04723	4.48259e-07	2.09162e-06
ENSG00000169598.17	protein_coding	DFFB	301.438	0.201519	0.142264	1.41652	0.156625	0.233117
ENSG00000198912.12	protein_coding	C1orf174	634.257	0.137025	0.139406	0.982923	0.325645	0.427041
ENSG00000196581.11	protein_coding	AJAP1	991.886	0.892157	0.0835883	10.6732	1.35825e-26	3.57007e-25
ENSG00000131697.18	protein_coding	NPHP4	693.045	-0.0319288	0.273294	-0.116829	0.906995	0.933354
ENSG00000069424.16	protein_coding	KCNAB2	1275.49	-0.0994526	0.0923447	-1.07697	0.281493	0.379619
ENSG00000116254.18	protein_coding	CHD5	1840.03	0.71847	0.259965	2.76372	0.00571466	0.0130075
ENSG00000285629.1	protein_coding	ENSG00000285629	180.678	0.530932	0.212931	2.49344	0.0126512	0.0263483
ENSG00000116251.11	protein_coding	RPL22	17676.9	0.811351	0.0779114	10.4138	2.14566e-25	5.27063e-24
ENSG00000158286.13	protein_coding	RNF207	124.946	-1.40688	0.37599	-3.74179	0.000182714	0.000569505
ENSG00000116237.16	protein_coding	ICMT	3122.61	0.265936	0.0790898	3.36245	0.000772544	0.00212804
ENSG00000158292.7	protein_coding	GPR153	3220.44	0.0933007	0.101518	0.919052	0.358069	0.460171
ENSG00000097021.20	protein_coding	ACOT7	11132.7	0.0128142	0.0696636	0.183944	0.854057	0.895174
ENSG00000215788.11	protein_coding	TNFRSF25	790.965	0.612078	0.589675	1.03799	0.299274	0.398755
ENSG00000171680.23	protein_coding	PLEKHG5	1977.84	-0.0380151	0.238384	-0.15947	0.873298	0.909195
ENSG00000162408.11	protein_coding	NOL9	1117.63	-0.183027	0.111967	-1.63465	0.102122	0.162651
ENSG00000204859.13	protein_coding	ZBTB48	739.502	0.220461	0.100558	2.19237	0.0283526	0.0537305
ENSG00000162413.17	protein_coding	KLHL21	422.571	-0.821857	0.163483	-5.02716	4.97793e-07	2.31412e-06
ENSG00000116273.6	protein_coding	PHF13	1673.46	0.551173	0.0797894	6.90785	4.92048e-12	4.21848e-11
ENSG00000041988.16	protein_coding	THAP3	1064.84	0.550304	0.0933733	5.89359	3.77895e-09	2.346e-08
ENSG00000007923.17	protein_coding	DNAJC11	4082.3	0.380765	0.088736	4.29098	1.77883e-05	6.57412e-05
ENSG00000171735.20	protein_coding	CAMTA1	10109.8	-1.24114	0.0983755	-12.6164	1.71575e-36	8.27749e-35
ENSG00000270171.1	lncRNA	ENSG00000270171	167.701	0.304779	0.191768	1.58931	0.111991	0.175642
ENSG00000270035.1	lncRNA	ENSG00000270035	35.3576	0.0565646	0.355337	0.159186	0.873522	0.90933
ENSG00000269978.1	lncRNA	ENSG00000269978	8.2804	-0.402805	0.652414	-0.617407	0.536967	0.631556
ENSG00000049245.13	protein_coding	VAMP3	659.476	0.320578	0.0695441	4.6097	4.03243e-06	1.65377e-05
ENSG00000049246.15	protein_coding	PER3	793.988	0.976296	0.0883399	11.0516	2.15378e-28	6.4057e-27
ENSG00000049247.14	protein_coding	UTS2	228.194	-2.81195	0.177699	-15.8242	2.11774e-56	2.54767e-54
ENSG00000116288.13	protein_coding	PARK7	6176.67	-0.139604	0.0923047	-1.51242	0.130426	0.199976
ENSG00000284747.1	lncRNA	ENSG00000284747	19.3305	1.04741	0.465982	2.24774	0.0245928	0.0474602
ENSG00000116285.13	protein_coding	ERRFI1	1946.47	0.268302	0.0976617	2.74726	0.00600946	0.0136092
ENSG00000238290.1	lncRNA	ERRFI1-DT	19.5089	1.61997	0.351499	4.60874	4.05125e-06	1.6604e-05
ENSG00000162426.16	protein_coding	SLC45A1	1071.38	-0.305838	0.0644875	-4.7426	2.10994e-06	9.01369e-06
ENSG00000142599.20	protein_coding	RERE	13184.7	0.571778	0.0864944	6.61058	3.82822e-11	2.98852e-10
ENSG00000074800.16	protein_coding	ENO1	16520.2	-0.183441	0.072341	-2.53579	0.0112195	0.0237112
ENSG00000180758.12	protein_coding	GPR157	71.9726	0.0738577	0.219745	0.336106	0.736791	0.803637
ENSG00000228526.8	lncRNA	MIR34AHG	67.7749	0.525766	0.207197	2.53752	0.0111641	0.0236076
ENSG00000234546.5	lncRNA	LNCTAM34A	7.96815	-0.534721	0.63063	-0.847917	0.396484	0.49915
ENSG00000049239.13	protein_coding	H6PD	796.387	0.245631	0.0873582	2.81177	0.00492703	0.011363
ENSG00000171621.14	protein_coding	SPSB1	313.575	0.162663	0.105739	1.53835	0.123963	0.191474
ENSG00000284693.2	lncRNA	LINC02606	13.7988	-0.883552	0.41301	-2.1393	0.0324114	0.0604938
ENSG00000171612.7	protein_coding	SLC25A33	1836.5	-0.00485446	0.101254	-0.0479432	0.961761	0.972069
ENSG00000188807.13	protein_coding	TMEM201	2075.56	-0.0670411	0.0791706	-0.846793	0.397111	0.499837
ENSG00000171608.18	protein_coding	PIK3CD	1787.32	-0.195189	0.122535	-1.59292	0.111177	0.174556
ENSG00000231789.4	lncRNA	PIK3CD-AS2	15.476	-1.89511	0.426979	-4.43841	9.0624e-06	3.50307e-05
ENSG00000171603.18	protein_coding	CLSTN1	21958	-0.0407756	0.0793141	-0.514103	0.60718	0.69353
ENSG00000178585.15	protein_coding	CTNNBIP1	4783.02	0.365672	0.0769929	4.74942	2.03996e-06	8.73863e-06
ENSG00000162441.12	protein_coding	LZIC	3986.06	0.150307	0.0778114	1.93168	0.053399	0.0932868
ENSG00000173614.14	protein_coding	NMNAT1	450.979	-0.00682383	0.107364	-0.0635582	0.949322	0.9637
ENSG00000130939.20	protein_coding	UBE4B	4955.49	0.389438	0.0464538	8.38333	5.145e-17	6.90674e-16
ENSG00000054523.20	protein_coding	KIF1B	54151.8	0.0432523	0.0662235	0.653126	0.513675	0.610058
ENSG00000284642.1	lncRNA	ENSG00000284642	210.685	0.123135	0.139974	0.879698	0.379023	0.48156
ENSG00000142657.21	protein_coding	PGD	15041	0.120391	0.0591824	2.03424	0.0419271	0.0757165
ENSG00000251503.8	protein_coding	CENPS-CORT	54.8176	0.382642	0.256749	1.49033	0.136136	0.207511
ENSG00000175279.22	protein_coding	CENPS	275.701	0.111282	0.109244	1.01865	0.308367	0.408666
ENSG00000160049.12	protein_coding	DFFA	2039.67	-1.07045	0.0765898	-13.9764	2.17287e-44	1.51701e-42
ENSG00000142655.13	protein_coding	PEX14	1499.88	0.00753616	0.13775	0.0547089	0.95637	0.968759
ENSG00000130940.15	protein_coding	CASZ1	674.772	0.218091	0.278923	0.781906	0.43427	0.535406
ENSG00000120948.19	protein_coding	TARDBP	4835.86	-1.46444	0.0628498	-23.3007	4.36106e-120	4.81435e-117
ENSG00000009724.18	protein_coding	MASP2	67.2683	3.83165	0.303359	12.6307	1.42971e-36	6.9153e-35
ENSG00000116649.10	protein_coding	SRM	2203.56	-0.127616	0.0897558	-1.42181	0.15508	0.231259
ENSG00000171824.14	protein_coding	EXOSC10	3164.52	0.180395	0.0725242	2.48738	0.012869	0.0267544
ENSG00000226849.1	lncRNA	ENSG00000226849	10.9328	0.485973	0.477774	1.01716	0.309078	0.409348
ENSG00000198793.14	protein_coding	MTOR	3947.49	-0.234071	0.070402	-3.32478	0.000884884	0.00240885
ENSG00000120942.14	protein_coding	UBIAD1	882.653	-0.459497	0.0742261	-6.19051	5.99694e-10	4.10897e-09
ENSG00000204624.8	protein_coding	DISP3	1754.49	0.289184	0.386252	0.748692	0.454043	0.553961
ENSG00000116661.11	protein_coding	FBXO2	432.337	-0.656267	0.104998	-6.25031	4.09649e-10	2.85901e-09
ENSG00000132879.14	protein_coding	FBXO44	3134.77	0.220941	0.0981297	2.25152	0.0243526	0.0470384
ENSG00000116670.16	protein_coding	MAD2L2	1078.84	0.402988	0.0747188	5.39339	6.91399e-08	3.61878e-07
ENSG00000116663.11	protein_coding	FBXO6	98.7159	0.196613	0.169716	1.15848	0.246666	0.340833
ENSG00000162490.7	protein_coding	DRAXIN	4392.5	0.62695	0.141113	4.44288	8.87643e-06	3.4404e-05
ENSG00000177674.16	protein_coding	AGTRAP	28.0764	-0.650056	0.382932	-1.69757	0.0895883	0.145316
ENSG00000177000.13	protein_coding	MTHFR	3495.55	-0.118258	0.0765628	-1.54459	0.122445	0.18938
ENSG00000011021.23	protein_coding	CLCN6	5374.63	0.236264	0.077092	3.0647	0.00217888	0.00547111
ENSG00000285646.2	lncRNA	ENSG00000285646	16.9431	-0.242954	0.384071	-0.632575	0.527011	0.622603
ENSG00000116685.16	protein_coding	KIAA2013	1407.53	0.233741	0.0985747	2.37121	0.0177301	0.0354848
ENSG00000083444.17	protein_coding	PLOD1	466.453	-0.988172	0.157524	-6.27314	3.53846e-10	2.49273e-09
ENSG00000116688.18	protein_coding	MFN2	8465.14	0.0109903	0.0790354	0.139055	0.889407	0.920656
ENSG00000116691.11	protein_coding	MIIP	1705.5	0.349205	0.132293	2.63964	0.00829943	0.0181681
ENSG00000048707.15	protein_coding	VPS13D	3564.34	0.374486	0.0874507	4.28225	1.85009e-05	6.81197e-05
ENSG00000162496.9	protein_coding	DHRS3	887.941	-0.252537	0.419893	-0.601431	0.547553	0.641163
ENSG00000272482.2	lncRNA	ENSG00000272482	15.563	0.11714	0.637533	0.183739	0.854218	0.895193
ENSG00000157330.10	protein_coding	CFAP107	96.6989	-2.72773	0.347914	-7.84024	4.4969e-15	5.14907e-14
ENSG00000162494.6	protein_coding	LRRC38	15.9338	-0.72703	0.43599	-1.66754	0.0954077	0.153482
ENSG00000162493.17	protein_coding	PDPN	15.2055	-1.09476	0.375487	-2.91558	0.00355031	0.00848449
ENSG00000116731.23	protein_coding	PRDM2	7663.45	-0.0623549	0.0797911	-0.781477	0.434522	0.535561
ENSG00000189337.17	protein_coding	KAZN	4012.74	0.0329633	0.0603849	0.545887	0.585143	0.67456
ENSG00000175147.13	lncRNA	TMEM51-AS1	124.663	0.191768	0.213776	0.897051	0.369692	0.472166
ENSG00000171729.14	protein_coding	TMEM51	119.065	-0.338847	0.141587	-2.39321	0.0167017	0.0336888
ENSG00000142621.21	protein_coding	FHAD1	29.6782	-2.60293	0.381321	-6.82607	8.72717e-12	7.30521e-11
ENSG00000142634.13	protein_coding	EFHD2	632.884	0.114834	0.111556	1.02938	0.3033	0.403261
ENSG00000132906.18	protein_coding	CASP9	759.632	-0.294478	0.0961195	-3.06367	0.0021864	0.00548926
ENSG00000116138.13	protein_coding	DNAJC16	1243.44	-0.298007	0.0767436	-3.88314	0.000103114	0.000334453
ENSG00000116771.6	protein_coding	AGMAT	20.2469	0.568864	0.430432	1.32161	0.186298	0.269192
ENSG00000237301.1	lncRNA	ENSG00000237301	23.1936	0.912722	0.347339	2.62776	0.00859492	0.0187319
ENSG00000197312.12	protein_coding	DDI2	2704.5	0.405657	0.0913106	4.44261	8.88736e-06	3.4425e-05
ENSG00000116786.13	protein_coding	PLEKHM2	3598.19	0.0582339	0.0436118	1.33528	0.181786	0.263931
ENSG00000162461.8	protein_coding	SLC25A34	69.6603	-0.578662	0.414581	-1.39578	0.162782	0.240981
ENSG00000162458.13	protein_coding	FBLIM1	1714.82	0.683226	0.0991882	6.88818	5.65118e-12	4.81196e-11
ENSG00000233954.7	protein_coding	UQCRHL	103.609	0.419354	0.174688	2.40059	0.0163688	0.0331026
ENSG00000179743.4	lncRNA	SPEN-AS1	359.919	-0.34391	0.11662	-2.94897	0.00318834	0.00770184
ENSG00000065526.13	protein_coding	SPEN	10850.2	0.155735	0.0878372	1.77299	0.0762296	0.126759
ENSG00000116809.12	protein_coding	ZBTB17	1712.58	0.160312	0.0723338	2.21628	0.0266725	0.0509272
ENSG00000173641.18	protein_coding	HSPB7	16.1408	-1.66914	0.415427	-4.01788	5.87233e-05	0.000198641
ENSG00000232456.1	unprocessed_pseudogene	FAM131C2P	28.0927	-0.306694	0.324134	-0.946195	0.344049	0.446241
ENSG00000185519.9	protein_coding	FAM131C	315.368	-0.190575	0.11162	-1.70735	0.0877569	0.142777
ENSG00000142627.13	protein_coding	EPHA2	32.2047	-0.651892	0.458636	-1.42137	0.155208	0.231431
ENSG00000142632.17	protein_coding	ARHGEF19	112.942	0.297242	0.193345	1.53737	0.124204	0.19172
ENSG00000288398.1	lncRNA	ENSG00000288398	557.395	-0.114902	0.0887498	-1.29467	0.195433	0.280568
ENSG00000132881.12	protein_coding	CPLANE2	266.745	-0.37526	0.152225	-2.46517	0.0136947	0.028252
ENSG00000037637.11	protein_coding	FBXO42	3479.94	0.245662	0.0661814	3.71195	0.000205669	0.000634938
ENSG00000055070.17	protein_coding	SZRD1	3649.78	0.144858	0.126909	1.14143	0.25369	0.348817
ENSG00000157191.20	protein_coding	NECAP2	314.327	0.00571954	0.113159	0.0505443	0.959689	0.97061
ENSG00000226029.1	lncRNA	LINC01772	19.5107	0.890178	0.409085	2.17602	0.0295534	0.0557248
ENSG00000290842.1	lncRNA	CROCCP3	326.357	-0.385927	0.306764	-1.25806	0.20837	0.295778
ENSG00000080947.16	transcribed_unprocessed_pseudogene	CROCCP3	36.6478	-0.955785	0.725866	-1.31675	0.187922	0.271245
ENSG00000261135.1	lncRNA	ENSG00000261135	355.681	0.0581657	0.12635	0.460352	0.645263	0.727263
ENSG00000285853.1	lncRNA	ENSG00000285853	107.286	0.373842	0.177552	2.10553	0.0352453	0.0650968
ENSG00000219481.11	protein_coding	NBPF1	7889.18	0.514276	0.063474	8.10215	5.39945e-16	6.73286e-15
ENSG00000291072.1	lncRNA	CROCCP2	1570.21	0.454046	0.0988629	4.59268	4.37592e-06	1.78257e-05
ENSG00000215908.12	transcribed_unprocessed_pseudogene	CROCCP2	11.1674	-0.0986518	0.705736	-0.139786	0.888829	0.920262
ENSG00000186301.8	unprocessed_pseudogene	MST1P2	67.7007	1.07996	0.52486	2.05762	0.0396266	0.0720892
ENSG00000236698.1	processed_pseudogene	EIF1AXP1	62.3321	0.404379	0.203321	1.98887	0.0467154	0.0831554
ENSG00000282740.1	lncRNA	ENSG00000282740	22.5834	0.265163	1.02539	0.258599	0.795945	0.850897
ENSG00000058453.17	protein_coding	CROCC	1581.73	0.0889521	0.187832	0.473572	0.635805	0.718458
ENSG00000290851.1	lncRNA	ENSG00000290851	14.3883	1.52189	0.659785	2.30665	0.0210744	0.0413793
ENSG00000238142.4	lncRNA	ENSG00000238142	17.5013	0.48522	0.373131	1.3004	0.193464	0.278217
ENSG00000117122.14	protein_coding	MFAP2	466.829	0.459552	0.204924	2.24255	0.0249258	0.0479925
ENSG00000159363.19	protein_coding	ATP13A2	10782.7	-1.16356	0.0692385	-16.8051	2.24061e-63	3.23458e-61
ENSG00000117118.10	protein_coding	SDHB	1628.91	0.102756	0.131502	0.781404	0.434565	0.535561
ENSG00000117115.13	protein_coding	PADI2	74.7135	-0.115437	0.279687	-0.412736	0.6798	0.756511
ENSG00000179051.14	protein_coding	RCC2	2937.72	-0.718214	0.0816118	-8.80038	1.36359e-18	2.08053e-17
ENSG00000074964.17	protein_coding	ARHGEF10L	4156.3	0.443638	0.138822	3.19573	0.00139476	0.00364205
ENSG00000117154.12	protein_coding	IGSF21	174.389	-0.316968	0.267724	-1.18394	0.236437	0.328975
ENSG00000159423.17	protein_coding	ALDH4A1	760.586	-0.208955	0.0647757	-3.22583	0.00125609	0.00331316
ENSG00000169991.11	protein_coding	IFFO2	2094.3	-0.405824	0.0650797	-6.2358	4.49484e-10	3.12425e-09
ENSG00000272084.1	lncRNA	ENSG00000272084	229.875	1.15916	0.107434	10.7894	3.86157e-27	1.05181e-25
ENSG00000127481.15	protein_coding	UBR4	14452.7	0.170948	0.0878947	1.94491	0.0517854	0.0908362
ENSG00000127463.16	protein_coding	EMC1	3355.82	-0.430647	0.0615514	-6.99654	2.62356e-12	2.31919e-11
ENSG00000053372.5	protein_coding	MRTO4	1468.58	-0.0722492	0.130689	-0.552835	0.580377	0.670025
ENSG00000211454.16	protein_coding	AKR7L	42.1492	0.497711	0.272995	1.82315	0.0682802	0.115349
ENSG00000162482.5	protein_coding	AKR7A3	14.8358	0.422268	0.514676	0.820453	0.411958	0.514229
ENSG00000053371.13	protein_coding	AKR7A2	705.192	-0.80961	0.121849	-6.64439	3.04468e-11	2.39679e-10
ENSG00000040487.13	protein_coding	SLC66A1	622.161	0.408902	0.101681	4.02142	5.78491e-05	0.000195896
ENSG00000077549.19	protein_coding	CAPZB	9234	0.178989	0.0714014	2.5068	0.0121829	0.0254692
ENSG00000173436.15	protein_coding	MICOS10	3302.29	0.20889	0.111842	1.86773	0.0617996	0.10583
ENSG00000158747.15	protein_coding	NBL1	1021.53	0.77252	0.143273	5.39196	6.96942e-08	3.64332e-07
ENSG00000158748.4	protein_coding	HTR6	26.6236	-0.722869	0.308405	-2.34389	0.0190837	0.0378828
ENSG00000169914.6	protein_coding	OTUD3	1761.57	0.498201	0.0715781	6.96024	3.39696e-12	2.97206e-11
ENSG00000162543.6	protein_coding	UBXN10	152.557	-2.62506	0.198729	-13.2093	7.75738e-40	4.37185e-38
ENSG00000158816.16	protein_coding	VWA5B1	45.691	-3.18647	0.371446	-8.57856	9.60723e-18	1.36797e-16
ENSG00000162545.6	protein_coding	CAMK2N1	13899.1	-0.0704137	0.083448	-0.843804	0.398779	0.501633
ENSG00000289402.2	lncRNA	ENSG00000289402	87.4624	-0.173542	0.208462	-0.832488	0.405134	0.507553
ENSG00000090432.7	protein_coding	MUL1	1665.76	0.199476	0.103577	1.92588	0.0541199	0.0943755
ENSG00000183114.8	protein_coding	FAM43B	87.6137	-2.10717	0.181382	-11.6174	3.36403e-31	1.19796e-29
ENSG00000158828.8	protein_coding	PINK1	6214.27	-0.194172	0.0859914	-2.25804	0.0239432	0.0463861
ENSG00000117242.7	lncRNA	PINK1-AS	363.318	-0.0328899	0.0951949	-0.345501	0.729718	0.798008
ENSG00000244038.11	protein_coding	DDOST	4084.16	0.0561434	0.0706306	0.794888	0.426679	0.527919
ENSG00000117245.13	protein_coding	KIF17	425.549	-0.0692081	0.0984974	-0.702639	0.482281	0.580368
ENSG00000189410.12	protein_coding	SH2D5	297.492	-0.419731	0.25574	-1.64124	0.100747	0.160776
ENSG00000127483.19	protein_coding	HP1BP3	7321.26	0.431215	0.0830252	5.19379	2.06061e-07	1.00628e-06
ENSG00000075151.24	protein_coding	EIF4G3	11756.8	-0.0891982	0.0755767	-1.18023	0.237907	0.330701
ENSG00000117298.16	protein_coding	ECE1	1598.88	0.333055	0.0542016	6.14475	8.00872e-10	5.41425e-09
ENSG00000187952.9	processed_pseudogene	HS6ST1P1	22.6291	0.115449	0.376622	0.306539	0.759194	0.822241
ENSG00000142794.19	protein_coding	NBPF3	584.893	0.325459	0.0747347	4.35485	1.33156e-05	5.02096e-05
ENSG00000162551.14	protein_coding	ALPL	71.7999	1.22871	0.215384	5.70476	1.16509e-08	6.80525e-08
ENSG00000076864.21	protein_coding	RAP1GAP	1441.06	-0.683701	0.12599	-5.42662	5.74325e-08	3.03701e-07
ENSG00000090686.16	protein_coding	USP48	3788.26	0.0909679	0.0490333	1.85523	0.0635636	0.108465
ENSG00000142798.20	protein_coding	HSPG2	146.347	0.882553	0.25731	3.42992	0.000603763	0.00169547
ENSG00000218510.9	lncRNA	LINC00339	241.037	-0.0830631	0.1152	-0.721034	0.470889	0.569552
ENSG00000289694.1	protein_coding	ENSG00000289694	2880.65	0.352195	0.239012	1.47355	0.140604	0.213212
ENSG00000285752.1	lncRNA	CDC42-AS1	15.2791	1.0869	0.518754	2.09521	0.0361525	0.06653
ENSG00000070831.18	protein_coding	CDC42	18244	0.329034	0.0868703	3.78765	0.000152077	0.00047999
ENSG00000162552.15	protein_coding	WNT4	1043.33	-0.364753	0.110728	-3.29413	0.000987279	0.00265714
ENSG00000184677.18	protein_coding	ZBTB40	1843.64	-0.128751	0.0676089	-1.90434	0.0568655	0.0984497
ENSG00000070886.12	protein_coding	EPHA8	342.167	-0.594284	0.11756	-5.05516	4.30034e-07	2.01258e-06
ENSG00000133216.17	protein_coding	EPHB2	6925.94	0.164383	0.0471076	3.48952	0.000483893	0.00138286
ENSG00000004487.18	protein_coding	KDM1A	16849.6	0.374688	0.0732129	5.11779	3.09142e-07	1.47138e-06
ENSG00000169641.14	protein_coding	LUZP1	1289.09	-0.70706	0.0878654	-8.04708	8.47921e-16	1.036e-14
ENSG00000179546.5	protein_coding	HTR1D	8.33413	-2.85624	0.723985	-3.94516	7.97463e-05	0.000263403
ENSG00000261326.4	lncRNA	LINC01355	96.1196	0.35026	0.42823	0.817926	0.4134	0.515431
ENSG00000125944.21	protein_coding	HNRNPR	14544.2	0.235121	0.0691453	3.40039	0.000672895	0.00187473
ENSG00000125945.15	protein_coding	ZNF436	2876.29	0.0940628	0.0439358	2.14092	0.0322808	0.0602741
ENSG00000249087.9	lncRNA	ZNF436-AS1	290.763	0.735311	0.175905	4.18016	2.91301e-05	0.000103854
ENSG00000204219.11	protein_coding	TCEA3	20.0842	-0.296168	0.354226	-0.836098	0.4031	0.505849
ENSG00000088280.20	protein_coding	ASAP3	1271.86	-1.55531	0.175723	-8.85095	8.67796e-19	1.34372e-17
ENSG00000117318.9	protein_coding	ID3	105.066	-0.991873	0.33843	-2.93081	0.0033808	0.00811557
ENSG00000142676.14	protein_coding	RPL11	20292.5	0.515242	0.098509	5.23041	1.69138e-07	8.35667e-07
ENSG00000236810.8	lncRNA	ELOA-AS1	59.1293	-0.667901	0.197672	-3.37883	0.000727942	0.00201524
ENSG00000011007.13	protein_coding	ELOA	2650.75	-0.0836391	0.0717927	-1.16501	0.244016	0.337817
ENSG00000057757.10	protein_coding	PITHD1	3553.72	-0.540436	0.104975	-5.14826	2.6292e-07	1.2626e-06
ENSG00000011009.11	protein_coding	LYPLA2	3033.32	-0.0883385	0.102524	-0.861634	0.388889	0.491698
ENSG00000117308.15	protein_coding	GALE	965.146	-0.116335	0.101897	-1.14169	0.253583	0.348746
ENSG00000117305.15	protein_coding	HMGCL	341.148	-0.130318	0.132737	-0.981777	0.32621	0.427632
ENSG00000179163.12	protein_coding	FUCA1	838.48	-1.2262	0.107409	-11.4161	3.47317e-30	1.15774e-28
ENSG00000189266.13	protein_coding	PNRC2	2053.39	0.183142	0.0869145	2.10716	0.035104	0.0648677
ENSG00000188529.15	protein_coding	SRSF10	4432.54	0.149167	0.0862289	1.7299	0.0836483	0.137273
ENSG00000185436.12	protein_coding	IFNLR1	34.0939	0.162521	0.359412	0.452185	0.651136	0.732562
ENSG00000001460.18	protein_coding	STPG1	699.55	0.0454461	0.100969	0.4501	0.652639	0.733813
ENSG00000001461.17	protein_coding	NIPAL3	1685.27	-0.848198	0.0795513	-10.6623	1.52801e-26	3.99389e-25
ENSG00000117602.13	protein_coding	RCAN3	2083.09	-0.968263	0.0758954	-12.7579	2.81838e-37	1.42567e-35
ENSG00000133226.19	protein_coding	SRRM1	2702.79	0.132701	0.134622	0.985728	0.324267	0.425531
ENSG00000169504.15	protein_coding	CLIC4	6030.42	1.1119	0.111065	10.0112	1.36063e-23	3.01832e-22
ENSG00000117614.10	protein_coding	SYF2	1320.59	0.162333	0.159413	1.01832	0.308528	0.408812
ENSG00000284602.1	lncRNA	ENSG00000284602	14.3048	-0.0150072	0.533032	-0.0281545	0.977539	0.983513
ENSG00000117616.18	protein_coding	RSRP1	1445.57	0.126608	0.341199	0.371069	0.710586	0.782833
ENSG00000261349.1	unprocessed_pseudogene	ENSG00000261349	18.047	0.270232	0.464531	0.581732	0.560747	0.652833
ENSG00000183726.11	protein_coding	TMEM50A	2815.73	-0.0892139	0.0742574	-1.20141	0.22959	0.320961
ENSG00000188672.19	protein_coding	RHCE	31.8553	-0.381315	0.324491	-1.17512	0.239948	0.332996
ENSG00000204178.11	protein_coding	MACO1	4495.44	0.267816	0.0721099	3.71399	0.000204014	0.000630037
ENSG00000157978.12	protein_coding	LDLRAP1	8.34836	-0.0202504	0.607549	-0.0333313	0.97341	0.980358
ENSG00000117643.15	protein_coding	MAN1C1	187.49	-0.431184	0.132891	-3.24466	0.00117592	0.00311922
ENSG00000162430.18	protein_coding	SELENON	1507.93	0.0913596	0.091199	1.00176	0.316459	0.417202
ENSG00000117640.18	protein_coding	MTFR1L	3814.84	0.000618474	0.0556257	0.0111185	0.991129	0.993841
ENSG00000127423.11	protein_coding	AUNIP	10.2953	1.22429	0.543991	2.25057	0.0244125	0.0471445
ENSG00000182749.6	protein_coding	PAQR7	758.906	0.123359	0.0738508	1.67039	0.0948429	0.152704
ENSG00000117632.23	protein_coding	STMN1	56795.7	-0.0341282	0.0877877	-0.388759	0.697455	0.771446
ENSG00000158006.14	protein_coding	PAFAH2	224.507	0.147699	0.141618	1.04294	0.296976	0.396708
ENSG00000158008.10	protein_coding	EXTL1	168.246	-0.368715	0.141213	-2.61106	0.00902623	0.0195584
ENSG00000175087.10	protein_coding	PDIK1L	2392.97	-0.998514	0.0760564	-13.1286	2.25809e-39	1.25377e-37
ENSG00000197245.6	protein_coding	FAM110D	57.493	0.248609	0.209325	1.18767	0.234964	0.32729
ENSG00000142684.9	protein_coding	ZNF593	245.054	-0.557507	0.159639	-3.49231	0.000478868	0.00136954
ENSG00000142675.18	protein_coding	CNKSR1	263.85	0.941604	0.291619	3.22888	0.00124276	0.00328121
ENSG00000236155.8	transcribed_unitary_pseudogene	ZPLD2P	10.8076	-0.935918	0.441308	-2.12078	0.0339403	0.0630776
ENSG00000130695.16	protein_coding	CEP85	1113.72	0.00801175	0.0936396	0.0855594	0.931817	0.951644
ENSG00000142669.15	protein_coding	SH3BGRL3	1817.15	-1.00351	0.0925755	-10.8399	2.22662e-27	6.16328e-26
ENSG00000158062.21	protein_coding	UBXN11	386.619	-1.7908	0.166679	-10.7441	6.32065e-27	1.70676e-25
ENSG00000176092.17	protein_coding	CRYBG2	131.645	0.270406	0.134387	2.01214	0.0442048	0.0791821
ENSG00000131914.11	protein_coding	LIN28A	28.8924	0.797403	0.41154	1.93761	0.0526709	0.0922085
ENSG00000117682.18	protein_coding	DHDDS	1222.61	0.151503	0.0718278	2.10925	0.0349231	0.064597
ENSG00000198830.11	protein_coding	HMGN2	7051.07	0.0714915	0.126948	0.563155	0.573329	0.663973
ENSG00000117676.14	protein_coding	RPS6KA1	690.145	0.130351	0.0643091	2.02695	0.0426676	0.0768615
ENSG00000260063.1	lncRNA	ENSG00000260063	16.5586	-1.18932	0.394731	-3.013	0.0025868	0.00638978
ENSG00000117713.21	protein_coding	ARID1A	14373.1	0.212857	0.0803156	2.65025	0.0080432	0.0176581
ENSG00000060642.12	protein_coding	PIGV	241.389	-0.578074	0.131173	-4.40697	1.04828e-05	4.01246e-05
ENSG00000204160.12	protein_coding	ZDHHC18	1597.67	-0.00852048	0.0663151	-0.128485	0.897765	0.926702
ENSG00000175793.12	protein_coding	SFN	9.6793	0.836966	0.585341	1.42988	0.152752	0.228249
ENSG00000142751.15	protein_coding	GPN2	1531.49	0.391231	0.0583651	6.70316	2.03957e-11	1.64137e-10
ENSG00000289554.1	lncRNA	ENSG00000289554	27.4193	0.645467	0.493818	1.30709	0.191181	0.275356
ENSG00000198746.13	protein_coding	GPATCH3	582.504	-0.000878645	0.106698	-0.00823491	0.99343	0.995498
ENSG00000090273.14	protein_coding	NUDC	5505.2	0.0426847	0.144335	0.295733	0.767434	0.828678
ENSG00000253368.4	protein_coding	TRNP1	1419.91	-0.529295	0.0866981	-6.10504	1.02776e-09	6.85431e-09
ENSG00000158246.8	protein_coding	TENT5B	16.1183	-2.75994	0.594727	-4.64068	3.4726e-06	1.43927e-05
ENSG00000090020.11	protein_coding	SLC9A1	1277.07	0.186655	0.0685334	2.72356	0.00645821	0.0145091
ENSG00000225159.1	processed_pseudogene	NPM1P39	22.8507	0.284647	0.35753	0.79615	0.425945	0.52715
ENSG00000142784.16	protein_coding	WDTC1	5327.66	0.0353252	0.066235	0.533332	0.593804	0.682378
ENSG00000186501.15	protein_coding	TMEM222	1935.73	0.147926	0.093494	1.5822	0.113604	0.177706
ENSG00000142765.18	protein_coding	SYTL1	9.05099	0.824421	0.598557	1.37735	0.168405	0.247976
ENSG00000142733.18	protein_coding	MAP3K6	129.07	-1.30199	0.175468	-7.4201	1.17031e-13	1.184e-12
ENSG00000181773.7	protein_coding	GPR3	124.848	-0.457428	0.179481	-2.54861	0.0108152	0.0229812
ENSG00000158195.11	protein_coding	WASF2	1771.7	-0.592519	0.0781249	-7.58425	3.34409e-14	3.5638e-13
ENSG00000126705.15	protein_coding	AHDC1	4007.27	0.41217	0.0964272	4.27441	1.9164e-05	7.03818e-05
ENSG00000235912.1	processed_pseudogene	ENSG00000235912	10.3042	0.256341	0.65592	0.390811	0.695937	0.770313
ENSG00000126709.16	protein_coding	IFI6	32.9653	-2.37217	0.351852	-6.74196	1.56262e-11	1.2767e-10
ENSG00000009780.16	protein_coding	FAM76A	447.344	0.453632	0.0908713	4.99203	5.9749e-07	2.75303e-06
ENSG00000117758.14	protein_coding	STX12	6495.98	-0.434744	0.0710969	-6.1148	9.66761e-10	6.47509e-09
ENSG00000117751.18	protein_coding	PPP1R8	2859.19	-0.0311953	0.11981	-0.260373	0.794576	0.849724
ENSG00000130775.16	protein_coding	THEMIS2	71.4203	-0.211355	0.211554	-0.999058	0.317767	0.418464
ENSG00000117748.10	protein_coding	RPA2	1537.51	0.388945	0.134247	2.89723	0.00376476	0.00895164
ENSG00000158156.9	protein_coding	XKR8	34.4573	-1.28065	0.302522	-4.23324	2.30348e-05	8.3519e-05
ENSG00000158161.16	protein_coding	EYA3	1049.24	0.161651	0.0800185	2.02017	0.043366	0.0778952
ENSG00000228589.3	processed_pseudogene	SPCS2P4	74.5274	-0.239812	0.196397	-1.22106	0.222064	0.311885
ENSG00000169403.12	protein_coding	PTAFR	23.141	0.167712	0.514044	0.326261	0.744227	0.809911
ENSG00000126698.11	protein_coding	DNAJC8	6033.19	0.220808	0.112573	1.96146	0.0498256	0.0878171
ENSG00000130770.18	protein_coding	ATP5IF1	3748.04	-0.438443	0.100623	-4.35728	1.31686e-05	4.96755e-05
ENSG00000270605.1	lncRNA	ENSG00000270605	18.0689	0.53912	0.534094	1.00941	0.312778	0.413286
ENSG00000130766.5	protein_coding	SESN2	2411.39	0.70334	0.197599	3.55942	0.000371668	0.00109037
ENSG00000130772.14	protein_coding	MED18	743.71	0.338973	0.155766	2.17616	0.0295431	0.0557166
ENSG00000204138.13	protein_coding	PHACTR4	4224.84	0.856676	0.0650866	13.1621	1.44995e-39	8.09857e-38
ENSG00000180198.17	protein_coding	RCC1	995.568	0.956847	0.0618773	15.4636	6.1071e-54	6.62497e-52
ENSG00000242125.3	lncRNA	SNHG3	621.891	0.769759	0.137061	5.61619	1.95218e-08	1.10451e-07
ENSG00000279443.1	TEC	ENSG00000279443	41.9231	1.90296	0.307165	6.19521	5.82068e-10	3.99111e-09
ENSG00000180098.9	protein_coding	TRNAU1AP	845.919	0.040129	0.0697345	0.575454	0.564984	0.656943
ENSG00000197989.15	lncRNA	SNHG12	468.434	0.709643	0.185736	3.82071	0.000133068	0.000424203
ENSG00000120656.14	protein_coding	TAF12	585.074	0.230843	0.109738	2.10358	0.0354155	0.0653725
ENSG00000162419.13	protein_coding	GMEB1	1245.95	0.278426	0.102492	2.71656	0.00659648	0.0147763
ENSG00000289291.1	lncRNA	ENSG00000289291	10.8091	-0.86356	0.506074	-1.70639	0.0879351	0.143005
ENSG00000198492.16	protein_coding	YTHDF2	5535.77	0.191564	0.0727372	2.63365	0.00844729	0.0184359
ENSG00000116329.12	protein_coding	OPRD1	51.8062	-1.6037	0.248479	-6.45409	1.08868e-10	8.11727e-10
ENSG00000159023.23	protein_coding	EPB41	9492.21	0.226661	0.0505277	4.48587	7.26155e-06	2.85398e-05
ENSG00000253304.2	protein_coding	TMEM200B	11.6845	0.219777	0.419176	0.524308	0.600065	0.687426
ENSG00000116350.18	protein_coding	SRSF4	4162.46	0.21706	0.0696556	3.11618	0.00183209	0.00466334
ENSG00000116353.16	protein_coding	MECR	499.817	-0.869789	0.09191	-9.46348	2.97859e-21	5.60674e-20
ENSG00000060656.20	protein_coding	PTPRU	225.155	-0.112207	0.169184	-0.663223	0.507187	0.604035
ENSG00000162510.6	protein_coding	MATN1	17.8921	0.56705	0.498998	1.13638	0.255799	0.351022
ENSG00000162512.16	protein_coding	SDC3	18124.5	-0.331506	0.0429906	-7.71113	1.24705e-14	1.37748e-13
ENSG00000134644.16	protein_coding	PUM1	7093.5	0.237055	0.0646834	3.66485	0.00024748	0.000751167
ENSG00000084628.10	protein_coding	NKAIN1	7436.9	0.345776	0.0889768	3.88613	0.000101854	0.000330764
ENSG00000060688.13	protein_coding	SNRNP40	1599.86	0.1161	0.139043	0.834995	0.40372	0.506222
ENSG00000121766.16	protein_coding	ZCCHC17	1778.78	-0.167554	0.0676359	-2.4773	0.0132382	0.0274369
ENSG00000121769.8	protein_coding	FABP3	24.2942	-1.99317	0.326494	-6.10476	1.02956e-09	6.86386e-09
ENSG00000168528.12	protein_coding	SERINC2	244.064	-1.23585	0.124084	-9.95977	2.28591e-23	5.0058e-22
ENSG00000121764.12	protein_coding	HCRTR1	10.2825	-1.84951	0.532686	-3.47205	0.000516504	0.00146845
ENSG00000162517.13	protein_coding	PEF1	1294.89	-0.946345	0.177403	-5.33442	9.58489e-08	4.91072e-07
ENSG00000121753.13	protein_coding	ADGRB2	4925.31	-0.407264	0.126552	-3.21817	0.00129013	0.0033915
ENSG00000184007.22	protein_coding	PTP4A2	8764	0.408972	0.077121	5.30299	1.13924e-07	5.7753e-07
ENSG00000121774.18	protein_coding	KHDRBS1	15548.9	0.283785	0.0809696	3.50484	0.000456886	0.00131227
ENSG00000121775.18	protein_coding	TMEM39B	657.337	0.272326	0.0765373	3.55808	0.000373577	0.00109511
ENSG00000025800.14	protein_coding	KPNA6	4606.61	-0.0702496	0.0452779	-1.55152	0.120778	0.187214
ENSG00000084652.16	protein_coding	TXLNA	1967.5	-0.221438	0.0593815	-3.72907	0.000192185	0.000596252
ENSG00000160050.16	protein_coding	CCDC28B	2610.85	-0.338146	0.122722	-2.75537	0.0058625	0.0133094
ENSG00000160051.12	protein_coding	IQCC	205.334	0.0883875	0.1436	0.615512	0.538216	0.632757
ENSG00000160055.20	protein_coding	TMEM234	226.426	-0.835251	0.147038	-5.68052	1.34285e-08	7.783e-08
ENSG00000084623.12	protein_coding	EIF3I	3803.45	-0.62753	0.110462	-5.68095	1.33951e-08	7.76602e-08
ENSG00000291132.1	lncRNA	ENSG00000291132	14.8036	-3.00653	0.494085	-6.08505	1.16454e-09	7.71167e-09
ENSG00000116478.12	protein_coding	HDAC1	995.335	0.0604966	0.221969	0.272545	0.785203	0.843029
ENSG00000175130.7	protein_coding	MARCKSL1	59254.4	0.416222	0.0872412	4.77093	1.83378e-06	7.9205e-06
ENSG00000225828.2	protein_coding	FAM229A	507.338	1.47209	0.25331	5.81141	6.19482e-09	3.73941e-08
ENSG00000160058.19	protein_coding	BSDC1	5113.84	-0.205355	0.0630188	-3.25863	0.00111952	0.00298439
ENSG00000254553.1	protein_coding	ENSG00000254553	187.231	-0.627874	0.181642	-3.45665	0.000546929	0.00154605
ENSG00000273274.2	protein_coding	ZBTB8B	1874	-0.053564	0.0755079	-0.709383	0.478087	0.576364
ENSG00000160062.15	protein_coding	ZBTB8A	2245.31	0.083775	0.0463982	1.80557	0.0709862	0.11918
ENSG00000176261.16	protein_coding	ZBTB8OS	667.941	0.0391528	0.120628	0.324574	0.745503	0.810876
ENSG00000162521.19	protein_coding	RBBP4	10805.4	0.356767	0.0457067	7.80558	5.92272e-15	6.69589e-14
ENSG00000162520.15	protein_coding	SYNC	50.1603	-1.7916	0.258201	-6.93877	3.95521e-12	3.43805e-11
ENSG00000162522.11	protein_coding	KIAA1522	3486.69	0.160995	0.104895	1.53482	0.124829	0.192576
ENSG00000134684.13	protein_coding	YARS1	12080.5	1.03084	0.120534	8.55225	1.20716e-17	1.7085e-16
ENSG00000116497.18	protein_coding	S100PBP	2259.61	0.149873	0.092639	1.61782	0.105702	0.167417
ENSG00000160097.20	protein_coding	FNDC5	1235.27	-1.37052	0.124056	-11.0476	2.25155e-28	6.67533e-27
ENSG00000121905.10	protein_coding	HPCA	215.603	-1.31584	0.251308	-5.23596	1.64128e-07	8.12498e-07
ENSG00000121900.19	protein_coding	TMEM54	79.6013	-1.63025	0.193232	-8.43677	3.26233e-17	4.44942e-16
ENSG00000116514.17	protein_coding	RNF19B	2627.7	0.395309	0.0667942	5.91832	3.25245e-09	2.0387e-08
ENSG00000004455.18	protein_coding	AK2	2092.01	0.170995	0.0664687	2.57256	0.010095	0.0216074
ENSG00000142920.17	protein_coding	AZIN2	519.313	0.102103	0.122218	0.835412	0.403486	0.50608
ENSG00000278997.1	TEC	ENSG00000278997	21.3774	0.543847	0.431639	1.25996	0.207685	0.295053
ENSG00000116525.14	protein_coding	TRIM62	1022.68	-0.123714	0.0887574	-1.39384	0.163365	0.24173
ENSG00000160094.15	protein_coding	ZNF362	3094.65	0.781599	0.081644	9.57326	1.03591e-21	2.0063e-20
ENSG00000134686.21	protein_coding	PHC2	5378.12	0.54707	0.0582796	9.38699	6.17388e-21	1.12819e-19
ENSG00000121903.15	protein_coding	ZSCAN20	620.093	-0.23391	0.0858671	-2.72409	0.00644789	0.0144919
ENSG00000121904.19	protein_coding	CSMD2	1402.5	0.304458	0.240729	1.26474	0.205966	0.293119
ENSG00000163866.9	protein_coding	SMIM12	1106.25	-0.0140154	0.0910856	-0.153871	0.877712	0.912577
ENSG00000116544.12	protein_coding	DLGAP3	2546.32	-0.316162	0.0557792	-5.6681	1.44386e-08	8.33496e-08
ENSG00000284773.1	protein_coding	ENSG00000284773	44.1249	1.25687	0.24064	5.22302	1.76024e-07	8.67959e-07
ENSG00000271741.1	protein_coding	ENSG00000271741	75.0618	0.267652	0.291676	0.917636	0.358809	0.460996
ENSG00000163867.17	protein_coding	ZMYM6	1078.21	0.240927	0.0888493	2.71164	0.00669512	0.0149562
ENSG00000197056.11	protein_coding	ZMYM1	557.338	0.43091	0.104449	4.12554	3.69863e-05	0.000129235
ENSG00000284640.1	lncRNA	ENSG00000284640	9.2747	0.317068	0.568931	0.557305	0.577319	0.66746
ENSG00000116560.12	protein_coding	SFPQ	15227.3	-0.348299	0.116377	-2.99284	0.00276394	0.00677696
ENSG00000146463.12	protein_coding	ZMYM4	7434.85	0.28595	0.0724263	3.94815	7.8757e-05	0.0002604
ENSG00000142687.19	protein_coding	KIAA0319L	4924.05	0.00621675	0.059449	0.104573	0.916715	0.940211
ENSG00000020129.16	protein_coding	NCDN	6136.62	-0.327442	0.0426367	-7.67982	1.59307e-14	1.74429e-13
ENSG00000239636.3	lncRNA	TFAP2E-AS1	11.2977	0.636093	0.44297	1.43597	0.151011	0.226269
ENSG00000116819.9	protein_coding	TFAP2E	225.637	1.66058	0.273328	6.07539	1.23685e-09	8.16746e-09
ENSG00000126067.12	protein_coding	PSMB2	4227.89	-0.0665901	0.090747	-0.7338	0.463071	0.562234
ENSG00000142686.8	protein_coding	C1orf216	10379.5	0.944689	0.0756294	12.491	8.35756e-36	3.90165e-34
ENSG00000092853.14	protein_coding	CLSPN	190.621	0.137016	0.175462	0.780891	0.434867	0.53586
ENSG00000134698.11	protein_coding	AGO4	5037.35	0.183987	0.0648321	2.83791	0.00454107	0.0105735
ENSG00000092847.14	protein_coding	AGO1	3560.57	0.561272	0.0709538	7.91038	2.56603e-15	2.99669e-14
ENSG00000126070.20	protein_coding	AGO3	1791.76	0.657101	0.0958685	6.85418	7.17205e-12	6.04391e-11
ENSG00000092850.12	protein_coding	TEKT2	168.058	-0.74255	0.331775	-2.23811	0.0252136	0.048477
ENSG00000116863.11	protein_coding	ADPRS	1450.88	0.588676	0.0812867	7.24198	4.42184e-13	4.24474e-12
ENSG00000054116.12	protein_coding	TRAPPC3	2914.51	0.359996	0.0869906	4.13833	3.49841e-05	0.000122903
ENSG00000116871.16	protein_coding	MAP7D1	18009.1	0.430363	0.0712983	6.03609	1.57894e-09	1.02746e-08
ENSG00000054118.15	protein_coding	THRAP3	6823.72	-0.159859	0.0653341	-2.44678	0.0144137	0.0295857
ENSG00000214193.11	protein_coding	SH3D21	618.271	0.973417	0.204197	4.76705	1.86942e-06	8.06516e-06
ENSG00000142694.7	protein_coding	EVA1B	23.6173	-2.69926	0.43114	-6.26076	3.83108e-10	2.68777e-09
ENSG00000286379.1	lncRNA	ENSG00000286379	37.0169	1.68681	0.377949	4.46306	8.07982e-06	3.15182e-05
ENSG00000196182.11	protein_coding	STK40	3336.13	-0.137866	0.0633614	-2.17587	0.0295651	0.0557357
ENSG00000181817.6	protein_coding	LSM10	980.492	-0.058875	0.116246	-0.506467	0.612529	0.69821
ENSG00000116885.18	protein_coding	OSCP1	264.048	0.0133207	0.149741	0.0889586	0.929115	0.949608
ENSG00000116898.12	protein_coding	MRPS15	1099.93	-0.41146	0.107266	-3.83588	0.000125113	0.000400341
ENSG00000163873.10	protein_coding	GRIK3	1818.82	0.605933	0.137432	4.40897	1.03863e-05	3.97959e-05
ENSG00000233621.3	lncRNA	ZC3H12A-DT	15.2205	-0.0506314	0.401509	-0.126103	0.899651	0.928239
ENSG00000163875.16	protein_coding	MEAF6	7249.28	0.254069	0.105978	2.39736	0.0165135	0.0333594
ENSG00000163877.11	protein_coding	SNIP1	1161.57	0.489072	0.077701	6.29428	3.0883e-10	2.19206e-09
ENSG00000163879.11	protein_coding	DNALI1	751.324	-0.320894	0.0735694	-4.36179	1.29002e-05	4.87117e-05
ENSG00000134697.13	protein_coding	GNL2	2797.86	-0.107277	0.147088	-0.72934	0.465794	0.564736
ENSG00000116922.15	protein_coding	C1orf109	447.807	-0.33361	0.0896414	-3.72161	0.000197955	0.000613038
ENSG00000134690.11	protein_coding	CDCA8	39.0136	0.468388	0.332703	1.40783	0.159183	0.23653
ENSG00000183317.17	protein_coding	EPHA10	776.496	-0.525751	0.300229	-1.75117	0.0799173	0.132118
ENSG00000185090.15	protein_coding	MANEAL	4214.71	-0.294299	0.0764265	-3.85075	0.000117758	0.000378223
ENSG00000196449.4	protein_coding	YRDC	966.468	0.619315	0.159405	3.88517	0.00010226	0.000331969
ENSG00000197982.14	protein_coding	C1orf122	1840.1	-0.720032	0.150136	-4.79588	1.61962e-06	7.04905e-06
ENSG00000188786.10	protein_coding	MTF1	794.425	0.00315027	0.0774118	0.040695	0.967539	0.975911
ENSG00000204084.13	protein_coding	INPP5B	602.138	0.415977	0.0918027	4.53121	5.86479e-06	2.33881e-05
ENSG00000183431.12	protein_coding	SF3A3	3756.06	0.29414	0.103125	2.85227	0.00434086	0.0101539
ENSG00000183386.10	protein_coding	FHL3	206.588	-0.273662	0.182305	-1.50112	0.133323	0.203802
ENSG00000183520.12	protein_coding	UTP11	1420.71	0.30796	0.111923	2.75154	0.00593161	0.0134589
ENSG00000185668.8	protein_coding	POU3F1	1974.91	0.400766	0.23348	1.71649	0.0860723	0.140487
ENSG00000224592.5	lncRNA	MIR3659HG	16.6161	-1.18958	0.469671	-2.5328	0.0113155	0.0238899
ENSG00000116954.8	protein_coding	RRAGC	1931.69	0.368612	0.114074	3.23135	0.00123206	0.00325571
ENSG00000228436.4	lncRNA	RRAGC-DT	66.8188	0.119071	0.183284	0.649653	0.515917	0.612266
ENSG00000214114.9	protein_coding	MYCBP	102.167	-0.1338	0.160961	-0.831253	0.405831	0.508257
ENSG00000174574.16	protein_coding	AKIRIN1	4303.51	1.12007	0.0813514	13.7683	3.95248e-43	2.49751e-41
ENSG00000168653.11	protein_coding	NDUFS5	3666.25	-0.452744	0.117636	-3.8487	0.000118747	0.000381272
ENSG00000127603.32	protein_coding	MACF1	23928.8	0.212561	0.0828751	2.56484	0.0103224	0.0220412
ENSG00000183682.8	protein_coding	BMP8A	40.8384	0.0205954	0.341484	0.0603116	0.951907	0.965385
ENSG00000291129.1	lncRNA	PPIEL	86.4586	1.50301	0.367442	4.09047	4.30504e-05	0.000148516
ENSG00000090621.15	protein_coding	PABPC4	5693.64	0.0952517	0.0535206	1.77972	0.0751219	0.125105
ENSG00000116981.4	protein_coding	NT5C1A	211.221	0.728647	0.203468	3.58115	0.000342088	0.00101022
ENSG00000116983.13	protein_coding	HPCAL4	2032.5	-0.637384	0.0705482	-9.03472	1.64415e-19	2.72097e-18
ENSG00000084072.17	protein_coding	PPIE	1291.87	0.218753	0.0611251	3.57877	0.000345215	0.00101786
ENSG00000116985.12	protein_coding	BMP8B	51.5769	-0.429936	0.217863	-1.97342	0.0484473	0.085752
ENSG00000043514.17	protein_coding	TRIT1	938.957	0.11248	0.0655893	1.71492	0.0863607	0.140847
ENSG00000116990.11	protein_coding	MYCL	676.197	0.596023	0.128003	4.65632	3.21904e-06	1.3398e-05
ENSG00000168389.18	protein_coding	MFSD2A	259.003	-0.199632	0.118927	-1.67861	0.0932279	0.150413
ENSG00000131236.18	protein_coding	CAP1	9337.91	0.102608	0.127863	0.802484	0.422273	0.52381
ENSG00000131238.18	protein_coding	PPT1	2733.33	-0.214542	0.114492	-1.87386	0.0609492	0.104613
ENSG00000117000.9	protein_coding	RLF	3144.4	0.339391	0.0912521	3.71926	0.000199806	0.000618223
ENSG00000259943.2	lncRNA	ZMPSTE24-DT	1004.63	0.489379	0.0773894	6.32359	2.55548e-10	1.82491e-09
ENSG00000084073.10	protein_coding	ZMPSTE24	1819.01	-0.154386	0.127475	-1.21111	0.225854	0.316479
ENSG00000049089.15	protein_coding	COL9A2	45.3773	-0.949653	0.350466	-2.70968	0.00673478	0.0150412
ENSG00000084070.12	protein_coding	SMAP2	6744.07	0.167857	0.0622214	2.69774	0.00698112	0.0155249
ENSG00000187801.15	protein_coding	ZFP69B	747.492	0.489158	0.0989899	4.94149	7.75275e-07	3.52717e-06
ENSG00000260920.2	lncRNA	ENSG00000260920	673.158	0.678285	0.137271	4.9412	7.76439e-07	3.53161e-06
ENSG00000279667.1	TEC	ENSG00000279667	35.5742	0.898183	0.349761	2.56799	0.0102289	0.021864
ENSG00000187815.10	protein_coding	ZFP69	457.124	-0.216708	0.0913133	-2.37324	0.0176328	0.0353165
ENSG00000164002.12	protein_coding	EXO5	697.014	0.0157282	0.0870618	0.180655	0.856638	0.897095
ENSG00000117010.17	protein_coding	ZNF684	122.981	-0.0102326	0.168059	-0.0608868	0.951449	0.965134
ENSG00000117016.10	protein_coding	RIMS3	13940.5	0.0502521	0.0552728	0.909164	0.363263	0.46554
ENSG00000272145.2	lncRNA	NFYC-AS1	95.241	0.380711	0.184414	2.06444	0.0389758	0.0710498
ENSG00000066136.21	protein_coding	NFYC	2869.84	0.574964	0.0751467	7.65122	1.99088e-14	2.16095e-13
ENSG00000117013.17	protein_coding	KCNQ4	85.6261	0.875641	0.298068	2.93772	0.00330635	0.00796026
ENSG00000179862.7	protein_coding	CITED4	327.622	-0.654618	0.189023	-3.46317	0.000533848	0.00151295
ENSG00000171793.17	protein_coding	CTPS1	3663.33	-0.308293	0.0526872	-5.85137	4.87527e-09	2.98124e-08
ENSG00000281207.1	lncRNA	SLFNL1-AS1	17.1515	0.879717	0.371986	2.36492	0.0180339	0.036039
ENSG00000171790.16	protein_coding	SLFNL1	53.6153	1.25743	0.242574	5.18368	2.17548e-07	1.0599e-06
ENSG00000010803.17	protein_coding	SCMH1	3119.62	0.195069	0.0654847	2.97885	0.0028933	0.00706185
ENSG00000287400.1	lncRNA	ENSG00000287400	9.24014	-0.0317145	0.499579	-0.0634824	0.949382	0.963709
ENSG00000204060.8	protein_coding	FOXO6	684.519	0.108171	0.0748589	1.445	0.148459	0.223193
ENSG00000127124.16	protein_coding	HIVEP3	1798.61	0.147896	0.0866614	1.7066	0.0878966	0.14298
ENSG00000198815.9	protein_coding	FOXJ3	3263.86	0.420517	0.0641557	6.55463	5.57816e-11	4.27811e-10
ENSG00000177181.15	protein_coding	RIMKLA	2534.94	-1.01901	0.0798913	-12.755	2.92437e-37	1.47531e-35
ENSG00000066185.13	protein_coding	ZMYND12	12.212	-0.689466	0.528088	-1.30559	0.191692	0.275987
ENSG00000127125.9	protein_coding	PPCS	1176.93	-0.176341	0.113073	-1.55954	0.118869	0.184732
ENSG00000186409.19	protein_coding	CCDC30	862.885	0.0850542	0.0758957	1.12067	0.262427	0.358493
ENSG00000171960.12	protein_coding	PPIH	473.455	-0.180544	0.0788898	-2.28856	0.0221051	0.0431502
ENSG00000285728.3	lncRNA	ENSG00000285728	41.1928	-0.0828512	0.252228	-0.328477	0.742551	0.808649
ENSG00000234917.2	lncRNA	ENSG00000234917	23.9624	0.143285	0.322784	0.443905	0.657112	0.737649
ENSG00000065978.19	protein_coding	YBX1	76349.7	-0.351935	0.107944	-3.26034	0.00111279	0.00296771
ENSG00000117385.16	protein_coding	P3H1	869.453	-0.0603671	0.146134	-0.413095	0.679537	0.756353
ENSG00000164008.17	protein_coding	C1orf50	1501.33	0.214149	0.0781463	2.74035	0.0061373	0.0138786
ENSG00000283580.4	protein_coding	ENSG00000283580	16.5904	0.981145	0.714998	1.37223	0.169991	0.249763
ENSG00000274386.6	protein_coding	TMEM269	44.3778	1.21092	0.231332	5.23453	1.65402e-07	8.18378e-07
ENSG00000177868.12	protein_coding	SVBP	2330.6	0.575534	0.0879771	6.54186	6.0757e-11	4.64072e-10
ENSG00000164010.15	protein_coding	ERMAP	223.106	0.503946	0.128956	3.90788	9.31101e-05	0.000304001
ENSG00000164011.18	protein_coding	ZNF691	344.804	-0.217832	0.100481	-2.1679	0.0301662	0.0567433
ENSG00000117394.24	protein_coding	SLC2A1	1849.35	-0.141352	0.0615201	-2.29766	0.0215813	0.0422685
ENSG00000227533.7	lncRNA	SLC2A1-DT	33.4398	-0.160247	0.272638	-0.587765	0.55669	0.648977
ENSG00000186973.11	protein_coding	FAM183A	11.734	-3.45882	0.636624	-5.43307	5.53929e-08	2.93412e-07
ENSG00000117395.13	protein_coding	EBNA1BP2	2038.87	-0.243724	0.142119	-1.71493	0.0863586	0.140847
ENSG00000243710.8	protein_coding	CFAP57	58.0817	-1.71719	0.26225	-6.5479	5.83512e-11	4.46605e-10
ENSG00000066322.15	protein_coding	ELOVL1	272.653	-0.0546595	0.13503	-0.404796	0.685628	0.761642
ENSG00000288772.2	lncRNA	ENSG00000288772	9.83626	-0.680836	0.51693	-1.31708	0.187813	0.271109
ENSG00000159479.17	protein_coding	MED8	1248.87	-0.305465	0.0920451	-3.31864	0.000904571	0.00245532
ENSG00000198198.17	protein_coding	SZT2	2268.49	-0.0407836	0.157087	-0.259624	0.795154	0.850197
ENSG00000178922.18	protein_coding	HYI	378.241	-2.09546	0.190709	-10.9877	4.37917e-28	1.27615e-26
ENSG00000142949.17	protein_coding	PTPRF	10895.4	0.21956	0.0472882	4.64302	3.43352e-06	1.42433e-05
ENSG00000066135.13	protein_coding	KDM4A	8808.76	0.672116	0.0691887	9.71425	2.62177e-22	5.31348e-21
ENSG00000236200.7	lncRNA	KDM4A-AS1	11.9656	-0.516324	0.475575	-1.08568	0.277619	0.375365
ENSG00000126091.21	protein_coding	ST3GAL3	1834.52	-0.169963	0.0709542	-2.39539	0.0166025	0.0335104
ENSG00000117407.17	protein_coding	ARTN	44.6167	0.26996	0.295882	0.912389	0.361564	0.463746
ENSG00000237950.3	lncRNA	LINC02918	225.994	0.958215	0.227045	4.22038	2.43895e-05	8.79551e-05
ENSG00000288573.3	lncRNA	ENSG00000288573	59.3459	1.05654	0.270022	3.91279	9.12346e-05	0.000298293
ENSG00000117408.11	protein_coding	IPO13	2358.71	0.412061	0.0463038	8.89907	5.63156e-19	8.82936e-18
ENSG00000132768.14	protein_coding	DPH2	497.463	0.00634218	0.132705	0.0477916	0.961882	0.972086
ENSG00000117410.14	protein_coding	ATP6V0B	5085.06	-0.610633	0.0863158	-7.07441	1.50089e-12	1.37067e-11
ENSG00000117411.18	protein_coding	B4GALT2	5211.51	0.35349	0.0512162	6.90192	5.13028e-12	4.38034e-11
ENSG00000159214.13	protein_coding	CCDC24	190.157	-1.42156	0.186055	-7.64054	2.1632e-14	2.33987e-13
ENSG00000196517.13	protein_coding	SLC6A9	1333.85	0.661624	0.0765537	8.64261	5.49418e-18	7.98059e-17
ENSG00000230615.8	lncRNA	ENSG00000230615	56.4508	0.237878	0.249668	0.952775	0.340704	0.442767
ENSG00000178028.14	protein_coding	DMAP1	1731.28	-0.568183	0.104088	-5.45865	4.79762e-08	2.55932e-07
ENSG00000117419.16	protein_coding	ERI3	2722.28	-0.333319	0.117701	-2.83193	0.00462686	0.0107572
ENSG00000187147.18	protein_coding	RNF220	12110	0.219035	0.112405	1.94862	0.0513405	0.0901823
ENSG00000126106.14	protein_coding	TMEM53	354.087	-0.225293	0.0935434	-2.40844	0.0160211	0.0324941
ENSG00000198520.12	protein_coding	ARMH1	126.594	0.345159	0.309488	1.11526	0.26474	0.361032
ENSG00000142945.13	protein_coding	KIF2C	23.2873	1.3217	0.365178	3.61932	0.000295373	0.000882544
ENSG00000142937.12	protein_coding	RPS8	28810.9	0.585476	0.0709094	8.25667	1.49791e-16	1.93738e-15
ENSG00000142959.5	protein_coding	BEST4	23.7852	-0.876095	0.477425	-1.83504	0.0664993	0.112757
ENSG00000173846.13	protein_coding	PLK3	912.62	-0.363252	0.099208	-3.66152	0.000250727	0.000760036
ENSG00000222009.9	protein_coding	BTBD19	10.9065	-0.44024	0.608585	-0.723382	0.469445	0.56811
ENSG00000117425.14	protein_coding	PTCH2	290.877	-0.205439	0.255781	-0.803182	0.421869	0.523418
ENSG00000070785.17	protein_coding	EIF2B3	1519.92	-0.630721	0.141846	-4.44652	8.72709e-06	3.38601e-05
ENSG00000126107.15	protein_coding	HECTD3	1964.82	-0.189002	0.0502814	-3.75889	0.000170672	0.000534545
ENSG00000126088.14	protein_coding	UROD	1188.1	-0.0232162	0.139876	-0.165977	0.868175	0.905722
ENSG00000162415.7	protein_coding	ZSWIM5	4069.48	0.230257	0.0656219	3.50885	0.000450055	0.00129404
ENSG00000281912.1	lncRNA	LINC01144	61.9364	0.288452	0.227459	1.26815	0.204746	0.291715
ENSG00000186603.7	protein_coding	HPDL	25.7315	-1.50799	0.294037	-5.12858	2.91934e-07	1.39408e-06
ENSG00000132781.20	protein_coding	MUTYH	298.57	-0.164389	0.260558	-0.630911	0.528099	0.623479
ENSG00000132773.12	protein_coding	TOE1	396.349	-0.291409	0.097554	-2.98716	0.00281586	0.00689525
ENSG00000070759.17	protein_coding	TESK2	22.8805	-0.653565	0.344067	-1.89953	0.0574949	0.099356
ENSG00000280670.3	protein_coding	CCDC163	18.912	0.403729	0.341533	1.18211	0.237163	0.329863
ENSG00000132763.15	protein_coding	MMACHC	342.307	0.106455	0.105478	1.00926	0.312849	0.413351
ENSG00000117450.15	protein_coding	PRDX1	3847.47	0.188382	0.131254	1.43524	0.151218	0.226508
ENSG00000117448.14	protein_coding	AKR1A1	2421.39	0.229359	0.0984431	2.32986	0.0198135	0.0391485
ENSG00000289407.1	lncRNA	ENSG00000289407	9.72158	-0.352958	0.470639	-0.749955	0.453282	0.553356
ENSG00000132780.17	protein_coding	NASP	6065.84	0.287861	0.0578261	4.97805	6.42271e-07	2.9514e-06
ENSG00000159588.15	protein_coding	CCDC17	17.0122	0.745721	0.52283	1.42632	0.153777	0.229644
ENSG00000159592.11	protein_coding	GPBP1L1	1500.52	-0.1289	0.100966	-1.27666	0.201721	0.28804
ENSG00000159596.7	protein_coding	TMEM69	401.935	-0.47258	0.0990781	-4.76978	1.8443e-06	7.96226e-06
ENSG00000197429.11	protein_coding	IPP	405.453	-0.0404958	0.0917804	-0.441225	0.65905	0.739294
ENSG00000230896.1	lncRNA	ENSG00000230896	12.1469	-0.125871	0.427332	-0.294551	0.768337	0.829178
ENSG00000086015.23	protein_coding	MAST2	8603.5	0.58665	0.0927631	6.32418	2.54589e-10	1.81876e-09
ENSG00000117461.15	protein_coding	PIK3R3	14618.4	-0.217961	0.0623724	-3.49451	0.000474937	0.00135892
ENSG00000085998.15	protein_coding	POMGNT1	1934.08	-0.848601	0.166562	-5.09482	3.49078e-07	1.64975e-06
ENSG00000171357.6	protein_coding	LURAP1	52.0205	-1.37395	0.261636	-5.25136	1.50978e-07	7.5037e-07
ENSG00000132128.18	protein_coding	LRRC41	3251.19	-0.361077	0.050951	-7.08675	1.37296e-12	1.25751e-11
ENSG00000173660.12	protein_coding	UQCRH	5118.23	0.210618	0.0929861	2.26505	0.0235098	0.0456171
ENSG00000117481.11	protein_coding	NSUN4	784.215	-0.773051	0.0735414	-10.5118	7.62415e-26	1.92833e-24
[truncated: 18,169 more rows]
