# Supplementary material for: Long-read RNA sequencing unveils a novel cryptic exon in MNAT1 along with its full-length transcript structure in TDP-43 proteinopathy
Source: Commun Biol. 2025 Jul 16;8:1056. doi: 10.1038/s42003-025-08463-4 (PMC12267460; doi:10.1038/s42003-025-08463-4)
Supplement: Supplementary file 10 — Supplementary data 7 [file 42003_2025_8463_MOESM10_ESM.xlsx]

## Sheet: cpm.gene.long.inhouse
Gene-level CPM matrix for shRNA-treated motor neuron samples generated from in-house long-read RNA-seq.
gene_id	SCR1	SCR2	SCR3	SCR4	KD1	KD2	KD3	KD4	KD5
ENSG00000225670.4	0.655194	1.75454	0.970533	0.627569	0.322511	0.647643	0.649493	1.44643	0.741646
ENSG00000285933.1	0	0	0	0	0	0	0	0	0
ENSG00000236248.1	0	0	0	0	0	0	0	0	0
ENSG00000228137.1	0	0	0	0	0	0	0	0	0
ENSG00000290466.1	0	0	0	0.0896527	0	0	0	0	0
ENSG00000239906.1	0	0	0.0808778	0.268958	0	0	0	0.241071	0.228199
ENSG00000206765.1	0	0	0	0	0	0	0	0	0
ENSG00000232937.1	0	0	0	0	0	0	0	0	0
ENSG00000249982.1	0	0	0	0	0	0	0	0	0
XLOC_016365	0.187198	0	0.0808778	0	0	0.129529	0	0	0.456398
ENSG00000119760.16	15.3503	18.2877	18.1166	22.5925	15.4805	18.3283	16.0208	17.7187	18.5982
ENSG00000157570.12	6.36474	5.19614	5.98495	5.1102	4.3539	3.17345	3.13922	2.65178	2.79544
ENSG00000266282.1	0	0	0	0	0	0	0	0	0
ENSG00000233676.2	0	0	0	0	0	0	0	0	0
ENSG00000279875.1	0.0935991	0	0	0	0	0.323821	0	0.120536	0
ENSG00000131791.8	4.58636	3.91397	4.3674	4.57229	3.38637	4.14491	4.22171	3.375	4.10758
ENSG00000188070.9	13.8527	9.98738	9.05831	11.1169	14.1905	13.9891	11.6909	13.2589	12.7221
ENSG00000279193.1	0	0	0	0	0	0	0	0	0
ENSG00000282944.1	0	0	0	0.0896527	0	0	0	0	0
ENSG00000274263.1	0	0	0	0	0	0	0	0	0
XLOC_015980	0	0	0	0	0	0	0	0	0.114099
ENSG00000275816.1	0	0	0	0	0	0	0	0	0
XLOC_078543	0.374396	0	0.161756	0.0896527	0	0	0	0.361607	0.114099
ENSG00000111536.5	0	0.0674823	0	0	0	0	0	0	0
ENSG00000237592.2	0	0	0	0	0	0	0	0	0
ENSG00000201863.1	0	0	0	0	0	0	0	0	0
ENSG00000260254.1	0	0	0	0	0	0	0	0	0
ENSG00000267737.1	0	0	0	0	0	0	0	0	0
ENSG00000271971.1	0.280797	0.472376	0.485267	0.448264	0.806278	0.323821	1.19074	1.08482	1.14099
ENSG00000144597.14	5.61595	6.34334	5.41881	5.37916	4.19265	4.66303	4.76295	4.94196	3.76528
ENSG00000231519.1	0	0	0	0	0	0	0	0	0
ENSG00000232050.1	0	0	0	0	0	0	0	0	0
ENSG00000241180.1	0	0	0	0	0	0	0	0	0
ENSG00000253603.1	0.748793	0.134965	0.161756	0.0896527	0.645022	0.259057	0.324747	0.120536	0.855746
ENSG00000280758.1	23.4934	20.987	21.9179	18.8271	20.4795	18.134	20.1343	15.4286	17.7425
ENSG00000289767.1	0.280797	0.269929	0	0.179305	0.161256	0.129529	0.216498	0.120536	0.171149
ENSG00000243455.3	0	0	0	0	0	0	0	0	0
ENSG00000286502.1	0	0	0	0	0	0	0	0	0
ENSG00000264108.1	0	0	0	0	0	0	0	0	0
XLOC_006523	0	0.404894	0	0	0	0.129529	0.216498	0.120536	0
ENSG00000288459.1	0	0.337412	0	0	0	0.194293	0	0	0
ENSG00000290066.1	0	0	0	0	0	0	0	0	0
ENSG00000242247.11	4.77355	3.71153	4.28652	7.88944	3.87013	8.28983	4.4382	9.04017	8.67156
ENSG00000235672.1	0	0	0	0	0	0	0	0	0
ENSG00000140943.18	6.45834	5.19614	7.19812	5.82743	8.38529	6.47643	6.60318	8.55802	8.72861
ENSG00000213652.3	0	0	0	0	0	0	0	0	0
ENSG00000206887.1	0	0	0	0	0	0	0	0	0
ENSG00000288108.1	0	0	0	0	0	0	0	0	0
ENSG00000224881.1	0	0	0.161756	0.0896527	0	0.129529	0	0	0.114099
ENSG00000229474.8	0	0.0674823	0.0808778	0.0896527	0.322511	0.194293	0.649493	0	0.114099
ENSG00000282951.1	0.374396	0.337412	0.808778	0.627569	0	0.323821	0.541244	0.602678	0.456398
ENSG00000250576.1	0	0	0	0	0	0	0	0	0
ENSG00000286266.1	0	0	0	0.0896527	0	0	0	0	0.114099
ENSG00000272989.1	0	0.134965	0.323511	0.358611	0.161256	0.9067	0.108249	0.241071	0.114099
ENSG00000214176.12	0	0	0	0	0	0	0	0	0
ENSG00000183514.4	0	0	0	0	0	0	0	0	0
ENSG00000252121.1	0	0	0	0	0	0	0	0	0
ENSG00000290871.1	8.79832	10.4598	9.86709	11.3859	11.2879	9.32605	11.2579	11.4509	11.0106
ENSG00000207970.3	0	0	0	0	0	0	0	0	0
ENSG00000164253.14	18.5326	19.2999	20.3003	20.7994	15.6418	17.033	14.0724	18.2009	17.8566
ENSG00000127481.15	17.7838	16.1958	14.7198	11.1169	17.7381	14.0538	18.4023	12.0536	12.3227
ENSG00000239182.1	0	0	0	0	0	0	0	0	0
ENSG00000261543.1	0	0	0.323511	0.0896527	0	0	0	0	0
ENSG00000235390.4	0	0	0	0	0	0	0	0	0
ENSG00000144015.5	0	0	0.0808778	0	0	0	0	0	0
ENSG00000154553.17	7.01993	6.34334	7.52163	3.76541	1.29004	1.8134	1.51548	1.20536	1.0269
XLOC_010927	0	0	0	0	0	0	0	0	0.171149
XLOC_074034	0	0	0	0	0.161256	0.129529	0.108249	0.120536	0
ENSG00000279579.3	0	0	0	0	0	0	0	0	0
ENSG00000242593.8	3.93116	2.69929	2.74984	3.85507	1.77381	2.7201	2.92272	1.92857	1.93969
ENSG00000290118.1	0	0	0	0	0	0	0	0	0
XLOC_006574	0	0	0	0.179305	0	0	0	0	0.0570497
ENSG00000162783.11	2.15278	1.41713	1.13229	1.61375	1.61256	3.56203	1.84023	2.77232	1.65444
ENSG00000165055.16	19.7494	17.7478	21.0282	21.5166	14.3517	13.8596	13.2064	16.9955	17.5713
ENSG00000249915.9	30.4197	30.9744	31.4614	35.5025	40.7977	41.7082	41.3511	47.2499	41.1329
ENSG00000235055.3	0	0	0	0	0	0	0	0	0
ENSG00000269463.1	0	0	0	0	0	0	0	0.120536	0
ENSG00000274985.1	0	0	0	0	0	0	0	0	0
ENSG00000169811.8	0	0	0	0	0	0	0	0	0
ENSG00000268560.1	0	0	0	0	0	0	0	0	0
ENSG00000283152.1	0	0	0	0	0	0	0	0	0
XLOC_068431	0	0.134965	0	0.268958	0	0	0	0	0
ENSG00000069702.11	0.0935991	0.202447	0.485267	0	0.322511	0.0647643	0	0	0.171149
ENSG00000177954.14	5229.66	4773.83	4477.88	4429.92	4485.32	4432.47	4652.32	4455.48	4771.3
ENSG00000232752.1	0	0	0	0	0	0	0	0	0
ENSG00000257316.1	0	0	0	0	0	0	0	0	0
XLOC_078309	0	0.134965	0	0	0	0	0	0	0
ENSG00000241776.1	0	0	0	0	0	0	0	0	0
ENSG00000224045.2	0	0	0	0	0	0	0	0	0
ENSG00000232935.2	0	0	0	0	0	0	0	0	0
ENSG00000229826.2	0	0	0	0	0	0	0	0	0
ENSG00000290732.1	0	0	0	0	0	0	0	0	0
XLOC_007691	0	0	0	0	0	0	0	0	0.114099
ENSG00000169469.9	0	0	0	0	0	0	0	0	0
ENSG00000242551.2	0	0	0	0	0	0	0	0	0
ENSG00000200183.1	0	0	0	0	0	0	0	0	0
ENSG00000259333.1	0	0	0	0	0	0	0	0	0
ENSG00000240752.1	0	0	0	0	0	0	0	0	0
ENSG00000263146.3	1.21679	1.1472	1.29404	1.43444	0.806278	0.712407	0.97424	1.20536	1.08394
ENSG00000286190.2	7.58153	6.07341	4.3674	4.39298	5.64395	5.56973	4.11346	2.65178	3.30888
ENSG00000285673.1	0	0	0	0	0	0	0	0	0
ENSG00000201077.1	0	0	0	0	0	0	0	0	0
ENSG00000213598.4	0	0	0	0	0	0	0	0	0
ENSG00000164845.17	0.748793	0.809788	1.21317	0.717222	0.322511	0.582878	0.432995	0.241071	0.342298
ENSG00000007944.15	1.68478	2.42936	2.58809	2.15166	1.77381	1.8134	1.51548	2.53125	1.82559
ENSG00000186564.6	0	0	0.161756	0	0	0	0.108249	0	0
ENSG00000232740.1	0	0	0	0	0	0	0	0	0
ENSG00000255379.1	0	0	0	0	0	0	0	0	0
ENSG00000271398.1	0.187198	0	0.323511	0.717222	0	0.0647643	0	0.241071	0.513448
ENSG00000280027.1	0	0	0	0	0	0	0	0	0
ENSG00000253895.1	0	0	0	0	0	0	0	0	0
ENSG00000207993.3	0	0	0	0	0	0	0	0	0
ENSG00000201390.1	0	0	0	0	0	0	0	0	0
ENSG00000270864.1	0	0	0	0	0	0	0	0	0
ENSG00000198824.8	7.48793	9.58249	8.65392	11.2066	8.7078	9.067	8.65991	10.4866	9.69845
ENSG00000231487.1	0	0	0	0	0	0	0	0	0
XLOC_040692	0	0	0.0808778	0	0.161256	0	0	0	0
ENSG00000252903.2	0	0	0	0	0	0	0	0	0
ENSG00000283516.2	0	0	0	0	0	0	0	0	0
ENSG00000272380.1	0	0	0	0	0	0	0	0	0
ENSG00000291200.1	0	0	0	0	0	0	0.108249	0	0
ENSG00000176402.6	0	0.337412	0.161756	0.358611	0.806278	0.9067	1.19074	0.482142	0.456398
ENSG00000285287.1	0	0.0674823	0	0.179305	0	0	0.108249	0	0.114099
ENSG00000230342.2	0	0	0	0	0	0	0	0	0
ENSG00000185324.22	5.05435	6.95068	8.08778	8.60666	7.74027	4.98685	5.62894	4.09821	4.79218
XLOC_016446	0.187198	0.202447	0	0.0896527	0.161256	0.45335	0.108249	0.120536	0.171149
ENSG00000225491.1	0	0	0	0	0	0	0	0	0
ENSG00000287730.1	0	0.0674823	0	0.0896527	0.161256	0	0.216498	0	0
ENSG00000251520.1	0	0	0	0	0	0	0	0	0
ENSG00000289745.1	0.280797	0.607341	0.323511	0.537916	0.322511	0.582878	0.108249	0.964284	0.741646
ENSG00000224861.1	0.561595	0.472376	0.404389	0.358611	0.322511	0.323821	0.108249	0.361607	0.114099
XLOC_082093	0	0.337412	0.566144	0	0.161256	0.194293	0	0.361607	0.228199
ENSG00000167986.15	24.1486	29.2873	23.8589	25.9993	28.7035	23.4447	26.4127	30.375	28.3537
ENSG00000175592.9	0.0935991	0	0.0808778	0	0	0	0	0	0
ENSG00000256433.3	0	0	0	0	0	0.0647643	0	0	0
ENSG00000271245.1	0	0	0	0	0	0	0	0	0
ENSG00000231561.2	0	0	0	0	0	0	0	0	0
XLOC_078154	0	0	0	0	0	0	0.216498	0	0
ENSG00000105640.13	3672.08	3458.81	3287.2	3517.61	5195.01	5032.25	5339.16	5093.23	5550.31
ENSG00000225931.3	0	0	0	0	0	0.194293	0	0	0.114099
ENSG00000224117.1	0	0	0	0	0	0	0	0	0
ENSG00000211770.1	0	0	0	0	0	0	0	0	0
ENSG00000165672.7	162.394	188.208	207.532	238.656	134.165	137.106	119.94	164.893	159.739
ENSG00000169203.17	0.842392	0.809788	1.53668	1.07583	0.806278	0.971464	1.19074	0.723213	1.31214
ENSG00000275406.1	0	0	0	0	0	0	0	0	0
ENSG00000206777.1	0	0	0	0	0	0	0	0	0
ENSG00000276597.1	0	0	0	0	0	0	0	0	0
ENSG00000203857.10	0	0	0	0	0	0	0	0	0
ENSG00000140945.17	1.96558	2.2944	1.53668	4.30333	1.93507	2.33151	2.48972	4.82142	4.84923
ENSG00000211491.2	0.187198	0	0.323511	0	0.645022	0.129529	0.541244	0	0.456398
ENSG00000211937.3	0	0	0	0	0	0	0	0	0
XLOC_023575	0.187198	0	0	0	0	0.259057	0	0	0
ENSG00000250133.2	0.187198	0	0	0	0	0	0	0	0
ENSG00000244076.1	0	0	0	0	0	0	0	0	0
XLOC_071795	0	0	0	0.0896527	0	0	0	0	0.114099
ENSG00000200842.1	0	0	0	0	0	0	0	0	0
ENSG00000164970.15	18.8134	21.9317	21.0282	19.7236	22.737	16.5149	23.923	14.5848	15.0041
ENSG00000252266.1	0	0	0	0	0	0	0	0	0
XLOC_031173	0	0	0	0	0	0	0	0.241071	0
ENSG00000252457.1	0	0	0	0	0	0	0	0	0
XLOC_061173	4.21196	5.06117	4.20564	1.61375	4.03139	7.31836	4.22171	1.80803	0.741646
ENSG00000284618.1	0	0	0	0	0	0	0	0	0
ENSG00000250299.7	0.187198	0	0.161756	0	0	0.129529	0	0	0.0570497
ENSG00000275846.1	0	0.134965	0	0	0	0	0	0	0
ENSG00000183604.17	1.96558	1.75454	1.86019	1.43444	2.74135	2.7201	2.81447	2.0491	1.59739
ENSG00000283514.1	0	0	0	0	0	0	0	0	0
ENSG00000212325.1	0	0	0	0	0	0	0	0	0
ENSG00000023171.20	5.99034	6.81571	7.11724	8.42735	8.22404	4.01538	6.92793	9.64284	7.92991
ENSG00000116750.14	13.7591	14.6437	16.5799	18.0202	16.7706	17.8102	17.7528	17.8393	16.7156
XLOC_011469	0	0	0	0	0	0	0	0.361607	0
ENSG00000271959.1	0	0	0	0	0	0	0	0	0
ENSG00000250516.1	0	0	0	0	0	0	0	0	0
ENSG00000233158.1	0	0	0	0	0	0	0	0	0
ENSG00000270751.1	0	0	0	0	0	0	0	0	0
ENSG00000196295.13	10.4831	10.7972	12.6169	15.3306	9.67534	9.58511	12.1239	15.6696	16.9438
ENSG00000260804.3	12.6359	12.3493	13.1022	10.7583	17.4156	18.134	18.5106	17.3571	17.8566
ENSG00000273061.3	52.6027	44.7408	43.8357	38.3714	25.4784	27.7191	34.5314	24.1071	29.2665
ENSG00000278650.1	0	0	0	0	0	0	0	0	0
ENSG00000199577.1	0	0	0	0	0	0	0	0	0
ENSG00000243049.3	0.467996	0.202447	0.161756	0.358611	0.161256	0.712407	0.108249	0.241071	0.171149
ENSG00000251357.4	23.2126	26.9254	19.5724	16.2271	22.5758	24.6104	24.789	15.0669	16.4303
ENSG00000257702.5	0	0	0	0	0	0	0	0	0.0570497
ENSG00000187556.8	42.494	43.1887	42.3799	38.1921	39.5076	32.6412	37.5624	31.8214	27.498
ENSG00000242314.1	0	0	0	0	0	0	0	0	0
ENSG00000235612.1	0	0	0	0	0	0	0	0	0
ENSG00000289246.2	0	0	0	0	0	0	0	0	0
ENSG00000227932.2	0	0	0.0808778	0.179305	0	0	0	0	0
XLOC_019776	0	0.202447	0	0	0	0	0	0	0.0570497
ENSG00000236671.9	1.68478	0.472376	0.7279	1.61375	0.322511	0.323821	0.216498	0.723213	0.798696
ENSG00000253577.2	0	0	0	0	0	0	0	0	0
ENSG00000237008.2	0	0	0	0	0	0	0	0	0
ENSG00000115970.19	1.49759	1.68706	2.50721	1.07583	1.93507	1.55434	0.865991	1.80803	1.88264
ENSG00000235549.1	0	0	0	0	0	0	0	0	0
ENSG00000070214.17	1.40399	0.742305	0.970533	1.25514	1.4513	0.647643	1.73198	0.602678	1.42624
ENSG00000211862.1	0	0	0	0	0	0	0	0	0
ENSG00000279687.1	0	0	0	0	0	0	0	0	0
ENSG00000212571.1	0	0	0	0.0896527	0	0	0	0	0
ENSG00000046889.19	1.02959	0.742305	0.242633	0.896527	0.322511	0.129529	0.865991	0.241071	0.228199
ENSG00000186369.11	3.46317	2.69929	2.34545	1.5241	0	0.518114	0.649493	0.482142	0.741646
ENSG00000129048.7	0	0	0	0	0	0	0	0	0
ENSG00000288434.1	0	0	0	0	0	0	0	0	0
XLOC_021918	0	0.134965	0	0.0896527	0	0	0	0	0
ENSG00000107816.17	3.18237	4.1839	3.55862	3.49646	5.48269	4.40397	4.54645	3.97767	3.70823
ENSG00000253888.2	0.374396	0.202447	0.161756	0.179305	0.483767	1.42481	0.432995	0	0.114099
ENSG00000232086.1	0	0	0	0	0	0	0	0	0
ENSG00000258133.1	0	0	0	0	0	0	0	0	0
ENSG00000212335.1	0	0	0	0	0	0	0	0	0
ENSG00000145063.15	0.187198	0.0674823	0	0	0	0	0	0	0
ENSG00000253630.1	0	0	0	0.0896527	0	0	0.216498	0	0
ENSG00000250812.2	0	0	0	0	0	0	0	0	0
ENSG00000288998.2	0	0	0.0808778	0.0896527	0	0.194293	0	0.120536	0.0570497
XLOC_046293	0	0	0	0	0	0	0	0	0.171149
ENSG00000021574.14	11.6063	13.2265	9.70533	10.1308	4.19265	5.82878	4.4382	3.85714	4.16463
ENSG00000258812.1	0	0	0.0808778	0	0	0	0	0	0.114099
XLOC_082907	0	0	0	0	0	0.45335	0	0	0
ENSG00000124935.4	0	0	0	0	0	0	0	0	0.0570497
ENSG00000198146.4	9.45351	9.64997	8.41129	8.69631	10.3204	11.5928	11.7991	10.6071	10.7253
ENSG00000181781.10	0	0.0674823	0.242633	0	0	0.0647643	0	0	0.0570497
ENSG00000266696.1	0	0	0	0	0	0.971464	0	0	0
ENSG00000233003.4	0.0935991	0.472376	0.566144	0.537916	0.645022	0.777171	0.541244	0.843749	0.456398
ENSG00000229770.2	0.187198	0.0674823	0.242633	0	0	0	0	0	0
ENSG00000258552.1	0	0	0	0	0	0	0	0	0
ENSG00000267573.1	0	0	0	0	0	0	0	0	0
ENSG00000206649.1	0	0	0	0	0	0	0	0	0
ENSG00000288060.1	0	0	0	0	0.322511	0	0.108249	0	0
ENSG00000226314.9	0.467996	0.539858	0.566144	0.537916	0.322511	0.647643	1.40724	0.120536	0.456398
ENSG00000243649.10	0	0	0.0808778	0.0896527	0.161256	0.582878	0	0.120536	0.228199
ENSG00000257038.1	0	0	0	0	0	0	0	0	0
XLOC_067558	0	0.0674823	0.0808778	0	0	0	0	0	0.114099
XLOC_082595	0	0	0	0	0	0.194293	0	0	0
ENSG00000271667.1	0	0	0	0	0	0	0	0	0
ENSG00000200369.1	0	0	0	0	0	0	0	0	0
ENSG00000252353.1	0	0	0	0	0	0	0	0	0
ENSG00000207118.1	0	0.202447	0	0	0	0	0	0	0
ENSG00000165417.12	9.64071	14.4412	11.6464	11.0273	12.7392	10.9452	17.8611	10.125	12.7791
ENSG00000285927.1	0	0	0	0	0	0	0	0	0
XLOC_005491	0	0.337412	0	0	0	0	0	0	0
ENSG00000158545.16	8.70472	9.78493	6.38934	6.90326	10.3204	7.90124	11.1496	6.99106	7.92991
ENSG00000104529.19	204.42	198.061	198.15	147.03	325.091	339.818	339.577	198.884	205.094
ENSG00000130487.9	0	0	0	0	0	0	0	0	0
XLOC_018268	0	0	0	0	0	0	0	0	0
ENSG00000237993.1	0	0	0.161756	0	0	0	0	0	0
ENSG00000117308.15	24.2422	29.0849	31.9467	32.275	22.5758	22.0198	23.7065	29.0491	29.0954
ENSG00000183508.5	0.0935991	0.134965	0.161756	0.0896527	0	0.0647643	0	0	0
ENSG00000119969.16	1.21679	1.28216	0.485267	1.07583	0.967534	0.971464	0.97424	1.08482	0.969845
ENSG00000237742.8	0	0	0	0.268958	0	0	0	0	0.171149
ENSG00000102935.12	5.52235	5.66851	4.52915	4.48264	5.16018	5.37543	7.68567	5.4241	4.50693
ENSG00000164088.18	0.187198	0.472376	0.0808778	0.358611	0.161256	0.388586	0.432995	0.361607	0
ENSG00000214102.7	0	0	0	0	0	0	0	0	0
ENSG00000149262.19	5.05435	7.76046	5.17618	3.67576	4.67641	4.33921	5.84544	4.21874	3.82233
ENSG00000164896.21	3.55677	4.65628	4.77179	2.06201	4.99892	6.80025	6.49493	2.53125	2.51019
ENSG00000263715.7	0.842392	0.472376	0.485267	0.627569	0.322511	0.323821	0.216498	0.843749	0.570497
ENSG00000179918.19	10.6703	9.515	8.08778	9.05492	11.9329	9.90893	8.76816	6.38838	7.18827
ENSG00000277458.1	0	0	0	0	0	0	0	0	0
ENSG00000286404.1	0	0	0	0	0	0	0	0	0
XLOC_041006	0	0	0	0	0	0	0	0	0.114099
ENSG00000255128.1	0	0	0	0	0	0	0	0	0
ENSG00000130772.14	47.0803	43.3236	42.2182	44.7367	54.5044	53.6248	57.2637	51.9508	48.207
ENSG00000241282.1	0	0	0	0	0	0	0	0	0
ENSG00000131467.12	21.715	26.723	23.6972	22.7718	14.8355	13.9243	15.9126	11.5714	12.2657
ENSG00000276138.1	0	0	0	0	0	0	0	0	0
XLOC_031166	0.187198	0.0674823	0	0	0.161256	0	0	0	0
ENSG00000236497.2	0	0	0	0	0	0	0	0	0
XLOC_001695	0.0935991	0.809788	0	0	0	0.582878	0	0	0
ENSG00000135966.13	3.55677	3.17167	3.80125	2.95854	1.61256	3.17345	3.57221	1.92857	2.68134
ENSG00000164600.7	0	0	0	0	0	0	0	0	0
ENSG00000259616.2	0	0	0	0	0	0	0	0	0
ENSG00000279704.1	0	0	0	0	0	0	0	0	0
ENSG00000250473.1	0	0	0	0	0	0	0	0	0
ENSG00000286020.1	0.187198	0	0	0	0	0	0	0	0
ENSG00000289527.1	0	0	0	0	0	0	0	0	0
ENSG00000252552.1	0	0	0	0	0	0	0	0	0
ENSG00000124795.17	13.4783	15.5884	13.1831	11.2962	12.5779	18.9759	13.6394	8.55802	8.78566
ENSG00000230631.1	0	0	0	0	0	0	0	0	0
ENSG00000169727.13	20.0302	26.0482	32.432	15.1513	20.157	16.3206	22.9488	7.4732	7.58761
ENSG00000139364.11	0.935991	1.01223	1.29404	0.896527	0.161256	0.518114	0.432995	1.20536	0.285249
ENSG00000182776.4	0	0	0	0	0	0.129529	0	0	0
ENSG00000280262.1	0	0	0	0	0	0	0	0	0
ENSG00000207500.1	0	0	0	0	0	0	0	0.241071	0
ENSG00000257503.1	0	0	0	0	0.161256	0	0	0	0
ENSG00000283480.1	0.748793	0.944752	0.566144	1.16549	2.9026	1.55434	1.08249	1.32589	1.54034
ENSG00000276400.1	0	0	0	0	0	0	0	0	0
ENSG00000288784.1	0	0	0	0	0	0	0	0	0
ENSG00000169313.10	0	0	0	0	0	0	0.108249	0	0
ENSG00000265813.2	0	0	0	0	0	0	0	0	0
ENSG00000212327.1	0	0	0	0	0	0	0	0	0
ENSG00000269834.8	7.67513	6.61327	6.87461	6.54465	5.48269	5.4402	7.68567	6.38838	5.24857
ENSG00000225615.1	0	0	0	0	0	0	0	0	0
ENSG00000290686.1	0	0	0	0	0	0	0	0	0
ENSG00000265735.2	0.374396	0.404894	0.323511	0.0896527	0.645022	0.194293	0.541244	0.120536	0.114099
ENSG00000270767.1	0	0	0	0	0	0	0	0	0
ENSG00000115486.13	26.0206	35.1583	27.2558	28.4199	8.7078	8.28983	12.1239	10.4866	10.2119
XLOC_040436	0	0.0674823	0	0	0.161256	0	0	0	0
ENSG00000235293.1	0	0	0	0	0	0	0	0	0
ENSG00000227412.1	0	0	0	0	0	0	0	0	0
ENSG00000269765.2	0	0	0	0	0	0	0	0	0
ENSG00000175886.10	0.187198	0.337412	0.161756	0.627569	0	0.129529	0.216498	0.723213	0.285249
ENSG00000287296.1	0	0	0	0	0	0	0	0	0
ENSG00000287644.1	0	0	0	0	0	0	0	0	0
ENSG00000228944.1	0	0	0	0.0896527	0	0	0	0	0.0570497
ENSG00000287229.1	0	0	0	0	0	0	0	0	0
ENSG00000206996.1	0	0	0	0	0	0	0	0	0
ENSG00000214160.10	19.1878	18.3552	21.0282	18.3788	22.8983	21.7608	20.3508	15.9107	16.1451
ENSG00000226364.1	0	0	0	0	0	0	0	0	0
ENSG00000100599.16	0.0935991	0	0.485267	0	0.322511	0	0	0	0.114099
ENSG00000275265.1	0	0	0	0	0	0	0	0	0
ENSG00000257779.1	0	0	0	0	0	0	0	0	0
ENSG00000198723.11	0.655194	1.07972	0.7279	1.07583	0.483767	0.582878	0.649493	0.602678	1.0269
ENSG00000277301.1	0	0	0	0	0	0	0	0	0
ENSG00000230646.1	0	0.0674823	0.0808778	0.448264	0	0.0647643	0	0.120536	0.0570497
XLOC_007411	0	0.134965	0	0.179305	0	0	0	0	0
ENSG00000142046.15	9.9215	12.6192	13.1831	12.0135	4.67641	4.85732	6.60318	3.85714	6.56072
XLOC_069630	0	0	0.161756	0	0	0	0	0	0
ENSG00000253641.6	0	0	0	0	0	0	0	0	0
ENSG00000259396.1	0	0	0	0	0	0	0	0	0
ENSG00000253006.1	0	0	0	0	0	0	0	0	0
ENSG00000265342.1	0.748793	1.55209	1.37492	1.61375	0.967534	0.388586	1.19074	1.08482	1.31214
ENSG00000220553.1	0	0	0	0	0	0	0	0	0
XLOC_065553	0	0	0	0	0	0.129529	0	0	0
ENSG00000132676.16	32.4789	39.6796	38.6596	40.523	47.5704	50.3218	50.5522	60.991	55.2812
ENSG00000226116.1	0	0	0	0	0	0	0	0	0
ENSG00000272804.3	0	0	0	0	0	0	0	0	0
ENSG00000205629.12	146.015	162.025	168.064	161.913	186.25	186.651	182.183	189.602	179.364
ENSG00000152219.5	12.5423	15.4534	17.0652	18.1098	16.1256	13.0824	14.7218	13.3794	17.6854
ENSG00000287650.1	0	0	0	0	0	0	0.108249	0	0
XLOC_052179	0.374396	0.134965	0	0.0896527	0	0	0.216498	0.120536	0
ENSG00000257359.1	0	0	0	0	0	0.582878	0	0	0
XLOC_006045	0	0.202447	0	0.0896527	0	0.0647643	0	0	0
ENSG00000147799.12	1.68478	1.28216	0.889655	0.806874	0.967534	0.9067	2.38148	1.6875	0.513448
ENSG00000136881.12	0.280797	0.87727	0.970533	0.358611	0.645022	0.518114	1.19074	0.843749	0.342298
ENSG00000151224.13	0	0	0	0	0	0.0647643	0	0	0
ENSG00000164484.12	1.87198	1.95699	2.34545	2.59993	2.09632	2.46104	3.46396	2.65178	2.90954
ENSG00000182634.9	0	0	0	0	0	0	0	0	0
ENSG00000239521.12	0.187198	0.337412	0.161756	0.268958	0.322511	0.129529	0	0	0.171149
XLOC_019251	0	0.269929	0	0	0	0.129529	0	0	0
XLOC_081779	0	0.0674823	0	0	0.161256	0.194293	0.324747	0	0.0570497
ENSG00000214347.8	0	0	0	0	0	0	0	0	0
ENSG00000203492.5	0	0	0	0	0	0	0	0	0
ENSG00000203325.3	0	0.134965	0	0	0	0.0647643	0	0.241071	0.228199
ENSG00000119541.10	13.1039	12.9566	14.1536	15.7789	9.67534	10.168	9.63415	12.8973	12.7791
ENSG00000197948.11	1.87198	1.1472	2.02194	1.16549	0.645022	0.45335	1.29899	0.602678	0.798696
ENSG00000213420.8	55.6915	56.4827	52.9749	51.8193	63.3735	57.5107	66.6813	53.5178	52.7139
ENSG00000253859.2	0	0	0	0	0	0	0	0	0
ENSG00000290060.1	0	0	0	0	0	0	0	0	0
ENSG00000232239.2	0	0	0	0	0	0	0	0	0
ENSG00000263945.1	0	0	0	0	0	0	0	0	0
ENSG00000287548.1	0.0935991	0	0	0	0	0	0.108249	0	0.0570497
ENSG00000249614.2	0.280797	0	0	0	0	0	0.108249	0	0
ENSG00000200832.1	0	0	0	0	0	0	0	0	0
ENSG00000200095.1	0	0	0	0	0	0	0	0	0
ENSG00000262503.1	0	0	0	0	0	0	0	0	0.0570497
XLOC_061218	0	0	0	0	0	0.194293	0	0	0
XLOC_061939	0	0	0	0	0	0	0	0	0.0570497
ENSG00000259734.1	0	0	0	0	0	0	0	0	0
XLOC_031534	0	0.202447	0	0	0	0	0	0	0
ENSG00000278837.1	0	0	0	0	0	0	0	0	0
XLOC_049401	0	0	0	0	0	0	0.216498	0	0
ENSG00000111203.13	3.65037	5.39858	7.76426	6.72395	2.58009	3.36774	2.70622	4.21874	3.30888
ENSG00000254204.1	0	0	0	0	0	0	0	0	0
ENSG00000265203.2	0	0	0	0.0896527	0	0	0	0	0
ENSG00000186160.5	0.0935991	0	0.404389	0	0.161256	0	0	0.120536	0.0570497
ENSG00000283126.1	0	0	0	0	0	0	0	0	0
ENSG00000184029.9	0	0	0	0	0	0	0	0	0
ENSG00000225455.3	0	0	0	0	0	0	0	0	0
ENSG00000199771.1	0	0	0	0	0	0	0	0	0
ENSG00000199593.1	0	0	0	0	0	0	0	0	0
ENSG00000231723.1	0	0	0	0	0	0	0	0	0
ENSG00000261762.1	0	0	0.0808778	0	0	0	0	0.241071	0.171149
ENSG00000100625.9	0.187198	0.202447	0.0808778	0.268958	0.161256	0	0	0	0.114099
XLOC_052049	0.561595	0.674823	0.485267	0.717222	0.645022	0.712407	1.40724	0.964284	1.0269
ENSG00000122033.15	62.4306	67.6173	68.827	64.6396	70.9525	72.795	81.4031	78.4686	71.5404
ENSG00000183690.13	0	0.0674823	0	0	0.483767	0	0	0	0.0570497
ENSG00000187258.14	0	0	0	0	0	0	0	0	0
ENSG00000225854.2	0	0	0	0	0	0	0	0	0
ENSG00000232650.6	0	0	0	0	0	0	0	0	0
ENSG00000239001.1	0	0	0	0	0	0	0	0	0
ENSG00000232306.2	0	0	0	0	0	0	0	0	0
ENSG00000254840.2	0	0	0	0	0	0	0	0	0
ENSG00000277597.2	2.43358	1.07972	1.61756	0.806874	1.12879	2.07246	2.16498	0.723213	0.627547
ENSG00000228525.1	0	0	0	0	0	0	0	0	0
ENSG00000233532.6	0	0	0	0	0	0	0	0	0
ENSG00000286393.1	0	0	0	0	0	0.0647643	0	0	0
ENSG00000240411.2	0	0	0	0	0	0	0	0	0
ENSG00000212539.2	0	0	0	0	0	0	0	0	0
ENSG00000239350.2	0	0	0	0	0	0	0	0	0
ENSG00000214433.4	0	0	0	0	0	0	0	0	0
ENSG00000233120.1	0	0	0	0	0	0	0	0	0
ENSG00000171103.11	15.5375	15.7234	21.9987	25.9096	15.803	15.6082	11.9074	20.3705	17.2861
XLOC_025300	0	0	0.0808778	0.0896527	0	0	0	0	0
ENSG00000226317.3	0.187198	0	0	0	0	0	0	0	0
XLOC_049453	0	0.0674823	0	0.0896527	0.161256	0	0	0	0
ENSG00000226370.1	0	0	0	0	0	0	0	0	0
ENSG00000276366.1	0	0	0	0	0	0	0	0	0
ENSG00000283584.1	0	0	0	0	0	0	0	0	0
ENSG00000056291.19	0.935991	1.01223	1.77931	1.88271	0.322511	0.582878	0.757742	2.0491	1.31214
ENSG00000267106.9	12.7295	14.1038	13.264	13.4479	11.2879	6.92978	8.33516	7.23213	9.92665
ENSG00000237843.2	0	0	0	0	0	0	0	0	0
ENSG00000222509.1	0	0	0	0	0	0	0	0	0
ENSG00000203364.2	0	0	0	0	0	0	0	0	0
ENSG00000100014.20	8.33032	9.11011	7.279	10.1308	13.5455	12.5643	10.3919	11.3303	11.7522
ENSG00000250218.1	0	0	0	0	0	0	0	0	0
XLOC_033579	0.935991	0.539858	0.7279	0.537916	0.645022	0.194293	0.108249	0.482142	0.285249
ENSG00000250505.1	0	0	0	0	0	0	0	0	0
ENSG00000264175.1	0	0	0	0	0	0	0	0	0
ENSG00000237655.1	0	0	0	0	0	0	0	0	0
XLOC_037020	0.187198	0.134965	0	0	0	0.129529	0	0.120536	0
ENSG00000170085.18	3.55677	4.31887	3.96301	5.19986	5.48269	5.76402	5.73719	5.06249	5.70497
ENSG00000278964.1	0	0	0	0	0	0	0	0	0
XLOC_017464	0	0.337412	0	0	0	0	0	0	0
ENSG00000217372.2	0	0	0	0	0	0	0	0	0
XLOC_021269	0.187198	0.134965	0.161756	0.179305	0	0	0	0.120536	0.0570497
XLOC_040646	0	0	0	0	0	0.194293	0.108249	0	0
ENSG00000198915.12	0.374396	0.134965	0.485267	0.268958	0.161256	0.0647643	0.108249	0.361607	0.171149
ENSG00000122359.18	0.0935991	0.134965	0.323511	0.179305	0	1.36005	0.108249	0.361607	0.114099
ENSG00000285898.1	0	0	0	0	0	0	0	0	0
XLOC_052487	0	0.337412	0	0	0	0	0.108249	0	0
ENSG00000288020.1	0	0	0	0	0	0	0	0	0
XLOC_073537	0.655194	0.404894	0.566144	0.179305	0.161256	0.323821	0.757742	0.723213	0.513448
ENSG00000163359.17	0	0	0	0	0	0	0	0	0
ENSG00000276855.1	1.87198	1.21468	1.77931	1.5241	0.645022	0.259057	0	0.602678	0.969845
ENSG00000289330.1	0.0935991	0	0	0	0	0	0	0	0.0570497
ENSG00000236031.1	0	0	0	0	0	0	0	0	0
ENSG00000166900.17	2.62077	1.75454	3.47774	1.79305	4.19265	3.82109	3.46396	2.0491	2.05379
ENSG00000286729.1	0.0935991	0.134965	0.161756	0	0	0	0.216498	0	0
XLOC_081834	0	0	0	0	0	0	0	0	0.0570497
ENSG00000234821.1	0	0	0	0	0	0	0	0	0
ENSG00000136731.13	6.08394	4.65628	6.22759	6.99291	10.3204	5.4402	7.03618	8.31695	7.13122
ENSG00000148291.10	29.0157	45.0782	37.042	28.5096	29.9935	28.302	42.6501	20.0089	13.749
ENSG00000212170.1	0	0	0	0	0	0	0	0	0
ENSG00000232841.1	0	0	0	0	0	0	0	0	0
ENSG00000163633.12	0.187198	0.742305	0.808778	0.358611	0.806278	0.45335	0.324747	0.482142	0.456398
ENSG00000188334.3	0	0	0	0	0	0	0	0	0
ENSG00000254463.1	0.0935991	0	0	0	0	0	0	0	0
ENSG00000180353.11	0	0	0.242633	0	0.161256	0.0647643	0.541244	0	0
ENSG00000105137.13	0	0.202447	0.323511	0	0.322511	0	0.216498	0	0
ENSG00000176700.23	0	0	0	0	0	0	0	0	0
ENSG00000235321.1	0	0	0	0	0	0	0	0	0
ENSG00000241990.5	0	0	0	0	0	0.194293	0.432995	0	0
ENSG00000252719.1	0	0	0	0	0	0	0	0	0
ENSG00000233782.1	0	0	0	0	0	0	0	0	0
ENSG00000224273.2	0	0	0	0	0	0	0	0	0
ENSG00000270765.7	0.280797	0.202447	0.323511	0	0	0.129529	0.541244	0	0.171149
ENSG00000170340.11	0.561595	0.539858	0.647022	0.358611	0.322511	0	0.108249	0.482142	0.456398
ENSG00000236677.1	0	0	0	0	0	0	0	0	0.114099
XLOC_007871	0	0	0	0	0.161256	0	0	0	0
ENSG00000206850.1	0	0	0	0	0	0	0	0	0
ENSG00000174915.12	3.18237	3.0367	2.74984	2.06201	3.38637	4.5335	4.32995	3.13392	1.82559
ENSG00000175048.17	2.71437	3.0367	3.31599	3.04819	4.3539	4.92208	3.68046	5.54464	4.22168
ENSG00000231138.1	0	0	0	0	0	0	0	0	0
ENSG00000253622.1	0	0	0	0	0	0	0	0	0
ENSG00000184840.12	151.818	170.595	172.108	168.099	198.506	201.482	187.595	181.406	179.022
ENSG00000285102.1	0	0	0	0	0	0	0	0	0
ENSG00000286216.1	0	0.134965	0	0.0896527	0	0.323821	0	0	0.114099
ENSG00000287170.1	0.280797	0.0674823	0.404389	0.358611	0.322511	0.0647643	0.108249	0.241071	0.114099
ENSG00000252722.1	0	0	0	0	0	0	0	0	0
ENSG00000020577.14	0.280797	0.202447	0.7279	0.98618	0.483767	0.841935	0.432995	0.602678	0.513448
ENSG00000178386.13	1.77838	2.90174	2.50721	4.39298	2.09632	2.65533	3.24747	4.45982	3.65118
ENSG00000225144.2	0	0	0	0	0	0	0	0	0
ENSG00000213081.3	0	0	0	0	0	0	0	0	0
ENSG00000227017.1	0	0	0	0	0	0	0	0	0
ENSG00000229409.1	0	0	0	0	0	0	0	0	0
ENSG00000105738.11	4.67996	4.99369	4.93354	4.39298	5.64395	3.82109	5.0877	4.94196	4.96333
ENSG00000204060.8	2.43358	6.00592	4.12477	3.58611	4.83767	2.84963	3.89696	4.09821	2.85249
ENSG00000229972.10	0	0	0	0.0896527	0	0	0	0.120536	0
ENSG00000231427.6	0	0	0	0	0	0	0.108249	0	0.0570497
XLOC_007172	0	0	0	0	0	0	0	0	0.114099
ENSG00000272297.2	0	0	0	0	0	0	0	0	0
ENSG00000183434.10	0	0	0	0	0	0	0	0	0
ENSG00000259598.1	0	0	0	0	0	0	0	0	0
ENSG00000254576.3	0	0	0	0	0	0	0	0	0
ENSG00000279071.1	0	0	0	0	0	0	0	0	0
XLOC_002777	0.842392	0.674823	0.647022	0.537916	0.161256	0	0.216498	0.120536	0.570497
ENSG00000291240.1	0.187198	0.0674823	0.404389	0	0	0.0647643	0	0	0.0570497
ENSG00000286553.1	0	0	0	0	0	0	0	0	0
ENSG00000222881.1	0	0	0	0	0	0	0	0	0
ENSG00000101842.14	0.187198	0.0674823	0	0.0896527	0	0	0	0.120536	0.171149
ENSG00000254406.1	0	0	0	0	0	0	0	0	0
ENSG00000241473.1	0	0	0	0	0	0	0	0	0
ENSG00000255296.1	0	0	0	0	0	0	0	0	0
ENSG00000287982.1	0	0	0	0	0	0	0	0	0
ENSG00000223433.1	0	0	0	0	0	0	0	0	0
ENSG00000252429.2	0	0	0	0	0	0	0	0	0
XLOC_066242	0.374396	0.404894	0.242633	0.537916	0.322511	0.388586	0.324747	0.361607	0.342298
ENSG00000247809.11	4.49276	5.66851	4.28652	5.28951	1.61256	2.46104	1.62373	3.13392	2.51019
ENSG00000286279.3	0	0	0	0	0	0	0	0	0
XLOC_069573	0	0	0.161756	0	0	0	0	0	0
ENSG00000262884.1	0	0	0	0	0	0	0	0	0
ENSG00000199788.1	0	0	0	0	0	0	0	0	0
XLOC_078277	0.187198	0	0	0	0	0	0	0.120536	0
ENSG00000207052.1	0	0	0	0	0	0	0	0	0
ENSG00000290084.1	0	0	0	0	0	0	0	0	0
XLOC_049374	0	0	0	0	0.322511	0	0.324747	0.120536	0
ENSG00000145390.12	0.748793	0.809788	0.566144	0.627569	0.161256	0.841935	0.432995	1.20536	1.14099
ENSG00000181358.3	0	0	0	0	0	0	0	0	0
ENSG00000248205.1	0	0	0	0	0	0	0	0	0
ENSG00000231721.8	0.935991	0.607341	0.7279	1.16549	0.161256	0.971464	0.865991	0.120536	0.798696
ENSG00000267686.2	0	0	0	0	0	0	0	0	0
XLOC_004172	0.187198	0.269929	0.404389	0.268958	0.483767	0.259057	0.216498	0	0.342298
ENSG00000235100.6	0.467996	0.674823	0.808778	0.537916	0.645022	0.323821	0.865991	0.361607	0.912796
XLOC_015973	0	0.0674823	0.0808778	0	0	0	0	0	0.0570497
ENSG00000231552.1	0	0	0	0	0	0	0	0	0
ENSG00000134825.16	1150.15	1052.86	1024.32	885.41	822.887	818.685	861.661	743.102	793.619
ENSG00000206621.1	0	0.0674823	0	0	0	0	0	0.120536	0
XLOC_007456	0	0.202447	0	0	0	0	0	0	0
ENSG00000222835.1	0	0	0	0	0	0	0	0	0
ENSG00000226999.1	0	0	0	0	0	0	0	0	0
ENSG00000275312.1	0	0	0	0	0	0	0	0	0
ENSG00000275523.1	0	0	0	0	0	0	0	0	0
ENSG00000225573.4	0.0935991	0	0.0808778	0	0	0	0	0	0
XLOC_074655	0	0	0	0.179305	0	0	0	0	0
ENSG00000248511.1	0	0.134965	0.0808778	0	0.322511	0.518114	0	0	0
ENSG00000213270.5	0	0	0	0	0	0	0	0	0
ENSG00000266158.2	0	0	0	0	0	0	0	0	0
ENSG00000274892.1	0	0	0	0	0	0	0	0	0
ENSG00000287775.1	0	0	0	0	0	0	0	0	0
ENSG00000288556.1	0	0	0	0	0	0	0	0	0
ENSG00000116183.11	0.374396	0.539858	0.323511	0.179305	0.483767	0	0.541244	0.482142	0.456398
ENSG00000249169.1	0	0	0	0	0	0	0	0	0.114099
ENSG00000267801.1	0	0	0	0	0	0	0	0	0
ENSG00000278698.1	0	0	0	0	0	0	0	0	0
ENSG00000290799.1	0.0935991	0.269929	0	0.0896527	0	0	0	0	0.171149
XLOC_048083	0	0	0	0	0.161256	0	0	0	0.0570497
XLOC_078320	0.0935991	0	0	0	0.161256	0	0	0.120536	0
ENSG00000120215.10	0	0	0	0	0.322511	0	0	0.120536	0.114099
ENSG00000264596.1	0	0	0	0	0	0	0	0	0
ENSG00000273691.1	0	0.0674823	0	0	0	0	0	0	0
ENSG00000139239.7	0.374396	0.269929	0.404389	0	0.161256	0.259057	0.541244	0.241071	0.342298
ENSG00000288054.1	0	0	0	0	0	0	0	0	0
ENSG00000224655.7	0.467996	0.134965	0.0808778	0	0.645022	0.582878	0.216498	0	0.114099
ENSG00000244056.3	0	0	0	0	0	0	0	0	0
ENSG00000072571.20	0.187198	0.539858	0.161756	0.179305	0	0.712407	0.324747	0.241071	0.285249
ENSG00000197149.5	0	0	0	0	0	0	0	0	0
ENSG00000222257.1	0	0	0	0	0	0	0	0	0
ENSG00000226915.1	0	0	0	0	0	0	0	0	0
ENSG00000252459.1	0	0	0	0	0	0	0	0	0
ENSG00000168913.7	37.7204	46.2929	45.2107	36.2197	20.802	22.6675	20.3508	16.875	16.1451
ENSG00000253618.1	0.0935991	0.134965	0.323511	0.0896527	0.645022	0.582878	0.649493	0.843749	0.684597
ENSG00000232973.14	0	0	0	0	0	0	0.216498	0.361607	0
ENSG00000228213.5	0	0	0	0.0896527	0.161256	0	0	0	0.342298
ENSG00000234765.1	0	0	0	0	0	0	0	0	0
ENSG00000056586.16	7.86232	7.69298	8.24953	6.54465	7.2565	9.19653	8.55166	5.66517	7.41646
XLOC_012443	0.280797	0	0.323511	0.358611	0.322511	0.194293	0	0.120536	0.171149
ENSG00000099797.15	239.895	234.299	232.928	275.144	198.344	179.786	187.704	233.477	226.773
XLOC_031497	0.0935991	0.134965	0	0	0.322511	0	0.108249	0	0.0570497
ENSG00000204814.5	0	0	0	0	0	0	0	0	0
ENSG00000237401.8	0	0	0	0	0	0	0	0	0
ENSG00000047365.13	0	0	0	0	0	0	0	0.241071	0.285249
XLOC_035507	0	0	0	0.0896527	0	0	0	0.241071	0
ENSG00000253385.1	0	0	0	0	0	0	0	0	0
ENSG00000264895.1	0.0935991	0	0	0	0.161256	0	0	0	0
ENSG00000224533.4	0.561595	0.337412	0.404389	0.537916	0.322511	0.323821	0.432995	0.361607	0.627547
XLOC_065523	0.187198	0	0	0	0	0.388586	0	0	0
ENSG00000171116.7	0.0935991	0	0.242633	0	0.161256	0	0.216498	0	0
ENSG00000233215.6	0	0	0	0	0	0.388586	0	0	0
ENSG00000241061.3	0	0	0	0	0	0	0	0	0
ENSG00000176915.15	6.45834	5.3311	4.12477	5.46882	5.96646	6.99454	6.06194	3.01339	4.56398
ENSG00000250561.2	0	0	0	0	0	0	0	0	0
ENSG00000118903.6	0	0	0	0	0	0	0	0	0
ENSG00000269811.2	0	0	0	0	0	0	0	0	0
ENSG00000259055.1	0	0	0	0	0	0	0	0	0
ENSG00000259136.1	0	0	0	0	0	0	0	0	0
ENSG00000287191.2	0	0	0	0	0	0	0	0	0
ENSG00000188385.13	0.561595	0.809788	0.485267	0.717222	0.645022	0.712407	1.19074	0.964284	0.570497
XLOC_046655	0.655194	0.134965	0.242633	0.448264	0.645022	0.647643	0.324747	0.602678	0.456398
ENSG00000229505.1	0	0	0	0	0	0	0	0	0
ENSG00000163686.15	2.52718	3.0367	3.31599	5.55847	2.9026	4.40397	4.97945	5.66517	6.04727
ENSG00000231546.1	0	0	0	0	0	0	0	0	0
ENSG00000226499.1	0.187198	0.269929	0.0808778	0.179305	0.645022	0.194293	0.324747	0	0
ENSG00000237041.1	0	0	0	0	0	0	0	0	0
ENSG00000279726.2	1.40399	0.472376	1.05141	0.627569	0.806278	0.841935	0.757742	0.723213	0.741646
ENSG00000291164.1	0	0	0	0	0	0	0	0	0
ENSG00000224142.1	0	0	0	0	0	0	0	0	0
ENSG00000069345.12	52.6963	63.0285	70.2828	75.5772	57.7295	62.4975	51.5265	64.1249	58.5901
ENSG00000243304.3	0	0	0	0	0	0	0	0	0
ENSG00000260517.3	0	0	0	0	0	0	0	0	0
ENSG00000265113.1	0	0	0	0	0	0	0	0	0
ENSG00000283415.2	0.0935991	0.337412	0.0808778	0.358611	0.322511	0	0.432995	0.241071	0
ENSG00000248926.1	0	0.134965	0	0	0	0	0	0	0
ENSG00000225598.1	0	0	0	0	0	0	0	0	0
ENSG00000224104.1	0	0	0	0	0	0	0	0	0
ENSG00000258921.1	0	0	0	0	0	0	0	0	0
ENSG00000287749.1	0	0	0	0	0	0	0	0	0
XLOC_081536	0	0	0	0	0	0.129529	0.108249	0	0
XLOC_065267	0	0	0.0808778	0	0.322511	0	0	0	0.0570497
ENSG00000237337.1	0	0	0	0	0	0	0	0	0.114099
ENSG00000257595.3	2.80797	1.34965	1.37492	1.79305	2.09632	2.00769	2.59797	1.56696	1.59739
ENSG00000286245.1	0	0	0	0	0	0	0	0	0
ENSG00000261447.1	0.187198	0.134965	0.0808778	0	0	0	0.216498	0.241071	0.171149
ENSG00000249688.1	0	0	0	0	0	0	0	0	0
XLOC_047338	0	0	0	0	0	0	0.324747	0	0
ENSG00000244953.1	0	0	0	0	0	0	0.108249	0	0
ENSG00000111837.12	0.0935991	0.134965	0.323511	0.358611	0.161256	0	0	0	0
ENSG00000177000.13	4.58636	5.46607	3.96301	4.66194	4.67641	3.82109	4.8712	3.85714	4.05053
ENSG00000255126.1	0	0	0	0	0	0	0	0	0
XLOC_000026	0	0	0	0	0.161256	0.259057	0.216498	0	0
ENSG00000073464.13	10.9511	11.4045	11.4038	12.1031	13.223	10.2328	11.3661	11.8125	13.0073
ENSG00000207943.1	0	0	0	0	0	0	0	0	0
ENSG00000234308.3	0	0	0	0	0	0	0	0	0
ENSG00000272632.1	0	0	0	0	0	0	0	0	0
ENSG00000182095.15	4.67996	2.90174	2.50721	3.31715	5.48269	4.98685	8.44341	5.18303	5.76202
ENSG00000183742.13	0	0	0	0	0.161256	0	0	0	0.114099
ENSG00000200028.1	0	0	0	0	0	0	0	0	0
ENSG00000207170.1	0	0	0	0	0	0	0	0	0
ENSG00000199410.1	0	0	0	0	0	0	0	0	0
ENSG00000273549.1	0	0	0	0	0	0	0	0	0
ENSG00000272516.1	0	0	0	0	0	0	0.432995	0.241071	0
ENSG00000211804.4	0	0	0	0	0	0	0	0	0
ENSG00000217801.13	0	0	0	0	0	0.0647643	0	0	0
ENSG00000263597.1	0	0	0	0	0	0	0	0	0
XLOC_010567	0	0.0674823	0	0.179305	0.161256	0.388586	0	0.120536	0.171149
ENSG00000129691.16	9.45351	12.3493	10.8376	12.641	12.2554	12.6938	7.25267	11.0893	9.92665
ENSG00000265984.1	1.12319	0.742305	0.970533	1.5241	0.322511	0.259057	0.757742	0.120536	0.228199
ENSG00000289377.2	0	0	0	0	0	0	0	0	0
ENSG00000187013.4	0	0	0	0	0	0	0	0	0
ENSG00000197976.12_PAR_Y	0.748793	1.48461	1.69843	0.717222	1.61256	2.20198	2.70622	1.80803	0.741646
ENSG00000169258.7	22.7446	26.3856	24.8295	16.6754	26.6072	22.8618	25.222	16.6339	15.8028
ENSG00000172519.10	0	0	0	0	0	0	0	0	0
ENSG00000202222.1	0	0	0	0	0	0	0	0	0
ENSG00000288550.3	1.49759	2.09195	1.94107	1.7034	0.483767	0.582878	0.541244	0.482142	0.741646
ENSG00000261111.1	0	0	0	0	0	0	0	0	0
XLOC_020070	0.187198	0	0	0	0.322511	0.259057	0	0.120536	0.0570497
ENSG00000101441.5	0	0	0	0	0	0	0	0	0
ENSG00000206693.1	0	0	0	0	0	0	0	0	0
XLOC_067003	0	0	0	0	0	0	0	0	0.0570497
ENSG00000164332.8	13.9463	19.5699	18.1166	23.6683	15.6418	18.3283	16.3456	21.3348	21.85
XLOC_074129	0	0	0	0	0	0	0	0.361607	0
ENSG00000119335.18	73.5689	69.3718	73.7605	68.674	133.842	149.411	132.821	104.745	97.6691
ENSG00000243383.3	0	0	0	0	0	0	0	0	0
XLOC_004098	0	0	0.0808778	0.0896527	0	0.0647643	0.432995	0	0.342298
XLOC_006390	0	0	0.161756	0	0	0	0	0	0
ENSG00000066135.13	11.6063	12.3493	12.5361	9.95145	18.5444	18.134	19.16	17.7187	17.7995
ENSG00000119041.11	3.93116	4.04894	3.96301	3.85507	4.19265	3.6268	3.89696	3.49553	4.39283
ENSG00000205903.7	4.67996	4.79124	5.41881	3.49646	10.4816	7.70695	5.19595	3.7366	3.19478
ENSG00000230787.1	0	0	0	0	0	0	0	0	0
ENSG00000167766.21	6.92633	6.95068	7.52163	7.88944	5.64395	5.05161	6.17019	7.95535	5.36267
ENSG00000137413.17	2.99517	2.76677	3.80125	2.15166	0.967534	1.36005	1.29899	2.0491	1.76854
ENSG00000226286.1	0	0	0	0	0	0	0	0	0
ENSG00000215800.2	0	0	0	0	0	0	0	0	0
ENSG00000170166.6	0.561595	0.539858	0.161756	1.16549	0.967534	1.48958	0.757742	0.723213	1.36919
ENSG00000180189.10	0	0	0	0	0	0	0	0	0
ENSG00000258672.1	0	0	0	0	0	0	0	0	0
ENSG00000288266.1	0	0	0	0	0	0	0	0	0
ENSG00000268101.2	0	0	0	0	0	0	0	0	0
ENSG00000253357.1	0.280797	0.337412	0.647022	0.358611	0.483767	0.388586	0.757742	0.602678	0.285249
ENSG00000263611.2	0	0	0	0	0	0	0	0	0
XLOC_064362	0	0	0	0	0	0	0	0.241071	0
ENSG00000143842.15	1.49759	2.15943	3.47774	1.79305	0.967534	0.971464	2.59797	0.964284	1.54034
ENSG00000171608.18	1.87198	3.0367	2.34545	2.15166	2.09632	1.48958	1.84023	1.44643	1.88264
ENSG00000226441.2	0	0	0	0	0	0	0	0	0
XLOC_004963	0	0	0	0	0.161256	0.0647643	0	0	0.114099
ENSG00000138036.18	29.4837	33.3363	30.9762	31.4681	22.8983	23.639	21.8663	19.4062	22.1923
ENSG00000173852.16	0.467996	0.404894	0.889655	0.268958	0.645022	0.971464	0.216498	0.241071	0.342298
ENSG00000083844.10	5.05435	5.26362	4.44828	4.75159	8.7078	4.14491	6.38668	5.18303	5.87612
ENSG00000177600.9	5824.67	5506.02	5429.57	5566.72	8065.84	7625.02	8012.47	7760.56	8000.48
ENSG00000248774.1	0	0	0	0	0	0	0	0	0
ENSG00000254528.7	2.71437	2.76677	3.15423	2.77923	1.61256	1.74864	2.59797	1.44643	1.54034
ENSG00000243053.2	0.0935991	0	0	0	0	0	0	0	0
ENSG00000189350.13	0	0.134965	0	0	0	0	0	0	0
ENSG00000161681.17	6.92633	5.53355	8.0069	7.62048	11.4491	12.629	11.6909	8.7991	10.0408
ENSG00000255484.2	0	0	0	0	0	0	0	0	0
ENSG00000290888.1	1.87198	1.95699	1.4558	0.448264	0.161256	0.129529	0.108249	0.241071	0.0570497
ENSG00000165325.15	0	0.404894	0.161756	0	0	0.0647643	0.216498	0.120536	0.171149
ENSG00000207971.1	1.31039	1.34965	0.970533	3.13784	1.12879	1.74864	1.73198	4.58035	3.65118
ENSG00000260457.2	0	0	0	0	0	0	0	0	0
ENSG00000254333.1	0	0	0	0	0.161256	0	0	0	0
ENSG00000178243.4	0	0	0	0	0	0.0647643	0	0.361607	0.0570497
ENSG00000265879.1	0	0	0	0	0	0	0	0	0
ENSG00000275665.1	0	0	0.0808778	0	0	0	0	0	0
XLOC_031396	0	0	0	0	0	0	0.216498	0	0
ENSG00000255074.1	0	0	0	0	0	0	0	0	0
ENSG00000276500.1	0	0	0	0	0	0	0	0	0
ENSG00000133704.10	2.62077	2.22692	2.66897	3.49646	2.9026	3.04392	3.46396	2.89285	2.16789
ENSG00000265740.2	0	0	0	0	0	0	0	0	0
ENSG00000266906.1	0	0	0	0	0	0	0	0	0
ENSG00000271025.1	0	0	0	0.0896527	0	0	0	0.361607	0.114099
ENSG00000120526.12	3.27597	2.69929	4.69091	5.28951	2.41883	4.5335	3.57221	5.18303	3.65118
ENSG00000197594.14	0.0935991	0.0674823	0	0.179305	0	0.259057	0.216498	0.120536	0.171149
ENSG00000251435.1	0	0	0	0	0	0	0	0	0
ENSG00000273711.2	1.02959	0.944752	1.94107	1.79305	0.322511	0.518114	0.649493	0.843749	0.855746
XLOC_069895	0	0	0	0	0	0	0.216498	0	0
ENSG00000289949.1	0	0	0	0	0	0	0	0	0
XLOC_062351	0	0.134965	0	0.0896527	0	0	0	0	0
ENSG00000248540.3	0.280797	1.07972	1.4558	0.627569	0.806278	1.16576	1.19074	0.120536	0.342298
XLOC_063059	0.280797	0.742305	0.242633	0.448264	0.483767	0.129529	0.108249	0.120536	0.114099
ENSG00000239705.2	0	0	0	0	0	0	0	0	0
XLOC_077972	0	0	0	0	0	0.259057	0	0	0
ENSG00000164099.3	0.0935991	0.134965	0	0.0896527	0.322511	0.712407	0.432995	0.361607	0.456398
ENSG00000276678.1	0	0	0	0	0	0	0	0	0
ENSG00000290425.1	5.42875	4.52131	4.93354	6.45499	5.64395	6.41166	5.30419	6.74999	6.33252
XLOC_009322	0	0	0	0.268958	0	0	0	0	0.114099
XLOC_010820	0	0	0	0	0	0.129529	0	0	0.228199
ENSG00000187554.14	0.0935991	0	0.0808778	0	0	0.194293	0	0	0
XLOC_015915	0	0	0	0	0	0	0.108249	0	0
ENSG00000226800.5	0	0	0	0	0	0.323821	0	0	0
ENSG00000291063.1	1.49759	2.36188	1.94107	2.06201	1.77381	3.10868	2.05673	1.56696	1.31214
ENSG00000234134.1	0.0935991	0.134965	0.485267	0.0896527	0.322511	0.582878	0	0	0.0570497
ENSG00000234699.1	0	0	0	0	0	0	0	0	0
ENSG00000224409.1	0	0	0	0	0	0	0	0	0
ENSG00000250071.1	0	0	0	0	0	0	0	0	0
ENSG00000275476.1	0.0935991	0	0.0808778	0	0	0.129529	0	0	0
ENSG00000196350.9	0	0	0	0	0	0	0	0	0
ENSG00000224411.3	0	0	0.0808778	0.0896527	0	0	0	0	0
ENSG00000247081.8	0.280797	0.269929	0.485267	0.537916	0.645022	0.647643	0.216498	0.241071	0.399348
ENSG00000225465.10	5.89674	5.46607	5.17618	8.1584	7.90152	10.168	8.44341	8.07588	9.69845
ENSG00000257913.4	0.935991	0.944752	0.566144	0.448264	0.967534	0.712407	0.541244	0.602678	0.342298
ENSG00000187908.20	0	0	0	0	0	0	0	0	0
ENSG00000102038.16	9.54711	6.95068	8.97743	9.14458	4.99892	6.02308	7.25267	4.09821	5.81907
ENSG00000272650.1	0.655194	0.337412	0.161756	0.717222	0.322511	0.45335	0.432995	0.241071	1.19804
ENSG00000177683.14	7.11353	4.45383	6.06583	5.1102	6.93399	5.11638	5.62894	7.95535	5.53382
ENSG00000258453.3	0	0	0	0	0	0	0	0	0
ENSG00000258958.1	0	0	0	0	0	0	0	0	0
ENSG00000197658.9	0	0	0	0	0	0	0	0	0
ENSG00000136720.7	15.3503	16.5332	13.1022	14.972	20.4795	21.8256	26.3045	19.7678	22.1923
XLOC_065832	0	0.134965	0	0	0	0	0	0	0
ENSG00000124208.16	6.92633	8.36781	8.16865	8.06874	12.2554	10.2975	10.3919	12.5357	10.7824
ENSG00000280515.1	0	0	0	0	0	0	0	0	0
ENSG00000250961.2	0	0	0	0	0	0	0	0	0.0570497
ENSG00000284617.1	0.842392	0.134965	0.0808778	0	0	0.0647643	0.108249	0.241071	0
ENSG00000167207.15	0	0	0	0	0	0	0	0	0
ENSG00000243746.1	0	0	0	0	0	0	0	0	0
ENSG00000166171.13	136.187	136.044	132.72	106.597	35.6375	41.9672	37.5624	36.2812	32.4613
ENSG00000250125.5	0.561595	0	0.242633	0.0896527	0.161256	0	0	0.120536	0.228199
ENSG00000111640.15	4640.18	4742.12	5068.93	5082.77	4424.21	4406.88	4175.81	4479.58	4354.89
ENSG00000289620.2	0.0935991	0.472376	0	0.179305	0	0	0.324747	0	0.228199
ENSG00000248890.4	1.31039	2.42936	4.20564	2.86889	1.12879	2.00769	0.649493	1.92857	1.19804
ENSG00000236813.1	0	0	0	0	0	0	0	0	0
ENSG00000143543.15	40.2476	49.397	50.6295	50.2952	39.5076	43.0682	44.0573	41.5848	37.5387
ENSG00000217447.1	0	0	0	0	0	0	0	0	0
ENSG00000213921.8	0	0	0	0	0	0	0	0	0
ENSG00000272799.1	0	0	0.0808778	0	0	0	0	0	0
XLOC_035112	0.0935991	0.0674823	0.161756	0.0896527	0	0	0	0	0
ENSG00000199132.1	0	0	0	0	0	0	0	0	0
ENSG00000259985.1	0.935991	0.269929	0.0808778	0.179305	0.483767	0.45335	0.324747	0.241071	0.456398
ENSG00000225683.6	0	0	0	0	0	0	0	0	0
ENSG00000263396.1	0	0	0	0	0	0	0	0	0
ENSG00000232121.1	0	0	0	0	0	0	0	0	0
ENSG00000138660.12	2.33998	2.2944	2.42633	2.95854	4.99892	5.82878	3.35571	5.18303	4.67808
ENSG00000261654.1	0	0.134965	0	0	0	0.0647643	0.108249	0.241071	0.114099
ENSG00000213896.4	0	0	0	0	0	0	0	0	0
ENSG00000290648.1	0	0	0	0	0	0	0	0	0
XLOC_065598	0	0	0	0	0	0	0	0	0.114099
ENSG00000235946.1	1.96558	1.28216	1.4558	1.79305	1.61256	0.45335	1.62373	1.20536	1.0269
ENSG00000047579.20	76.6577	73.1508	78.9367	79.4323	77.8865	79.9839	82.8104	74.2499	77.0742
XLOC_038441	0	0	0	0	0	0.194293	0.108249	0	0
ENSG00000213594.4	0	0	0	0	0	0	0	0	0
ENSG00000291047.1	0	0	0	0	0	0	0	0	0.0570497
ENSG00000244623.2	0	0	0	0	0	0	0	0	0
XLOC_073078	0.280797	0.404894	0.323511	0.358611	0.322511	0.582878	0.432995	0.964284	0.228199
ENSG00000260664.4	0	0.0674823	0.0808778	0.268958	0	0	0	0.241071	0
ENSG00000187446.12	16.6606	16.1283	15.7712	16.3168	16.1256	13.73	14.9383	15.1875	16.3733
ENSG00000165283.16	143.675	141.038	157.954	137.976	118.523	134.839	121.239	111.134	109.593
ENSG00000132970.14	4.86715	5.26362	5.0953	6.27569	4.3539	2.7201	2.70622	4.33928	2.85249
ENSG00000055163.21	36.878	41.2992	37.2038	34.5163	33.7024	32.1231	35.8304	25.9151	28.7531
ENSG00000283275.1	0	0	0	0	0	0	0	0	0
ENSG00000159917.17	2.15278	2.90174	2.83072	2.42062	3.22511	3.6268	2.92272	2.65178	2.45314
ENSG00000165584.16	0	0	0	0	0	0	0	0	0
ENSG00000171450.6	7.86232	8.63773	7.11724	4.66194	6.61148	5.05161	4.97945	4.58035	4.27873
ENSG00000175221.16	4.30556	3.84649	3.47774	3.04819	5.64395	6.28213	3.03097	1.92857	2.90954
ENSG00000230119.1	0	0	0	0	0	0	0	0	0
ENSG00000252945.1	0	0	0	0	0	0	0	0	0
ENSG00000260992.1	0.187198	0.134965	0.161756	0	0	0.129529	0.108249	0.120536	0
XLOC_072213	0.655194	0.674823	0.485267	0.448264	0.967534	0.9067	0.97424	0.843749	0.342298
ENSG00000223445.1	0	0	0	0	0	0	0	0	0
ENSG00000232259.1	0	0	0	0	0	0	0	0	0
ENSG00000223671.2	0	0	0	0	0	0	0	0	0
ENSG00000223623.1	0	0	0	0	0	0	0	0	0
ENSG00000266527.1	0	0	0	0	0	0	0	0	0
ENSG00000101187.16	0.561595	0.539858	1.37492	0.896527	0.161256	0.129529	0.649493	0.964284	0.570497
ENSG00000260201.2	0	0	0	0	0	0	0	0	0
ENSG00000289327.2	0	0	0	0	0	0	0	0	0
ENSG00000250524.1	0	0	0	0	0	0	0	0	0
ENSG00000285857.1	0	0	0	0.0896527	0	0	0	0	0
ENSG00000253304.2	0.467996	0.202447	0.0808778	0.358611	0.967534	0.45335	0.865991	0.241071	0.171149
ENSG00000253789.1	0	0	0	0	0	0	0	0	0
ENSG00000259438.1	0	0.134965	0	0.0896527	0	0	0	0	0
ENSG00000236289.4	0	0	0	0	0	0.388586	0	0	0
ENSG00000119899.13	4.86715	6.74823	5.01442	5.64812	1.4513	3.30298	2.05673	3.49553	3.65118
ENSG00000229380.1	0	0	0	0	0	0	0	0	0
ENSG00000267113.1	0	0	0	0	0	0	0	0	0
ENSG00000205869.2	0.467996	0.404894	0.404389	0.179305	0.322511	0	0.216498	0.120536	0.0570497
ENSG00000218520.5	0	0	0	0	0	0	0	0	0
ENSG00000270123.4	0	0.0674823	0	0	0	0	0	0	0
ENSG00000169410.11	7.11353	6.27585	6.47022	6.00673	6.93399	6.60595	7.36092	7.35267	6.84597
ENSG00000127311.10	0.280797	0.0674823	0	0.0896527	0.161256	0	0	0	0.0570497
ENSG00000230171.1	0	0	0	0	0	0.0647643	0	0.120536	0
ENSG00000280161.1	0.374396	0.674823	0.647022	0.98618	0.967534	0.777171	0.865991	0.964284	0.798696
ENSG00000128298.18	0.374396	0.539858	0.404389	0.537916	1.12879	0.712407	1.51548	1.20536	0.513448
ENSG00000176485.13	6.64554	5.53355	6.38934	5.02055	3.06386	4.46873	3.13922	2.77232	1.76854
ENSG00000197258.5	1.12319	0.472376	0.647022	0	0.967534	1.10099	0.649493	0.723213	0.456398
ENSG00000272293.1	0.467996	0.404894	0.323511	0.717222	0.161256	0.777171	0.108249	0.241071	0.285249
ENSG00000231173.1	0	0	0	0	0	0	0	0	0
ENSG00000145835.6	0	0	0	0	0	0	0	0	0
ENSG00000278931.1	0	0	0	0	0	0	0	0	0
ENSG00000239247.3	0	0	0	0	0	0	0	0	0
XLOC_015576	0	0	0.0808778	0	0	0.388586	0	0	0
XLOC_061391	0	0	0	0	0	0	0	0	0.114099
ENSG00000215845.11	0	0	0	0	0	0	0	0	0.0570497
ENSG00000263999.2	0	0	0	0	0	0	0	0	0
ENSG00000289185.1	0	0	0	0	0	0	0	0	0
ENSG00000254136.1	0	0	0	0	0	0	0	0	0
ENSG00000230709.1	0.0935991	0	0	0	0	0	0	0	0
ENSG00000278020.1	1.12319	0.742305	0.647022	0.448264	0.483767	0.9067	0.757742	0.843749	0.114099
ENSG00000289831.1	0.0935991	0.202447	0.323511	0.268958	0.161256	0	0	0	0.228199
ENSG00000226874.1	0	0	0	0	0	0	0	0	0
ENSG00000242366.4	0	0	0	0	0	0	0	0	0
ENSG00000278690.1	0	0	0	0	0	0	0	0	0
ENSG00000228404.1	0.935991	0.809788	0.7279	0.627569	0.806278	0.323821	0.324747	0.723213	0.399348
ENSG00000250310.2	0	0	0	0	0	0	0	0	0
ENSG00000248542.2	0	0	0	0	0	0	0	0	0
ENSG00000284471.1	0	0	0	0	0	0.194293	0.108249	0.120536	0.171149
ENSG00000242991.2	0	0	0	0	0	0	0	0	0
ENSG00000259900.5	0	0	0	0	0	0	0	0	0
ENSG00000201999.1	0	0	0	0	0	0	0	0	0
ENSG00000175175.6	7.58153	6.4783	7.52163	7.62048	4.83767	5.11638	6.27843	5.30356	4.10758
ENSG00000213176.4	0	0	0	0	0	0	0	0	0
ENSG00000228330.1	0	0	0	0	0	0	0	0	0
XLOC_044520	0.0935991	0	0	0	0.161256	0	0.108249	0	0
XLOC_065612	0.374396	0.134965	0.242633	0.179305	0.322511	0.194293	0.757742	0.241071	0.627547
ENSG00000269635.1	0	0	0	0	0	0	0	0	0
ENSG00000236529.2	0	0	0	0.179305	0	0	0	0	0
ENSG00000253445.1	0	0	0	0	0	0	0	0	0
ENSG00000163563.8	0	0	0	0	0	0	0	0	0
ENSG00000183248.12	17.1286	15.7234	13.7492	9.14458	22.5758	20.5303	23.8148	13.7411	16.031
ENSG00000139684.15	276.96	299.082	299.814	278.82	226.403	234.576	215.199	216	224.719
ENSG00000262899.1	0	0	0	0	0	0	0	0	0
XLOC_061940	0.187198	0.0674823	0	0	0.161256	0	0	0	0.114099
ENSG00000167778.9	14.3207	14.9811	16.9843	17.9305	12.9004	16.2558	14.6136	17.8393	16.9438
XLOC_017449	0.187198	0	0.242633	0.268958	0	0	0	0	0
ENSG00000100029.18	33.8829	37.9251	38.8213	30.4819	45.7966	44.4283	48.6037	30.616	30.921
XLOC_064984	0.0935991	0	0	0	0	0	0	0	0
ENSG00000134371.14	2.33998	2.49685	2.1837	3.2275	3.06386	3.23821	2.59797	1.08482	1.48329
ENSG00000267001.1	0.0935991	0.0674823	0	0	0	0	0	0	0
ENSG00000286388.1	1.96558	1.68706	1.05141	1.43444	1.29004	1.29529	1.19074	1.80803	1.48329
ENSG00000166478.10	3.65037	3.64404	4.85267	5.82743	4.51516	4.33921	3.68046	6.02678	6.38957
ENSG00000249495.1	0	0	0	0	0	0	0	0	0
XLOC_042236	0	0	0	0	0	0	0	0	0.114099
ENSG00000214671.4	0	0	0	0	0	0	0	0	0
ENSG00000257443.2	0	0	0	0	0	0	0	0	0
ENSG00000250428.1	0	0	0	0	0	0	0	0	0
ENSG00000230295.1	0	0	0	0	0	0	0	0	0
ENSG00000167077.13	0	0	0.161756	0	0	0	0	0	0.0570497
ENSG00000232918.2	0	0	0	0	0	0	0	0	0
XLOC_019940	0	0	0	0.0896527	0	0	0	0.241071	0
ENSG00000112697.17	29.1093	24.0912	23.8589	20.2615	22.5758	16.0615	18.9436	16.3928	17.5143
ENSG00000277576.1	0	0	0	0	0	0	0	0	0
ENSG00000274883.1	0	0	0	0	0	0	0	0	0
XLOC_030189	0.561595	0.539858	0.647022	0.806874	1.12879	0.323821	0.649493	0.602678	0.513448
XLOC_047372	0	0	0	0.0896527	0	0	0	0	0.114099
ENSG00000228172.5	0.0935991	0.0674823	0	0	0	0	0.216498	0	0.0570497
ENSG00000248457.1	0	0.134965	0	0	0.483767	0	0	0	0
XLOC_040762	0	0	0	0	0	0	0.108249	0	0.0570497
ENSG00000179532.13	1.12319	1.1472	0.404389	0.627569	0.967534	1.8134	1.19074	0.964284	1.42624
ENSG00000227409.1	0	0	0	0	0	0	0	0	0
ENSG00000226876.3	0	0	0	0	0	0	0	0	0
ENSG00000254891.1	0	0	0	0	0	0	0	0	0
XLOC_041767	0	0.134965	0	0	0	0	0.108249	0	0
ENSG00000248426.1	0	0	0	0	0	0	0	0	0
ENSG00000287069.1	1.21679	0.674823	1.53668	1.16549	0.161256	1.29529	0.649493	1.6875	0.912796
XLOC_060040	0	0	0.242633	0	0	0	0	0	0
ENSG00000255486.1	0	0	0	0	0	0	0	0	0
ENSG00000244295.2	0.655194	0.944752	0.566144	0.179305	0.161256	0.582878	0.649493	0.482142	0.342298
ENSG00000252545.1	0	0	0	0	0	0	0	0	0
ENSG00000059769.20	3.36957	2.83426	4.28652	2.06201	2.58009	6.02308	3.24747	1.80803	1.54034
ENSG00000124610.5	0	0	0	0	0	0	0	0	0
ENSG00000232857.2	0	0	0	0	0	0	0	0	0
XLOC_035158	0.0935991	0.134965	0	0.806874	0.161256	0.259057	0.324747	0.120536	0.456398
ENSG00000276124.1	0	0	0	0	0	0	0	0	0
XLOC_015865	0	0	0.0808778	0	0	0	0	0.120536	0
ENSG00000116903.7	2.33998	2.76677	3.07335	2.77923	1.93507	2.84963	2.27323	1.56696	2.45314
ENSG00000289623.2	0.280797	0.269929	0.242633	0.0896527	0.967534	1.68387	0.865991	0.120536	0.114099
ENSG00000253967.1	0	0	0	0	0	0	0	0	0
ENSG00000246662.6	0.935991	1.48461	0.647022	0.98618	0.806278	1.36005	0.757742	0.723213	0.741646
ENSG00000241333.3	0	0	0	0	0	0	0	0	0
ENSG00000201170.1	0	0	0	0	0	0	0	0	0
ENSG00000268652.1	0	0	0	0	0	0	0	0	0
ENSG00000290797.1	0	0	0	0	0	0	0	0	0
ENSG00000127452.9	7.67513	9.58249	9.22006	9.77214	8.86906	9.7794	8.65991	10.8482	10.3831
ENSG00000228065.13	0.187198	0	0	0.0896527	0	0	0	0	0
ENSG00000199620.1	0	0	0	0	0	0	0	0	0
ENSG00000232930.2	0	0	0	0	0	0	0	0	0
ENSG00000236998.2	0	0	0	0	0	0	0	0	0
ENSG00000111361.13	12.2615	14.1038	13.8301	16.9444	8.54655	9.39082	9.7424	12.8973	12.0945
ENSG00000169704.5	0	0	0	0	0	0	0	0	0
XLOC_028155	0	0	0	0	0	0.194293	0	0	0
ENSG00000249332.2	0	0	0	0	0	0	0	0	0
ENSG00000202078.1	0	0	0	0	0	0	0	0	0
ENSG00000254607.3	0	0.0674823	0	0.0896527	0	0.259057	0.108249	0	0.0570497
ENSG00000278915.1	0	0.0674823	0	0	0	0	0	0.120536	0.114099
ENSG00000108423.15	1.40399	1.55209	1.37492	1.7034	1.61256	1.42481	1.40724	2.16964	2.11084
ENSG00000200646.1	0	0	0	0	0	0	0	0	0
ENSG00000122986.14	0.374396	0.404894	0.0808778	0.358611	0.806278	0.129529	0.324747	0.843749	0.285249
ENSG00000259614.2	0	0	0	0	0	0	0	0	0
ENSG00000279650.1	0	0	0	0	0	0	0	0	0
ENSG00000289510.2	1.40399	1.1472	1.13229	1.5241	1.12879	0.841935	0.541244	0.723213	1.19804
XLOC_003878	0.748793	0.202447	0.566144	0.806874	0	0.647643	0.108249	0.120536	0.399348
ENSG00000225448.1	0	0	0	0	0	0	0	0	0
ENSG00000250730.2	0	0	0	0	0	0	0	0	0
ENSG00000229314.6	0	0	0	0	0	0	0	0	0
ENSG00000215156.5	0	0	0	0.0896527	0	0	0	0.120536	0
ENSG00000240311.1	0	0	0	0	0	0	0	0	0
ENSG00000249747.1	0	0	0	0	0	0	0	0	0
ENSG00000168389.18	1.59118	1.75454	1.61756	2.24132	0.967534	1.61911	1.19074	2.65178	1.88264
XLOC_031311	0.280797	0.134965	0.566144	0.717222	0.322511	0.388586	0.865991	0.361607	0.114099
ENSG00000263089.1	0	0	0	0	0	0	0	0	0
ENSG00000263199.1	0	0	0	0	0	0	0	0	0
XLOC_042557	0	0	0.242633	0	0	0	0	0	0
ENSG00000112715.26	0.467996	0.674823	0.970533	0.98618	4.51516	4.66303	4.54645	2.53125	2.73839
ENSG00000260681.1	0	0	0	0	0	0	0	0	0
XLOC_015213	0	0.0674823	0.161756	0	0	0	0	0	0
ENSG00000285524.1	0.187198	0	0	0	0	0	0	0	0
ENSG00000048342.18	10.8575	10.9996	11.3229	9.50319	5.32143	7.44789	5.73719	4.58035	5.07743
ENSG00000188716.6	0	0	0	0	0	0.194293	0	0	0
ENSG00000260639.1	0	0	0	0	0	0	0	0	0
ENSG00000205359.10	0	0	0	0	0	0	0	0	0
ENSG00000221475.1	85.6432	92.6532	108.457	69.3015	47.5704	27.0067	40.1603	39.1741	45.1834
ENSG00000250290.1	0	0	0	0	0	0	0	0	0
XLOC_052493	0	0	0	0.179305	0	0	0	0	0
ENSG00000273461.5	0	0	0	0	0	0	0	0	0
XLOC_073670	0	0.0674823	0.161756	0	0.322511	0.0647643	0	0.120536	0.342298
XLOC_024943	0.0935991	0.0674823	0.0808778	0.0896527	0.161256	0	0	0	0.114099
ENSG00000173120.15	3.74396	4.31887	3.6395	5.1102	4.03139	3.36774	4.76295	4.82142	3.36593
ENSG00000175970.11	2.15278	2.83426	1.94107	2.06201	4.51516	2.91439	2.92272	1.92857	1.48329
ENSG00000258696.1	0	0	0	0	0	0	0	0	0
ENSG00000266117.1	0	0	0	0	0	0	0	0	0
ENSG00000243939.1	0	0	0	0	0	0	0	0	0
XLOC_003080	0	0	0	0	0	0	0.108249	0	0.0570497
ENSG00000205702.12	0.280797	0.404894	0.323511	0.717222	0.806278	0.518114	0.216498	0.482142	0.513448
ENSG00000206960.1	0	0	0	0	0	0	0	0	0
ENSG00000232830.5	0	0	0	0	0	0	0	0	0
ENSG00000257604.1	0	0	0	0	0	0	0	0	0
ENSG00000243059.3	0	0	0	0	0	0	0	0	0
ENSG00000201812.1	0	0	0	0	0	0	0	0	0
ENSG00000140451.13	0	0	0.0808778	0	0	0	0.108249	0	0
ENSG00000267421.6	1.77838	1.8895	1.4558	2.33097	1.12879	1.48958	2.38148	0.723213	1.14099
ENSG00000248893.3	0	0.134965	0	0	0.161256	0.647643	0	0.120536	0.171149
ENSG00000157778.9	69.6377	68.8994	76.0251	65.8051	82.0791	73.7017	82.8104	65.3303	58.1337
ENSG00000258895.1	0	0	0	0	0	0	0	0	0
ENSG00000275015.1	0	0	0	0	0	0	0	0	0
ENSG00000237661.1	0	0	0	0	0	0	0	0	0
ENSG00000207265.1	0	0	0	0	0	0	0	0	0
ENSG00000222114.1	0	0	0	0	0	0	0	0	0
ENSG00000236158.1	0	0	0	0	0	0	0	0	0
ENSG00000249405.1	0	0	0	0	0	0	0	0	0
ENSG00000271526.1	0	0	0	0	0	0	0	0	0
ENSG00000285188.1	0.187198	0.202447	0.161756	0.537916	0.161256	0.0647643	0.324747	0.120536	0.228199
ENSG00000223223.1	0	0	0	0	0	0	0	0	0
ENSG00000152254.11	0	0	0	0	0	0	0	0	0
ENSG00000002933.9	6.92633	9.44752	7.68339	10.9376	4.99892	7.70695	8.55166	4.58035	6.16137
ENSG00000248911.2	0	0	0	0	0	0	0	0	0
ENSG00000260840.2	0	0	0	0	0	0	0	0	0
ENSG00000272395.8	0	0	0	0	0	0	0	0	0
ENSG00000274918.1	0.187198	0.134965	0	0.0896527	0	0.388586	0	0.120536	0.228199
ENSG00000234144.1	0	0	0	0	0	0	0	0	0
ENSG00000276809.1	0.280797	0.404894	0.242633	0.179305	0.322511	0	0.108249	0.120536	0.0570497
ENSG00000011347.10	5.80314	7.89543	5.74232	4.12402	9.99785	10.2328	10.8249	7.35267	8.72861
ENSG00000258976.1	0.0935991	0	0	0.0896527	0	0	0	0	0.114099
ENSG00000139263.12	0.0935991	0	0.323511	0	0.161256	0	0.108249	0	0.114099
ENSG00000188906.17	0.187198	0	0.0808778	0	0.322511	0	0.324747	0	0.0570497
ENSG00000236526.1	0	0	0	0	0	0	0	0	0
ENSG00000163444.12	25.6462	24.0237	28.3881	24.3855	31.4448	35.4908	26.3045	24.5893	22.2494
ENSG00000230821.1	0	0	0	0	0	0	0	0	0
ENSG00000287785.2	0	0	0	0	0	0	0	0	0
XLOC_035120	0	0	0	0.0896527	0	0	0	0.120536	0
ENSG00000222578.1	0	0	0	0	0	0	0	0	0
ENSG00000270282.1	0	0	0	0	0	0	0	0	0
ENSG00000198211.8	1.12319	2.36188	2.42633	2.51028	3.06386	1.61911	2.92272	1.56696	0.855746
ENSG00000243089.2	0	0	0	0	0	0	0	0	0
ENSG00000263878.2	0	0	0	0	0	0	0	0	0
ENSG00000285528.1	0	0	0	0	0	0	0	0	0
ENSG00000235400.1	0	0	0	0	0	0	0	0	0
ENSG00000214883.4	0	0	0	0	0	0	0	0	0
ENSG00000199911.1	0	0	0	0	0	0	0	0	0
ENSG00000226767.1	0	0	0	0	0	0	0	0	0
ENSG00000254703.4	0	0	0	0	0	0	0	0	0
XLOC_045192	0	0	0.0808778	0	0	0	0	0	0
XLOC_053089	0	0	0	0	0.483767	0	0	0	0
ENSG00000012174.12	9.9215	8.57025	8.65392	12.2824	8.54655	11.0099	7.46917	11.8125	10.3831
ENSG00000110243.12	0	0	0	0	0	0	0	0	0
XLOC_071906	0.0935991	0.0674823	0	0	0.483767	0	0.216498	0.120536	0.0570497
ENSG00000087301.9	4.49276	2.83426	2.83072	4.12402	3.22511	4.5335	3.89696	3.49553	3.76528
ENSG00000115641.19	1.31039	1.75454	2.26458	1.61375	1.12879	1.55434	1.94848	1.20536	1.54034
ENSG00000252948.1	0	0	0	0	0	0	0	0	0
ENSG00000255892.1	0	0	0	0	0	0	0	0	0
ENSG00000287697.1	0	0.0674823	0	0.0896527	0.645022	0	0	0	0.114099
ENSG00000175073.8	3.27597	4.1839	3.15423	3.4068	2.09632	3.17345	2.92272	2.65178	3.02364
XLOC_030544	0.187198	0	0	0	0	0	0	0	0
ENSG00000132603.15	10.4831	15.7234	12.9404	13.8065	9.99785	9.71464	11.4744	13.5	11.8663
XLOC_038473	0.374396	0.337412	0.404389	0.717222	0.483767	0.45335	1.08249	0.361607	0.228199
ENSG00000197324.9	1.59118	1.01223	0.889655	0.717222	0.483767	0.582878	0.757742	0.361607	0.342298
ENSG00000229462.1	0	0	0	0	0	0	0	0	0
XLOC_006860	0.0935991	0	0.161756	0	0	0	0	0	0.0570497
ENSG00000267415.1	0	0	0	0	0	0	0	0	0
ENSG00000287556.1	0	0	0	0	0	0	0	0	0
ENSG00000286439.1	0	0	0	0	0	0	0	0	0
XLOC_049307	0	0	0.161756	0.179305	0	0	0	0	0
XLOC_048038	0.280797	0.269929	0.161756	0	0	0	0	0	0.171149
ENSG00000258707.2	0	0	0	0	0	0	0	0	0
ENSG00000207222.1	0	0	0	0	0	0	0	0	0
ENSG00000204705.3	0	0	0	0	0	0	0	0	0
ENSG00000264968.1	0	0	0	0	0	0	0	0	0
ENSG00000224879.1	0	0	0	0	0	0	0	0	0
ENSG00000149654.11	10.4831	10.8647	8.97743	5.73777	7.09525	8.1603	8.22691	4.94196	4.10758
ENSG00000262962.1	0	0	0	0	0	0	0	0	0
ENSG00000287017.1	0	0	0	0	0	0	0	0	0
ENSG00000250921.2	0	0	0	0	0	0	0	0	0
ENSG00000272660.1	0	0	0	0	0	0	0	0	0.0570497
XLOC_000077	3.93116	4.38635	3.96301	3.04819	3.22511	3.49727	2.81447	1.44643	3.19478
ENSG00000204941.14	0	0	0	0	0	0	0	0	0
ENSG00000226047.1	0	0	0	0	0	0	0	0	0
ENSG00000231164.1	0	0	0	0	0	0	0	0	0
XLOC_056009	0	0	0	0	0	0	0	0	0.114099
ENSG00000223238.1	0	0	0	0	0	0	0	0	0
ENSG00000164796.18	4.02476	4.65628	5.41881	5.82743	4.19265	3.95062	4.54645	4.33928	5.02038
ENSG00000279358.1	0	0	0	0	0	0	0	0	0
XLOC_046425	0	0.0674823	0.161756	0	0.161256	0.0647643	0.108249	0	0.171149
ENSG00000278875.1	0	0	0	0.0896527	0	0.0647643	0.108249	0.361607	0.0570497
XLOC_068900	0	0	0	0	0	0	0	0	0
ENSG00000239201.1	0	0	0	0	0	0	0	0	0
ENSG00000134245.18	0.561595	0.87727	0.970533	0.717222	1.12879	1.29529	0.97424	0.361607	1.0269
ENSG00000108309.14	22.7446	27.1954	25.3147	20.1719	23.8658	24.7399	23.5983	15.1875	16.2592
ENSG00000143977.14	579.098	548.091	521.419	477.759	435.874	416.823	440.573	405.12	418.973
ENSG00000288791.1	0	0	0	0	0	0	0	0	0
ENSG00000230330.1	1.59118	1.82202	1.94107	1.25514	1.61256	1.8134	2.48972	0.482142	0.456398
XLOC_037838	0	0	0	0	0	0	0.649493	0	0
ENSG00000160867.15	0.187198	0.404894	0.0808778	0.179305	0.645022	0.0647643	0.216498	0.482142	0.570497
ENSG00000154640.15	5.52235	8.16536	9.86709	8.3377	6.93399	8.61365	6.71143	6.26785	6.67482
ENSG00000235862.2	0	0	0	0	0	0	0	0	0
XLOC_067039	0	0	0	0.179305	0	0	0	0	0
ENSG00000261517.2	0	0	0	0	0	0	0	0	0
ENSG00000214776.13	0	0	0	0	0	0	0	0	0
ENSG00000283130.1	0	0	0	0	0	0	0	0	0
ENSG00000089127.15	0	0	0	0	0	0	0	0	0
ENSG00000289086.2	0.187198	0	0.404389	0.358611	0	0.129529	0	0.361607	0.228199
ENSG00000274677.1	0	0	0	0	0	0	0	0	0
ENSG00000168930.13	0	0	0	0	0	0	0	0	0
ENSG00000289430.1	0	0	0	0	0	0	0	0	0
ENSG00000224157.1	1.21679	0.87727	0.970533	0.358611	4.03139	5.69926	6.38668	1.20536	0.798696
ENSG00000274660.1	0	0	0.0808778	0.268958	0	0	0	0	0.0570497
ENSG00000169126.16	0.374396	0.404894	0.242633	0.268958	0.645022	0	0.216498	0	0.0570497
ENSG00000204371.12	17.971	16.9381	16.9034	15.4203	17.5769	16.5797	17.4281	19.1652	15.4605
XLOC_020116	0	0	0.0808778	0	0	0	0	0	0.171149
ENSG00000186912.7	0	0	0	0	0	0	0	0	0
XLOC_022357	0	0	0	0.0896527	0	0.0647643	0.216498	0.120536	0
ENSG00000285740.1	0	0	0	0	0	0	0	0	0
XLOC_038035	0.0935991	0	0	0	0	0	0	0.120536	0
ENSG00000248425.1	0	0	0	0	0	0	0	0	0
ENSG00000248634.1	0	0.134965	0.161756	0.0896527	0.161256	0.0647643	0.108249	0.361607	0.171149
XLOC_067784	0	0	0	0.0896527	0	0	0.108249	0.120536	0.0570497
ENSG00000286328.1	0.0935991	0.134965	0.242633	0.268958	0.322511	0.45335	0.324747	0.120536	0.399348
ENSG00000286534.1	0	0	0	0	0	0	0	0	0
ENSG00000290044.1	0	0	0	0	0	0	0	0	0
ENSG00000256986.2	0	0	0	0	0	0	0	0	0
ENSG00000274396.1	53.1643	61.4764	68.9078	51.8193	32.7349	40.4777	34.6396	25.7946	33.3741
XLOC_065215	0	0	0	0	0	0	0	0	0.114099
ENSG00000111799.22	0.0935991	0.0674823	0	0	0	0	0.108249	0	0
ENSG00000236424.7	0	0	0	0	0	0	0	0	0
ENSG00000197496.6	0.187198	0	0.161756	0	0	0	0	0	0
ENSG00000250200.1	0	0	0	0	0	0	0	0	0
ENSG00000256596.1	0	0	0	0	0	0	0	0	0
ENSG00000264843.1	0	0	0	0	0	0	0	0	0
XLOC_005623	0	0	0	0	0	0	0	0	0
XLOC_037096	0	0.202447	0	0	0	0	0	0	0
ENSG00000287802.1	0	0	0	0	0	0	0	0	0
ENSG00000237821.1	0	0	0	0	0	0	0	0	0
ENSG00000092841.19	3250.6	2962.61	2919.69	2417.31	1947.81	1909.32	1952.81	1880.72	1804.88
ENSG00000234607.2	0	0	0	0	0	0	0	0	0
ENSG00000251283.1	0	0	0	0	0	0	0	0	0
ENSG00000284237.1	0	0	0	0	0	0.129529	0	0	0
ENSG00000111886.11	0.374396	0.202447	0.404389	0.0896527	0.483767	1.42481	0.649493	0	0.0570497
ENSG00000267019.1	0	0	0	0	0	0	0	0	0
XLOC_065222	0	0	0	0	0	0.194293	0	0	0
XLOC_047379	0.0935991	0.0674823	0	0	0	0	0	0	0.0570497
ENSG00000221176.1	0	0	0	0	0	0	0	0	0
ENSG00000286678.1	0	0	0	0	0	0	0	0	0
ENSG00000243150.6	0	0	0	0	0	0	0	0	0
ENSG00000231605.6	0	0	0	0	0	0	0	0	0
ENSG00000281365.1	0	0	0	0	0	0	0	0	0
ENSG00000286696.1	0	0	0	0	0	0	0	0	0
ENSG00000215871.2	0	0	0	0	0	0	0	0	0
ENSG00000253075.1	0	0	0	0	0	0	0	0	0
ENSG00000255214.1	0	0	0	0	0	0	0	0	0
ENSG00000260509.2	0	0.0674823	0.161756	0	0	0	0	0	0
XLOC_030238	0	0	0	0	0.161256	0.259057	0	0	0
ENSG00000232350.1	0	0	0	0	0	0	0	0	0
ENSG00000283663.1	0	0	0	0	0	0	0	0	0
ENSG00000290080.1	0.374396	0.0674823	0.323511	0.358611	0.161256	0	0	0.120536	0.285249
ENSG00000162931.12	0	0	0	0	0	0.45335	0	0	0
ENSG00000262759.1	0	0	0	0	0	0	0	0	0
ENSG00000254847.1	0.280797	0.134965	0.0808778	0.0896527	0	0	0	0.120536	0
ENSG00000124334.18_PAR_Y	0	0	0	0	0	0	0	0	0
ENSG00000270140.1	0	0	0	0	0	0	0	0	0
ENSG00000106415.13	4.86715	4.45383	4.04389	3.4068	3.87013	3.17345	3.57221	3.97767	4.27873
ENSG00000137941.17	3.18237	2.83426	2.66897	3.31715	2.41883	4.01538	2.38148	3.375	3.19478
ENSG00000279600.1	0	0	0	0	0	0	0	0	0
ENSG00000269590.1	0	0.0674823	0	0	0	0	0	0	0.0570497
ENSG00000170925.3	0	0	0	0	0	0	0	0	0
ENSG00000235479.1	0	0	0	0	0	0	0	0	0
ENSG00000084463.8	14.7887	19.4349	19.4915	20.5305	13.7067	19.8179	14.8301	17.2366	15.6316
ENSG00000268869.7	0	0	0.161756	0.0896527	0	0	0.108249	0.120536	0
ENSG00000279525.1	0	0	0	0	0	0	0	0	0
ENSG00000288677.2	0	0	0	0	0	0	0	0	0
ENSG00000170502.13	26.7693	26.3181	31.2188	28.0613	23.2208	23.4447	21.5415	23.0223	22.5346
ENSG00000267469.1	1.21679	1.75454	0.970533	0.537916	1.4513	1.8134	1.84023	1.32589	0.456398
ENSG00000248293.1	0	0	0	0	0	0	0	0	0
ENSG00000163637.13	3.27597	3.71153	2.83072	3.76541	2.09632	1.16576	3.13922	3.375	3.87938
ENSG00000165689.17	1.59118	2.69929	1.29404	1.97236	5.32143	4.98685	4.54645	2.53125	2.79544
ENSG00000255516.1	0	0	0	0	0	0	0	0	0
ENSG00000260605.1	0	0	0	0	0	0	0	0	0
ENSG00000289685.2	1.02959	1.07972	0.808778	1.16549	1.4513	1.61911	1.73198	1.56696	1.25509
ENSG00000273174.1	0	0	0	0	0	0	0.108249	0	0
XLOC_070257	0	0	0	0	0	0	0	0	0.0570497
ENSG00000188910.8	0	0	0	0	0	0	0	0	0
ENSG00000249460.2	0	0	0	0	0	0	0	0	0
ENSG00000280090.3	0	0	0	0	0	0	0	0	0
ENSG00000254659.3	0	0	0	0	0	0	0	0	0
ENSG00000183484.12	0	0	0	0	0	0	0.108249	0	0.0570497
ENSG00000252106.2	0	0.0674823	0.0808778	0	0.322511	0.0647643	0.108249	0.241071	0.228199
ENSG00000224692.1	0	0	0	0	0	0	0	0	0
XLOC_049411	0	0.0674823	0	0	0	0	0	0	0.114099
ENSG00000187535.14	2.99517	2.76677	2.26458	2.42062	4.03139	4.33921	2.92272	2.65178	3.70823
ENSG00000271857.1	0.374396	0.337412	0.161756	0.537916	0.483767	0.129529	0.432995	0.241071	0.228199
ENSG00000261263.2	0	0	0	0	0	0	0	0	0
ENSG00000079616.14	18.5326	20.852	19.0063	18.7374	13.223	15.5434	13.3146	11.933	12.1516
ENSG00000280033.1	0	0	0	0	0	0	0.216498	0	0.228199
ENSG00000272777.1	1.31039	1.34965	0.808778	0.448264	1.29004	0.841935	1.08249	1.6875	1.65444
ENSG00000180613.11	0	0	0	0	0	0	0	0	0
ENSG00000217067.2	0	0	0	0	0	0	0	0	0
XLOC_080204	0	0	0	0	0	0.129529	0	0	0
ENSG00000255032.1	0	0	0	0	0	0	0	0	0
ENSG00000166741.8	2.33998	1.48461	0.889655	0.627569	0.483767	0	0	0	0.0570497
ENSG00000244414.8	33.9765	37.7901	31.1379	27.0751	12.4167	10.9452	16.0208	11.3303	12.3798
ENSG00000189252.4	0	0	0.0808778	0	0	0	0	0	0.0570497
ENSG00000222179.1	0	0	0	0	0	0	0	0	0
ENSG00000252021.1	0	0	0	0	0	0	0	0	0
ENSG00000113262.16	0	0	0.161756	0	0.161256	0	0	0	0.0570497
ENSG00000226083.5	0	0	0	0	0	0	0	0	0
XLOC_081888	0	0	0.242633	0	0	0	0	0	0
ENSG00000164691.18	0	0	0	0	0	0.0647643	0	0	0
XLOC_043047	0	0	0	0	0	0.129529	0.108249	0	0.0570497
ENSG00000080493.19	0.374396	0.742305	0.7279	0.358611	0.161256	0.518114	0.649493	0.482142	0.798696
ENSG00000276088.1	0	0	0	0	0	0	0	0	0
ENSG00000288786.1	0.187198	0	0	0	0	0	0	0	0
ENSG00000148704.13	0	0	0	0	0	0	0	0	0
ENSG00000277367.1	0	0	0	0	0	0	0	0	0
ENSG00000006194.11	3.55677	3.57656	2.50721	4.21368	4.99892	4.20968	5.41244	3.13392	3.87938
XLOC_050947	0.0935991	0.134965	0.0808778	0.0896527	0.161256	0	0.108249	0.241071	0.399348
ENSG00000241280.1	0	0	0	0	0	0	0	0	0
ENSG00000140522.12	0	0	0	0	0	0.194293	0.108249	0	0
ENSG00000236500.1	0	0	0	0	0	0	0	0	0
ENSG00000291088.1	3.27597	2.36188	3.15423	6.27569	2.9026	2.59057	1.51548	5.06249	4.67808
ENSG00000215227.4	0	0	0	0	0	0	0	0	0
ENSG00000271817.2	0	0	0	0	0	0	0	0	0
ENSG00000239443.1	0	0	0	0	0	0	0	0	0
ENSG00000199856.2	0	0	0	0	0	0	0	0	0
ENSG00000168875.3	6.92633	7.69298	9.05831	15.3306	12.5779	11.269	11.2579	18.8035	17.3431
ENSG00000169085.14	0.842392	1.48461	1.05141	1.07583	0.967534	2.07246	0.865991	0.361607	0.399348
ENSG00000055211.14	5.99034	10.0549	8.7348	8.87562	2.9026	4.79256	3.57221	3.7366	3.36593
ENSG00000183570.17	4.96075	4.92621	5.25705	3.85507	4.83767	3.75633	4.76295	4.33928	3.48003
ENSG00000285204.1	0	0	0	0	0	0	0	0	0
ENSG00000123496.8	16.4734	19.9073	18.6828	13.8962	4.99892	6.92978	5.95369	5.78571	5.76202
ENSG00000146540.15	13.3847	17.0055	16.5799	10.848	20.6407	22.7323	21.8663	10.6071	11.1247
ENSG00000212128.2	0	0	0	0	0	0	0	0	0
ENSG00000264513.1	0	0	0	0	0	0	0	0	0
ENSG00000268186.1	0	0.0674823	0.323511	0.0896527	0	0.647643	0.216498	0.361607	0
ENSG00000255172.2	0	0	0	0	0	0	0	0	0
ENSG00000259031.1	0	0	0	0	0	0	0	0	0
ENSG00000197363.11	7.01993	7.89543	6.95549	8.1584	5.8052	5.69926	4.97945	5.18303	5.76202
ENSG00000272808.4	0	0	0	0	0.161256	0	0.216498	0	0
ENSG00000128510.12	0.280797	0.337412	0.808778	0.448264	0	0.259057	0.216498	0	0.342298
ENSG00000064763.12	4.21196	3.91397	3.80125	9.59284	2.74135	2.33151	1.94848	4.70089	5.41972
ENSG00000135409.11	0	0	0	0	0	0	0	0	0
ENSG00000186340.17	0.280797	0.269929	0.161756	0.179305	0.161256	0.194293	0.108249	0	0.114099
ENSG00000261706.1	0	0	0	0	0	0	0	0	0
ENSG00000242387.1	0	0	0	0	0	0	0	0	0
ENSG00000289184.1	0	0	0	0	0	0	0	0	0
ENSG00000249923.1	0.0935991	0.134965	0.404389	0.358611	0	0	0.108249	0.241071	0.171149
ENSG00000189132.6	0	0	0	0	0	0	0	0	0
XLOC_037142	0	0	0	0	0	0	0.216498	0	0
ENSG00000227508.6	0	0	0	0	0	0	0	0	0
ENSG00000188316.15	0.748793	1.01223	0.889655	0.896527	0.161256	0.194293	0.865991	0.482142	1.14099
ENSG00000079805.19	2.43358	4.72376	3.72038	1.79305	4.83767	6.02308	7.57742	4.21874	2.68134
ENSG00000269303.1	0	0.0674823	0	0	0	0.323821	0.108249	0	0.171149
ENSG00000285823.1	0	0	0	0	0	0	0	0	0
ENSG00000227598.1	0	0	0	0	0	0	0	0	0.171149
ENSG00000276775.1	0	0	0	0	0	0	0	0	0
ENSG00000188659.10	1.21679	0.472376	1.4558	0.717222	0.161256	0.45335	0.216498	0	0.570497
XLOC_078997	0.0935991	0	0	0.179305	0	0	0.108249	0	0
ENSG00000213939.4	0	0	0	0	0	0	0	0	0
ENSG00000257997.5	0	0	0	0	0	0	0	0	0
ENSG00000200817.1	0	0	0	0	0	0	0	0	0
ENSG00000284606.1	0.0935991	0	0.0808778	0.358611	0.483767	0.388586	0.108249	0.241071	0.627547
ENSG00000261596.2	0.187198	0	0	0	0	0	0	0.120536	0
ENSG00000283207.1	0	0	0	0	0	0	0	0	0
ENSG00000241984.2	0	0	0	0	0	0	0	0	0
ENSG00000279417.1	0.0935991	0.134965	0.161756	0.0896527	0.161256	0.518114	0	0.120536	0.114099
ENSG00000268505.1	0	0	0	0	0	0	0	0	0
ENSG00000224680.4	0	0	0	0.0896527	0	0.0647643	0	0	0
ENSG00000178381.12	59.3418	62.4211	64.864	61.7707	67.0823	75.0618	71.2278	64.4865	62.2983
ENSG00000273863.1	0	0	0	0	0	0	0	0	0
XLOC_041256	0.187198	0.0674823	0	0.0896527	0	0	0	0	0.228199
ENSG00000274075.1	0	0	0	0	0	0	0	0	0
ENSG00000250354.1	0	0	0	0	0	0	0	0	0
ENSG00000283473.5	0	0	0	0	0	0	0	0	0
ENSG00000249579.2	0	0	0	0	0	0	0	0	0
ENSG00000258779.8	0.0935991	0	0	0	0	0.0647643	0	0	0
ENSG00000284823.1	0	0	0	0	0	0	0	0	0
ENSG00000286031.1	0	0	0	0	0	0	0	0	0
ENSG00000206716.1	0	0	0	0	0	0	0	0	0
ENSG00000243193.4	0	0	0	0	0	0	0	0	0
ENSG00000264994.1	0	0	0	0	0	0	0	0	0
ENSG00000122592.8	32.0109	49.8019	51.1147	65.6258	39.8301	34.9727	37.5624	52.3124	44.3847
ENSG00000254263.1	0	0	0	0	0	0	0	0	0
ENSG00000273758.1	0	0	0	0	0	0	0	0	0
ENSG00000151164.19	1.59118	1.68706	1.4558	1.61375	2.58009	1.55434	3.35571	1.44643	2.11084
ENSG00000254947.1	0	0	0	0	0	0	0	0	0
ENSG00000287227.1	0	0	0	0	0	0	0	0	0
ENSG00000241621.1	0	0	0	0	0	0	0	0	0
ENSG00000286517.1	0	0	0	0	0	0	0	0	0
ENSG00000163914.5	0	0	0	0	0	0	0	0	0
ENSG00000201033.1	0	0	0	0	0	0	0	0	0
ENSG00000241525.4	0	0.0674823	0.161756	0	0	0	0	0	0.114099
ENSG00000274086.1	0	0	0	0	0	0	0	0	0
ENSG00000263821.1	0	0	0	0	0	0	0	0	0
ENSG00000227509.1	0	0	0	0	0	0	0	0	0
ENSG00000198860.14	45.3956	45.4156	46.1812	38.2817	59.9871	71.8236	61.4854	50.1428	51.2877
ENSG00000179583.21	1.02959	1.55209	0.808778	1.07583	0.967534	1.68387	0.757742	0.482142	0.912796
ENSG00000237501.1	0	0	0	0	0	0	0	0	0
XLOC_067437	0	0.0674823	0	0.0896527	0	0	0	0.241071	0.171149
ENSG00000228034.1	0	0	0	0	0	0	0	0	0
ENSG00000203585.4	0.0935991	0	0	0.179305	0	0.323821	0	0	0
ENSG00000235965.2	0	0	0	0	0	0	0	0	0
ENSG00000254846.1	0	0	0	0	0	0	0	0	0
ENSG00000214880.3	0	0	0	0	0	0	0	0	0
ENSG00000253413.1	0	0	0	0	0	0	0	0	0
ENSG00000289281.1	0.0935991	0	0.0808778	0	0	0	0	0	0
XLOC_061057	0	0	0.242633	0	0	0	0	0	0
XLOC_001789	0	0	0.0808778	0.179305	0.161256	0	0.216498	0	0.0570497
XLOC_006050	0	0	0	0.0896527	0	0.194293	0	0	0.114099
ENSG00000273319.1	0	0	0	0	0	0.129529	0	0	0
ENSG00000287176.1	3.65037	3.71153	4.61003	3.85507	1.4513	3.56203	3.46396	2.65178	4.05053
XLOC_076157	0.0935991	0.202447	0.242633	0	0	0	0.216498	0	0
ENSG00000091483.8	65.2386	73.8931	79.1793	74.1428	47.7317	53.9486	47.413	47.9732	52.6569
ENSG00000274552.1	0	0	0	0	0	0	0	0	0
ENSG00000269952.1	0	0	0	0	0	0.129529	0	0	0
ENSG00000251549.2	0	0	0	0	0	0	0	0	0
ENSG00000252017.1	0	0	0	0	0	0	0	0	0
ENSG00000180440.4	0.842392	1.07972	0.808778	0.896527	0.322511	0.194293	0	0.482142	0.228199
ENSG00000273238.3	4.02476	2.09195	2.26458	3.13784	1.12879	2.00769	1.94848	2.89285	1.54034
XLOC_036045	0	0	0	0.0896527	0.161256	0	0	0	0
ENSG00000172086.9	4.86715	4.65628	4.93354	6.72395	5.32143	5.37543	3.68046	6.26785	5.70497
ENSG00000113100.10	0.187198	0	0.808778	0.537916	0.322511	0.194293	0.757742	0.723213	0.342298
ENSG00000226855.1	0	0	0	0	0	0	0	0	0
ENSG00000236300.2	0	0	0	0	0	0	0	0	0
ENSG00000097007.20	5.99034	7.01816	8.08778	4.66194	8.22404	4.98685	5.73719	4.09821	4.44988
XLOC_031172	0	0.202447	0.0808778	0	0	0	0	0	0
ENSG00000260955.2	0	0	0	0	0	0	0	0	0
ENSG00000266454.1	0	0	0	0	0	0	0	0	0
ENSG00000279447.1	0	0	0	0	0	0	0	0	0
ENSG00000250756.1	0	0	0	0	0	0	0	0	0
ENSG00000262480.2	0	0.202447	0	0	0	0	0	0	0
XLOC_037921	0.187198	0.0674823	0	0.179305	0.161256	0.841935	0.216498	0	0.342298
ENSG00000257771.6	0.187198	0.404894	0.404389	0.268958	0.322511	0.194293	0.216498	0.482142	0.114099
XLOC_041057	0.0935991	0	0.566144	0.0896527	0	0.129529	0.108249	0.241071	0.114099
ENSG00000183624.14	15.2567	16.3982	18.3592	17.303	19.9957	18.5226	17.4281	18.9241	18.9976
ENSG00000199196.1	0	0	0	0	0	0	0	0	0
ENSG00000285018.1	0	0	0	0	0	0.0647643	0	0	0
ENSG00000023445.16	0	0	0	0	0	0	0	0	0
ENSG00000175455.16	3.74396	1.61958	3.6395	3.76541	1.93507	2.39628	2.16498	2.29018	2.28199
ENSG00000266066.1	0	0	0	0	0	0	0	0	0
ENSG00000176601.14	0.280797	0.202447	0.0808778	0.0896527	0	0	0	0.120536	0
ENSG00000266988.6	0	0	0	0	0	0	0	0	0
ENSG00000272674.4	1.59118	1.01223	1.13229	1.88271	1.77381	1.29529	1.08249	1.20536	0.912796
ENSG00000278276.1	0	0	0	0	0	0	0	0	0
ENSG00000165714.11	5.14795	6.20837	6.71285	6.54465	5.48269	3.17345	4.54645	3.97767	3.08069
ENSG00000108312.16	16.1926	15.7234	16.9843	12.3721	21.1245	18.5873	21.8663	13.8616	17.0008
ENSG00000215236.3	0	0	0	0	0	0	0	0	0
ENSG00000110887.8	0.187198	0.337412	0	0.0896527	0	0.129529	0.541244	0	0.0570497
ENSG00000114480.13	1.21679	0.674823	2.26458	1.25514	2.09632	2.78486	1.29899	0.964284	0.912796
ENSG00000236447.2	0	0	0	0	0	0	0	0	0
ENSG00000180423.4	4.30556	5.66851	5.41881	5.37916	6.12771	6.86501	5.52069	4.82142	6.84597
ENSG00000229562.1	0	0	0	0	0	0	0	0	0
ENSG00000207306.1	0	0	0	0	0	0	0	0	0
ENSG00000237139.1	0	0	0	0	0	0	0	0	0
ENSG00000225347.1	0	0	0	0	0	0	0	0	0
ENSG00000227259.2	0	0	0	0	0	0	0	0	0
ENSG00000224429.10	0.280797	0	0	0	0	0.323821	0	0.120536	0
ENSG00000230756.1	0	0	0	0	0	0	0	0	0
ENSG00000263126.1	1.02959	0.539858	0.404389	0.806874	0.806278	0.841935	0.432995	0.120536	0.855746
XLOC_001356	0	0	0	0	0	0	0	0.482142	0.114099
ENSG00000263826.1	0	0.134965	0.161756	0.448264	0.161256	0.388586	0	0.602678	0.285249
ENSG00000275771.1	0	0	0	0	0	0	0	0	0
ENSG00000199594.1	0	0	0	0	0	0	0	0	0
ENSG00000252242.1	0	0	0	0	0	0	0	0	0
ENSG00000137040.10	7.39433	5.80348	5.17618	6.54465	5.64395	6.02308	5.52069	6.02678	6.73187
ENSG00000150048.10	0	0	0	0	0	0	0	0	0
ENSG00000225122.1	0	0	0	0	0	0	0	0	0
ENSG00000236204.7	0.280797	0.742305	0.889655	0.179305	0.483767	1.03623	0.432995	0.602678	0.513448
ENSG00000278897.1	0	0	0	0	0	0	0	0	0
ENSG00000237714.1	0.187198	0.0674823	0	0	0	0.194293	0	0.361607	0
ENSG00000050344.9	0.280797	1.01223	0.242633	1.07583	0.322511	1.23052	0.432995	0.723213	0.969845
ENSG00000207449.1	0	0	0	0	0	0	0	0	0
ENSG00000086967.10	0.280797	0.337412	0.161756	0.0896527	0.322511	0.129529	0	0.241071	0.114099
ENSG00000206797.1	0	0	0	0	0	0	0	0	0
ENSG00000240511.1	0	0	0	0	0	0	0	0	0
XLOC_006784	0	0	0	0	0	0	0	0	0.171149
ENSG00000196083.10	0.935991	1.07972	0.970533	2.06201	0.322511	0.9067	0.324747	0.723213	0.855746
ENSG00000167195.8	0	0	0	0	0.161256	0	0	0	0
ENSG00000262296.1	0	0	0	0	0	0	0	0	0
ENSG00000186910.4	0	0	0	0	0	0	0	0	0
ENSG00000247556.6	29.4837	34.8209	30.7335	33.7094	26.6072	27.0067	27.82	30.1339	30.5787
ENSG00000136319.12	24.523	30.0971	32.3511	31.9164	20.157	19.235	18.0776	18.4419	19.7392
ENSG00000248285.1	0.467996	0.809788	0.7279	0.268958	0.322511	0.388586	0.324747	0.120536	0.228199
XLOC_052215	0.467996	0.404894	0.242633	0.627569	0.322511	0	0.432995	0.241071	0.114099
ENSG00000105677.12	89.2935	93.8004	99.237	93.6871	66.7598	83.2868	62.8926	70.6338	73.5371
ENSG00000233064.2	0	0.202447	0	0	0.161256	0	0.216498	0	0.171149
ENSG00000240651.1	0	0	0	0	0	0	0	0	0
ENSG00000290659.1	0	0	0	0	0	0	0	0	0.0570497
XLOC_061135	0.187198	0	0	0	0	0	0	0	0
ENSG00000250243.3	0.187198	0.202447	0.0808778	0.179305	0	0	0	0.241071	0.228199
ENSG00000237686.8	0	0.0674823	0.0808778	0.358611	0.322511	0.388586	0.216498	0.241071	0.171149
ENSG00000143847.16	1.77838	1.21468	0.889655	1.5241	1.4513	1.23052	0.649493	1.20536	0.912796
ENSG00000244249.1	0	0	0	0	0	0	0	0	0
XLOC_044601	0	0	0	0	0	0.388586	0	0	0
ENSG00000223558.1	0	0	0	0	0	0	0	0	0
ENSG00000284116.1	0.0935991	0	0.161756	0.179305	0.161256	0	0	0	0
ENSG00000245552.9	0.374396	0.809788	0.242633	0.448264	1.12879	0.712407	0.757742	0.723213	0.798696
ENSG00000101447.15	0.748793	0.944752	1.4558	0.627569	1.29004	1.10099	1.40724	0	0.285249
ENSG00000280119.1	1.12319	0.269929	0.323511	0.717222	0.322511	0	0	0.120536	0.114099
XLOC_058898	0	0.0674823	0	0	0	0.0647643	0	0.361607	0.114099
ENSG00000248462.1	0	0	0	0	0	0	0	0	0
ENSG00000214788.3	0	0	0	0	0	0	0	0	0
ENSG00000223514.1	0	0	0	0	0	0	0	0	0
ENSG00000225000.1	0	0	0	0	0	0	0	0	0
ENSG00000196954.14	0	0	0	0	0	0	0	0	0
ENSG00000268174.1	0	0	0	0	0	0	0	0	0
ENSG00000287701.1	0	0	0	0	0	0	0	0	0
XLOC_060851	0	0	0	0	0	0.259057	0	0	0
ENSG00000237162.1	0	0	0	0	0	0	0	0	0
ENSG00000202433.1	0	0	0	0	0	0	0	0	0
ENSG00000257959.1	0	0	0	0	0	0	0	0	0
ENSG00000276699.1	0	0	0	0	0	0	0	0	0
ENSG00000224062.4	0	0	0	0	0	0	0	0	0
ENSG00000214076.3	0	0.0674823	0.161756	0.0896527	0	0	0	0	0
ENSG00000203729.8	0	0	0	0	0	0	0	0	0
ENSG00000226792.8	0	0	0	0	0.161256	0	0	0	0
ENSG00000257261.7	3.27597	3.30663	2.10282	1.61375	0.967534	1.48958	1.19074	0.964284	1.42624
ENSG00000287838.1	0.0935991	0	0	0	0	0.259057	0	0	0.0570497
ENSG00000229111.1	1.31039	2.2944	1.77931	1.61375	2.25758	2.07246	2.59797	0.843749	1.54034
XLOC_063812	0	0	0	0.0896527	0	0.259057	0	0	0
ENSG00000205309.14	5.99034	4.92621	5.0953	4.03437	4.03139	4.27444	4.54645	4.82142	4.05053
ENSG00000272236.1	0	0	0	0	0	0	0	0	0
ENSG00000067842.19	2.24638	3.64404	2.02194	3.58611	1.4513	1.68387	3.03097	1.80803	2.22494
ENSG00000167700.9	4.11836	4.25139	4.12477	4.57229	0.322511	0.971464	0.649493	0.964284	1.14099
ENSG00000255244.1	0	0	0	0	0	0	0	0.120536	0.228199
ENSG00000258820.5	0	0	0	0	0	0	0	0	0
ENSG00000278995.1	0.187198	0	0	0	0	0.194293	0	0	0
ENSG00000272455.1	0.187198	0.472376	0.242633	0.717222	0.322511	1.03623	0.865991	0.843749	0.855746
ENSG00000286841.1	0	0	0	0	0	0	0	0	0
ENSG00000155761.14	0.374396	0	0.0808778	0.179305	0.483767	0.388586	0.108249	0	0.342298
ENSG00000289384.2	0	0.0674823	0	0	0	0	0	0	0.0570497
ENSG00000161048.12	0.655194	0.809788	1.05141	1.34479	0.645022	1.48958	0.541244	0.964284	0.912796
ENSG00000230904.1	0	0	0	0	0	0	0	0	0
ENSG00000172020.13	1520.24	1498.71	1498.5	1343.45	1544.99	1446.25	1550.45	1514.53	1417.69
ENSG00000232727.2	0	0	0	0	0	0	0	0	0
ENSG00000283176.1	0	0	0	0	0	0	0	0	0
ENSG00000006016.12	2.62077	1.75454	1.86019	1.61375	0.806278	0.259057	0	0.120536	0.285249
ENSG00000081154.12	39.8732	45.6855	48.8502	51.1917	61.5996	59.6479	59.5369	57.9776	56.4792
ENSG00000252173.1	0	0	0	0	0	0	0	0	0
ENSG00000158578.21	0	0	0	0	0	0	0	0	0.0570497
ENSG00000226706.1	0	0	0	0	0	0	0	0	0
ENSG00000108384.16	23.587	22.6741	26.5279	25.4614	16.6093	22.3437	17.4281	17.9598	15.4605
ENSG00000148399.13	4.77355	3.98146	4.69091	6.45499	4.3539	7.77171	5.19595	5.54464	6.27547
ENSG00000168096.15	1.96558	1.55209	1.61756	1.34479	1.93507	2.00769	1.51548	1.80803	1.71149
ENSG00000244251.1	0	0	0	0	0	0	0	0	0
ENSG00000088280.20	2.52718	4.1839	3.23511	3.49646	0.645022	1.03623	1.08249	1.08482	1.08394
ENSG00000174453.10	1.21679	1.48461	1.37492	1.43444	1.4513	1.48958	1.62373	1.20536	1.48329
ENSG00000266666.1	0	0	0	0	0	0	0	0	0
ENSG00000196943.14	4.86715	2.96922	2.99248	4.9309	4.19265	4.66303	3.68046	2.89285	2.62429
ENSG00000240201.1	0	0	0	0	0	0	0	0	0
ENSG00000255411.3	0	0	0.161756	0	0	0	0	0	0
ENSG00000197210.7	0	0	0	0	0.161256	0.0647643	0	0.120536	0
ENSG00000084774.14	3.93116	3.0367	4.85267	2.68958	6.12771	6.02308	4.32995	2.53125	3.65118
XLOC_019078	0	0	0	0	0	0	0.216498	0	0
XLOC_084725	0	0	0	0	0	0	0.324747	0	0
ENSG00000248385.8	0	0	0	0	0	0	0	0	0
ENSG00000253302.1	0	0.337412	0.161756	0	0	0.129529	0	0.120536	0.0570497
ENSG00000226537.2	0	0	0	0	0	0	0	0	0
ENSG00000289317.2	0	0.607341	0	0.0896527	0.483767	0.0647643	0.432995	0	0.114099
ENSG00000223293.1	0	0.134965	0	0	0	0	0	0	0
ENSG00000257087.1	0	0	0	0	0	0	0	0	0
ENSG00000269119.1	0	0	0	0	0	0	0	0	0
ENSG00000272476.1	0.374396	1.07972	0.404389	0.268958	0.161256	0.582878	0.324747	0.964284	0.741646
ENSG00000286731.1	0	0	0	0	0	0	0	0	0
ENSG00000275438.1	0	0	0	0	0	0	0	0	0
ENSG00000201198.1	0	0	0	0	0	0	0	0	0
ENSG00000286721.1	0	0.134965	0	0.179305	0.161256	0.194293	0	0	0.228199
ENSG00000254312.1	0	0	0	0	0	0	0	0	0
ENSG00000203747.13	0	0	0	0	0	0	0	0	0
ENSG00000254903.1	0	0	0	0	0	0	0	0	0
ENSG00000054282.16	14.8823	18.4227	16.2564	20.6201	19.1894	16.1911	14.1806	15.9107	16.6585
ENSG00000100038.20	0.748793	0.607341	0.485267	0.627569	0.645022	0.0647643	1.19074	0.120536	0.513448
ENSG00000209482.1	0.374396	2.42936	1.21317	1.25514	1.61256	1.94293	2.27323	1.80803	1.71149
ENSG00000247516.8	49.2331	55.403	47.3135	36.399	28.5422	32.5764	29.4437	27.9642	31.7767
ENSG00000249658.1	0	0	0	0	0	0	0	0	0
ENSG00000198561.16	16.9414	18.3552	15.3668	11.3859	20.6407	16.9035	21.325	13.1384	15.0611
ENSG00000259113.1	0	0	0	0	0	0	0	0	0
ENSG00000170369.4	0	0	0	0	0	0	0	0	0
ENSG00000259475.1	0	0.0674823	0.0808778	0	0	0.0647643	0	0.241071	0
ENSG00000202347.1	0	0	0	0	0	0	0	0	0
ENSG00000243824.1	0	0	0	0	0	0	0.108249	0	0
ENSG00000279460.1	0	0	0	0	0	0	0	0	0
ENSG00000255115.2	0	0	0	0	0	0	0	0	0
XLOC_027594	0	0	0.242633	0	0	0	0	0	0
ENSG00000126010.6	0	0	0	0	0	0	0	0	0
XLOC_068354	0	0.134965	0.0808778	0.179305	0.322511	0	0.324747	0.361607	0.114099
ENSG00000279144.1	0	0	0	0	0	0	0	0	0
ENSG00000147145.14	0	0.0674823	0	0	0	0	0	0	0.114099
ENSG00000117228.11	0	0.0674823	0	0.0896527	0	0	0	0.120536	0
ENSG00000186834.4	7.76873	4.52131	5.01442	3.2275	6.12771	7.0593	6.71143	3.375	2.51019
ENSG00000199090.1	0	0	0	0	0	0	0	0	0
ENSG00000110786.18	15.1631	14.4412	13.264	15.6892	9.51408	6.73548	6.17019	9.04017	7.35941
ENSG00000275286.1	0.280797	0.134965	0	0	0.161256	0	0.324747	0	0.171149
ENSG00000223554.1	0	0	0	0	0	0.323821	0	0	0
XLOC_030309	0	0.0674823	0.161756	0	0	0.194293	0	0	0.0570497
ENSG00000187498.16	6.08394	5.53355	5.33793	3.58611	4.19265	4.85732	3.35571	2.89285	2.45314
ENSG00000279834.1	0	0	0	0	0	0	0	0	0
ENSG00000111199.12	1.49759	0.809788	0.566144	1.25514	1.29004	2.84963	1.84023	0.964284	1.76854
ENSG00000264850.1	0	0	0	0	0	0	0	0	0
ENSG00000287667.1	0	0	0	0	0	0	0	0	0
ENSG00000255547.1	0	0	0	0	0	0	0	0	0
XLOC_053792	0.187198	0.0674823	0	0.0896527	0	0	0	0	0.342298
ENSG00000282859.1	0	0	0	0	0	0	0	0	0
ENSG00000174928.16	5.52235	5.06117	5.49969	9.8618	6.77274	6.15261	5.52069	8.07588	8.55746
ENSG00000262558.1	0	0.0674823	0	0.268958	0	0	0	0.120536	0.114099
ENSG00000270467.1	0	0	0	0	0	0	0	0	0
ENSG00000206719.1	0	0	0	0	0	0	0	0	0
ENSG00000280580.1	0	0	0	0	0	0	0	0	0
ENSG00000291287.1	0	0	0	0	0	0	0	0	0
ENSG00000211841.1	0	0	0	0	0	0	0	0	0
ENSG00000130177.16	11.2319	12.3493	16.5799	12.4617	13.0617	13.6005	14.2889	10.8482	11.3529
ENSG00000171053.10	0	0	0	0	0	0	0	0	0
ENSG00000237957.6	0	0	0	0	0	0	0	0	0
ENSG00000267518.1	0	0	0	0	0	0	0	0	0
ENSG00000110881.12	12.9167	14.9811	17.4696	16.5858	8.7078	5.56973	7.79392	12.8973	10.8965
ENSG00000161204.12	11.1383	14.9136	15.3668	17.3926	12.5779	14.3129	11.2579	15.308	12.8362
ENSG00000238266.3	0	0	0	0	0	0	0	0	0
ENSG00000236379.2	0	0	0	0	0	0	0	0	0
ENSG00000237110.3	0	0	0	0	0	0	0	0	0
ENSG00000126709.16	0.842392	1.95699	1.69843	1.16549	0	0.194293	0.324747	0.723213	0.285249
ENSG00000254813.5	0	0	0	0	0	0	0	0	0
ENSG00000264472.4	0	0	0	0	0	0	0.108249	0	0
XLOC_009048	0	0	0	0	0	0.45335	0	0	0
ENSG00000184047.20	49.8883	51.9614	62.1141	54.2399	57.2457	60.4898	54.8822	61.1115	60.815
ENSG00000226498.2	0	0	0	0	0	0	0	0	0
ENSG00000166311.10	2.99517	3.17167	4.69091	5.19986	2.41883	3.43251	5.19595	4.45982	4.79218
ENSG00000255580.1	0	0	0	0	0	0	0	0	0
XLOC_054261	0	0	0	0.0896527	0.161256	0.129529	0.216498	0.120536	0.0570497
ENSG00000269945.1	0	0	0	0	0	0	0	0	0
ENSG00000169871.13	0.187198	0.337412	0.404389	0.0896527	0.645022	0.582878	0.757742	0.120536	0
ENSG00000234279.2	0.280797	0.0674823	0	0	0	0	0	0	0.114099
ENSG00000223571.6_PAR_Y	0	0	0	0	0	0	0	0	0.0570497
ENSG00000251138.7	0.187198	0	0.323511	0	0	0.0647643	0.108249	0.361607	0
ENSG00000283321.1	0	0	0	0	0	0	0.108249	0	0
ENSG00000230030.1	0	0	0	0	0	0	0	0	0
XLOC_041085	0	0	0	0.268958	0	0.129529	0	0	0.0570497
ENSG00000213592.4	0	0	0	0	0	0	0	0	0
ENSG00000271283.1	0	0	0	0	0	0	0	0	0
ENSG00000138780.15	2.05918	2.90174	3.55862	2.86889	3.54762	3.17345	2.70622	4.70089	4.16463
ENSG00000214022.12	6.55194	7.22061	8.0069	7.08256	12.4167	10.0385	11.7991	10.125	8.32926
ENSG00000182263.14	0.655194	0.337412	0.161756	0.179305	0.483767	0.712407	0.324747	0.241071	0.228199
ENSG00000253325.1	0	0	0	0	0	0	0	0	0
ENSG00000284613.1	0	0.0674823	0	0.0896527	0	0.388586	0.108249	0	0.0570497
XLOC_069760	0	0	0	0.179305	0	0.129529	0	0.602678	0.0570497
ENSG00000125731.13	0	0.0674823	0	0	0	0	0	0	0.285249
ENSG00000177302.15	5.05435	4.1839	4.77179	5.19986	4.67641	5.82878	6.06194	5.18303	5.41972
ENSG00000241721.1	0	0	0	0	0	0	0	0	0
ENSG00000260348.1	0	0	0	0	0	0	0	0	0
ENSG00000170948.4	0	0	0	0	0	0	0	0	0
ENSG00000264233.1	0	0	0	0	0	0	0	0	0
ENSG00000137269.15	1.02959	0.607341	1.4558	0.448264	0.967534	1.03623	0.324747	0.723213	0.969845
ENSG00000120896.14	1.96558	2.2944	2.74984	2.06201	2.74135	3.75633	5.52069	2.65178	2.68134
XLOC_033649	1.12319	0.607341	0.647022	0.537916	0.322511	0.45335	0	0	0.228199
XLOC_058820	2.52718	1.82202	1.21317	1.7034	4.83767	3.56203	3.57221	3.97767	3.65118
ENSG00000259968.3	0	0	0	0	0	0	0	0	0
ENSG00000227076.1	0	0	0	0	0	0	0	0	0
ENSG00000175318.12	0	0	0	0	0	0	0	0	0
ENSG00000167114.13	8.70472	8.84018	10.1097	10.3101	6.28897	5.05161	5.73719	4.58035	4.05053
XLOC_079485	0.561595	0	0	0.179305	0	0	0.216498	0	0
ENSG00000264902.1	0	0	0	0	0	0	0	0	0
ENSG00000278561.3	0	0	0	0	0	0	0	0	0
ENSG00000272226.1	0	0	0	0	0	0	0	0	0
ENSG00000278916.1	0.0935991	0.472376	0.404389	0.806874	0.806278	1.10099	0.649493	0.602678	0.570497
ENSG00000285680.2	0.374396	0.809788	0.808778	0.896527	0.967534	0.582878	0.757742	0.602678	0.285249
ENSG00000237233.2	0	0	0.0808778	0.179305	0	0	0.432995	0	0.0570497
ENSG00000248701.1	0	0	0	0	0	0	0	0	0
ENSG00000135018.14	26.1141	20.7845	18.6019	14.8823	23.0596	24.999	24.1395	14.2232	14.7759
ENSG00000246740.2	0.0935991	0	0	0	0	0	0	0	0
ENSG00000275280.1	0	0	0	0	0	0	0	0	0
ENSG00000134996.12	16.567	19.7723	16.2564	13.4479	13.868	15.7377	14.2889	12.8973	11.1247
ENSG00000279366.1	0	0	0	0	0	0	0	0	0
ENSG00000266891.1	0	0	0	0	0	0	0	0	0
ENSG00000286092.1	0	0	0	0	0	0	0	0	0.114099
ENSG00000171357.6	0.561595	0.674823	0.808778	0.896527	0	0.323821	0.865991	0.482142	0.513448
ENSG00000100201.23	41.9324	42.3789	43.9975	47.8745	48.0542	41.3844	44.5985	38.5714	35.1426
ENSG00000197185.7	0	0	0	0	0	0	0	0	0
ENSG00000222209.1	0	0	0	0	0	0	0	0	0
ENSG00000202499.1	0	0.134965	0	0	0	0	0	0	0
ENSG00000237860.1	0	0	0	0	0	0	0	0	0
ENSG00000215481.9	0.0935991	0.0674823	0	0.179305	0	0.194293	0	0	0
ENSG00000274387.1	0	0	0	0	0	0	0	0	0
ENSG00000258449.1	0	0	0	0	0	0	0	0	0
ENSG00000257842.6	1.21679	1.82202	1.94107	2.33097	1.61256	0.9067	1.73198	3.01339	2.96659
ENSG00000275905.1	0	0	0	0	0	0	0	0	0
ENSG00000222046.3	0.0935991	0	0.0808778	0.0896527	0	0	0	0	0
ENSG00000252614.1	0	0	0	0	0	0	0	0	0
ENSG00000283522.1	0	0	0	0	0	0	0	0	0
ENSG00000279248.1	0	0	0	0	0	0	0	0	0
ENSG00000231461.1	0	0	0	0	0	0	0	0	0
ENSG00000249196.6	0	0	0	0	0	0	0	0	0
ENSG00000161791.14	2.71437	3.30663	2.66897	3.67576	3.06386	2.07246	3.68046	3.7366	4.10758
XLOC_081718	0	0	0.485267	0	0.483767	0.129529	0.216498	0	0
ENSG00000264536.1	0	0	0	0	0	0	0	0	0
ENSG00000270669.1	0	0	0	0	0	0	0	0	0
XLOC_072728	0.935991	0.607341	0.404389	0.0896527	0	0	0	0	0
ENSG00000280180.1	0.0935991	0	0	0	0.161256	0	0	0	0
ENSG00000262160.1	0.187198	0.202447	0.0808778	0	0	0	0.108249	0	0.114099
ENSG00000289955.1	0	0	0	0	0	0	0	0	0
ENSG00000289404.2	0	0	0	0	0	0	0	0	0
ENSG00000136824.19	1.12319	1.1472	0.808778	0.717222	0.806278	0.582878	0.97424	0.482142	0.114099
XLOC_021991	0	0	0	0	0	0	0.216498	0	0
ENSG00000166507.19	1.40399	1.95699	1.86019	2.51028	1.12879	1.29529	1.19074	1.08482	0.855746
ENSG00000271698.1	0	0.134965	0.0808778	0.179305	0	0	0	0	0
ENSG00000279088.2	71.8841	77.6721	66.7241	57.7363	90.4644	97.5997	100.996	76.6606	94.8166
ENSG00000231922.1	0	0	0	0	0	0	0	0	0
ENSG00000236679.2	0	0	0	0	0	0	0	0	0
ENSG00000254176.1	0	0	0	0	0	0	0	0	0
ENSG00000264257.1	0	0	0	0	0	0	0	0	0
ENSG00000259214.1	0	0	0	0	0	0	0	0	0
ENSG00000183873.18	0	0.0674823	0.0808778	0.0896527	0	0	0	0	0
ENSG00000106617.15	2.80797	5.26362	5.33793	8.60666	7.74027	6.08784	7.14443	8.67856	8.21516
ENSG00000186334.10	0	0	0	0	0	0	0	0	0
ENSG00000137970.7	854.185	941.243	954.681	1049.92	1240.22	1372.81	1295.09	1413.04	1300.68
ENSG00000237013.1	0	0.0674823	0.161756	0.179305	0	0	0	0	0
ENSG00000239472.3	0.280797	0.0674823	0	0	0	0	0.108249	0	0
ENSG00000258490.1	0	0	0	0	0	0	0	0	0
ENSG00000164488.12	2.52718	1.75454	2.10282	1.61375	1.29004	0.841935	0.757742	0.482142	0.969845
ENSG00000272374.1	0	0	0	0	0	0.0647643	0	0	0
ENSG00000164128.7	2.15278	2.36188	2.02194	3.76541	1.61256	0.971464	0.541244	2.65178	1.59739
ENSG00000259465.2	0	0	0	0	0	0	0	0	0
ENSG00000287046.1	0	0	0	0	0	0	0	0	0
ENSG00000286149.1	0	0	0	0	0	0	0	0	0
ENSG00000146858.8	3.18237	2.83426	1.53668	2.42062	2.9026	1.68387	2.27323	2.16964	1.65444
ENSG00000140937.14	5.42875	5.66851	3.23511	5.64812	5.16018	3.82109	4.54645	5.78571	5.19153
ENSG00000248458.2	0	0	0	0	0	0	0	0	0
ENSG00000285410.1	4.96075	3.4416	4.28652	4.39298	3.70888	2.59057	4.4382	4.33928	2.56724
ENSG00000261781.1	0	0	0	0	0	0	0	0	0
ENSG00000276923.1	0	0	0	0	0	0	0	0	0
ENSG00000125629.16	5.24155	6.88319	7.60251	10.848	5.64395	5.89355	5.95369	6.87053	6.78892
ENSG00000071189.21	3.83756	5.93844	5.74232	4.75159	3.06386	2.84963	3.57221	3.49553	3.87938
ENSG00000291202.1	3.83756	4.25139	4.3674	5.19986	2.25758	4.72779	3.35571	3.49553	3.42298
ENSG00000233601.1	0	0	0	0	0	0	0	0	0
ENSG00000214413.9	57.0019	64.5806	66.3198	62.8465	56.762	53.8191	52.7172	43.8749	49.8615
ENSG00000218716.1	0	0	0	0	0	0	0	0	0
ENSG00000255046.1	0.0935991	0.337412	0.0808778	0	0.322511	0	0.216498	0	0.228199
ENSG00000090447.12	1.77838	2.02447	1.94107	1.61375	2.58009	1.87816	2.27323	1.6875	2.05379
ENSG00000250312.8	8.33032	8.43529	6.87461	10.9376	6.45022	4.01538	5.41244	7.71428	4.73513
ENSG00000178394.5	0	0	0.0808778	0.0896527	0	0	0.108249	0	0
ENSG00000200105.1	0	0	0	0	0	0	0	0	0
ENSG00000204648.12	0	0	0	0	0	0	0	0	0
ENSG00000212933.1	0	0	0	0	0	0	0	0	0
ENSG00000228663.1	0	0	0	0	0	0	0	0	0
ENSG00000185897.7	0	0	0	0	0	0	0	0	0
ENSG00000219410.6	0.187198	0	0	0.358611	0.483767	0.259057	0	0.482142	0.114099
XLOC_083348	0	0.202447	0	0	0.161256	0.129529	0	0	0
ENSG00000168661.15	2.80797	2.83426	2.58809	2.24132	1.77381	2.7201	1.62373	4.82142	3.59413
XLOC_031098	0	0	0	0	0.161256	0	0.108249	0	0
ENSG00000233677.1	0	0	0	0	0	0	0	0	0
ENSG00000240823.3	0	0	0	0	0	0	0	0	0
ENSG00000289564.1	0	0	0	0	0	0	0	0	0
ENSG00000069812.11	0	0.0674823	0	0	0.161256	0	0	0.120536	0.171149
ENSG00000232227.5	0	0	0	0	0	0	0	0	0
ENSG00000224042.2	0	0	0	0	0	0	0	0	0
ENSG00000274400.1	0.0935991	0.134965	0.0808778	0	0.322511	0.129529	0.108249	0.482142	0.114099
ENSG00000229762.1	0	0	0	0	0	0	0	0	0
XLOC_022116	1.49759	2.09195	1.21317	0.448264	2.25758	2.26675	1.94848	0.482142	0.627547
ENSG00000283156.2	0.0935991	0.0674823	0	0.0896527	0	0	0	0	0.171149
ENSG00000132204.14	0.187198	0	0	0.0896527	0	0.194293	0.108249	0.120536	0
ENSG00000178172.7	3.74396	3.37412	4.77179	2.86889	0.645022	0.712407	0.757742	1.56696	0.684597
ENSG00000283489.1	0	0	0	0	0	0	0	0	0
ENSG00000234131.1	0	0	0	0	0	0	0	0	0
ENSG00000284054.1	0	0	0	0	0	0	0	0	0
ENSG00000172578.12	0	0	0	0	0	0	0	0	0
ENSG00000175325.2	0	0	0	0	0	0	0	0	0
ENSG00000270202.1	0	0	0	0	0	0	0	0	0
ENSG00000291186.1	4.77355	3.37412	3.39687	3.04819	1.61256	1.68387	1.51548	1.20536	1.19804
ENSG00000203808.13	0.467996	0.337412	0.889655	0.358611	0	0.388586	0.324747	0.723213	0.798696
ENSG00000240097.1	0	0	0	0	0	0	0	0	0
ENSG00000259925.1	0	0	0	0	0	0	0	0	0
ENSG00000235617.1	0	0	0	0	0	0	0	0	0
ENSG00000237422.3	0	0	0	0	0.322511	0.194293	0	0	0.0570497
ENSG00000226733.4	0	0	0	0	0	0	0	0	0
ENSG00000266473.1	0.748793	0.539858	0.566144	0.358611	0.483767	0.388586	0.432995	0.361607	0.171149
ENSG00000243136.3	0	0	0	0	0	0	0	0	0
ENSG00000267218.2	0	0	0	0	0	0	0	0	0
XLOC_083608	0.280797	0	0	0	0	0	0	0	0.0570497
ENSG00000256166.1	0	0	0	0	0	0	0	0	0
ENSG00000279033.1	0.842392	0.404894	0.808778	0.717222	0.967534	0.777171	0.649493	0.843749	0.627547
ENSG00000132563.17	37.1588	38.3974	35.3436	26.0889	37.0888	33.0945	36.3716	20.0089	18.6553
ENSG00000224486.1	0	0	0	0	0	0	0	0	0
ENSG00000117262.19	5.61595	7.49054	8.0069	8.24805	6.28897	7.31836	4.32995	7.1116	7.01712
ENSG00000220205.9	54.0067	63.7033	67.5329	63.7431	64.6635	54.7906	66.7896	69.3079	70.9699
XLOC_037170	0.0935991	0.0674823	0	0.0896527	0	0	0	0	0
ENSG00000274489.1	0	0	0	0	0	0	0	0	0
ENSG00000136098.17	1.68478	1.28216	1.53668	1.88271	2.25758	1.29529	2.92272	2.29018	2.28199
ENSG00000279315.1	0	0	0	0	0	0	0	0.241071	0
ENSG00000271899.1	0	0	0	0	0	0	0	0	0
ENSG00000201628.1	0	0	0	0	0	0	0	0	0
ENSG00000248346.1	0	0	0	0	0	0	0	0	0
ENSG00000278658.1	0	0	0	0	0	0	0	0	0
XLOC_057278	0	0	0.161756	0	0	0	0	0	0
ENSG00000257119.1	0.655194	0.337412	0	0	0	0.129529	0	0	0
ENSG00000219626.9	27.1437	29.9621	28.2263	24.7441	35.1537	32.5117	32.2582	26.8794	31.4914
ENSG00000272465.1	0	0	0	0	0	0	0	0	0
ENSG00000137225.13	0	0	0	0	0.161256	0	0	0	0
ENSG00000157306.14	2.43358	1.48461	2.42633	1.16549	0.806278	1.16576	2.16498	0.843749	1.42624
ENSG00000187522.16	6.45834	7.76046	7.03636	5.28951	8.7078	8.35459	9.3094	7.83481	7.81581
XLOC_058906	0.0935991	0.202447	0.0808778	0.0896527	0.806278	0.194293	0.108249	0	0.114099
ENSG00000234005.3	0	0	0	0	0	0	0	0	0
ENSG00000267696.6	0	0	0	0	0	0	0	0	0
ENSG00000283439.4	0	0	0	0	0	0	0	0	0
ENSG00000125414.19	0	0	0	0	0	0	0.108249	0	0
ENSG00000278933.1	0	0	0	0	0	0	0	0	0
XLOC_035707	0.187198	0.0674823	0.242633	0	0.322511	0.45335	0.108249	0.120536	0
ENSG00000229923.2	0	0	0	0	0	0	0	0	0
ENSG00000280023.1	0	0	0	0	0	0	0	0	0
ENSG00000214071.4	0	0	0	0	0	0	0	0	0
ENSG00000286546.1	0	0	0	0	0	0	0	0	0
ENSG00000131982.5	0	0	0	0	0	0	0	0	0
XLOC_015701	0	0	0	0.0896527	0	0	0	0	0.114099
ENSG00000201547.1	0	0	0	0	0	0	0	0	0
ENSG00000255311.5	0	0	0	0	0	0	0	0	0
ENSG00000133424.22	7.11353	7.28809	7.44075	8.51701	6.77274	6.02308	10.0671	5.54464	7.18827
ENSG00000103852.13	0.561595	0.742305	0.0808778	0.537916	1.12879	2.26675	1.19074	0.241071	0.684597
ENSG00000259843.2	0.467996	0.404894	0.647022	0.537916	0.806278	0.647643	0.324747	0	0.399348
ENSG00000227547.3	0	0	0	0	0	0	0	0	0
ENSG00000223949.8	0	0.0674823	0	0	0	0	0	0	0
ENSG00000255966.1	0	0	0	0	0	0	0	0	0
ENSG00000288983.2	11.3255	13.9688	13.8301	17.1237	7.74027	8.41935	8.65991	12.0536	10.4401
ENSG00000285943.1	0.280797	0.337412	0.485267	0.717222	0.322511	0.323821	0.108249	0	0.171149
ENSG00000235267.1	0	0	0	0	0	0	0	0	0
ENSG00000051596.10	22.183	26.6555	26.6088	28.2406	13.223	16.1263	13.7476	16.1518	14.2624
ENSG00000235308.1	0	0.134965	0.242633	0	0	0	0.216498	0	0
ENSG00000080224.18	0.187198	0.404894	0.0808778	0.448264	0.483767	0.129529	0.216498	0.241071	0.513448
ENSG00000207108.1	0	0	0	0	0	0	0	0	0
ENSG00000228630.6	0.187198	0	0.0808778	0.0896527	0.322511	0.129529	0.432995	0.241071	0
XLOC_001442	0	0.134965	0	0	0	0	0	0.361607	0.0570497
ENSG00000241946.1	0	0	0	0	0	0	0	0	0
XLOC_068093	0.280797	0	0.161756	0.448264	0	0.518114	0	0	0.513448
ENSG00000271557.1	0	0	0	0	0	0	0	0	0
ENSG00000196911.12	7.11353	8.30032	7.68339	8.96527	5.64395	5.76402	5.95369	7.4732	6.56072
XLOC_031247	0	0	0.161756	0	0	0	0	0	0
ENSG00000090661.12	5.33515	7.69298	8.41129	6.90326	4.3539	6.21737	4.00521	5.66517	3.70823
ENSG00000141527.19	0	0	0.161756	0.358611	0	0	0	0	0.114099
ENSG00000203814.7	1.77838	2.96922	1.77931	2.15166	1.77381	2.46104	2.27323	1.92857	1.99674
ENSG00000272515.1	1.02959	1.07972	1.37492	0.717222	0.483767	0.129529	0.97424	1.32589	0.627547
ENSG00000289365.1	0.0935991	0.202447	0.0808778	0	0	0	0	0.120536	0.171149
ENSG00000188124.4	0	0	0	0	0	0	0	0	0.0570497
ENSG00000181092.10	0	0	0	0	0	0	0	0	0
ENSG00000226703.1	0	0	0	0	0	0	0	0	0
ENSG00000232160.7	1.21679	1.01223	0.889655	1.07583	0.161256	0.518114	0.324747	0.843749	0.456398
ENSG00000224590.1	0	0	0	0	0	0	0	0	0
ENSG00000234535.1	0	0	0	0	0	0	0	0	0
ENSG00000232282.1	0	0	0	0	0	0	0	0	0
ENSG00000248724.6	0	0	0	0	0.161256	0	0	0	0
XLOC_005149	0	0	0	0	0	0	0	0	0
ENSG00000145214.14	2.71437	3.10419	3.07335	3.04819	3.54762	2.46104	2.81447	2.77232	3.48003
ENSG00000226074.5	0	0	0	0	0	0	0	0	0
ENSG00000182103.5	0.187198	0.202447	0.404389	0.0896527	0.161256	0	0.108249	0.120536	0.114099
XLOC_060333	0	0	0	0.268958	0	0	0	0	0
ENSG00000252098.1	0	0	0	0	0	0	0	0	0
ENSG00000275585.3	0	0	0	0	0	0	0	0	0
ENSG00000284914.1	0	0	0	0	0	0	0	0	0
ENSG00000201955.1	0.935991	0.269929	0.242633	0.717222	0.483767	0.712407	0.324747	0	0.171149
ENSG00000227173.1	0	0	0	0	0	0	0	0	0
ENSG00000236376.1	0	0	0	0	0	0	0	0	0
ENSG00000170919.16	3.36957	3.17167	2.34545	3.13784	2.41883	4.66303	3.57221	3.49553	3.93643
XLOC_076647	0.374396	0.134965	0.242633	0	0	0.647643	0.216498	0	0
ENSG00000188522.15	0.0935991	0.269929	0	0.0896527	0	0.518114	0.108249	0	0.0570497
XLOC_081969	0	0.0674823	0	0.0896527	0	0	0	0.120536	0
ENSG00000197587.11	0	0	0	0	0	0	0	0	0
ENSG00000204850.4	0.467996	0.337412	0.161756	0	0.161256	0	0	0.120536	0.0570497
ENSG00000211698.2	0	0	0	0	0	0	0	0	0
ENSG00000222102.1	0	0	0	0	0	0	0	0	0
ENSG00000065485.20	0.467996	1.61958	1.21317	1.07583	1.12879	3.43251	2.27323	1.20536	1.48329
XLOC_074642	0	0	0	0	0	0.129529	0	0	0
ENSG00000290655.1	0	0	0	0	0	0	0	0	0
XLOC_055260	0	0	0	0	0	0	0	0.120536	0.114099
XLOC_020684	0	0	0	0	0	0	0	0	0
ENSG00000266461.1	0	0	0	0	0	0	0	0	0
XLOC_016611	0	0	0	0	0.483767	0	0	0	0
ENSG00000229080.1	0	0	0	0	0	0	0	0	0
ENSG00000279205.1	0	0	0.0808778	0	0	0	0	0	0
ENSG00000200545.2	0	0	0	0	0	0	0	0	0
ENSG00000216444.1	0	0	0	0	0	0	0	0	0
XLOC_072106	0	0.0674823	0	0	0	0	0	0.120536	0
XLOC_074518	0	0.134965	0	0	0	0	0	0	0
ENSG00000142864.15	62.337	52.0963	53.2176	41.1506	129.65	165.473	143.646	51.4687	54.5395
ENSG00000283165.1	0	0	0	0	0	0	0	0	0
ENSG00000185686.18	0.280797	0.269929	0.0808778	0	0.645022	0.388586	0.216498	0	0.114099
ENSG00000211451.13	2.24638	1.82202	2.10282	1.16549	1.29004	1.87816	1.29899	1.44643	1.36919
ENSG00000122741.16	1.96558	3.17167	3.55862	3.31715	3.06386	2.39628	3.24747	2.41071	2.45314
ENSG00000136928.7	5.14795	6.14089	3.31599	4.84125	6.61148	3.95062	6.71143	7.35267	6.73187
ENSG00000197561.7	0	0	0	0	0	0	0	0	0
ENSG00000186008.7	0	0	0	0	0	0	0	0	0
ENSG00000122966.17	2.43358	3.91397	4.3674	4.75159	0.645022	0.777171	1.29899	1.32589	1.59739
ENSG00000222042.2	0	0	0	0	0	0	0	0	0
ENSG00000223641.2	0	0	0	0	0	0	0	0	0
ENSG00000228492.2	0	0	0	0	0	0	0	0	0
ENSG00000251596.1	0	0	0.0808778	0.0896527	0	0	0	0	0
ENSG00000252595.1	0	0	0	0	0	0	0	0	0
ENSG00000240364.1	0	0	0	0	0	0	0	0	0
ENSG00000278438.1	0	0	0	0	0	0	0	0	0
XLOC_014559	0	0	0	0	0	0.388586	0	0	0
ENSG00000242078.1	0	0	0	0	0	0	0	0	0
XLOC_078835	0	0	0	0.0896527	0.161256	0	0	0	0
ENSG00000199959.1	0	0	0	0	0	0	0	0	0
ENSG00000254429.1	0.935991	0.539858	0.808778	0.627569	0.161256	0.259057	0.108249	0.361607	0.399348
ENSG00000259696.2	0	0	0	0	0	0	0	0	0
ENSG00000229209.1	0	0	0	0	0	0	0	0	0
ENSG00000252104.1	0	0	0	0	0	0	0	0	0
ENSG00000143801.18	8.51752	12.1468	10.1097	9.05492	8.7078	9.52035	9.3094	9.40177	9.18501
ENSG00000259844.2	0	0	0	0	0	0	0	0	0
ENSG00000287734.1	0.187198	0	0	0	0	0	0	0	0
ENSG00000185037.10	0	0	0	0	0	0	0	0	0
ENSG00000111049.4	0	0	0	0	0	0	0	0	0
ENSG00000198843.14	63.5538	77.6046	77.8044	89.6527	33.3799	38.729	33.1242	43.3928	39.8778
ENSG00000232537.2	0	0	0	0.268958	0	0	0.108249	0	0.0570497
XLOC_078484	0	0	0	0	0.161256	0.129529	0.108249	0	0
ENSG00000275161.1	0	0	0	0	0	0	0	0	0
XLOC_046772	0	0.0674823	0	0.179305	0	0	0.216498	0	0.228199
ENSG00000171790.16	0	0.0674823	0.0808778	0.0896527	0.161256	0	0.108249	0.120536	0
ENSG00000232098.3	0.280797	0.269929	0.889655	0.448264	0.161256	0.194293	0.432995	0.361607	0.342298
ENSG00000264451.1	0	0.134965	0	0.0896527	0	0.129529	0	0	0
ENSG00000154767.15	5.52235	5.39858	5.98495	2.68958	5.64395	7.70695	8.44341	3.7366	2.11084
ENSG00000286713.1	0.187198	0	0.0808778	0	0	0.259057	0.216498	0	0
ENSG00000274755.1	0	0	0	0	0	0	0	0	0
ENSG00000221949.6	0.187198	0.0674823	0.0808778	0.179305	0.161256	0	0	0	0.0570497
ENSG00000253223.1	0	0	0	0.0896527	0	0	0.108249	0	0
ENSG00000263345.1	0	0	0	0	0	0	0	0	0
ENSG00000256021.1	0	0	0	0	0	0	0	0	0
ENSG00000266261.1	0	0.134965	0.161756	0	0.161256	0.0647643	0.108249	0.241071	0.114099
ENSG00000113758.14	56.8147	62.0837	61.0627	39.1782	88.6906	78.5591	99.2642	53.8794	50.7172
ENSG00000264697.1	0	0	0	0	0	0	0	0	0
ENSG00000253238.3	0	0	0	0	0.161256	0	0	0	0.171149
ENSG00000167034.10	0.374396	0.134965	0.242633	0.0896527	0	0.323821	0.108249	0	0.0570497
XLOC_081597	0	0	0	0	0	0	0.108249	0.120536	0
ENSG00000188394.8	0.187198	0.134965	0.485267	0.627569	0	0	0.216498	0.241071	0.114099
ENSG00000243144.7	0	0	0	0	0	0.518114	0	0	0
ENSG00000268336.1	0	0	0	0	0	0	0	0	0
ENSG00000219302.2	0	0	0	0	0	0	0	0	0
ENSG00000213801.4	0.280797	0	0.566144	0	0	0.841935	0	0.120536	0.114099
ENSG00000212533.1	0	0	0	0	0	0	0	0	0
ENSG00000260747.1	0	0	0	0	0	0	0	0	0
ENSG00000278982.1	0	0.0674823	0	0	0	0	0	0	0
ENSG00000224715.1	0	0	0	0	0	0	0	0	0
ENSG00000234838.3	0	0	0	0	0	0	0	0	0
ENSG00000273011.1	0	0	0	0.0896527	0	0	0	0.241071	0
ENSG00000221817.12	0.374396	0.269929	0.404389	0.179305	0.322511	0.259057	0.108249	0.241071	0.342298
XLOC_060655	0	0	0.0808778	0	0.161256	0.0647643	0	0	0.114099
ENSG00000250725.2	0	0	0	0	0	0	0	0	0
ENSG00000201499.1	0	0	0	0	0	0	0	0	0
ENSG00000167543.16	0.0935991	0.134965	0.7279	0.179305	0.322511	0	0	0.120536	0.228199
XLOC_065166	0	0	0	0	0	0	0	0.120536	0.0570497
ENSG00000242790.1	0	0	0	0	0	0	0	0	0
ENSG00000255858.3	0	0	0	0	0	0	0	0	0
ENSG00000259309.2	0	0	0	0	0	0	0	0	0
ENSG00000275676.1	0.187198	0.134965	0.0808778	0.0896527	0	0	0	0	0.0570497
ENSG00000062716.13	16.4734	23.2139	24.9103	28.4199	25.4784	27.9134	21.1085	28.6875	28.9242
ENSG00000211639.2	0	0	0	0	0	0	0	0	0
ENSG00000088386.17	0	0	0	0	0	0	0	0	0
ENSG00000167600.14	0.0935991	0.134965	0	0.0896527	0	0	0	0	0
ENSG00000143184.5	0.935991	0.337412	0.242633	0.717222	0.322511	0.518114	0.324747	0.361607	0.399348
ENSG00000248809.6	0	0	0	0	0	0	0	0	0
XLOC_063605	0.0935991	0.0674823	0.0808778	0.0896527	0	0	0.324747	0	0.399348
ENSG00000254603.1	0	0	0	0	0	0	0	0	0
ENSG00000132256.20	0.561595	0.472376	0.7279	0.448264	0	0.582878	0.216498	0.361607	0.342298
ENSG00000125733.18	3.08877	1.55209	2.02194	1.34479	6.77274	8.80794	5.30419	3.375	2.16789
ENSG00000177261.8	0	0	0	0	0	0	0	0	0
ENSG00000222608.1	0	0	0	0	0	0	0	0	0
ENSG00000131864.11	0	0	0	0	0	0	0	0	0
ENSG00000261436.6	0	0	0	0	0.161256	0	0	0	0
ENSG00000271259.1	0.280797	0.134965	0.485267	0.0896527	0.161256	0.45335	0.757742	1.32589	0.513448
ENSG00000131941.8	2.33998	1.55209	2.42633	0.896527	0.967534	1.68387	0.97424	1.20536	0.798696
ENSG00000274447.1	0.0935991	0.674823	0.161756	0	0	0	0	0	0.114099
XLOC_020110	0	0	0.161756	0.179305	0	0.129529	0.541244	0.241071	0.171149
ENSG00000227706.4	0.0935991	0.0674823	0.242633	0	0	0.194293	0.108249	0.120536	0.171149
ENSG00000241552.3	0	0	0	0	0	0	0	0	0
ENSG00000242793.1	0	0	0	0	0	0	0	0	0
ENSG00000104808.8	4.39916	6.14089	6.95549	6.09638	2.25758	2.65533	2.38148	1.80803	1.99674
ENSG00000157368.12	0	0.0674823	0.0808778	0	0	0.129529	0.108249	0	0
ENSG00000162572.21	0.655194	0.269929	1.13229	0.448264	2.09632	1.23052	1.94848	0	0.798696
ENSG00000230275.2	0	0	0	0	0	0	0	0	0
ENSG00000261809.1	0	0	0	0	0	0	0	0	0
ENSG00000266075.2	0	0	0	0	0	0	0	0	0
ENSG00000160193.12	2.90157	2.56433	3.80125	2.77923	6.61148	7.90124	5.19595	3.85714	3.42298
ENSG00000250522.1	0	0	0	0	0	0	0	0	0
ENSG00000186153.18	3.18237	4.45383	3.80125	3.85507	3.06386	3.43251	3.03097	2.89285	1.65444
ENSG00000224099.2	0	0	0	0	0	0	0	0	0
ENSG00000230923.2	0	0	0	0	0	0	0	0	0
ENSG00000179091.5	93.9735	112.83	112.824	94.1353	97.5596	123.894	92.7693	86.7856	80.269
ENSG00000201588.1	0.187198	0	0.161756	0	1.29004	1.48958	0.649493	0.602678	0.456398
ENSG00000278818.1	0	0	0	0	0	0	0	0	0
ENSG00000249352.4	0.0935991	0	0	0	0	0	0	0	0
ENSG00000243024.7	1.31039	2.09195	1.77931	2.33097	2.9026	1.29529	1.62373	1.56696	2.05379
XLOC_016600	0.187198	0	0	0.179305	0.161256	0	0.216498	0	0
ENSG00000050730.16	0.842392	0.607341	1.05141	0.896527	0.322511	0.129529	0.108249	0.361607	0.285249
ENSG00000169253.3	0	0	0	0	0	0	0	0	0
ENSG00000259590.1	0	0	0	0	0	0	0	0	0
ENSG00000182899.17	5227.04	4883.15	4701.5	4737.07	5538.97	5484.5	5622.66	5731.1	6069.86
ENSG00000263861.1	0	0	0	0	0	0	0	0	0
ENSG00000268375.1	0	0	0	0	0	0	0	0	0
ENSG00000002822.16	7.11353	6.14089	6.5511	4.21368	9.67534	7.77171	9.85065	3.97767	4.84923
ENSG00000250515.1	0	0	0	0	0	0	0	0	0
ENSG00000224958.6	0	0	0	0	0	0	0	0	0
ENSG00000186603.7	0	0.202447	0.404389	0.0896527	0.322511	0.0647643	0	0	0.171149
ENSG00000270990.1	0	0	0	0	0	0	0	0	0
ENSG00000250956.1	0	0	0	0	0	0	0	0	0
ENSG00000252621.1	0	0	0	0	0	0	0	0	0
ENSG00000170852.12	4.11836	4.79124	3.15423	4.75159	4.19265	4.66303	5.41244	3.7366	4.27873
ENSG00000238213.1	0	0	0	0	0	0	0	0	0
ENSG00000232115.1	0	0	0	0	0	0	0	0	0
ENSG00000289342.2	0.0935991	0	0	0	0	0	0	0	0
ENSG00000275765.6	0	0	0	0	0	0.9067	0	0	0.0570497
ENSG00000173163.11	117.935	101.426	104.898	87.4114	43.539	43.5216	45.248	36.8839	34.3439
ENSG00000181322.15	1.96558	2.49685	2.66897	2.51028	0.967534	0.712407	1.19074	1.20536	0.969845
ENSG00000206635.1	0	0	0	0	0	0	0	0	0
ENSG00000129925.11	7.76873	6.4783	6.87461	7.08256	2.58009	2.33151	2.27323	2.16964	3.02364
ENSG00000233430.3	0	0	0	0	0	0	0	0	0
ENSG00000144021.3	11.6063	14.7786	14.9624	14.1651	12.0942	15.4139	11.2579	11.8125	11.9804
ENSG00000276931.1	0.0935991	0	0	0	0	0	0	0	0.0570497
ENSG00000188993.4	0.655194	0.539858	0.0808778	0.448264	0.645022	0.259057	0.97424	0.602678	0.741646
ENSG00000120645.12	2.52718	2.56433	2.34545	2.24132	3.38637	3.10868	2.59797	1.92857	1.36919
ENSG00000288846.1	0	0	0	0	0	0	0	0	0
ENSG00000167711.14	0.280797	0.134965	0.323511	0.358611	0	0.518114	0.216498	0	0
ENSG00000175093.5	6.92633	8.30032	10.2715	9.23423	6.61148	6.41166	8.22691	4.82142	7.41646
ENSG00000273537.1	0	0	0	0	0	0	0	0	0
XLOC_076310	0.187198	0.269929	0.242633	0.448264	0.161256	0.194293	0	0.482142	0
ENSG00000123144.11	47.8291	49.667	47.3135	36.9369	105.784	118	90.6043	60.5089	63.6675
ENSG00000265526.1	0	0	0	0	0	0	0	0	0
XLOC_065677	0.0935991	0	0.161756	0.537916	0	0	0.108249	0	0.0570497
ENSG00000159753.15	7.58153	9.24508	7.76426	7.44117	9.19157	7.51265	10.3919	6.99106	8.27221
XLOC_077845	0	0	0	0	0	0	0	0.241071	0
ENSG00000229983.1	0	0	0	0	0	0	0	0	0
ENSG00000224516.5	0	0	0	0	0	0	0	0	0
ENSG00000231271.1	0	0	0	0	0	0	0	0	0
ENSG00000273872.1	0	0	0	0	0	0	0	0	0
ENSG00000286624.1	0	0	0	0	0	0	0	0	0
ENSG00000257851.2	0	0	0	0	0	0	0	0	0
ENSG00000289264.1	0	0	0	0	0	0	0	0	0
ENSG00000289809.2	0.0935991	0	0.161756	0	0	0	0.108249	0	0.228199
XLOC_081641	0	0.269929	0.161756	0.268958	0.483767	0.129529	0.324747	0.120536	0.171149
ENSG00000235151.1	0	0.134965	0	0.0896527	0	0	0	0	0
ENSG00000264322.2	0	0	0	0	0	0	0	0	0
ENSG00000185236.12	89.1063	97.7819	86.8627	66.8809	66.7598	63.5337	60.0781	49.6607	50.3179
ENSG00000287807.1	0.187198	0	0.0808778	0	0	0	0	0.120536	0.285249
XLOC_037228	0	0	0	0	0	0	0	0.241071	0
XLOC_049501	0	0.269929	0	0	0	0.194293	0	0	0
XLOC_015643	0.0935991	0.0674823	0	0.0896527	0	0	0	0	0
ENSG00000053900.11	1.31039	2.2944	2.50721	3.67576	1.12879	2.33151	1.40724	1.56696	2.05379
ENSG00000232325.4	0	0	0	0	0	0	0	0	0
XLOC_069903	0	0.202447	0	0	0.161256	0	0	0	0
ENSG00000223484.7	0	0	0	0	0	0	0	0	0
ENSG00000207980.1	0	0	0	0	0	0	0	0	0
ENSG00000205667.3	0	0	0	0	0	0	0	0	0
ENSG00000252444.1	0	0	0	0	0	0	0	0	0
ENSG00000288523.1	0	0	0	0	0	0	0	0	0
XLOC_042653	0	0	0	0	0	0.323821	0	0	0
ENSG00000198062.16	0	0	0	0	0	0	0	0	0
ENSG00000120051.15	0.187198	0.0674823	0.242633	0.179305	0	0	0.108249	0	0
ENSG00000244253.1	0	0	0	0	0	0	0	0	0
ENSG00000258854.1	0.374396	0	0.323511	0.0896527	0	0	0	0	0
ENSG00000091137.14	0	0.134965	0	0.179305	0	0	0	0	0
ENSG00000264101.1	0	0	0	0	0	0	0	0	0
ENSG00000286123.1	2.71437	2.83426	2.02194	3.85507	1.93507	2.97916	1.94848	2.89285	2.68134
ENSG00000244733.5	0.187198	0.134965	0.404389	0.448264	0.967534	0.45335	1.29899	0.964284	0.912796
XLOC_011323	0.187198	0	0.0808778	0	0	0.0647643	0	0	0.0570497
ENSG00000229385.2	0.467996	0.269929	0.242633	0.98618	0.806278	0.712407	0.432995	0.964284	0.684597
XLOC_065877	0.187198	0	0.0808778	0	0	0.194293	0.108249	0	0.0570497
ENSG00000258462.2	0	0	0	0	0	0	0	0	0
ENSG00000260389.1	0	0	0	0	0	0	0	0	0
ENSG00000254422.1	0	0	0	0	0	0	0	0	0
ENSG00000261642.1	0	0	0	0	0	0	0	0	0
ENSG00000225796.2	0	0	0	0	0	0	0	0	0
ENSG00000144233.12	3.65037	3.37412	2.66897	2.51028	0.967534	3.43251	2.05673	0.964284	1.48329
ENSG00000251409.2	0	0	0	0	0	0	0	0	0
ENSG00000272862.1	2.24638	1.48461	1.29404	1.7034	1.61256	1.87816	1.40724	3.13392	2.85249
XLOC_081659	0	0	0	0.0896527	0	0.323821	0	0	0
ENSG00000206779.1	0	0	0	0	0	0	0	0	0
ENSG00000199327.1	0	0	0	0	0	0	0	0	0
ENSG00000214087.9	55.9723	63.7708	67.1285	75.6669	39.6689	48.5084	44.382	44.3571	44.2706
ENSG00000279122.1	0	0	0	0	0	0	0	0	0
ENSG00000167461.12	11.5127	12.6192	15.3668	12.0135	15.3193	15.7377	16.0208	11.5714	11.5811
XLOC_020011	0	0	0	0	0	0	0	0	0.171149
ENSG00000110975.8	0.0935991	0.0674823	0	0	0	0	0.108249	0	0.0570497
ENSG00000260445.1	0	0	0	0	0	0	0	0	0
ENSG00000254063.2	0	0	0	0	0	0	0	0	0
ENSG00000235810.1	0	0	0	0	0	0	0	0	0
ENSG00000229560.1	0	0	0	0	0	0	0	0	0
ENSG00000159733.14	1.31039	1.68706	1.29404	1.79305	0.645022	1.10099	1.08249	1.32589	1.0269
ENSG00000201574.1	0	0	0	0	0	0	0	0	0
ENSG00000197081.16	1.59118	1.07972	0.970533	1.43444	1.61256	1.16576	0.865991	0.723213	1.25509
ENSG00000201165.1	0	0	0	0	0	0	0	0	0
ENSG00000254321.2	0	0	0	0	0	0	0	0	0
ENSG00000276426.1	0	0	0	0	0	0	0	0	0
ENSG00000270647.7	27.6117	26.0482	24.2633	14.1651	67.2436	76.8752	71.769	24.9509	27.2698
XLOC_006101	0.0935991	0	0.0808778	0	0	0	0	0	0
ENSG00000290939.1	0	0	0	0	0	0	0	0	0
ENSG00000253210.4	0.374396	0.337412	0.242633	0.0896527	0	0	0	0	0.285249
ENSG00000289919.1	0	0	0	0	0	0	0	0	0
XLOC_067693	0	0	0.161756	0.0896527	0.322511	0.129529	0.216498	0	0.0570497
ENSG00000102317.18	104.363	134.222	145.337	144.431	114.491	134.451	131.955	141.268	139.258
ENSG00000283093.1	0.748793	0.674823	0.566144	0.448264	0	0.129529	0.97424	0.120536	0.171149
ENSG00000080007.8	0	0	0	0	0	0	0	0	0
ENSG00000266919.3	0	0	0	0	0	0	0	0	0
ENSG00000282137.1	0	0	0	0	0	0	0	0	0
ENSG00000263828.1	0	0	0	0	0	0	0	0	0
ENSG00000222112.1	0	0	0	0	0	0	0	0	0
ENSG00000283929.1	0	0	0	0	0	0	0	0	0
ENSG00000162746.15	0.935991	1.55209	0.404389	1.16549	1.61256	0.841935	1.84023	0.602678	0.855746
ENSG00000231420.1	0	0	0	0	0	0	0	0	0
ENSG00000231707.4	0	0	0	0	0	0	0	0	0
ENSG00000196976.8	53.9131	57.8998	57.0188	67.2395	44.6678	45.7883	39.4026	43.5133	43.0155
ENSG00000269970.1	0	0	0	0	0	0	0	0	0
ENSG00000232590.1	0	0	0	0	0	0	0	0	0
ENSG00000117385.16	3.74396	3.4416	4.28652	4.48264	3.06386	4.33921	4.11346	3.61607	3.25183
ENSG00000136021.19	7.58153	5.87096	6.71285	8.42735	7.41776	7.12407	6.17019	7.4732	8.61451
ENSG00000213386.3	0.467996	0.0674823	0.0808778	0	0	0.323821	0.216498	0	0.114099
ENSG00000112232.10	3.93116	4.65628	6.5511	5.64812	3.54762	3.43251	3.68046	7.35267	6.16137
ENSG00000259832.1	0	0	0	0	0	0	0	0	0
ENSG00000289080.1	0	0.0674823	0	0	0	0	0	0	0
ENSG00000253380.1	0	0	0	0	0	0	0	0	0
ENSG00000180974.5	0	0	0	0	0	0	0	0	0
ENSG00000236156.2	0	0	0	0	0	0	0	0	0
ENSG00000222985.1	0	0	0	0	0	0	0	0	0
ENSG00000243537.1	0	0	0	0	0	0	0	0	0
XLOC_002738	0	0.269929	0.0808778	0	0	0	0	0	0
ENSG00000171773.3	0	0	0	0	0	0	0	0	0
ENSG00000185899.1	0	0	0	0	0	0	0	0	0
ENSG00000225238.1	0	0	0	0	0	0	0	0	0
ENSG00000099721.16	0.0935991	0.337412	0.242633	0.179305	0	0.45335	0	0	0.114099
ENSG00000242651.3	0	0	0	0	0	0	0	0	0
ENSG00000276674.1	0.374396	0.944752	1.05141	0.448264	0.967534	0.45335	0.649493	0.602678	0.342298
ENSG00000225251.1	0	0	0	0	0	0	0	0	0
ENSG00000173889.16	3.83756	4.72376	5.41881	6.45499	4.19265	4.72779	5.52069	7.59374	7.35941
ENSG00000222666.2	0	0	0	0	0	0	0	0	0
ENSG00000231697.3	0	0	0	0	0	0	0	0	0
ENSG00000234928.3	0	0	0	0	0	0	0	0	0
ENSG00000134283.18	36.878	42.2439	40.1962	43.4816	39.9914	34.5841	34.4231	34.5937	34.1157
ENSG00000145384.4	0	0	0	0	0	0	0	0	0
ENSG00000260619.1	0	0	0	0	0	0	0.108249	0	0
ENSG00000271322.1	0	0	0	0	0	0	0	0	0
ENSG00000235427.1	0	0	0	0	0	0	0	0	0
ENSG00000283214.1	0	0	0	0	0	0	0	0	0
ENSG00000212153.1	0	0	0	0	0	0	0	0	0
XLOC_025056	0.187198	0	0	0	0	0	0	0	0
ENSG00000201329.2	0	0	0	0	0	0	0	0	0
ENSG00000280991.1	0	0	0	0	0	0	0	0	0
ENSG00000229389.3	0	0	0	0	0	0	0	0	0
ENSG00000105379.10	243.638	227.888	239.56	218.125	229.628	229.006	219.637	190.808	184.385
ENSG00000181333.12	3.74396	2.49685	3.23511	2.24132	2.9026	3.88586	3.03097	2.41071	3.53708
ENSG00000258134.1	0	0	0	0	0	0	0	0	0
ENSG00000248944.1	0	0	0	0	0	0	0	0	0
ENSG00000271077.1	0	0	0	0	0	0	0	0	0
XLOC_011531	0	0	0	0.0896527	0	0	0	0.120536	0
ENSG00000137364.5	12.6359	17.4779	15.5285	15.6892	11.2879	12.9529	11.9074	9.40177	10.8394
ENSG00000152683.14	2.62077	2.56433	2.58809	2.51028	3.70888	5.24591	3.57221	2.29018	2.05379
ENSG00000289448.2	0.0935991	0	0.242633	0	0	0.647643	0	0.241071	0.171149
ENSG00000268696.3	0	0	0	0	0	0	0	0	0
ENSG00000196758.3	0	0	0	0	0	0	0	0	0
ENSG00000207494.1	0	0	0	0	0	0	0	0	0
XLOC_044563	0.0935991	0	0.0808778	0.0896527	0	0	0	0	0
XLOC_001651	1.40399	0.944752	0.404389	0.717222	0.645022	0.582878	1.08249	1.20536	0.798696
ENSG00000226918.1	0	0	0	0	0	0	0	0	0
XLOC_025321	0	0.134965	0	0	0	0	0	0	0
ENSG00000265451.1	1.21679	0.742305	1.69843	2.15166	0.806278	1.29529	1.40724	2.0491	1.42624
ENSG00000238503.1	0	0	0	0	0	0	0	0	0
ENSG00000281955.1	0	0	0	0	0	0	0	0	0
ENSG00000174607.11	0.280797	0.0674823	0.242633	0.448264	0.161256	0	0.108249	0	0
ENSG00000158286.13	0.280797	0.674823	0.889655	0.717222	0	0.647643	0.324747	1.44643	0.399348
ENSG00000177822.10	0.187198	0.202447	0	0	0	0	0	0	0.0570497
ENSG00000243738.3	0.374396	0.404894	0.485267	0.627569	0.161256	0.323821	0.432995	0	0.513448
ENSG00000234711.1	0	0	0	0	0	0	0	0	0
ENSG00000264717.6	0	0	0	0	0	0	0	0	0
ENSG00000229965.1	0	0	0	0	0	0	0	0	0
ENSG00000114120.14	9.35991	9.11011	8.7348	9.05492	7.41776	7.77171	8.33516	7.4732	8.04401
ENSG00000196565.15	0	0	0	0	0	0	0	0	0
ENSG00000166484.20	4.49276	5.12866	5.17618	6.09638	4.3539	4.01538	4.32995	4.33928	3.19478
ENSG00000136169.17	1.96558	2.22692	1.53668	1.79305	2.74135	3.49727	2.16498	2.29018	1.82559
[truncated: 69,894 more rows]

## Sheet: cpm.transctipt.long.inhouse
Transcript-level CPM matrix for shRNA-treated motor neuron samples generated from in-house long-read RNA-seq.
transcript_id	SCR1	SCR2	SCR3	SCR4	KD1	KD2	KD3	KD4	KD5
ENST00000387347.2.nnic.70	163.05	195.091	214.326	282.585	201.086	196.883	167.461	246.977	260.489
ENST00000215570.8.nnic.12	5.42875	7.15312	7.52163	7.79979	6.28897	6.28213	6.60318	2.89285	2.85249
ENST00000387347.2.nnic.179	237.274	242.194	237.134	272.096	278.166	305.428	243.235	274.339	288.215
ENST00000527667.5.nnic.2	1.96558	2.83426	1.53668	2.51028	2.58009	1.48958	1.19074	3.01339	2.28199
ENST00000247655.4.nnic.9	0.655194	0.944752	0.242633	0.717222	0	0.388586	0	0.602678	0.399348
ENST00000613385.4	81.3376	74.298	75.1354	64.8189	55.6332	49.6094	53.2584	57.9776	57.7914
cons_00000383	35.0997	13.9688	16.0947	12.0135	53.8594	10.6213	23.057	14.2232	10.6683
ENST00000379847.8.nic.9	403.88	360.828	372.766	338.798	303.967	316.697	301.69	274.701	279.544
ENST00000378090.9.nnic.2	26.3949	29.0849	26.8514	26.9855	22.8983	22.2789	22.7323	22.5401	23.1622
ENST00000643754.2.nnic.64	233.811	253.396	249.589	292.716	285.1	360.025	294.653	397.406	341.214
ENST00000357360.5.nnic.1	41.4644	43.661	42.5417	49.3986	31.9286	32.3174	28.9024	29.8928	30.1223
ENST00000627981.1.nnic.6	47.9227	21.7968	25.9618	19.096	79.6603	17.5511	37.4541	22.1785	15.1182
ENST00000537328.6.nnic.11	695.629	624.481	606.907	514.248	504.891	493.568	516.239	435.013	476.194
ENST00000184266.3.nnic.1	980.076	890.834	859.569	730.221	856.428	852.362	838.82	665.838	715.004
ENST00000229379.3.nnic.10	599.034	561.318	538.969	496.676	144.808	165.019	138.992	149.464	134.067
ENST00000253788.12.nnic.25	959.859	790.083	758.067	657.334	1085.41	888.954	1045.25	841.338	1022.96
ENST00000547649.5.nnic.1	767.887	668.75	726.606	661.458	681.305	654.443	661.401	728.637	615.509
ENST00000229379.3.nnic.1	1975.69	1782.07	1741.14	1490.03	541.658	494.605	522.084	476.718	451.663
ENST00000370626.4.nic.10	1.02959	1.34965	0.889655	1.5241	0.806278	1.16576	0.757742	0.964284	1.08394
ENST00000322028.5.nnic.2	892.561	800.947	791.227	673.919	338.476	344.028	338.169	310.379	323.529
ENST00000373602.10.nnic.5	199.272	203.999	216.429	214.001	161.256	172.921	171.25	189.844	173.032
cons_00000544	33.1341	16.0608	16.6608	14.703	47.0866	28.6258	23.8148	12.8973	11.0676
ENST00000673047.2.nnic.2	482.035	535.675	560.24	623.176	569.071	558.851	565.167	665.477	642.323
ENST00000647248.2	2869.65	2663.46	2538.27	2512.79	3100.95	2956.62	3143.22	3154.66	3444.55
ENST00000572008.5.nnic.1	1429.35	1388.85	1378	1593.31	1552.09	1699.35	1667.47	1900.73	1868.78
ENST00000344063.7.nnic.28	751.882	724.76	704.526	690.236	672.758	695.827	706.757	641.49	670.334
ENST00000233143.6.nnic.37	31467.7	27276.2	27570.1	23733.7	21688.6	20877.7	21457.4	20857.4	20804.7
ENST00000598742.6.nnic.92	16.4734	12.1468	13.1022	14.703	18.2219	20.336	16.6703	20.3705	21.2795
ENST00000394077.8.nnic.8	134.689	137.192	133.772	138.065	170.286	186.521	184.781	178.513	180.106
ENST00000503682.5.nnic.2	0.467996	0.674823	0.323511	0.358611	0.161256	0.518114	0.216498	0.361607	0.399348
ENST00000549920.6.nnic.5	1556.74	1474.76	1474.97	1458.74	2213.39	1995.45	2210.66	2053.68	2024.75
ENST00000254286.9.nnic.5	20.311	25.2384	29.116	34.7852	21.9308	29.9211	25.5467	35.558	29.837
ENST00000318388.11.nic.13	228.382	199.005	207.532	176.257	192.7	187.493	205.889	171.402	193.456
ENST00000284971.8.nic.1	1010.4	883.006	878.818	853.942	758.708	726.137	774.737	710.678	735.086
ENST00000216225.9.nnic.5	922.606	844.609	857.385	736.766	647.925	664.158	636.612	564.347	585.672
ENST00000362079.2.nnic.53	15.4439	13.0916	12.4552	12.1031	13.223	14.1186	14.0724	12.2946	13.8631
ENST00000247655.4.nnic.3	38.3756	37.7901	34.4539	38.9093	28.381	34.9727	32.4747	40.2589	34.8574
ENST00000387347.2.nnic.15	65.145	71.7337	77.2383	95.2112	79.499	88.1442	72.4185	103.661	111.932
ENST00000483201.1.nic.1	51.1987	45.2131	42.7843	33.0818	25.3171	27.0715	25.8715	22.5401	22.2494
ENST00000301821.11.nic.1	833.874	849.197	886.42	782.937	327.026	327.966	308.726	343.647	348.802
ENST00000389680.2.nnic.62	365.504	345.847	368.075	437.953	314.771	271.621	314.03	381.616	406.822
ENST00000396203.7.nnic.10	3.74396	4.11642	3.31599	4.39298	2.09632	4.59826	3.24747	3.7366	4.56398
ENST00000407193.7.nnic.17	2253.77	2085.41	2131.53	2137.59	2764.57	2675.41	2805.38	2812.58	2983.19
ENST00000399816.4.nnic.4	12.3551	12.4167	13.3448	16.4961	19.6732	17.8749	18.9436	20.491	18.313
ENST00000566096.5.nnic.3	1.12319	1.61958	1.29404	1.7034	0.161256	0.45335	0.649493	0.241071	0.342298
ENST00000619528.4.nnic.2	33.8829	37.8576	40.1154	40.3437	33.5412	39.5062	37.6706	41.1026	38.5086
ENST00000491306.6.nnic.31	520.13	522.246	517.132	487.89	627.284	612.022	622.972	563.504	609.006
ENST00000537591.5.nnic.4	6.83273	7.01816	5.90408	6.18604	7.57901	7.0593	8.55166	8.91963	7.41646
ENST00000610973.1.nnic.40	109.792	107.432	102.796	133.762	254.784	252.516	265.426	312.669	371.793
ENST00000646449.2	110.447	87.1197	86.9436	58.7225	114.008	92.7424	113.553	71.4776	85.7457
ENST00000651545.1.nnic.3	306.443	279.849	291.807	264.117	391.367	340.854	378.871	338.464	382.975
ENST00000420826.7.nnic.2	51.6667	49.0596	56.5335	59.619	54.5044	58.0935	49.9027	58.0981	54.4254
ENST00000254806.8.nnic.1	9.26631	9.9199	9.13919	5.02055	10.6429	10.0385	9.3094	4.82142	4.90628
ENST00000361575.4.nnic.3	4063.51	3674.88	3625.1	3533.3	5034.56	4685.5	4970.57	4518.76	5240.82
ENST00000281031.5.nnic.5	813.189	740.146	750.788	669.437	632.767	616.491	655.663	579.053	590.75
ENST00000233143.6.nic.30	4998.75	4864.66	4644	4264.87	3626.32	3843.56	3852.14	3793.74	3821.02
ENST00000270625.7.nnic.24	409.402	432.966	474.348	503.4	511.342	606.323	564.734	641.49	549.959
ENST00000339399.5.nnic.35	0.187198	0.269929	0.161756	0.179305	0.161256	0.518114	0.108249	0.241071	0.342298
ENST00000533926.5.nnic.1	1.87198	2.56433	1.86019	2.77923	1.4513	1.16576	0.757742	2.53125	1.31214
cons_00000379	63.1794	29.6247	32.1893	26.0889	89.8194	18.5226	40.3768	28.4464	24.132
ENST00000489254.5.nnic.2	0.280797	0.0674823	0.0808778	0.448264	0.645022	0.129529	0	0	0.285249
ENST00000270586.8.nnic.2	597.069	557.539	574.798	480.27	468.77	460.085	432.021	391.982	375.787
ENST00000407193.7.nnic.18	668.672	685.89	664.33	766.71	884.971	942.126	938.842	1014.19	969.332
ENST00000312175.7.nnic.13	26.3013	31.3118	26.5279	30.7509	24.1883	31.4754	24.1395	32.5446	25.6724
ENST00000228825.12.nnic.2	51.6667	51.0166	50.0633	56.8398	44.9903	55.762	50.6605	67.6204	52.0864
ENST00000356769.7.nnic.3	570.393	554.907	581.026	552.081	641.797	634.819	638.452	639.923	680.831
ENST00000418391.6.nnic.1	12.3551	12.4167	13.6683	9.59284	4.67641	6.47643	6.92793	5.06249	4.62103
ENST00000386347.1.nnic.12	21.5278	20.3797	20.0577	15.241	17.7381	20.6598	22.4075	17.5982	18.9976
ENST00000260379.11.nic.4	3383.33	3058.37	3043.11	2949.04	4291.5	4006.19	4227.66	3844.72	4029.71
ENST00000439602.7.nnic.34	4926.21	5034.52	5031	5161.13	6246.56	6756.73	6526	6326.31	6100.78
ENST00000362079.2.nnic.18	126.546	126.394	132.882	138.155	107.396	95.7216	104.244	132.107	136.805
ENST00000344063.7.nnic.33	743.177	725.772	712.371	691.222	700.817	688.833	707.731	641.129	668.395
ENST00000372967.3.nnic.4	595.758	558.416	571.725	526.082	334.122	374.078	343.582	351.361	323.187
ENST00000243997.8.nnic.4	1308.14	1170.62	1158.57	979.725	836.272	800.745	877.465	787.338	836.691
ENST00000643794.1.nnic.7	2474.67	2120.02	1961.04	1727.34	2153.57	1846.23	2165.74	1771.63	2153.63
ENST00000321153.9.nnic.11	25.927	25.3733	22.8075	25.3717	30.3161	38.9233	33.1242	33.991	35.3138
ENST00000451311.7.nnic.3	7321.42	6670.15	6773.35	6459.66	6347.18	5830.01	6347.82	6316.91	6192.98
ENST00000479035.7.nnic.1	1030.81	915.195	879.384	851.163	1311.17	1286.02	1315.22	1163.89	1247.79
ENST00000391857.9.nnic.12	101.555	98.9965	87.8332	88.3976	109.815	116.317	112.362	114.75	135.778
ENST00000601048.6.nic.5	225.574	180.178	185.048	166.664	201.086	169.294	203.616	169.352	199.275
ENST00000391857.9.nic.30	6362.02	6095.07	6187.88	6409	8337.08	8075.26	8353.24	8443.15	8687.82
ENST00000429711.7	1473.72	1394.52	1409.62	1457.13	1924.59	1855.17	1976.62	1868.66	1989.55
ENST00000508590.2.nic.1	1.49759	1.34965	2.02194	0.448264	4.03139	3.95062	3.57221	2.29018	2.33904
ENST00000623664.1.nnic.1	6.83273	4.72376	6.06583	3.76541	15.158	8.09553	7.36092	3.375	4.27873
ENST00000530758.2.nnic.50	613.729	621.31	663.683	653.748	387.336	383.728	351.051	400.54	398.949
ENST00000354618.10.nnic.5	1.96558	2.02447	1.86019	1.79305	1.29004	1.42481	0.865991	2.65178	1.25509
ENST00000648839.1.nic.30	3445.1	3216.34	3149.06	3164.83	4865.08	4490.62	4872.71	4526.47	5010.22
ENST00000648640.1.nnic.4	10.0151	9.11011	8.57304	9.77214	16.4481	15.4139	15.8043	11.8125	13.5208
ENST00000360961.11.nnic.1	29.2029	29.2873	25.7191	28.5992	24.6721	27.8486	23.5983	25.5535	21.9641
ENST00000232219.6.nnic.115	813.189	836.376	852.371	759.358	509.568	493.763	500.976	462.495	424.165
ENST00000596708.2.nnic.1	72.0713	73.8256	75.9442	56.5709	40.4752	42.4206	44.382	38.5714	36.1125
ENST00000409446.8.nnic.5	0.0935991	0.674823	0.323511	0.268958	0.322511	0	0.541244	1.08482	0.627547
ENST00000371437.5.nic.11	29.1093	28.8824	22.9693	25.2821	23.7046	20.7893	21.5415	21.2143	18.5982
ENST00000524628.1.nnic.1	23.119	19.2999	16.6608	12.2824	22.2533	17.5511	18.9436	13.9821	14.4906
ENST00000643754.2.nic.62	2647.73	2549.01	2664.36	2535.2	3482.64	3301.55	3499.69	3287.97	3522.25
ENST00000322989.8.nnic.16	64.209	63.2309	58.879	63.8327	71.275	74.0256	73.1762	71.9597	71.2551
ENST00000262056.14	8.79832	8.90766	9.4627	11.2066	13.7067	17.1625	14.8301	14.1027	13.0644
ENST00000270625.7.nnic.26	3010.71	2851.8	2718.22	2576.98	3990.91	3518.71	3999.15	3503.49	3654.78
ENST00000481095.5.nnic.1	0.467996	0.539858	0.485267	0.358611	0.161256	0.841935	0.541244	0.723213	0.627547
ENST00000321153.9.nnic.5	4458.31	4084.1	4100.66	4071.49	6193.99	5560.79	6103.61	5637.21	6013.55
ENST00000491306.6.nnic.40	538.944	536.889	501.038	497.304	631.638	614.419	638.56	594.24	612.087
ENST00000242577.11.nnic.8	887.413	725.637	696.357	546.523	329.606	263.85	319.875	270.723	250.676
ENST00000394667.8.nnic.41	673.914	701.614	691.99	764.379	884.648	886.688	931.59	1042.63	1040.82
ENST00000669440.2.nic.5	219.396	197.926	197.423	183.609	186.411	159.191	181.642	155.37	179.25
ENST00000250495.10.nnic.3	98.5599	97.377	98.9944	85.708	60.3096	63.3395	70.5783	64.2455	66.6911
ENST00000301522.3.nnic.2	590.891	581.562	626.883	617.349	454.58	467.274	447.826	470.691	467.066
ENST00000247655.4.nnic.1	716.127	661.259	615.318	542.937	552.3	537.802	538.971	528.789	535.64
ENST00000304312.5.nnic.2	1616.74	1434.4	1411.96	1118.6	819.017	779.762	823.99	682.231	757.164
ENST00000356769.7.nnic.14	0.280797	1.07972	0.808778	0.448264	0.967534	0.518114	1.29899	0.723213	0.798696
ENST00000645674.2.nnic.44	1230.55	1203.41	1204.84	1268.41	1486.13	1479.41	1440.68	1495.97	1516.04
ENST00000418124.5.nnic.2	54.1939	54.9306	53.7028	54.0606	52.4081	56.3449	60.4029	51.2276	50.7743
ENST00000335895.12.nnic.2	445.813	426.016	438.438	438.85	601.322	575.69	595.044	589.66	587.897
ENST00000527673.2.nnic.7	2728.6	2665.69	2657.16	2920.08	3308.48	3265.09	3422.61	3589.19	3645.36
ENST00000372014.5.nic.5	83.3968	86.1749	79.8263	81.4047	69.9849	64.5052	69.2793	69.549	69.2013
ENST00000302979.5.nnic.1	53.5387	56.0103	58.0702	58.7225	51.6018	58.0288	55.5317	54.3615	59.9022
ENST00000621356.3.nnic.1	144.143	148.326	145.984	139.141	144.485	148.828	150.249	136.085	147.074
ENST00000392541.3.nnic.1	213.968	214.594	213.679	209.787	169.802	174.281	172.549	186.107	189.69
ENST00000308961.5.nnic.2	766.296	728.809	724.341	665.671	342.668	326.8	333.082	355.7	351.198
ENST00000337109.9	7.95592	7.22061	6.95549	6.27569	2.74135	2.65533	3.46396	2.16964	3.36593
ENST00000387314.1.nnic.3	189.725	183.484	181.085	213.553	245.27	288.331	220.828	219.495	250.505
ENST00000262033.11.nic.10	51.9475	75.5127	85.5687	92.7009	80.6278	88.6623	86.0578	97.7543	87.5713
ENST00000530705.6.nnic.7	190.1	207.576	202.922	245.021	284.132	316.179	274.844	322.553	319.65
ENST00000651669.1.nnic.7	410.338	392.545	376.001	415.361	324.124	386.966	366.964	418.741	395.469
ENST00000677107.1.nnic.8	709.762	689.197	712.452	751.021	570.684	561.636	565.6	661.981	627.034
ENST00000552002.7.nic.2	30.3261	32.9988	33.4834	28.8682	25.1559	24.6752	28.6859	24.7098	27.1557
ENST00000354171.13.nic.1	555.791	666.658	694.416	552.44	677.757	617.462	716.499	475.633	369.682
ENST00000329421.8.nnic.24	10.7639	11.9444	10.1906	9.59284	20.4795	14.3129	16.7786	9.40177	10.6683
ENST00000394077.8.nnic.1	2661.12	2584.23	2568.52	2563.44	3599.55	3684.18	3664.12	3485.89	3625.62
ENST00000245458.11.nnic.2	2700.71	2619.87	2532.2	2636.69	2770.53	2757.14	2857.66	2907.68	3121.25
ENST00000387347.2.nnic.131	76.7513	78.1445	77.8044	88.3976	78.5315	74.0903	72.635	78.9508	81.1818
ENST00000257904.11.nnic.6	4.02476	3.0367	3.39687	3.04819	4.83767	4.33921	4.11346	5.06249	5.47677
ENST00000546591.6.nnic.2	313.838	336.939	326.018	359.776	333.477	391.111	340.01	380.41	333.798
ENST00000247866.9.nic.2	419.324	341.325	331.68	271.737	137.551	132.508	130.332	126.321	127.905
ENST00000591899.8.nnic.9	112.693	107.837	104.979	90.8182	61.9222	70.9169	69.2793	53.1562	51.0025
ENST00000531290.5.nnic.1	50.7307	45.9554	49.4972	42.7643	35.4762	29.7268	33.1242	30.4955	30.8069
ENST00000512737.6.nnic.4	503.938	461.242	460.033	411.865	365.889	363.457	362.742	298.687	292.836
ENST00000647841.1.nnic.2	5297.33	5079.93	4926.59	5036.96	6447.97	6676.55	6573.3	6221.44	6408.97
cons_00000389	47.6419	23.9562	25.2339	22.3235	62.4059	13.2119	32.2582	23.866	20.7091
ENST00000361696.10.nnic.1	73.1009	63.9732	62.7611	60.0673	4.83767	4.85732	4.11346	7.35267	4.56398
ENST00000362079.2.nnic.134	120.088	117.149	120.184	123.362	93.5282	90.2166	97.2075	109.326	102.404
ENST00000509022.5.nnic.3	57.4698	47.6425	44.5636	40.0748	45.7966	47.0836	49.4697	36.6428	36.2836
ENST00000668996.1.nnic.1	195.061	186.589	172.108	176.795	143.356	164.825	154.579	146.692	151.353
ENST00000648437.1.nnic.5	1400.99	1421.18	1432.59	1370.79	1830.41	1785.94	1841.31	1714.62	1726.67
ENST00000613570.4	4.58636	3.71153	6.22759	4.39298	2.74135	4.33921	3.89696	3.01339	2.56724
ENST00000313342.8.nnic.1	0.748793	0.337412	0.485267	1.5241	0.806278	0.259057	0.324747	0.723213	0.627547
ENST00000270792.10.nnic.4	251.407	229.98	217.966	198.043	92.8832	88.468	92.661	103.661	96.414
ENST00000531188.6.nic.8	399.481	367.914	392.904	393.934	527.467	477.313	502.708	495.883	568.843
ENST00000251453.8.nnic.1	2322.57	2274.96	2202.87	2331.96	3529.89	3593.7	3439.39	3617.03	3603.43
ENST00000301821.11.nnic.18	102.491	125.382	122.611	142.279	41.4427	55.3734	43.4078	70.1517	46.2673
ENST00000233143.6.nnic.2	216.214	215.606	203.327	194.098	148.678	146.756	144.296	167.424	170.065
ENST00000495461.6.nic.15	25.0846	21.0545	23.6163	18.2892	19.8344	18.7169	16.4538	18.4419	20.3668
ENST00000234875.9.nnic.33	67.9529	64.4456	68.9887	64.3706	84.4979	82.963	90.4961	80.3972	83.749
ENST00000270142.11.nnic.27	4.49276	4.38635	3.88213	4.84125	3.87013	5.11638	3.89696	5.30356	3.65118
ENST00000361624.2.nnic.19	4.49276	3.57656	3.39687	2.51028	3.70888	3.43251	3.13922	1.92857	1.54034
ENST00000623936.2.nnic.5	945.445	829.897	824.306	704.401	771.447	715.904	728.19	664.271	707.93
ENST00000284440.9.nnic.1	122.708	124.707	136.441	122.466	139.002	127.974	134.445	127.044	134.352
ENST00000230050.4.nnic.2	387.5	317.842	323.187	318.895	424.586	416.499	423.145	394.633	406.365
ENST00000301071.12.nnic.33	133.753	175.252	189.901	250.041	123.844	141.445	113.228	201.656	170.465
ENST00000387416.2.nnic.2	92.9439	88.1994	98.2665	165.14	76.7577	71.8883	73.3927	197.437	218.957
ENST00000233143.6.nnic.11	50.0755	45.5506	39.6301	39.9851	30.6386	34.0012	28.6859	32.6651	35.599
ENST00000304886.6.nic.2	7.95592	12.0793	14.6389	13.9858	8.22404	12.3052	12.0156	13.9821	12.4939
ENST00000264258.8.nnic.2	4645.6	4497.9	4378.32	4684.35	4663.51	4703.89	4860.48	4979.93	5095.97
ENST00000264258.8.nnic.32	1096.61	1037	1035.56	1102.82	1090.73	1134.35	1120.38	1190.65	1181.67
ENST00000436685.6.nnic.1	3.46317	2.49685	2.83072	2.06201	0.161256	0.259057	0.432995	0.241071	0.570497
ENST00000458500.5.nic.1	536.416	544.717	548.351	479.194	1328.26	1392.82	1467.85	1131.71	1308.66
ENST00000355938.9	512.174	479.867	468.282	424.954	363.954	356.722	350.835	331.473	334.254
ENST00000606173.1.nnic.3	0.655194	0.742305	0.242633	0.268958	0.161256	0.194293	0.541244	0.482142	0.171149
ENST00000664196.1.nnic.2	4.21196	4.52131	4.28652	4.48264	6.93399	7.77171	6.92793	5.06249	4.56398
cons_00000584	21.0598	14.7786	17.7122	13.7169	38.7013	22.6027	22.4075	14.3437	12.3227
ENST00000386347.1.nnic.18	144.611	171.27	188.041	236.325	164.481	168.905	144.079	214.915	220.554
ENST00000309268.11.nnic.2	2161.2	2674.66	2879.01	3671.46	4510.96	4191.35	4359.29	5530.53	5788.21
ENST00000305124.11.nnic.57	117.373	111.818	112.824	101.128	119.007	111.718	114.419	122.464	115.583
ENST00000302907.9.nnic.29	7.95592	9.515	9.62445	8.87562	13.0617	11.5928	13.4229	9.76338	9.69845
cons_00504328	332.558	321.216	342.841	444.05	237.529	218.838	242.044	382.459	402.086
ENST00000245458.11.nnic.3	2446.77	2225.7	2169.63	2128.71	2337.56	2206.97	2336.98	2269.81	2499.35
ENST00000362079.2.nnic.61	14.7887	12.5517	13.9919	15.5996	9.67534	13.9891	12.4486	11.5714	12.7221
ENST00000361453.3.nnic.65	233.998	257.85	249.265	317.55	354.601	468.181	274.844	319.901	379.894
ENST00000243997.8.nnic.1	3735.54	3237.73	3207.45	2626.2	1834.12	1718.58	1814.03	1606.5	1671.61
ENST00000622299.5.nnic.3	28.4541	32.5265	34.0495	39.8955	21.447	25.3876	23.8148	26.2768	22.934
ENST00000607357.2.nic.1	482.41	457.53	428.652	335.122	330.09	309.962	359.603	254.451	261.687
ENST00000623936.2.nnic.4	1390.13	1245.39	1218.91	1065.97	1146.2	1079.75	1117.67	1017.56	1092.27
ENST00000265896.10.nic.4	1.31039	1.8895	2.34545	5.19986	2.25758	2.39628	1.62373	5.90624	6.33252
ENST00000361427.6.nic.5	87.8896	101.088	104.332	108.032	112.073	120.397	112.904	97.9954	106.854
ENST00000272317.11.nnic.35	1234.01	1202.74	1202.57	1250.03	1747.53	1780.43	1816.52	1752.1	1799.92
ENST00000602890.1.nnic.6	1151.92	1097.26	1099.21	1102.46	1451.62	1303.25	1454.32	1352.89	1350.88
ENST00000527495.5.nnic.1	1.96558	1.82202	1.77931	1.5241	2.25758	2.7201	3.35571	2.0491	2.22494
ENST00000295899.10.nnic.3	26.6757	26.9254	24.0207	26.3579	21.1245	23.639	25.0055	24.5893	23.7327
ENST00000316836.5.nnic.28	0.561595	0.472376	0.404389	0.896527	0.322511	0.518114	1.08249	0.843749	0.969845
ENST00000373335.4.nnic.1	30.8877	32.1216	27.5793	28.1509	17.4156	17.7454	14.3971	16.5134	16.3733
ENST00000467075.2.nic.1	32.6661	31.4468	26.0426	25.7303	35.4762	35.4261	38.2118	26.2768	36.683
ENST00000221419.10.nnic.17	0.374396	0.337412	0.404389	0.717222	0.483767	0.129529	0.324747	0.241071	0.342298
ENST00000232905.4.nic.16	168.198	161.89	165.961	160.299	217.534	201.87	194.09	201.777	203.553
ENST00000322611.4.nnic.3	2.99517	2.69929	2.99248	3.04819	2.58009	3.23821	3.89696	2.29018	2.22494
ENST00000343986.9.nnic.20	46.706	47.1701	44.2401	48.3228	63.696	58.2878	61.2689	69.3079	68.6879
ENST00000374077.8.nnic.5	752.724	718.754	687.623	585.343	405.397	404.971	416.866	400.178	393.301
ENST00000323345.11.nnic.38	43.7108	41.2992	36.8803	31.1991	50.7955	40.7367	51.8512	43.2723	46.0391
ENST00000491306.6.nnic.1	1138.17	1044.42	1017.04	943.057	1258.28	1205.91	1247.57	1099.53	1197.93
ENST00000373408.4.nic.5	372.712	343.822	331.033	292.806	187.218	190.601	182.724	166.821	168.011
ENST00000361436.10.nnic.3	1309.64	1280.95	1315.4	1432.02	1374.06	1484.01	1410.59	1571.42	1447.69
ENST00000387347.2.nnic.175	209.849	227.145	208.503	247.173	296.872	330.945	252.545	254.571	297.743
ENST00000451311.7.nnic.5	252.624	231.262	213.679	208.443	198.183	182.376	184.673	202.5	202.013
ENST00000331113.9	5.24155	6.54578	4.12477	2.77923	4.99892	3.43251	4.4382	3.49553	3.13773
ENST00000394287.7.nnic.8	0.187198	0.472376	0.242633	0.0896527	0.645022	0.323821	0.649493	0.482142	0.456398
ENST00000372677.8.nnic.9	60.5586	55.0656	56.6953	46.7091	42.249	36.7213	42.7583	36.6428	38.8509
ENST00000702597.1.nnic.1	0.935991	1.28216	0.566144	0.448264	0.483767	0.841935	0.216498	0.602678	0.171149
ENST00000602117.1.nnic.2	0.374396	0.944752	0.808778	0.717222	0.806278	0.777171	0.541244	0.723213	0.342298
ENST00000511475.6.nnic.5	759.557	716.257	736.149	739.724	941.733	937.981	935.595	966.213	887.351
ENST00000307839.10.nnic.92	19.375	17.6129	16.3373	19.6339	18.7056	19.7531	18.8353	17.116	22.8199
ENST00000391162.1.nnic.1	78.9976	92.9231	97.5386	118.342	46.2804	21.1132	43.516	71.8392	82.7792
ENST00000401418.2.nnic.2	2.71437	2.42936	3.15423	2.33097	3.70888	4.27444	3.89696	3.375	2.68134
ENST00000344063.7	752.818	730.293	709.217	682.974	682.756	688.768	709.355	644.865	668.28
ENST00000578532.5.nic.6	76.6577	72.6784	82.8188	72.529	57.5682	67.6139	64.9493	65.2097	62.0701
ENST00000392514.9.nnic.24	221.923	220.127	230.016	223.594	342.668	294.289	344.231	313.754	356.789
ENST00000372360.9.nnic.6	91.3527	88.4693	74.9737	87.2321	89.4969	85.165	83.0269	84.616	90.1956
ENST00000557342.6.nnic.3	1193.67	999.21	984.525	753.441	797.731	815.512	805.263	586.888	643.35
ENST00000273550.12.nnic.10	1369.17	1526.11	1582.29	1658.31	1679.15	1768.65	1737.18	1654.59	1656.95
ENST00000233143.6.nnic.31	4362.65	4469.76	4336.18	4043.25	3365.73	3689.1	3627.85	3601.48	3487.62
ENST00000343986.9.nic.35	1928.98	1886.67	1860.19	1985.72	2528.81	2284.62	2502.28	2616.59	2853.91
ENST00000222247.10.nic.27	1256.94	1164.14	1130.51	1161.09	1886.85	1686.07	1878.98	1687.74	1904.55
ENST00000491306.6.nnic.35	545.776	528.656	519.235	502.145	630.187	620.118	643.648	574.834	609.234
ENST00000339647.6.nnic.1	299.143	376.349	429.38	473.097	422.973	475.046	391.969	500.343	460.106
ENST00000591899.8.nnic.12	48.1099	42.7838	43.4314	36.0404	33.5412	31.6697	28.3612	23.1428	21.1654
ENST00000539526.5.nnic.2	2.62077	2.96922	2.10282	1.34479	1.29004	2.13722	1.29899	1.08482	1.19804
ENST00000378670.8.nnic.5	354.741	317.639	304.1	261.248	156.095	154.722	153.93	137.652	136.349
ENST00000459748.1.nnic.14	1670	1401.54	1384.3	1311.26	1880.08	1722.08	1948.05	1739.69	1956.35
ENST00000311111.11.nnic.3	5174.63	4701.69	4662.68	4464.79	4845.41	4674.36	4956.07	4616.15	4912.84
ENST00000372360.9.nnic.21	2872.74	2772.92	2690.56	2739.97	2766.5	2666.02	2825.84	2685.53	2719.56
ENST00000270142.11.nnic.49	82.3672	76.6599	75.7825	71.0946	74.0163	77.0695	74.0422	66.8972	64.5232
ENST00000558720.5.nic.2	15.4439	15.9258	13.911	12.1928	14.8355	13.471	13.7476	16.0312	13.8631
ENST00000392185.8.nnic.1	0.561595	0.472376	0.566144	0.268958	0.645022	1.10099	0.649493	0.482142	0.627547
ENST00000413699.7.nnic.39	825.638	842.921	867.818	902.265	938.83	897.05	954.972	1004.66	1000.99
ENST00000550767.6.nnic.9	2280.26	2583.42	2948.8	3376.68	2114.06	1981.59	1971.21	2821.62	2615.05
ENST00000538771.5.nnic.1	99.1215	97.8493	94.2226	87.5907	63.0509	60.166	65.7071	63.5222	52.0864
ENST00000344746.8	223.795	198.196	195.805	213.732	220.92	218.385	219.745	257.102	288.5
ENST00000311672.10.nnic.4	45.5828	43.7285	40.7624	37.2955	36.605	43.6511	44.382	46.5267	42.3309
ENST00000512576.3.nnic.6	0.187198	0.0674823	0.0808778	0	0.161256	0.0647643	0.108249	0	0.0570497
ENST00000389680.2.nnic.76	75.5345	62.8935	60.7392	54.8675	100.462	95.3978	89.7383	64.4865	72.7955
ENST00000267973.7.nnic.1	1.31039	1.01223	1.61756	1.79305	1.61256	1.36005	0.865991	1.56696	1.36919
ENST00000352983.7.nic.6	738.123	613.549	597.12	468.794	934.799	652.565	904.852	630.883	888.778
cons_00502601	303.167	286.462	307.578	370.535	222.855	195.782	214.116	347.504	353.537
ENST00000373477.9.nnic.1	6.36474	4.5888	4.28652	3.13784	9.99785	9.58511	9.63415	4.70089	5.47677
ENST00000623664.1.nnic.26	7.01993	4.79124	4.93354	3.67576	11.6104	5.76402	7.25267	4.45982	5.93317
ENST00000564648.1.nnic.1	2.05918	3.30663	1.86019	3.49646	5.48269	3.69156	5.52069	4.94196	5.19153
ENST00000314133.4.nic.1	456.015	426.556	417.006	351.618	134.487	114.957	127.734	123.911	121.573
ENST00000243298.3.nnic.1	1.59118	1.61958	1.29404	0.717222	0.483767	0.582878	1.40724	0.843749	0.627547
ENST00000265770.11.nnic.5	105.205	145.087	157.307	142.1	159.159	124.801	171.574	134.518	108.566
ENST00000517242.1	0.748793	0.742305	0.647022	0.806874	0.322511	0.194293	0.432995	0.482142	0.342298
ENST00000382361.8.nnic.13	7.39433	7.89543	6.87461	4.03437	9.51408	10.8156	11.5826	6.14731	5.76202
ENST00000374865.5.nnic.2	2.05918	2.15943	1.94107	0.98618	0.967534	1.10099	1.62373	1.80803	0.855746
ENST00000229239.10.nic.7	2028.76	1967.11	2213.7	2095.63	1967	1774.22	1784.7	1823.82	1882.81
ENST00000679106.1.nnic.10	7.76873	8.23284	7.35988	7.08256	11.2879	8.67841	8.98466	9.76338	9.5273
ENST00000379245.8.nnic.1	1.31039	1.8895	2.02194	1.25514	1.12879	1.68387	0.865991	0.964284	1.36919
ENST00000297534.7.nic.1	185.981	173.564	162.241	141.472	125.134	132.637	124.703	115.473	119.405
ENST00000502492.6	34.0701	40.3544	42.4608	39.8955	29.9935	30.8278	27.4952	28.3259	25.7865
ENST00000348462.6.nnic.5	1549.16	1465.51	1398.46	1277.64	1779.78	1734.26	1819.01	1477.04	1683.48
ENST00000525634.6.nnic.5	2754.06	2755.5	2741.19	2726.07	2963.23	2968.47	2986.48	2907.32	2950.38
ENST00000583934.1.nnic.1	262.826	250.899	245.383	253.359	201.731	183.477	207.838	202.982	180.734
ENST00000233143.6.nnic.6	16.4734	21.5269	16.0947	21.3373	16.4481	15.8672	12.1239	17.2366	13.0644
ENST00000233143.6.nnic.13	111.757	126.327	112.663	123.004	76.1126	103.817	92.0115	110.049	98.1826
ENST00000401959.6.nnic.22	0.748793	0.337412	0.485267	0.537916	0	0.518114	0.216498	0.361607	0.114099
ENST00000322203.7.nic.27	189.632	169.043	147.683	139.32	106.751	78.0409	100.022	79.7945	106.398
ENST00000270142.11.nnic.19	164.079	150.013	157.954	142.368	141.421	136.912	133.904	118.607	121.117
ENST00000298289.7.nic.6	22.8382	15.6559	16.4991	12.3721	12.2554	17.2273	15.3713	14.8259	13.9201
ENST00000651813.1.nnic.45	302.325	327.964	281.374	212.836	297.517	142.352	286.751	180.08	187.865
ENST00000501597.3.nnic.2	790.164	761.335	740.112	718.656	628.091	686.825	636.395	611.356	591.263
ENST00000651813.1.nnic.16	35.0997	20.2447	21.0282	16.3168	46.6029	12.1109	25.5467	14.7053	13.2926
ENST00000519573.1.nnic.1	815.81	841.842	742.62	556.743	625.994	436.964	681.86	368.718	438.769
ENST00000452431.5.nnic.3	39.8732	44.2009	53.1367	56.4812	17.7381	18.2635	18.5106	16.875	14.6618
cons_00000287	36.0357	18.4902	20.0577	16.1375	53.6981	10.5566	23.5983	16.5134	16.4874
ENST00000347512.8.nnic.9	272.467	236.256	231.391	204.408	260.75	242.024	273.545	232.754	245.77
ENST00000301071.12.nnic.35	162.582	217.023	218.127	269.765	141.26	169.294	133.254	243.12	210.742
ENST00000648006.3.nnic.2	1.68478	1.01223	1.4558	0.806874	0.806278	0.582878	0.216498	0.241071	0.513448
ENST00000295491.9.nnic.1	21.3406	19.5699	18.4401	13.9858	14.6743	15.4787	15.9126	13.0178	13.2355
ENST00000507348.5.nic.1	14.0399	16.0608	14.8815	15.8685	7.2565	6.92978	6.81968	8.67856	6.84597
ENST00000629969.1.nnic.2	175.779	97.9843	116.464	102.921	237.691	55.9563	116.368	113.786	86.2592
ENST00000372360.9.nnic.23	128.792	137.259	132.963	147.03	120.78	139.567	129.033	148.259	128.134
ENST00000339834.10	11.0447	12.5517	12.6169	15.241	5.64395	8.22506	5.73719	7.71428	7.81581
ENST00000215754.8.nic.5	542.968	605.586	614.671	555.667	362.019	380.49	388.289	343.647	249.307
ENST00000311111.11.nic.2	96.3135	96.2972	93.8182	122.645	91.4319	104.465	95.259	122.464	102.518
ENST00000653260.1.nnic.1	281.359	255.825	252.258	291.999	76.5964	65.4767	73.934	97.7543	94.8166
ENST00000617429.5.nnic.2	89.6679	100.751	97.6194	95.8387	71.7587	72.2122	66.0318	68.3437	66.52
ENST00000300688.8.nnic.9	715.191	615.101	577.386	591.349	636.637	554.253	707.298	624.856	672.16
ENST00000321919.14	1.77838	2.42936	2.34545	2.68958	1.77381	2.39628	3.03097	1.08482	3.02364
ENST00000356769.7.nnic.4	42.4004	46.0229	46.9091	47.3366	56.1169	69.8159	53.4749	58.7008	59.4458
ENST00000552924.2	67.8594	71.2613	74.3267	76.7427	52.5693	55.1792	54.8822	60.7499	61.956
ENST00000262746.5.nnic.5	1.31039	1.75454	1.77931	2.24132	2.25758	2.00769	1.73198	1.92857	1.88264
ENST00000274242.10.nnic.39	159.586	141.173	139.595	139.141	117.233	120.138	128.167	116.317	119.747
ENST00000347512.8.nnic.16	238.116	218.373	210.363	181.726	245.915	219.81	244.751	206.839	226.773
ENST00000453806.1.nnic.1	1.02959	0.944752	1.29404	1.61375	0.645022	1.16576	1.08249	2.0491	2.11084
ENST00000322347.11.nic.8	234.934	257.512	263.742	285.454	235.433	253.487	234.575	255.174	244.173
ENST00000678090.1.nnic.2	25.459	30.8394	29.2777	32.5439	25.4784	21.2427	19.9178	24.7098	22.5346
ENST00000387347.2.nnic.171	150.227	138.339	134.176	134.479	190.927	187.816	176.229	159.83	163.79
ENST00000409906.9.nnic.3	1050.93	953.525	937.616	820.233	719.845	684.817	716.499	629.678	631.312
ENST00000578238.2.nic.3	3.27597	3.98146	4.28652	3.49646	4.99892	4.92208	4.00521	4.09821	4.50693
ENST00000321301.7.nnic.5	34.0701	34.0786	30.7335	28.1509	21.7695	17.3568	17.7528	16.875	18.6553
ENST00000356464.10.nnic.2	3091.86	2807.2	2739.81	2360.65	2945.82	2877.54	3123.41	2651.06	2781.17
ENST00000491306.6.nnic.32	565.9	540.466	531.448	500.979	652.44	635.273	667.354	593.035	625.037
ENST00000361390.2.nnic.12	97.4367	147.989	148.087	197.146	140.292	122.145	139.425	218.531	197.905
ENST00000690968.2.nnic.4	179.242	166.884	172.027	190.333	199.312	217.349	207.946	225.763	217.302
ENST00000326587.12.nnic.21	50.6371	56.4152	59.4451	80.5978	49.9892	60.4251	50.5522	65.8124	62.5265
ENST00000325327.4.nnic.2	1.31039	0.742305	1.37492	0.717222	3.06386	3.10868	3.13922	1.32589	0.684597
cons_00000277	25.3654	14.3062	17.1461	16.1375	27.5747	12.8881	18.1858	13.3794	15.4605
ENST00000552951.7	7.30073	5.736	7.35988	5.1102	6.45022	5.95831	4.6547	2.29018	5.93317
ENST00000260379.11.nnic.30	1137.23	1207.12	1282.56	1424.13	1474.68	1737.37	1564.09	1758.73	1599.1
ENST00000368979.6.nnic.4	4.58636	6.27585	5.0953	5.82743	2.9026	3.95062	1.40724	3.13392	3.25183
ENST00000455785.7.nic.14	437.389	419.875	429.218	408.368	445.71	385.736	450.857	397.044	383.317
ENST00000613359.1.nnic.2	102.491	103.855	93.5756	45.8125	75.7901	41.5787	61.4854	33.5089	32.119
ENST00000223321.9.nnic.2	254.87	247.66	258.081	236.504	261.718	243.967	252.761	242.156	238.011
ENST00000314138.11.nnic.1	2612.73	2650.43	2626.02	2586.48	3297.03	3194.89	3318.69	3080.05	3308.94
ENST00000370363.5.nnic.1	43.0556	51.4215	47.7179	62.219	41.1202	59.0002	46.7635	59.424	51.9153
ENST00000537328.6	356.519	313.388	314.614	268.331	236.239	236.131	259.906	224.437	234.817
ENST00000490569.6.nnic.15	3.18237	3.0367	4.44828	3.67576	6.28897	5.4402	5.95369	4.21874	4.73513
ENST00000584164.6.nnic.1	183.922	196.508	192.974	237.311	218.663	296.944	247.565	286.151	258.492
ENST00000361436.10.nic.52	100.713	83.7455	82.9806	82.5701	101.914	89.6337	109.331	93.6561	108.851
ENST00000233893.10.nnic.1	447.31	403.409	386.919	363.273	362.019	344.999	383.85	304.714	307.27
ENST00000243997.8.nnic.3	608.675	543.233	527.889	455.256	410.557	363.587	398.031	369.441	388.509
ENST00000390687.9.nic.60	77.4065	75.3777	78.6132	82.3012	46.2804	41.2548	44.815	44.3571	48.7205
ENST00000369722.8.nnic.38	43.2428	41.5016	42.0564	44.2884	27.8972	31.605	33.3407	33.8705	32.3472
ENST00000397496.7.nic.2	77.7809	71.8012	69.6357	50.2055	36.9275	34.7784	39.1861	30.0134	31.4344
ENST00000321582.11	2.05918	1.8895	1.05141	1.43444	3.06386	2.39628	2.05673	2.41071	2.16789
ENST00000598540.6.nic.1	3.27597	3.57656	2.58809	2.95854	1.12879	0.9067	0.649493	1.6875	1.59739
ENST00000230050.4.nnic.43	31.8237	26.0482	28.0646	23.1304	30.6386	34.6489	34.3149	35.4375	39.4784
ENST00000648437.1.nnic.29	57.9378	61.6788	54.1072	46.5298	72.565	63.6633	80.9702	55.9285	70.1712
ENST00000347512.8.nnic.7	261.235	243.139	222.414	196.429	266.072	239.757	266.509	226.848	250.905
ENST00000598742.6.nnic.47	79.0912	75.6477	74.0031	87.0528	87.2393	116.446	95.5837	124.995	100.008
ENST00000522468.1.nnic.2	3.36957	3.17167	2.83072	3.13784	3.54762	2.13722	1.94848	2.16964	2.28199
ENST00000495531.1.nnic.26	372.992	413.329	397.919	448.264	607.127	612.087	604.678	614.852	582.649
ENST00000256545.9.nnic.3	71.2289	79.1567	79.5028	77.5496	60.3096	56.3449	57.5884	52.1919	55.7376
ENST00000582508.1.nnic.20	1425.51	1344.85	1261.45	1134.02	1174.59	1175.99	1201.35	1090	1149.61
ENST00000232219.6.nic.4	1018.92	1025.66	1044.05	913.023	605.515	587.865	582.162	566.758	504.491
ENST00000344877.10.nic.1	163.143	153.725	160.785	132.686	147.871	147.986	152.847	129.214	131.842
ENST00000339600.6.nnic.1	1177.76	1147.47	1159.71	1119.05	733.068	775.552	759.258	819.642	747.237
ENST00000479035.7.nnic.5	1603.91	1612.22	1564.82	1435.25	2297.41	2199.39	2345.43	1902.53	1896.1
ENST00000449985.6.nic.2	8.42392	6.95068	9.86709	7.17222	5.64395	4.59826	5.73719	7.35267	5.53382
ENST00000301071.12.nnic.60	32.1981	33.4712	32.1893	36.668	24.6721	23.3799	21.9745	30.616	25.216
ENST00000250784.13	337.893	320.946	326.423	324.453	415.072	376.734	397.273	365.464	413.896
ENST00000370873.9.nnic.1	354.366	386.606	397.919	466.194	376.854	409.893	386.34	437.906	407.278
ENST00000409906.9.nnic.15	1.87198	1.55209	0.566144	0.448264	1.4513	1.68387	0.97424	0.723213	1.08394
ENST00000308961.5.nnic.13	9.73431	10.9321	6.79373	10.3101	4.67641	5.05161	4.54645	4.70089	3.99348
ENST00000222247.10.nnic.24	32.9469	32.0541	28.9542	34.4266	36.2825	45.7883	39.8356	41.7053	50.489
ENST00000580261.6.nnic.1	1131.8	1081.74	1070.42	1102.73	1603.2	1615.09	1652.85	1566.6	1581.48
ENST00000396651.8.nnic.44	5.52235	5.66851	7.19812	4.03437	10.4816	9.067	10.9331	5.54464	6.04727
ENST00000530609.5.nic.1	0.842392	1.01223	1.4558	1.16549	1.61256	1.42481	1.29899	1.80803	1.54034
ENST00000397412.8	2.15278	2.2944	1.94107	3.31715	4.51516	3.6268	2.48972	4.45982	2.33904
ENST00000466490.7.nnic.5	0.467996	1.07972	0.485267	1.07583	0.645022	0.194293	0.97424	0.241071	0.627547
cons_00000235	64.9578	43.5936	47.1517	42.0471	86.433	18.2635	46.3305	40.4999	36.5689
ENST00000361381.2.nnic.74	26.2077	22.6741	28.0646	19.365	23.8658	23.2504	22.2993	25.433	24.8737
ENST00000438146.7.nnic.8	288.285	276.812	260.345	245.021	235.272	239.11	235.441	225.04	235.273
ENST00000310092.12.nnic.18	5.42875	4.72376	6.30846	6.18604	6.61148	5.76402	6.06194	5.90624	4.96333
ENST00000485390.5.nnic.1	19.5622	19.2325	19.168	19.0064	24.8334	24.7399	25.3302	25.5535	27.1557
ENST00000647248.2.nnic.4	295.024	268.512	251.692	242.152	276.392	276.414	277.983	269.156	282.282
ENST00000546500.5	249.442	306.977	337.745	399.941	415.878	376.345	382.876	497.932	539.234
ENST00000225430.9.nnic.40	1684.41	1690.9	1703.77	1870.25	2172.76	2305.74	2266.51	2479.3	2366.14
ENST00000391857.9.nnic.28	27.8925	28.7475	25.6382	28.3303	29.5098	32.6412	35.0726	36.2812	37.5387
ENST00000333628.4.nnic.96	255.9	255.421	272.962	228.614	181.09	124.736	175.363	140.303	167.612
ENST00000322203.7.nnic.28	1675.24	1709.6	1727.47	1886.83	892.066	949.768	899.115	1013.82	975.95
ENST00000361298.9.nnic.22	17.971	16.5332	17.9549	21.2477	10.3204	14.3129	9.7424	12.7768	11.4099
ENST00000248378.6.nnic.1	35.5677	39.7471	41.4094	35.6818	34.3474	47.537	37.0211	33.5089	28.5819
ENST00000305321.4.nic.2	270.501	240.777	223.627	188.271	167.867	167.027	189.436	152.236	156.487
ENST00000315554.15.nnic.2	2.90157	2.69929	3.39687	3.76541	3.54762	2.46104	2.70622	2.77232	3.13773
ENST00000295899.10.nic.5	194.873	209.87	202.599	227.27	188.83	201.611	198.204	202.259	194.654
ENST00000474024.5.nnic.14	0.748793	1.28216	0.808778	0.98618	1.29004	0.841935	0.97424	0.602678	0.513448
cons_00000381	147.231	89.2116	101.259	63.2052	224.468	111.718	147.002	64.9687	58.476
ENST00000233143.6.nnic.4	55.6915	59.4519	47.9605	49.8469	35.6375	46.2417	40.2686	40.1383	46.9519
ENST00000563390.5.nnic.1	16.099	15.6559	14.2345	14.972	15.6418	16.2558	16.5621	21.3348	21.85
ENST00000451311.7.nic.20	627.02	570.63	548.189	517.655	479.413	438.26	468.068	465.508	500.497
ENST00000222247.10.nnic.43	24.8974	18.7601	18.521	19.5443	25.4784	27.9134	30.9592	30.0134	27.4409
ENST00000329559.8.nnic.1	1209.11	1074.93	1045.99	921.002	574.554	569.472	582.271	558.803	568.329
cons_00366028	0.374396	0.539858	0.0808778	0	0	0.129529	0.649493	0.120536	0.228199
ENST00000302182.8.nnic.17	820.771	694.325	681.557	611.88	591.808	469.411	572.528	504.08	506.031
ENST00000507754.9.nic.1	541.377	464.481	434.961	368.024	195.442	201.676	204.374	176.464	193.912
ENST00000216714.8.nic.1	85.1752	88.3343	100.45	94.4043	115.298	109.905	110.089	118.848	115.012
ENST00000362079.2.nnic.148	86.86	92.9231	88.8038	93.7767	74.9839	75.9685	75.7742	85.8213	80.6113
ENST00000367660.4.nnic.12	72.5393	73.6907	71.2533	69.9291	66.1148	66.9015	67.872	70.2722	62.5265
ENST00000305786.7.nnic.5	43.1492	46.1579	44.2401	39.1782	26.1234	27.0067	27.4952	30.4955	27.3839
ENST00000252102.9.nnic.2	333.119	305.02	289.381	244.931	190.604	186.845	210.003	179.598	190.033
ENST00000370282.8	3.18237	3.98146	3.47774	5.19986	2.74135	1.23052	1.62373	1.56696	1.82559
ENST00000574446.1.nnic.3	0.561595	0.539858	0.323511	0.358611	0	0.518114	0.649493	0.120536	0.228199
ENST00000283290.10.nnic.10	1.40399	0.742305	1.29404	0.627569	1.4513	1.16576	1.40724	0.602678	0.855746
ENST00000526054.5.nnic.3	20.0302	16.4657	16.0138	14.2548	7.2565	6.02308	5.84544	9.40177	7.35941
ENST00000582508.1.nnic.1	331.902	298.339	287.44	258.827	253.655	265.793	256.333	243.12	252.616
ENST00000597721.1	1.31039	0.87727	1.21317	0.98618	2.25758	0.9067	1.29899	1.32589	0.513448
ENST00000649813.2.nnic.4	261.235	240.979	238.104	213.104	160.449	168.84	164.971	153.683	157.115
ENST00000491306.6.nnic.23	523.781	544.38	513.816	495.6	631.316	630.933	655.555	569.892	597.767
ENST00000395560.7.nic.2	9.82791	9.44752	8.89655	7.53083	5.16018	5.63449	6.27843	5.78571	4.39283
ENST00000347512.8.nnic.6	245.51	213.109	213.841	178.588	243.657	216.313	237.823	198.04	228.313
ENST00000649813.2.nnic.12	170.912	157.369	151.808	138.424	96.9146	94.1025	96.3415	88.232	100.465
ENST00000289373.5.nnic.4	362.416	336.062	328.202	395.099	197.699	169.747	186.513	272.893	247.311
ENST00000586895.6.nnic.19	578.817	521.706	511.39	487.98	395.56	403.352	407.665	417.776	417.832
ENST00000230050.4.nic.39	123.083	87.727	94.0608	76.1151	125.618	105.695	123.187	94.1383	127.62
ENST00000598742.6.nnic.50	4868.37	4533.66	4500.77	4062.52	6694.37	6333.43	6752.24	5572.84	5987.2
ENST00000306368.9.nic.8	270.314	247.728	243.766	210.325	175.285	180.822	177.961	163.326	152.551
ENST00000381140.10.nnic.1	27.6117	30.8394	36.4759	34.337	33.3799	32.6412	33.9901	34.4732	26.9845
ENST00000415949.5.nic.4	92.8503	83.5431	80.5542	68.0464	71.5975	80.761	79.2382	63.4017	66.0636
ENST00000245458.11.nnic.1	3804.15	3610.78	3522.39	3517.17	3818.05	3785.86	3998.39	3908	4223.28
ENST00000290299.7.nic.4	386.564	343.013	344.782	289.489	290.744	272.334	295.195	263.009	279.772
ENST00000422514.7.nnic.1	1172.61	1081.34	1098.89	1115.1	1291.82	1276.05	1298.88	1329.03	1338.96
ENST00000326735.13	2.90157	2.36188	2.02194	1.5241	0.967534	1.36005	1.94848	0.482142	1.0269
ENST00000274065.9.nnic.11	6.27114	7.28809	5.74232	8.87562	6.77274	7.44789	8.65991	10.6071	8.55746
ENST00000304312.5.nic.10	342.854	316.492	293.91	269.586	200.602	203.748	188.678	182.37	186.838
ENST00000409906.9.nnic.1	739.152	630.892	633.354	560.509	490.056	496.612	528.038	434.29	450.522
ENST00000372521.9.nnic.4	118.122	112.965	120.103	120.762	116.91	116.511	108.898	126.08	119.919
ENST00000643776.1.nic.4	188.415	185.711	182.056	150.706	123.361	122.599	127.734	108.723	110.163
ENST00000557342.6.nnic.1	194.312	175.994	161.998	150.437	126.263	145.655	138.883	114.388	111.989
ENST00000344548.8.nnic.5	37.2524	34.0786	31.4614	31.1991	43.7003	39.2471	43.2995	36.5223	35.1426
ENST00000376563.6.nnic.8	6.17754	6.00592	6.5511	4.84125	4.3539	4.40397	5.41244	5.54464	6.16137
ENST00000347512.8.nnic.31	349.967	319.326	298.52	237.311	339.927	299.859	348.128	273.857	292.152
ENST00000359204.5.nnic.8	0.467996	1.01223	1.13229	0.98618	1.12879	1.16576	1.08249	0.723213	0.741646
ENST00000316084.10.nnic.3	1.68478	2.63181	2.9116	2.68958	3.22511	3.6268	2.48972	2.77232	3.30888
ENST00000380394.9.nnic.98	287.536	291.928	291.483	306.881	362.664	367.408	365.232	355.098	417.262
ENST00000512805.6.nnic.24	181.395	190.772	193.54	228.883	229.305	232.18	214.766	284.826	266.536
ENST00000396651.8.nnic.52	3557.33	3488.36	3496.26	3687.33	4868.79	4677.02	4837.97	4902.42	5163.68
ENST00000530101.5.nnic.2	36.5972	33.6737	24.9912	24.4752	28.381	20.6598	32.4747	28.2053	18.4271
ENST00000387347.2.nnic.200	128.98	144.345	150.756	186.478	132.713	149.023	135.419	177.308	181.817
ENST00000301071.12.nnic.6	26.1141	22.7415	19.4915	18.2892	15.9643	15.4787	14.9383	15.9107	14.3195
ENST00000313468.10.nnic.44	36.1293	32.9314	33.079	31.2888	25.8009	26.0352	23.923	23.3839	22.7628
ENST00000600659.3.nnic.18	552.609	478.45	460.761	430.512	429.262	382.757	431.588	384.508	409.731
ENST00000343106.9.nnic.1	0.561595	0.404894	0.323511	0.98618	0.483767	0.323821	0.216498	0.241071	0.285249
ENST00000290349.11.nic.1	9.54711	9.85242	9.54357	13.6272	4.3539	5.31067	6.06194	5.78571	4.56398
ENST00000361681.2.nnic.62	1.77838	1.41713	1.29404	0.717222	1.93507	1.36005	1.84023	2.0491	0.969845
ENST00000600659.3.nnic.23	282.108	286.327	231.553	271.379	189.153	227.841	203.183	230.826	202.755
ENST00000459748.1.nic.10	435.423	380.263	374.464	382.01	469.738	496.677	519.486	489.133	518.867
ENST00000468311.1.nnic.2	1.12319	0.87727	0.808778	0.806874	0.806278	1.23052	0.757742	0.723213	0.456398
ENST00000394665.5.nnic.1	167.074	155.614	146.146	150.437	176.575	187.233	184.997	168.268	179.193
ENST00000439649.8	0.561595	1.07972	0.566144	0.448264	0.967534	0.45335	0.324747	0.602678	0.399348
ENST00000341942.10.nnic.3	135.344	141.78	146.55	111.887	62.8897	76.3571	69.171	58.9419	60.4157
ENST00000501597.3.nic.1	1163.44	1070.54	1026.1	997.655	898.032	976.58	920.007	917.276	913.708
ENST00000387347.2.nnic.95	14.5079	15.8583	19.168	23.6683	16.6093	25.1933	17.9693	31.0982	29.837
ENST00000459299.1.nnic.3	807.386	829.695	721.268	536.571	610.836	436.123	681.427	381.133	434.377
ENST00000372728.4.nnic.5	338.174	360.558	378.831	354.487	275.908	270.715	286.751	274.339	257.066
ENST00000387372.1.nnic.18	39.4052	41.0292	39.711	242.511	37.25	33.2241	59.7534	241.915	391.818
ENST00000683341.1	0.187198	0.134965	0.0808778	0.0896527	0.161256	0	0.432995	0.241071	0.0570497
ENST00000592558.1.nic.1	60.7458	61.9488	60.7392	58.0053	34.9925	34.9727	38.9696	43.5133	34.5721
ENST00000386347.1.nnic.21	110.728	135.572	148.896	180.471	126.102	132.832	111.821	157.902	163.39
ENST00000487500.2.nnic.16	28.0797	27.4653	23.3737	20.4408	31.1223	33.3536	37.2376	30.8571	40.2771
ENST00000274137.10.nic.6	141.709	141.78	137.573	101.577	101.107	103.947	120.048	75.3347	82.0946
ENST00000265866.12.nnic.17	1.77838	1.55209	2.10282	2.15166	1.29004	2.20198	1.40724	1.6875	2.28199
ENST00000353411.11.nnic.7	441.226	442.886	473.377	472.29	466.674	486.509	457.027	488.41	477.392
ENST00000518498.3.nic.2	256.274	191.92	191.599	163.795	82.0791	108.156	93.4188	76.6606	87.5143
ENST00000396203.7.nnic.23	23.3062	22.3366	23.7781	25.551	19.9957	19.5588	20.892	24.4687	23.4474
ENST00000389912.7.nnic.2	49.5139	45.5506	41.652	40.9713	29.026	28.4963	30.2014	30.375	33.3741
ENST00000487500.2.nnic.9	28.0797	25.5758	25.8809	28.3303	31.1223	35.9442	37.3459	40.8616	38.0522
ENST00000553851.3.nnic.7	1.59118	1.95699	1.94107	2.15166	0.483767	1.23052	1.19074	1.44643	1.54034
ENST00000303151.5.nic.5	68.9825	80.3039	80.8778	70.1084	86.433	82.7687	93.6353	75.8169	72.9095
ENST00000395422.4.nnic.6	426.906	443.561	470.628	480.09	545.205	564.744	540.595	531.2	453.716
ENST00000369817.7.nnic.9	18.8134	20.5146	18.3592	21.2477	22.2533	22.0198	20.6755	27.9642	27.3839
ENST00000327772.7.nic.1	1034.18	936.047	913.352	748.241	710.492	720.826	732.52	626.303	617.563
ENST00000494816.5.nnic.1	0.187198	0.404894	0.242633	0.0896527	0.806278	0.259057	0.108249	0.361607	0.285249
ENST00000362079.2.nnic.117	17.2222	15.7234	13.911	15.0617	14.6743	16.0615	15.2631	16.5134	16.2021
ENST00000333926.6.nic.2	63.273	66.2676	67.2903	73.8738	52.2468	52.3295	49.4697	60.3883	59.3888
ENST00000563390.5.nnic.15	104.55	95.8924	90.2596	100.59	129.166	113.078	115.393	129.696	139.772
ENST00000009589.8.nnic.45	1301.5	1270.42	1273.82	1238.73	1474.36	1484.79	1522.2	1367.23	1509.08
ENST00000422514.7.nnic.8	49.4203	44.0659	42.6226	41.5989	44.6678	48.1846	51.8512	48.8169	58.8183
ENST00000302182.8.nnic.32	0.842392	1.34965	0.566144	0.0896527	0.322511	0.518114	0.649493	0.964284	0.342298
ENST00000418115.6.nic.31	45.302	59.3844	65.2683	88.9355	94.657	97.3407	77.5062	135.723	127.62
ENST00000612463.1.nnic.6	61.9626	69.2368	59.4451	29.2268	43.2165	27.0067	33.7736	18.9241	18.7123
ENST00000361739.1.nnic.68	18.2518	16.6681	15.9329	17.6616	18.3831	17.2273	18.5106	15.7902	20.0245
ENST00000322203.7.nnic.25	2.24638	3.10419	2.34545	3.04819	1.61256	2.26675	1.62373	2.16964	2.39609
ENST00000274065.9.nnic.68	36.4101	42.1764	40.4389	52.1779	46.1191	63.3395	46.0058	73.2856	54.7677
ENST00000278483.8.nnic.16	4.30556	2.96922	3.80125	3.4068	2.41883	1.74864	2.16498	2.89285	2.33904
ENST00000676801.1	0.561595	0.87727	1.05141	0.358611	0.645022	0.323821	0.432995	0.361607	0.570497
ENST00000215754.8.nnic.1	2704.73	2876.1	2896.96	2568.01	1895.24	1773.25	1950.97	1592.64	1330.57
ENST00000196551.8.nnic.2	195.997	201.907	184.401	201.091	297.033	275.507	289.241	294.468	291.695
ENST00000549920.6.nnic.6	216.12	216.821	214.892	210.774	302.354	295.39	322.906	283.982	289.584
ENST00000258424.3.nnic.13	0.561595	1.01223	0.566144	0.717222	1.12879	0.323821	0.432995	0.602678	0.513448
ENST00000306368.9.nnic.1	66.8298	58.0348	55.1586	39.8058	49.6667	47.4722	48.6037	32.4241	35.599
ENST00000399816.4.nnic.6	3.74396	4.25139	2.99248	4.48264	6.61148	4.20968	6.49493	4.58035	5.59087
ENST00000415905.5	2.80797	2.2944	2.99248	2.68958	2.41883	2.91439	1.62373	2.53125	1.08394
ENST00000196551.8.nnic.14	1.31039	2.63181	1.77931	1.61375	1.93507	2.65533	3.46396	3.25446	2.56724
ENST00000690968.2.nnic.14	876.462	888.742	891.758	924.857	1112.82	1140.89	1127.41	1137.86	1178.93
ENST00000301071.12.nnic.3	2290.93	2608.12	2898.42	3408.33	2121.96	1993.06	1959.3	2769.91	2607.17
ENST00000439189.1.nnic.13	6.27114	6.4783	5.66144	4.21368	10.1591	10.8156	8.55166	5.18303	6.84597
ENST00000651669.1.nnic.1	484.001	475.278	454.614	495.959	405.88	470.642	430.289	507.455	470.204
ENST00000464076.3.nnic.16	1.96558	1.55209	1.69843	0.806874	1.12879	1.10099	1.51548	1.20536	0.570497
ENST00000332211.11.nnic.37	3.65037	2.56433	4.61003	5.55847	4.19265	3.36774	3.35571	3.01339	3.36593
ENST00000342503.8.nnic.19	14.9759	17.2755	16.2564	23.8476	21.1245	18.0692	16.4538	25.0714	21.9071
ENST00000589554.5.nnic.1	1.96558	1.41713	1.13229	1.88271	2.41883	1.42481	2.70622	0.723213	1.54034
ENST00000451311.7.nnic.10	268.723	281.266	268.029	304.909	219.469	245.975	226.024	293.263	250.163
ENST00000222247.10.nnic.28	1301.4	1203.88	1161.4	1262.31	1890.08	1794.88	1952.38	1822.02	1957.72
ENST00000480246.2.nic.1	3.65037	5.46607	4.93354	5.28951	4.3539	3.43251	4.97945	3.13392	3.93643
ENST00000651669.1.nic.6	410.245	394.299	389.912	425.043	332.025	402.057	365.34	430.312	409.218
ENST00000330899.5.nnic.35	16.0054	15.5209	13.3448	13.4479	11.4491	12.8881	12.7734	12.6562	14.6618
ENST00000203630.10.nnic.1	5.61595	3.37412	3.39687	2.33097	4.19265	4.01538	4.8712	2.89285	2.11084
cons_00000545	11.5127	3.57656	3.96301	3.2275	15.803	2.33151	6.49493	2.89285	2.85249
ENST00000387416.2.nnic.29	224.919	220.937	236.729	251.924	173.995	156.017	173.956	232.272	230.652
ENST00000530705.6.nnic.26	20.6854	24.8335	21.5135	29.4061	26.4459	38.0166	33.1242	42.4285	37.4817
ENST00000439189.1.nnic.10	16.2862	18.2202	13.0213	11.8342	29.671	24.2866	27.2787	15.5491	17.9707
ENST00000520242.6	140.024	128.621	139.191	122.645	114.008	97.794	104.893	101.129	98.0114
ENST00000459748.1.nnic.25	31.1685	30.502	27.9028	31.8267	41.6039	44.1045	41.4593	46.6473	38.2233
ENST00000468812.6.nnic.4	127.763	148.664	144.367	205.574	99.9785	127.132	98.3982	157.781	128.59
ENST00000316084.10.nic.8	558.974	542.22	548.432	591.977	730.972	682.551	750.489	778.298	792.535
ENST00000341423.10.nnic.2	27.7053	23.0115	20.2194	18.1098	20.802	30.4392	26.7375	16.1518	18.7123
ENST00000336097.7.nnic.4	114.472	114.383	124.633	112.783	82.2404	87.626	85.3001	82.3258	76.5037
ENST00000580322.5.nnic.2	1.02959	1.28216	0.889655	1.07583	0.645022	0.194293	0.757742	1.08482	0.342298
ENST00000389680.2.nnic.14	27.3309	22.944	24.2633	17.303	46.2804	48.2494	38.8613	18.2009	24.6455
ENST00000357519.9.nic.6	172.784	166.411	175.747	168.009	71.275	79.2715	71.9855	70.7544	77.7588
ENST00000395957.6.nnic.5	2.80797	3.71153	4.04389	4.30333	2.74135	4.92208	3.24747	5.78571	4.27873
ENST00000274065.9.nnic.52	1720.82	1728.15	1814.09	2038.7	2272.41	2339.29	2271.17	2499.67	2536.66
ENST00000491306.6.nnic.29	530.988	528.859	515.757	496.766	626.155	615.649	639.643	580.74	609.177
ENST00000361739.1.nnic.7	181.301	175.859	191.923	208.711	138.841	121.498	137.043	183.455	192.942
ENST00000274242.10.nnic.52	39.9668	40.017	39.9536	45.0953	30.3161	34.066	29.6602	33.0267	28.7531
ENST00000451311.7.nnic.2	8.33032	12.0793	8.08778	9.8618	9.03031	8.03077	9.63415	9.1607	7.30236
ENST00000301071.12.nnic.61	8.14312	11.0671	8.81567	11.7445	7.90152	5.95831	7.03618	6.99106	7.70171
ENST00000229239.10.nnic.69	282.482	280.389	268.271	225.118	305.418	306.788	311.324	206.839	215.077
ENST00000248378.6.nnic.2	0.748793	0.0674823	0.404389	0.896527	0.483767	0.518114	0.432995	0.241071	0.285249
ENST00000548577.5	24.991	28.3426	27.7411	27.613	21.7695	19.2998	19.16	22.6607	19.5681
ENST00000306108.10.nnic.7	0.655194	0.337412	0.566144	0.717222	0.322511	0.582878	0.108249	0.723213	0.342298
ENST00000329559.8.nic.2	94.2543	84.8253	76.4295	68.674	44.184	43.0682	41.1346	45.2008	38.2233
ENST00000503064.5.nnic.10	457.7	436.408	435.769	386.941	303.322	323.627	310.891	267.951	259.12
ENST00000389680.2.nnic.13	222.766	210.747	202.599	224.311	268.329	297.138	250.813	242.397	261.459
ENST00000459748.1.nnic.1	1438.71	1310.17	1302.94	1240.7	1736.08	1747.99	1810.57	1674.6	1803.06
ENST00000678039.1	22.3702	24.1587	24.6677	27.9716	23.7046	28.6258	21.9745	27.4821	28.1255
ENST00000362079.2.nnic.105	8.98551	8.50277	9.13919	6.6343	8.7078	8.28983	8.98466	7.59374	9.7555
ENST00000361739.1.nnic.82	210.598	200.557	211.495	234.711	158.837	148.181	171.899	217.085	220.098
ENST00000358161.9.nnic.11	0.374396	0.674823	0.161756	0.179305	0.483767	0.194293	0.324747	0.361607	0.342298
ENST00000525634.6.nnic.1	304.759	318.719	320.923	349.018	307.031	331.917	303.638	321.589	282.339
ENST00000502534.5.nnic.11	329.188	310.081	306.931	313.964	468.931	407.173	474.671	436.218	499.413
ENST00000473748.1.nnic.2	531.175	507.939	467.312	456.063	406.687	465.785	424.985	433.325	383.545
ENST00000396203.7.nnic.8	2.71437	2.83426	3.39687	5.91708	2.9026	4.27444	2.05673	6.38838	3.59413
ENST00000509963.5.nnic.2	2.05918	2.15943	3.15423	3.04819	2.25758	2.26675	1.40724	2.53125	2.68134
ENST00000301587.9.nnic.18	279.487	268.445	270.86	232.649	193.184	191.055	190.085	182.732	182.217
ENST00000427805.6.nnic.2	963.603	846.633	822.688	746.628	1179.91	1089.59	1161.08	1042.39	1150.41
ENST00000262584.7.nnic.1	119.058	120.996	96.4872	85.6183	154.483	161.004	168.868	104.384	110.848
ENST00000394349.9.nnic.5	344.258	326.277	320.276	299.171	258.976	285.222	274.411	253.848	270.473
ENST00000321153.9.nic.1	16.0054	20.5821	15.1241	12.7307	19.3507	17.4216	21.325	17.2366	17.2861
ENST00000396418.7.nnic.14	1.59118	2.02447	2.99248	2.95854	1.61256	1.16576	1.62373	1.92857	1.59739
ENST00000409194.5.nnic.1	20.779	19.2325	17.4696	12.3721	19.8344	16.1263	18.6188	12.4152	12.8362
ENST00000357877.7.nnic.7	0.467996	0.539858	0.0808778	0.627569	0.161256	0.194293	0	0.361607	0.114099
ENST00000243997.8.nnic.30	49.6075	51.5565	42.4608	40.4334	34.3474	34.9079	32.5829	31.2187	32.6895
ENST00000520517.5.nnic.3	1629.09	1451.07	1434.61	1233.44	1169.91	1087.65	1178.51	973.445	1001.91
ENST00000249786.9.nnic.2	99.0279	92.4508	81.363	73.9635	49.9892	43.5863	47.846	43.3928	48.4352
ENST00000370081.6.nnic.1	2545.71	2312.35	2262.23	1987.69	1658.84	1583.62	1659.35	1502.23	1590.32
ENST00000348462.6.nnic.2	571.984	547.079	554.579	543.026	621.479	681.255	632.606	596.41	620.701
ENST00000600659.3.nnic.21	1.77838	4.11642	1.94107	2.15166	1.93507	2.07246	1.73198	3.375	1.71149
ENST00000355072.11.nnic.2	1.31039	0.944752	1.61756	1.16549	1.29004	0.971464	1.29899	0.843749	1.59739
ENST00000329251.5.nnic.34	19.0006	21.3244	22.7266	23.5787	30.1548	28.6906	27.387	34.5937	39.1361
ENST00000328619.10.nnic.6	615.976	572.79	553.366	508.689	441.357	399.79	427.367	410.062	359.527
ENST00000527435.5.nic.1	2.99517	3.57656	2.50721	3.04819	0.967534	2.13722	1.94848	1.80803	1.65444
ENST00000493111.7.nnic.2	14.7887	17.7478	16.7417	18.9167	8.86906	8.8727	8.22691	11.0893	7.87286
cons_00000522	9.9215	4.65628	5.98495	3.31715	15.3193	4.27444	8.76816	3.49553	2.96659
ENST00000301244.12.nnic.5	17.971	17.6129	20.3812	20.0822	24.5109	19.2998	19.3765	20.8527	19.6822
ENST00000318388.11.nnic.24	10.1087	10.5272	12.0508	12.5514	8.54655	10.0385	8.76816	9.76338	7.92991
ENST00000256441.5	147.887	141.915	138.705	124.438	115.136	111.913	116.368	104.384	110.505
ENST00000556230.2.nnic.7	329.562	351.853	301.431	375.734	333.96	358.341	343.041	407.41	405.509
ENST00000247655.4.nnic.26	1309.08	1154.55	1139.08	1043.47	759.836	794.787	804.073	758.169	783.007
ENST00000432493.5.nic.1	17.3158	15.9933	17.5505	11.0273	2.9026	3.75633	4.00521	3.7366	4.96333
ENST00000529639.6.nnic.2	2008.08	1946.53	1953.12	1953.8	2512.85	2600.61	2638.13	2479.3	2424.96
ENST00000232219.6.nnic.2	613.261	590.268	595.826	507.524	334.122	353.613	339.252	278.678	278.46
ENST00000439590.6.nnic.2	391.712	382.625	381.986	360.225	414.911	414.427	415.243	406.566	419.258
ENST00000270625.7.nnic.25	316.271	330.663	317.122	414.823	391.206	499.786	434.186	541.446	440.823
ENST00000393957.7.nnic.5	107.639	107.364	114.685	56.5709	25.4784	30.3744	25.655	25.6741	21.1654
ENST00000660039.1.nnic.1	0.374396	0.269929	0.404389	0.179305	0.483767	0.194293	0.432995	0	0.171149
ENST00000356464.10.nnic.5	112.693	90.3588	80.2307	61.5018	116.588	85.6184	110.089	71.2365	89.0546
ENST00000368400.5.nic.1	70.2929	66.9424	60.6583	50.1159	36.1213	38.8586	36.8046	26.2768	32.9177
ENST00000464942.7.nic.2	10.0151	8.97515	12.6978	10.579	12.5779	12.1109	10.9331	12.4152	10.6112
ENST00000532097.6.nnic.13	63.741	71.8012	80.7969	80.0599	84.9817	93.7139	87.6816	90.8838	84.2624
ENST00000273130.9.nnic.7	0.280797	0.134965	0.161756	0.0896527	0.161256	0.129529	0.108249	0.241071	0.342298
ENST00000380962.9.nnic.33	0.467996	0.269929	0.485267	0.537916	0	0.841935	0.324747	0.241071	0.570497
ENST00000373586.2.nic.1	10.6703	10.9321	12.4552	15.1513	8.22404	8.74318	6.38668	7.83481	7.07417
ENST00000301391.8.nic.18	19.843	23.1464	25.8809	23.8476	7.90152	10.0385	9.85065	15.5491	10.8965
ENST00000328379.6.nnic.2	118.122	118.027	115.413	94.1353	95.4633	104.011	108.898	88.3526	92.7629
ENST00000274242.10.nnic.18	254.964	237.403	243.199	224.58	179.316	175.317	182.941	158.625	166.756
ENST00000387347.2.nnic.76	165.577	199.748	226.781	287.696	186.25	191.702	176.229	249.388	267.278
ENST00000697195.1.nnic.3	0.187198	0	0	0	0	0	0	0	0
ENST00000296417.6.nic.32	499.351	471.701	479.362	431.498	673.242	611.051	629.034	560.611	568.158
ENST00000361390.2.nnic.132	280.236	355.497	417.653	561.585	330.896	363.068	296.71	519.629	504.662
ENST00000389680.2.nnic.53	130.196	123.898	116.545	142.548	169.641	208.347	141.265	156.696	170.807
ENST00000262030.8.nnic.57	178.681	206.698	227.024	221.711	155.773	137.948	146.785	171.04	172.804
ENST00000387409.1.nnic.15	194.125	189.018	213.275	228.345	152.709	137.43	151.115	211.419	209.258
ENST00000502506.6.nnic.10	1172.8	1080.8	1133.91	938.933	473.769	514.293	509.311	492.99	437.971
ENST00000465645.1.nnic.3	1.02959	1.1472	1.29404	0.448264	0.645022	1.03623	0.541244	0.120536	0.171149
ENST00000274242.10.nnic.30	150.414	151.228	147.036	137.796	122.716	115.928	121.888	109.567	119.462
ENST00000375050.6.nnic.2	0.0935991	0.472376	0.404389	0.358611	0.483767	0.647643	0.432995	0.361607	0.114099
ENST00000336023.9.nnic.65	18.1582	19.0975	19.0063	20.7994	14.0292	14.572	13.9641	18.683	14.0342
ENST00000262584.7.nic.8	794.844	762.618	780.389	708.256	986.239	892.192	959.626	824.704	903.725
ENST00000604965.1.nnic.1	1.96558	0.944752	1.4558	1.07583	0.645022	0.777171	1.40724	0.361607	0.684597
ENST00000301071.12.nnic.36	243.451	328.976	345.672	470.049	209.471	262.36	207.621	391.982	307.441
cons_00000561	32.0109	20.3797	22.484	19.365	48.3767	12.9529	23.5983	21.9375	17.0579
ENST00000563390.5.nnic.11	157.527	143.062	136.683	143.444	172.543	158.996	171.791	171.884	190.546
ENST00000425660.5.nnic.20	202.455	267.432	269.889	265.82	378.306	255.365	335.571	246.495	240.122
ENST00000279242.7.nnic.10	0.280797	0.0674823	0.0808778	0.179305	0	0.194293	0.108249	0.241071	0.0570497
ENST00000643794.1.nnic.8	871.501	792.242	745.935	736.497	763.545	713.637	775.062	685.124	762.241
ENST00000335791.10.nnic.13	0.280797	0.269929	0.161756	0.627569	0	0.0647643	0.216498	0.120536	0.0570497
ENST00000395314.8.nnic.5	0.374396	0.134965	0.161756	0.268958	0.161256	0.45335	0.649493	0.120536	0.0570497
ENST00000488034.6	175.218	170.933	161.189	153.844	187.056	179.203	181.317	183.094	177.539
ENST00000229239.10.nnic.11	95.1903	104.8	107.648	115.742	91.5932	94.0377	86.2743	102.576	94.5884
ENST00000621525.4.nic.12	1.49759	1.82202	2.02194	1.43444	1.93507	1.16576	2.59797	1.56696	1.54034
ENST00000468812.6.nnic.29	464.813	444.573	458.334	458.215	328.316	326.153	316.953	387.281	354.336
ENST00000422514.7.nnic.29	125.797	119.579	112.824	114.038	135.132	143.259	130.332	150.669	149.584
ENST00000355044.8.nnic.6	320.203	215.606	211.9	21.0684	961.245	793.038	950.209	95.8258	172.918
ENST00000297258.11.nnic.15	189.538	186.116	197.261	185.671	161.578	146.173	171.033	160.433	147.759
ENST00000574924.6	100.338	100.549	96.9724	90.4596	88.8518	95.1387	85.1919	84.4954	82.551
ENST00000372187.9.nic.1	0.842392	1.21468	1.21317	1.61375	0.806278	1.29529	0.757742	0.723213	0.798696
ENST00000296674.13.nnic.17	300.266	278.702	276.44	269.048	363.793	330.816	385.474	340.272	390.848
ENST00000309794.16.nnic.8	0.187198	0.742305	0.161756	0.268958	1.4513	1.42481	0.541244	0.843749	1.08394
ENST00000679733.1.nnic.3	1.49759	1.34965	1.86019	1.07583	1.77381	1.42481	0.97424	0.602678	1.08394
ENST00000262570.10.nnic.44	2.52718	2.49685	1.4558	1.16549	4.03139	2.26675	2.70622	1.92857	2.05379
ENST00000381401.11.nnic.10	9.64071	12.3493	9.54357	13.8065	3.87013	6.08784	6.38668	6.74999	6.90302
ENST00000546591.6.nnic.7	26.6757	23.8887	20.6238	15.241	29.8323	22.7323	25.7632	19.6473	24.9878
ENST00000594883.1.nnic.1	0.0935991	0.202447	0.323511	0.358611	0.161256	0	0	0	0
ENST00000386347.1.nnic.2	83.4904	86.5123	87.8332	97.0042	89.9806	80.502	78.8052	87.7499	89.9674
ENST00000591804.6.nnic.3	2238.24	2564.13	2537.94	2389.6	2698.93	2707.34	3072.54	2397.09	2007.01
ENST00000254976.7.nnic.29	0.187198	0.269929	0.0808778	0.448264	0.161256	0	0	0	0.228199
ENST00000395629.2.nnic.8	8.61112	7.55802	9.78621	5.46882	13.0617	11.269	11.9074	7.23213	6.21842
ENST00000329251.5.nnic.119	6.08394	5.60103	5.25705	5.1102	11.9329	8.1603	9.85065	7.4732	7.75876
ENST00000414487.7.nnic.14	54.5683	55.9428	48.8502	44.0195	45.6353	52.3295	47.3048	37.0044	45.0122
ENST00000222969.10.nnic.15	2.90157	2.63181	1.94107	1.43444	3.06386	3.69156	3.24747	2.16964	2.05379
ENST00000438607.2.nnic.27	395.456	340.111	330.79	270.124	237.368	220.004	234.575	190.567	218.5
ENST00000361390.2.nnic.129	337.238	463.401	515.757	717.132	432.81	519.668	385.041	649.807	636.104
ENST00000393957.7.nic.74	108.949	91.4385	96.0019	39.2679	22.737	19.494	22.5158	15.308	20.0245
ENST00000307961.11.nnic.138	1.59118	1.01223	1.13229	0.717222	0.645022	0.582878	1.94848	0.602678	0.570497
ENST00000460065.2.nic.2	51.1987	35.0908	36.8803	12.7307	1.12879	2.13722	1.73198	1.08482	1.08394
ENST00000367384.7.nnic.1	23.3998	26.588	29.5204	31.1095	34.3474	36.3328	31.5004	40.8616	38.1663
ENST00000230050.4.nnic.38	3356.84	3182.74	3098.43	2759.42	4217.96	4033.13	4331.04	3537.24	3993.2
ENST00000387342.1.nnic.5	107.452	121.401	124.633	145.865	132.875	129.01	122.862	144.643	172.005
ENST00000387365.1.nnic.1	48.2035	47.3051	43.9166	266.448	41.7652	41.3196	64.1916	264.576	416.349
ENST00000274242.10.nnic.32	155.562	153.252	151.484	135.465	127.553	114.05	135.528	107.518	114.613
ENST00000644144.2.nic.20	57.3763	51.8939	56.0483	53.6123	47.4091	46.436	50.444	41.4642	43.4148
ENST00000690968.2.nnic.8	905.759	898.257	901.544	951.036	1094.12	1167.51	1138.13	1193.18	1192
ENST00000371437.5.nnic.8	1058.98	949.206	918.043	769.131	728.23	682.939	714.334	635.825	658.525
ENST00000394186.3.nnic.1	790.819	689.332	661.742	540.158	484.412	443.57	501.95	385.232	430.212
ENST00000361739.1.nnic.5	291.748	303.4	330.386	312.35	249.14	209.642	235.225	292.901	294.262
ENST00000378609.9.nnic.1	8.23672	7.76046	5.98495	5.82743	5.64395	5.24591	5.84544	4.33928	4.50693
ENST00000286398.11	0.0935991	0.134965	0.323511	0.0896527	0.161256	0.194293	0.324747	0	0.0570497
ENST00000335514.10.nic.2	913.246	874.031	837.489	676.609	524.242	465.785	580.755	376.312	348.403
ENST00000521094.2.nic.2	0.374396	0.472376	0.161756	0.268958	0.322511	0.259057	0.216498	0.120536	0.399348
ENST00000491306.6.nnic.76	805.046	826.591	777.478	790.647	878.521	1003.13	937.652	880.512	816.838
ENST00000313334.13.nnic.15	0.561595	0.607341	0.808778	1.25514	0	0.259057	0.541244	0.241071	0.399348
ENST00000357790.5	389.372	382.76	368.398	321.764	477.317	491.366	482.357	374.504	393.472
ENST00000557016.6.nnic.41	12.7295	13.5639	12.8596	12.7307	12.0942	14.5072	14.7218	15.9107	15.6316
ENST00000253452.8.nic.1	679.997	653.904	652.117	607.756	689.69	657.94	670.602	617.745	608.264
ENST00000418824.3.nnic.21	224.263	201.367	187.636	208.891	235.917	231.597	234.467	247.821	289.527
ENST00000517349.2.nnic.8	11.7935	8.50277	10.5141	10.3101	6.45022	6.28213	7.25267	7.23213	7.58761
ENST00000361381.2.nnic.125	6.36474	5.3311	5.41881	5.82743	5.8052	7.31836	5.19595	5.90624	5.93317
cons_00000378	52.4155	28.0726	35.1818	25.6407	85.4655	17.6806	36.4799	31.5803	23.3904
ENST00000274242.10.nnic.13	153.128	157.504	143.962	138.513	131.101	117.612	125.569	113.544	120.318
ENST00000648437.1.nnic.6	1042.97	1082.21	1069.53	1114.2	1323.26	1401.89	1367.72	1327.46	1328.06
ENST00000202773.14.nnic.9	1947.33	1926.69	2023.16	2220.07	2561.22	2567.71	2536.05	2870.55	2866.75
ENST00000389680.2.nnic.30	72.8201	66.2676	63.8125	56.6605	101.752	99.4131	87.2486	70.2722	75.0204
ENST00000522515.5.nnic.5	24.8038	27.5328	26.447	20.1719	25.4784	24.0275	22.9488	20.8527	20.3668
ENST00000520517.5.nnic.4	483.159	444.911	438.843	355.383	322.672	304.327	328.535	274.821	280.171
ENST00000361390.2.nnic.149	225.106	283.358	324.401	429.795	258.17	272.334	235.874	381.736	376.414
ENST00000429711.7.nnic.6	478.666	455.843	463.025	483.676	602.128	609.691	626.328	624.374	664.173
cons_00000587	44.7404	22.7415	25.4765	23.758	70.1462	17.2273	29.8767	25.1919	22.1353
ENST00000683374.1	0.748793	1.68706	1.29404	1.16549	2.74135	1.68387	1.51548	1.44643	1.54034
ENST00000260379.11.nnic.2	1641.82	1506.88	1518.08	1451.48	2062.3	1971.29	2063.22	1903.62	1972.32
ENST00000394077.8.nnic.52	57.1891	55.5379	50.953	57.1984	65.4698	65.7357	66.5731	62.1963	68.9731
cons_00195094	22.2766	19.2999	17.3887	7.53083	19.1894	29.403	24.0312	5.90624	5.02038
ENST00000393708.3.nic.2	7.58153	9.78493	10.9994	9.95145	4.03139	7.18883	6.49493	5.06249	4.44988
ENST00000371374.6.nic.2	4.77355	6.61327	6.63198	8.78597	5.96646	6.67072	5.52069	6.74999	6.21842
ENST00000677107.1.nnic.22	445.438	426.961	445.07	428.271	302.838	310.674	311.865	360.281	335.681
ENST00000373768.4.nnic.3	231.283	217.091	232.685	214.449	135.777	151.095	139.208	134.397	133.04
ENST00000660808.3.nnic.27	166.606	162.7	170.652	163.168	140.131	115.086	134.445	114.87	115.925
ENST00000435844.3.nnic.1	218.928	201.232	197.342	187.195	178.187	166.962	175.363	171.402	166.186
ENST00000373237.4.nnic.3	2.62077	2.63181	2.42633	3.4068	1.93507	1.48958	1.73198	2.16964	1.82559
ENST00000530705.6.nnic.32	2.52718	3.50908	3.07335	3.58611	4.19265	5.11638	5.30419	7.4732	5.41972
ENST00000377842.7.nnic.1	4.30556	4.65628	3.6395	2.86889	5.32143	5.31067	4.11346	3.01339	2.79544
ENST00000424445.6.nnic.6	0.467996	0.202447	0.161756	0.268958	0.161256	0	0	0	0
ENST00000646664.1.nnic.2	556.447	739.606	810.638	908.809	941.088	790.189	910.265	894.856	717.8
ENST00000380394.9	137.591	139.756	138.22	130.803	167.867	155.499	179.26	146.21	187.009
ENST00000265304.11.nnic.1	185.045	183.282	177.688	165.051	136.422	131.666	140.615	121.62	123.399
cons_00000559	144.517	74.5679	93.8991	76.922	207.536	42.4854	100.13	87.3883	68.0603
ENST00000336133.8.nnic.5	0.935991	0.742305	0.485267	0.537916	1.12879	0.647643	0.757742	0.361607	0.342298
ENST00000617763.1.nnic.9	163.705	148.124	150.999	141.92	48.0542	52.0057	53.6914	50.7455	51.7441
ENST00000367885.5.nnic.6	575.822	553.557	557.895	518.372	388.142	399.79	392.835	401.866	366.887
ENST00000389680.2.nnic.55	131.975	149.811	140.889	173.657	187.863	227.97	155.337	175.741	205.721
ENST00000389680.2.nnic.1	289.783	312.376	299.005	346.956	392.819	409.893	344.664	361.125	412.926
ENST00000439590.6.nnic.1	381.51	372.097	372.361	387.479	412.814	417.276	411.779	416.089	409.731
ENST00000520944.6.nnic.2	601.281	557.134	564.446	562.033	795.635	744.465	805.588	734.303	800.636
ENST00000361390.2.nnic.40	48.1099	48.3848	48.8502	51.0124	50.6343	43.5863	43.6243	48.3348	50.0897
ENST00000527673.2.nnic.2	34.3509	38.8023	36.4759	47.0677	34.9925	46.7598	41.3511	60.0267	45.868
ENST00000272317.11.nnic.2	2066.57	2025.55	2038.85	2167.62	2885.83	3006.68	3015.38	2960.23	2986.15
ENST00000372017.4.nnic.47	5.99034	4.5888	5.0953	5.37916	1.12879	1.68387	1.19074	2.16964	1.59739
ENST00000458455.2.nnic.15	165.951	183.754	167.174	160.478	274.618	294.742	273.22	207.08	223.863
ENST00000601837.1.nnic.1	18.7198	20.7171	20.6238	19.096	18.5444	17.4864	16.6703	18.0803	15.3464
ENST00000495531.1.nic.22	61.401	65.5928	59.2025	70.467	75.6289	88.2737	79.1299	97.0311	87.2861
ENST00000647248.2.nnic.17	2.24638	1.41713	1.53668	1.61375	1.29004	1.36005	2.48972	2.0491	1.65444
ENST00000677021.1	221.736	197.048	196.533	177.423	159.643	150.577	158.585	134.638	131.443
ENST00000557421.7.nnic.4	1.02959	0.674823	1.21317	0.98618	0.806278	0.841935	0.432995	0.602678	0.570497
ENST00000362079.2.nnic.1	17.035	16.0608	15.0433	13.4479	17.4156	17.4864	16.6703	16.6339	15.7457
ENST00000371443.6.nic.1	71.1353	83.2057	85.8113	80.4185	65.7923	85.4888	66.4648	67.2588	68.7449
ENST00000322535.11.nnic.26	2.52718	1.82202	1.77931	1.34479	3.06386	3.43251	3.68046	1.80803	2.73839
ENST00000389680.2.nnic.38	44.7404	43.3236	39.4683	37.8334	64.6635	65.4767	54.7739	46.6473	50.1467
ENST00000270625.7.nnic.43	0.187198	0.607341	0.323511	0.717222	0.645022	0.388586	0.865991	0.964284	0.228199
ENST00000223136.5.nnic.12	9.54711	9.78493	9.05831	8.42735	7.57901	7.31836	6.38668	6.87053	5.87612
ENST00000572851.6.nnic.4	0.935991	0.337412	0.242633	0.358611	0.483767	0.388586	0.649493	0.241071	0.456398
ENST00000622299.5.nnic.13	3.83756	5.12866	6.22759	7.17222	3.22511	4.01538	3.03097	2.89285	3.42298
ENST00000648994.2	0.842392	1.48461	1.4558	1.16549	0.645022	2.46104	1.40724	1.44643	1.36919
ENST00000394332.5.nnic.2	28.2669	37.2502	28.3072	28.6889	40.7977	37.7576	35.2891	38.5714	35.1997
ENST00000323345.11.nnic.29	2215.02	2297.37	2311.73	2385.84	3046.6	2964.84	3150.91	3209.86	3224.51
ENST00000464716.6.nnic.6	55.0363	65.0529	49.7398	46.2608	66.7598	73.2484	75.5577	45.0803	49.8615
ENST00000646449.2.nnic.1	117.56	92.3833	86.3774	69.1222	123.361	84.5821	118.208	69.9106	84.6618
ENST00000678188.1	0.655194	0.607341	0.161756	0.268958	0.483767	0.582878	0.432995	0.241071	0.570497
ENST00000396634.5.nnic.4	0.280797	0.134965	0.404389	0.179305	0.161256	0.0647643	0	0	0.114099
ENST00000387347.2.nnic.68	27.3309	35.6307	36.9611	47.4263	36.1213	43.0035	33.4489	54.3615	57.7914
ENST00000339600.6.nnic.9	2.43358	2.69929	2.83072	1.88271	2.25758	2.26675	1.29899	2.41071	2.16789
ENST00000623664.1.nnic.86	14.6951	3.64404	5.17618	2.68958	21.7695	2.13722	8.22691	4.58035	3.30888
ENST00000464566.5.nnic.1	1.59118	1.34965	0.970533	1.61375	1.29004	0.259057	0.541244	0.482142	0.684597
ENST00000491306.6.nnic.52	171.286	169.381	159.087	159.582	184.638	196.689	201.235	185.625	200.473
ENST00000417903.5.nnic.1	1244.4	1160.7	1124.85	1023.83	436.841	474.981	443.929	447.428	453.774
ENST00000484610.5.nnic.1	0.0935991	0	0.0808778	0	0	0.0647643	0	0	0.0570497
ENST00000507606.3.nnic.11	13.4783	11.1346	11.7273	9.68249	4.99892	5.56973	4.4382	6.14731	6.38957
ENST00000247655.4.nnic.8	292.497	267.837	251.368	248.517	237.691	238.009	253.086	256.861	260.489
ENST00000679106.1.nnic.5	32.7597	31.7167	30.8953	32.1853	36.9275	37.5633	43.2995	43.6339	46.1532
ENST00000394323.3.nic.3	1.49759	2.63181	1.61756	3.49646	1.77381	1.16576	1.29899	2.77232	2.62429
ENST00000344746.8.nnic.9	14.0399	13.6314	11.889	13.5376	15.4805	16.5797	19.0518	18.9241	16.6585
ENST00000372017.4.nnic.3	25.1782	23.5513	22.9693	21.158	7.74027	5.11638	8.01042	8.07588	9.8696
ENST00000429711.7.nnic.32	2.15278	3.17167	2.50721	2.51028	2.9026	4.79256	3.13922	3.375	3.65118
ENST00000531188.6.nnic.11	13.1975	17.5454	14.8006	15.7789	20.6407	23.4447	18.0776	30.375	20.5379
ENST00000260953.10.nic.2	4.49276	3.30663	2.9116	3.31715	3.38637	3.69156	2.70622	2.65178	2.45314
ENST00000648437.1.nnic.20	0.374396	0.87727	0.889655	0.806874	1.12879	0.971464	0.757742	1.44643	0.741646
ENST00000677971.1.nnic.5	1.31039	1.07972	1.13229	0.179305	0.483767	0.712407	0.541244	0.602678	0.513448
ENST00000693758.1	21.4342	23.4164	26.6088	36.5783	21.447	27.1362	23.8148	41.7053	34.1728
ENST00000252102.9.nnic.3	79.0912	78.6844	75.1354	67.5981	50.7955	47.7313	52.7172	51.3481	50.3749
ENST00000251453.8.nnic.8	43.898	42.9862	40.8433	38.9989	71.1137	58.0935	70.037	60.0267	67.718
ENST00000459299.1.nic.1	79.0912	91.4385	78.3705	71.2739	65.1473	55.9563	68.6298	48.6964	54.6536
ENST00000389680.2.nnic.4	265.447	267.23	255.978	293.523	364.599	369.351	304.179	306.401	347.376
ENST00000264335.13.nnic.18	84.1456	106.555	113.876	138.693	101.107	90.5404	92.0115	109.928	109.136
ENST00000338639.10.nnic.5	0.748793	0.472376	0.242633	0.537916	1.29004	0.777171	0.757742	0.120536	0.570497
ENST00000629969.1.nnic.3	57.0019	34.6184	41.4903	37.5645	88.8518	23.1856	43.7325	36.6428	31.7196
ENST00000253788.12.nnic.24	30.6069	31.9866	27.2558	28.5992	31.1223	35.7499	35.9386	39.7767	37.3105
ENST00000387347.2.nnic.85	160.99	202.514	216.51	270.841	185.928	190.86	166.812	258.187	265.167
ENST00000302386.10.nnic.47	11.4191	15.5209	14.1536	13.7169	7.2565	10.4918	7.14443	10.2455	7.01712
ENST00000415949.5.nnic.2	753.192	668.952	656.97	509.407	603.58	578.798	648.086	506.008	518.411
ENST00000373335.4.nnic.3	14.6015	13.9688	15.3668	10.3997	2.41883	6.21737	4.97945	4.45982	5.02038
ENST00000294117.6.nnic.29	181.676	185.239	195.32	221.353	117.878	126.355	121.022	159.71	132.469
ENST00000321153.9.nnic.29	139.088	126.192	135.875	140.575	171.737	190.601	177.203	190.085	195.053
ENST00000393917.6.nnic.23	10.2959	10.1898	8.81567	9.32388	7.57901	6.92978	6.49493	8.91963	7.24532
ENST00000407193.7.nnic.4	149.759	147.381	139.11	162.092	165.448	179.591	170.384	203.705	187.237
ENST00000274242.10.nnic.17	150.975	153.117	147.925	137.169	127.553	123.441	130.656	112.58	123.227
ENST00000503431.5.nnic.1	206.105	212.434	224.517	215.256	217.05	215.989	215.74	217.928	230.538
ENST00000386347.1.nnic.6	73.1009	84.8253	91.4727	107.852	78.0477	94.9444	84.6506	113.786	119.976
ENST00000409477.1.nnic.5	32.3853	29.2873	26.5279	19.9029	27.4135	24.0923	25.655	17.7187	17.8566
ENST00000296674.13.nnic.16	65.2386	69.7092	64.4596	65.1775	71.92	75.9037	73.934	86.0624	85.0611
ENST00000530705.6	232.5	256.433	267.867	312.798	413.621	407.95	401.928	458.879	445.672
ENST00000292614.10.nnic.5	4.67996	4.1839	2.26458	3.2275	1.4513	3.75633	2.16498	2.0491	2.90954
ENST00000274065.9.nnic.75	162.488	183.552	186.585	240.449	224.629	264.692	226.457	302.424	260.318
ENST00000247866.9.nnic.16	702.742	618.745	604.157	454.629	252.688	220.393	251.787	197.317	208.003
ENST00000253788.12.nnic.27	40.5284	38.6674	37.7699	40.1644	48.3767	47.2779	42.1088	49.058	49.5762
ENST00000623664.1.nnic.22	10.2023	2.96922	2.34545	1.5241	10.3204	1.36005	4.00521	2.0491	1.99674
ENST00000439602.7.nnic.23	141.803	130.443	127.302	126.141	157.063	157.96	161.507	161.638	170.864
ENST00000614971.4	2.90157	2.63181	3.23511	4.30333	3.38637	2.00769	2.38148	2.41071	2.28199
ENST00000196551.8.nnic.42	1588.47	1500.27	1545.01	1552.34	2213.88	2084.76	2204.92	2142.28	2164.98
ENST00000656825.1	46.4252	57.8323	60.2539	65.6258	65.3085	68.5854	67.5473	72.4419	75.0204
ENST00000496387.5.nnic.3	142.458	124.1	124.39	136.989	124.812	113.208	122.971	137.29	130.872
cons_00502881	337.425	331.81	363.141	465.656	278.65	233.929	252.761	414.281	418.232
ENST00000219169.9.nnic.4	43.8044	43.2562	47.7179	40.1644	35.4762	37.2395	39.9438	37.4866	33.2029
ENST00000660020.1.nnic.31	612.981	670.572	695.791	764.02	973.016	975.285	939.167	1023.47	1042.47
ENST00000443063.1.nnic.1	0.561595	0.202447	0.0808778	0.0896527	0	0	0.432995	0.241071	0.114099
ENST00000261700.8	253.092	259.739	268.433	256.048	240.271	243.319	221.694	238.299	235.216
ENST00000387347.2.nnic.173	400.698	483.241	524.977	674.188	477.155	544.214	426.068	637.392	657.213
ENST00000009589.8.nic.49	2.15278	1.95699	1.61756	1.88271	2.9026	2.33151	2.48972	1.80803	2.68134
ENST00000396651.8.nnic.19	21.9958	21.3244	20.5429	23.5787	27.0909	30.2449	27.82	29.7723	33.0888
ENST00000601048.6.nnic.50	32.3853	32.0541	27.4984	23.0407	32.7349	33.0945	30.2014	23.1428	26.8704
ENST00000361390.2.nnic.131	254.215	334.847	382.066	524.379	310.256	324.145	271.596	471.776	451.149
ENST00000224073.6.nnic.31	30.6069	28.0052	28.9542	29.2268	20.6407	20.4007	22.0828	20.25	20.1386
ENST00000613359.1.nnic.1	541.845	566.379	498.773	267.434	386.368	227.193	324.422	163.928	176.683
ENST00000339600.6.nnic.7	427.467	388.631	379.883	339.515	247.205	236.195	255.792	232.272	250.905
ENST00000429711.7.nnic.16	13.2911	13.9688	11.4846	10.3997	16.1256	14.831	17.9693	13.7411	12.7791
ENST00000429711.7.nnic.31	1256.85	1180.4	1171.03	1232.19	1649.48	1594.69	1682.62	1614.81	1732.09
ENST00000559751.1.nnic.1	2.62077	2.2944	3.55862	3.4068	4.51516	4.33921	3.24747	3.97767	3.30888
ENST00000344624.8.nic.1	2.15278	1.41713	1.86019	3.4068	4.83767	2.65533	2.27323	2.89285	2.56724
ENST00000348462.6.nnic.7	882.359	868.025	873.075	837.536	993.012	1098.47	1049.91	965.369	1006.07
ENST00000479035.7.nnic.3	419.324	341.123	330.709	265.641	536.014	417.6	529.12	348.709	466.267
ENST00000302503.8.nnic.14	18.907	20.987	22.5649	19.0064	19.1894	17.4864	13.5311	16.1518	14.7759
ENST00000432641.3.nic.1	45.0212	43.5261	43.8357	53.433	41.6039	47.1484	41.3511	52.3124	51.9153
ENST00000347512.8.nnic.2	249.722	220.397	213.517	178.409	247.366	222.983	248.539	204.669	228.256
ENST00000247655.4.nnic.29	283.792	267.432	250.398	253.896	165.61	179.267	169.734	185.745	180.962
ENST00000263346.13.nnic.11	0.935991	0.87727	2.10282	2.06201	1.61256	0.582878	0.432995	1.08482	0.798696
ENST00000338970.10.nnic.59	791.38	788.126	782.735	858.066	722.425	771.99	772.572	841.82	861.337
ENST00000409477.1.nnic.1	114.565	113.37	112.501	101.397	88.5293	97.5997	96.7745	83.5311	76.2755
ENST00000380171.9.nic.3	14.6015	16.1958	16.0138	14.3444	10.1591	9.19653	7.68567	9.1607	7.24532
ENST00000607484.6.nic.8	58.0314	53.1761	57.6658	43.8402	21.6083	21.1132	22.2993	18.0803	16.5444
ENST00000471784.2.nnic.1	3.27597	2.83426	2.26458	1.88271	1.4513	1.03623	1.62373	1.32589	1.25509
ENST00000229281.6.nnic.7	40.8092	34.416	30.2483	26.3579	28.2197	22.1494	26.3045	17.5982	27.9544
ENST00000612829.5.nnic.112	0.374396	0.0674823	0.161756	0.179305	0.161256	0.194293	0	0	0.342298
ENST00000652974.1.nic.97	232.968	206.631	220.149	162.002	75.1451	57.4459	67.2225	63.2812	77.5876
ENST00000361789.2.nnic.6	96.2199	80.7763	88.3185	85.5287	72.2425	52.8476	64.1916	86.0624	85.4034
ENST00000274242.10.nnic.12	152.66	153.725	145.095	135.914	122.716	116.446	124.811	113.424	117.123
ENST00000370086.8.nnic.7	127.669	119.174	116.868	109.376	110.138	118.778	114.527	107.397	106.626
ENST00000361739.1.nic.17	175.966	167.154	179.144	208.532	137.551	122.728	136.285	185.263	187.979
ENST00000386347.1.nnic.19	142.083	178.423	195.077	244.842	159.804	167.157	144.512	224.678	228.826
ENST00000234875.9.nnic.16	77.5937	63.5683	69.1505	69.8395	80.9503	88.6623	84.9754	73.7678	80.7254
ENST00000535453.5.nnic.8	0.561595	0.809788	0.7279	0.806874	0.645022	0.841935	1.73198	1.08482	0.627547
cons_00504333	198.524	182	197.342	267.165	138.68	129.723	149.059	225.16	242.005
ENST00000547649.5.nic.2	288.94	218.305	216.833	156.444	213.986	166.898	210.652	166.339	206.406
ENST00000588301.5.nic.3	588.458	537.159	515.191	441.002	560.202	520.64	585.085	494.919	502.095
ENST00000532428.6.nnic.8	0.467996	0.337412	0.485267	0.806874	0.161256	0.388586	0.541244	1.20536	0.285249
cons_00000321	9.82791	2.76677	4.69091	3.4068	16.4481	1.94293	6.17019	3.13392	3.02364
ENST00000387347.2.nnic.227	5.05435	5.53355	6.47022	6.45499	7.41776	7.77171	6.27843	6.50892	8.50041
ENST00000331825.11.nnic.15	36.0357	40.0845	37.8508	32.006	30.1548	30.9573	29.3354	29.8928	30.5216
ENST00000472174.7.nnic.16	497.854	479.934	485.428	467.091	322.834	323.757	304.396	298.687	282.282
ENST00000374517.6.nic.2	1397.9	1268.26	1249.64	1112.95	1271.5	1241.79	1286.1	1150.75	1132.95
ENST00000389680.2.nnic.90	109.979	118.162	111.611	125.872	148.678	194.422	132.064	136.687	159.796
ENST00000325486.9.nnic.6	0.374396	0.269929	0.242633	0.358611	0	0.194293	0.108249	0.120536	0.342298
ENST00000443462.6.nnic.3	1.87198	0.87727	1.29404	1.43444	1.4513	1.36005	2.38148	1.20536	1.59739
ENST00000442562.1.nnic.2	42.3068	47.9124	47.4752	48.6814	32.2511	41.1901	37.0211	37.6071	34.8574
ENST00000221856.11.nic.15	21.9022	25.9132	32.1893	30.5716	23.7046	21.1132	19.4848	24.4687	21.3366
ENST00000487588.5.nnic.4	8.04952	9.44752	7.279	7.44117	9.83659	6.28213	10.0671	5.4241	5.93317
ENST00000422514.7.nnic.25	5.42875	2.83426	2.66897	2.95854	3.87013	3.95062	4.00521	3.01339	3.25183
ENST00000619471.1.nnic.2	174.282	123.628	134.176	79.0737	223.016	95.0739	128.383	60.991	57.9625
ENST00000337080.8.nnic.8	0.187198	0.134965	0	0.358611	0.161256	0	0.108249	0	0
ENST00000261890.7.nnic.17	176.809	172.755	186.423	175.271	187.702	190.083	196.905	197.437	203.839
ENST00000687244.1.nnic.2	197.12	187.466	186.747	169.533	129.166	115.604	128.491	117.281	111.19
ENST00000262584.7.nnic.6	4.21196	3.77901	3.72038	2.42062	8.22404	4.01538	6.38668	2.77232	2.85249
ENST00000380394.9.nnic.37	4.86715	3.98146	3.96301	3.58611	4.3539	6.80025	3.46396	3.7366	3.42298
ENST00000538904.7.nic.3	0.842392	0.742305	0.485267	0.268958	2.41883	0.971464	1.29899	0.482142	0.627547
ENST00000361624.2.nnic.111	3.55677	2.90174	2.74984	2.59993	2.41883	2.78486	3.89696	3.01339	2.62429
ENST00000563390.5.nnic.8	22.5574	21.122	19.6533	21.3373	22.5758	24.5457	22.7323	27.9642	28.5819
ENST00000339600.6.nnic.6	779.119	728.944	688.836	630.976	534.562	506.78	539.404	499.017	510.766
ENST00000235372.11.nnic.1	0.0935991	0.134965	0	0	0.161256	0	0.108249	0	0.171149
ENST00000233893.10.nnic.23	1.21679	0.607341	0.7279	1.43444	0.645022	0.582878	0.649493	0.723213	0.570497
ENST00000348462.6.nnic.45	238.771	247.525	214.65	240.897	327.349	327.772	316.52	310.741	258.207
ENST00000220876.12.nic.3	234.84	304.345	360.149	414.823	201.57	202.129	188.028	226.848	266.422
ENST00000375094.4.nnic.42	194.218	186.724	198.878	171.147	169.318	183.671	162.157	162.361	156.373
ENST00000305786.7.nnic.23	48.8587	44.3359	43.1078	40.0748	26.4459	24.0923	30.4179	25.6741	26.1858
ENST00000296674.13.nnic.11	306.35	286.395	283.072	263.489	385.562	355.297	391.536	346.058	388.166
ENST00000438607.2.nnic.20	4.21196	6.20837	5.0953	5.28951	2.74135	4.08015	3.89696	3.375	3.76528
ENST00000394667.8.nnic.42	1307.49	1195.72	1192.62	1164.68	1647.71	1407.07	1708.6	1561.9	1782.8
ENST00000370474.4.nnic.40	0.842392	0.472376	0.808778	0.537916	0.806278	0.9067	0.865991	0.361607	0.456398
ENST00000316084.10.nnic.23	100.806	103.383	107.648	132.865	125.779	136.782	136.827	171.884	162.249
ENST00000251453.8.nnic.35	27.0501	26.0482	24.9912	20.9787	40.6364	33.4831	37.7789	33.3883	39.1361
ENST00000580261.6.nic.2	1122.63	1076.48	1068.72	1103.18	1614.17	1588.47	1647.44	1555.51	1577.54
ENST00000230050.4.nnic.1	1183	1171.76	1151.46	1156.25	1512.42	1603.82	1595.8	1515.61	1464.75
ENST00000376521.6.nnic.2	0.187198	0.0674823	0.404389	0.179305	0.483767	0.971464	0.108249	0.120536	0.114099
ENST00000259818.8.nnic.16	13.4783	21.6618	23.8589	17.6616	19.1894	15.0901	21.9745	14.1027	11.4099
ENST00000370086.8.nnic.2	25.927	25.1709	24.3442	26.5372	23.5433	21.3074	19.4848	19.0446	20.1386
ENST00000380377.9.nnic.2	999.17	914.385	903.566	907.106	895.291	887.853	912.754	894.253	882.217
ENST00000301587.9.nic.5	214.155	199.275	196.937	171.416	133.358	144.424	141.265	139.701	130.986
cons_00000504	7.67513	5.66851	6.14671	4.84125	13.223	9.26129	8.22691	4.94196	4.05053
ENST00000238628.10.nic.1	0.748793	0.269929	0.242633	0.268958	0.322511	0.647643	0	0.482142	0.399348
ENST00000284440.9.nnic.98	171.286	193.607	184.887	194.905	172.866	204.396	185.539	212.022	181.875
ENST00000268668.11.nic.1	229.411	238.55	241.177	222.428	179.639	198.567	193.874	194.183	189.462
ENST00000361298.9.nnic.10	19.7494	14.1038	15.5285	13.7169	10.6429	9.58511	10.1754	11.2098	10.6683
ENST00000362079.2.nnic.48	11.6063	10.3923	10.7567	9.95145	10.1591	12.1109	12.0156	9.28124	10.326
ENST00000652974.1.nnic.18	63.1794	60.8016	66.4006	60.5156	18.0606	18.9759	16.7786	21.8169	20.5379
ENST00000387347.2.nnic.40	26.9565	36.3055	38.0934	42.3161	41.1202	45.7236	33.6654	53.1562	57.6773
ENST00000492112.3.nnic.1	1.40399	1.8895	2.50721	2.06201	2.09632	1.87816	0.97424	1.56696	1.14099
ENST00000284440.9.nnic.51	1047.37	1133.64	1188.42	1303.19	1234.9	1302.6	1217.48	1415.81	1274.49
ENST00000580261.6.nnic.8	244.481	189.693	210.282	180.381	247.689	252.257	259.256	225.643	315.941
ENST00000387347.2.nnic.86	161.084	201.975	218.936	279.896	200.763	197.337	178.935	258.79	262.6
ENST00000514924.5.nnic.1	57.4698	58.6421	63.6508	56.4812	60.6321	64.1166	55.5317	64.1249	62.9829
cons_00000556	116.531	55.8753	61.9524	58.5432	150.451	32.965	71.769	55.3258	51.1736
ENST00000371649.5.nnic.1	33.2277	34.8209	35.5862	30.3026	30.7998	35.6851	34.7479	27.8437	20.595
cons_00000592	95.6583	48.2498	57.7467	45.4539	136.906	28.1077	62.5678	50.0223	39.5355
ENST00000491306.6.nnic.53	171.754	168.031	161.27	161.285	181.09	203.036	195.064	193.821	192.828
ENST00000369236.5.nnic.2	2.15278	2.2944	1.4558	1.61375	0.967534	2.26675	2.59797	1.92857	1.08394
ENST00000370963.9.nnic.4	30.5133	34.5509	35.5862	40.3437	36.1213	43.5216	34.6396	46.1651	42.9584
ENST00000372677.8.nnic.3	462.005	433.979	433.262	476.773	344.764	363.975	341.85	373.781	355.591
ENST00000386347.1.nnic.14	47.8291	59.2495	64.1361	116.459	65.1473	80.1134	58.3461	124.634	92.877
ENST00000350608.7	41.4644	42.6488	44.5636	37.0266	26.2847	22.7323	26.088	20.8527	17.4002
ENST00000409753.8	109.698	111.481	108.376	91.0871	189.153	135.811	175.58	137.652	139.087
ENST00000261313.3.nnic.11	365.879	415.961	469.414	513.889	381.853	403.481	378.979	479.611	429.185
ENST00000253788.12.nnic.18	2817.71	2794.04	2756.8	2948.05	2899.21	3179.6	2938.42	3104.75	3011.31
ENST00000289373.5.nic.13	107.171	95.5549	92.5241	104.804	59.3421	56.5392	60.2946	78.9508	80.326
ENST00000276689.8.nic.1	259.457	240.844	246.677	225.387	192.378	201.158	196.905	172.969	167.156
ENST00000372360.9.nnic.5	107.452	98.3892	93.9799	97.6318	104.01	98.1826	103.702	100.045	100.35
ENST00000387347.2.nnic.67	173.346	222.624	251.045	322.122	209.149	222.4	185.106	293.504	304.646
ENST00000299529.7.nnic.5	722.117	796.224	793.734	1048.31	418.781	372.006	424.227	556.272	572.779
ENST00000263774.9.nic.3	52.6963	54.4582	60.9818	51.4607	57.5682	61.1375	49.0367	55.0848	51.1166
ENST00000224073.6.nnic.2	392.461	397.066	403.256	378.065	290.099	285.999	278.849	280.486	265.795
ENST00000343986.9.nnic.4	257.398	247.593	224.193	222.07	291.228	282.761	305.262	287.959	304.931
ENST00000352980.8.nnic.3	3.27597	4.11642	4.77179	5.46882	3.87013	3.82109	3.03097	4.82142	4.73513
cons_00000538	32.4789	9.04263	12.7787	8.51701	44.184	6.02308	20.026	13.8616	8.21516
ENST00000651813.1.nnic.49	6.83273	5.19614	4.93354	4.48264	9.83659	6.08784	5.41244	3.375	3.13773
ENST00000247655.4.nnic.2	247.944	225.458	222.009	222.518	201.57	210.872	220.286	235.406	234.417
ENST00000597648.5.nnic.5	250.284	260.887	229.935	237.58	362.503	373.625	374.649	340.513	343.097
ENST00000331825.11.nnic.28	59.1546	55.8753	56.0483	53.0744	49.3442	47.0836	44.815	44.7187	48.6064
ENST00000370952.4.nnic.7	2.62077	2.2944	1.69843	2.42062	2.25758	2.97916	3.03097	4.21874	4.33578
ENST00000546760.5.nnic.2	7.95592	8.90766	10.6759	8.42735	25.8009	26.9419	26.088	20.8527	20.8231
ENST00000493317.1.nnic.1	117.092	132.873	118.486	132.596	164.964	175.576	165.946	172.727	186.781
ENST00000409409.5.nnic.1	2.15278	1.55209	2.1837	2.06201	1.12879	1.48958	0.97424	1.08482	0.513448
ENST00000379617.2.nnic.21	6.27114	5.87096	6.79373	5.82743	3.06386	3.17345	3.89696	3.25446	2.85249
ENST00000361227.2.nnic.2	87.9832	87.9294	88.642	94.9422	76.1126	69.8159	73.8257	85.0981	81.467
ENST00000274242.10.nnic.16	227.165	206.698	206.319	196.788	160.288	154.787	162.373	146.089	160.595
ENST00000649813.2.nnic.6	224.919	216.956	207.613	184.236	133.52	140.798	139.208	132.348	134.98
ENST00000331825.11.nnic.63	60.2778	56.8876	48.0414	38.1921	55.7944	57.2516	53.2584	30.0134	35.599
ENST00000676556.1.nnic.2	8.23672	8.90766	6.71285	6.09638	12.7392	12.2404	11.9074	6.99106	8.27221
ENST00000281950.8.nnic.2	6.64554	6.54578	5.66144	8.24805	6.28897	8.48412	7.57742	7.71428	8.50041
ENST00000620417.4	0.187198	0.0674823	0.161756	0	0.322511	0	0.432995	0.120536	0.0570497
ENST00000468812.6.nnic.39	106.235	99.3339	97.6194	99.6042	67.2436	72.2769	72.9597	76.7812	89.2828
ENST00000584164.6.nnic.6	4.86715	4.5888	3.31599	4.9309	5.96646	7.12407	6.17019	5.66517	7.58761
ENST00000225430.9.nnic.12	1352.32	1341.68	1378.97	1393.74	1867.98	1924.02	1872.81	1907.35	1896.85
ENST00000399200.7.nnic.1	1.87198	2.15943	2.9116	1.79305	1.4513	1.42481	1.29899	1.20536	0.969845
ENST00000373489.10.nnic.2	16.1926	17.073	13.1831	17.2133	14.0292	13.2119	19.9178	14.7053	18.5412
ENST00000647841.1.nnic.41	123.551	106.42	107.648	90.2803	149.484	123.7	142.456	111.134	141.255
ENST00000576544.6.nnic.16	3.08877	4.72376	3.72038	3.58611	2.58009	3.69156	3.24747	3.97767	3.93643
ENST00000544381.4.nnic.4	320.39	334.442	361.038	361.928	221.726	229.136	222.451	243.12	234.588
ENST00000357916.8.nnic.1	1.21679	1.28216	1.21317	0.627569	0.322511	1.42481	0.97424	1.20536	1.31214
cons_00000508	115.22	61.6788	71.1724	52.8054	151.58	33.9365	77.0732	58.9419	52.0864
ENST00000482384.1.nnic.7	0.467996	1.01223	0.485267	1.16549	1.12879	0.9067	0.649493	1.92857	1.19804
ENST00000229239.10.nnic.33	11.8871	11.5395	11.242	13.4479	9.51408	11.7871	10.0671	9.1607	10.269
ENST00000236192.12.nnic.5	0.187198	0.0674823	0.0808778	0.0896527	0.322511	0.323821	0	0.120536	0
ENST00000679038.1.nnic.2	1.02959	1.21468	0.7279	1.61375	1.61256	1.61911	2.16498	1.80803	1.65444
ENST00000509736.5.nic.1	71.6033	74.9054	72.0621	85.439	105.461	107.768	111.496	131.986	131.671
ENST00000602775.5.nnic.3	0.374396	0.674823	0.485267	0.358611	0.161256	0.259057	0.108249	0.241071	0.342298
ENST00000327892.13.nnic.284	4.49276	5.93844	7.44075	5.73777	4.67641	4.08015	5.0877	5.06249	5.41972
ENST00000459748.1.nic.3	47.9227	45.1457	43.5931	46.4401	52.8918	69.5568	61.9184	57.3749	59.1606
ENST00000623860.3.nnic.5	8.79832	4.45383	4.20564	4.57229	11.4491	1.55434	7.14443	4.45982	3.65118
ENST00000432648.8.nnic.7	0.748793	0.674823	1.13229	0.806874	1.93507	1.68387	1.29899	1.08482	1.19804
ENST00000254108.12.nnic.11	2.43358	2.49685	2.1837	1.34479	4.03139	3.36774	2.38148	2.16964	2.16789
ENST00000217939.7.nnic.2	0.0935991	0	0.0808778	0	0	0	0	0	0
ENST00000304800.14.nnic.1	11.4191	11.2021	9.86709	9.05492	3.38637	3.6268	2.59797	3.13392	2.79544
ENST00000479035.7.nnic.48	181.957	168.571	156.984	144.52	233.982	210.419	231.22	188.638	209.544
ENST00000234590.10.nnic.60	4.96075	7.82795	6.38934	10.579	4.99892	7.90124	7.46917	9.04017	6.78892
ENST00000251453.8.nnic.12	36.3165	36.5079	36.6376	35.7714	50.7955	51.2933	53.4749	46.5267	51.9723
ENST00000369817.7.nic.3	2146.7	2038.3	2097.89	2372.84	2844.71	2533.51	2701.89	3204.56	3107.61
ENST00000426808.5.nnic.27	0.655194	0.87727	0.7279	0.537916	0.322511	0.647643	0.649493	0.602678	0.741646
ENST00000251453.8.nnic.19	0.748793	0.944752	0.647022	0.806874	1.93507	1.42481	1.19074	1.44643	1.36919
ENST00000373316.5.nnic.32	6.27114	9.17759	10.9994	16.1375	7.41776	10.1032	7.25267	12.0536	12.3227
ENST00000680075.1	0.467996	0.404894	0.242633	0.179305	0.483767	0.388586	0.216498	0	0.456398
ENST00000244520.10.nnic.22	11.2319	9.71745	10.4332	7.88944	8.54655	11.3985	12.1239	9.64284	9.9837
ENST00000307720.4.nic.3	13.5719	14.4412	19.815	30.3026	20.157	21.696	17.6446	23.9866	24.4743
ENST00000619133.4.nnic.56	2.99517	5.12866	4.69091	4.39298	4.67641	4.01538	4.4382	3.97767	4.27873
ENST00000377811.4.nic.5	33.1341	37.6551	33.3216	32.4543	23.0596	24.3514	23.3818	22.9018	18.5412
ENST00000601048.6.nnic.33	683.461	685.418	691.262	744.655	684.208	646.347	688.355	730.325	646.716
ENST00000379671.7.nnic.1	30.2325	32.1891	32.3511	32.006	43.8615	34.5841	41.5676	34.4732	36.0554
ENST00000361624.2.nnic.166	6.36474	5.80348	6.47022	14.6134	5.96646	5.18114	7.14443	21.2143	19.2828
ENST00000439602.7.nnic.12	54.7555	53.5135	57.2614	54.3295	73.5326	65.8653	67.006	60.6294	65.5501
ENST00000439602.7.nnic.28	56.3467	56.2128	54.5925	59.7087	66.5986	78.9476	68.6298	69.7901	72.1679
ENST00000531188.6.nnic.4	608.488	626.101	670.557	736.138	861.911	900.612	877.141	937.285	912.225
ENST00000261489.6.nnic.15	2.52718	2.2944	4.04389	5.1102	4.03139	3.56203	2.59797	3.25446	5.36267
ENST00000467951.1.nnic.2	20.5918	22.809	21.9987	28.7785	21.2857	24.4809	22.2993	30.2544	26.8704
ENST00000389680.2.nnic.12	238.959	233.556	214.407	256.676	326.543	327.901	266.617	253.004	299.169
ENST00000435836.5.nnic.1	0.467996	0.404894	0.970533	0.627569	0.483767	0.45335	0.432995	1.20536	0.513448
ENST00000592588.7.nnic.2	17.2222	21.1894	20.7047	16.7651	17.4156	21.1779	21.2168	16.2723	18.4271
ENST00000684784.1.nnic.3	5.70955	6.00592	6.14671	7.17222	5.48269	6.21737	5.62894	5.66517	5.70497
ENST00000387347.2.nnic.121	119.245	141.51	152.535	186.836	133.197	131.731	121.996	157.419	167.498
ENST00000375882.7.nnic.19	245.698	244.286	259.618	264.296	191.733	199.085	199.719	219.857	202.298
ENST00000395544.9.nnic.1	1.87198	1.34965	0.7279	1.5241	1.4513	1.68387	2.16498	1.08482	1.99674
ENST00000265100.6	129.541	119.984	116.868	98.5283	124.812	114.179	114.311	91.8481	95.9576
ENST00000591501.2.nnic.4	0.374396	0.134965	0.161756	0.537916	0.322511	0.323821	0.216498	0.361607	0.399348
ENST00000296674.13	308.035	287.812	287.197	275.413	395.399	345.647	408.098	349.553	396.153
ENST00000439189.1.nnic.26	15.0695	19.7048	12.7787	13.7169	25.6396	27.8486	28.0365	14.7053	16.7156
ENST00000353107.8.nic.1	120.462	105.002	102.31	80.4185	87.4005	70.2692	82.5939	71.9597	76.2184
ENST00000448864.6.nnic.2	51.2923	47.3726	40.4389	44.7367	63.2122	50.3866	52.0677	49.4196	54.4825
ENST00000219169.9.nic.1	54.3811	53.9858	54.5116	55.4054	55.7944	52.2648	51.8512	57.3749	58.0766
ENST00000361739.1.nnic.72	184.858	176.466	200.011	212.656	152.225	129.852	146.569	208.044	199.332
ENST00000367089.8.nnic.5	1117.95	1045.91	1051.98	960.987	867.071	857.673	874.976	868.7	816.895
ENST00000321153.9.nnic.28	18.907	17.8153	15.0433	9.50319	56.4395	44.6226	45.8975	35.9196	34.7433
cons_00000226	0.748793	1.1472	1.37492	0.268958	1.61256	1.55434	1.73198	0.723213	0.741646
cons_00504332	207.416	189.828	199.445	266.089	142.711	125.902	148.409	235.888	261.687
ENST00000265073.9.nic.7	172.503	171.338	169.358	169.264	146.259	143.906	148.95	152.839	145.876
ENST00000436661.6.nic.3	4.39916	5.26362	4.52915	4.75159	3.06386	2.78486	5.84544	3.61607	3.30888
ENST00000343986.9.nnic.1	127.014	117.757	126.25	107.942	176.252	179.267	194.956	159.469	171.32
ENST00000233627.14.nnic.1	326.38	318.044	334.349	322.839	243.657	235.224	232.302	231.067	223.007
ENST00000260379.11.nnic.3	8.70472	7.76046	7.279	6.99291	11.9329	10.0385	9.0929	10.2455	9.9837
ENST00000380394.9.nnic.102	3.18237	2.96922	2.58809	4.30333	3.70888	4.40397	3.13922	6.14731	5.30562
ENST00000690968.2.nic.9	866.073	863.841	883.832	890.162	1085.41	1095.94	1094.18	1084.58	1141.11
ENST00000325318.10.nic.12	98.3727	105.812	98.1856	96.018	70.9525	75.7094	72.4185	67.0178	68.4026
ENST00000251453.8.nnic.42	95.2839	82.9358	71.9812	79.3426	126.263	116.705	125.027	123.428	120.717
ENST00000326695.10.nic.1	38.1884	38.5324	37.3655	25.1028	48.0542	53.8839	53.0419	31.4598	27.0986
ENST00000528957.6.nnic.20	402.008	364.404	363.465	324.722	520.049	435.345	490.584	412.473	464.042
ENST00000387347.2.nnic.1	362.322	399.09	405.359	484.125	474.414	505.938	417.083	482.142	512.535
ENST00000380394.9.nnic.14	1195.63	1203.14	1248.19	1327.94	1557.57	1612.05	1643.33	1589.38	1612.05
ENST00000441378.1.nnic.1	551.58	492.621	471.032	442.705	423.618	409.375	438.191	393.187	428.215
ENST00000563390.5.nic.13	110.634	97.9168	94.0608	111.438	154.967	142.546	149.059	180.803	188.72
ENST00000470794.2.nnic.7	49.4203	47.6425	41.3285	32.1853	71.4362	68.132	78.6969	44.4776	50.9454
ENST00000355123.9	8.33032	6.81571	5.0953	6.54465	5.32143	4.98685	3.68046	4.58035	4.50693
ENST00000542532.5	0.0935991	0	0	0	0.161256	0.0647643	0	0.120536	0
ENST00000258424.3.nnic.4	222.111	238.01	232.766	192.484	178.026	177.195	197.662	150.067	142.681
ENST00000531188.6.nnic.46	352.213	331.203	336.775	352.335	482.638	441.368	448.15	447.79	509.283
ENST00000306368.9.nnic.16	3.08877	5.06117	3.15423	2.95854	5.48269	4.98685	3.68046	2.65178	4.56398
ENST00000600659.3.nic.4	666.519	598.703	589.599	525.096	549.72	497.649	544.6	482.142	544.311
ENST00000267884.11.nnic.24	5.89674	5.736	4.12477	4.03437	4.03139	3.36774	5.41244	3.01339	4.56398
ENST00000643777.4.nnic.22	178.868	208.115	236.567	273.979	168.996	189.695	148.517	221.544	179.821
ENST00000372645.3.nnic.38	273.965	254.071	256.949	265.372	178.026	177.195	173.09	188.035	172.69
ENST00000386347.1.nnic.43	59.8098	54.2558	54.3498	55.8536	60.6321	50.3866	49.0367	52.1919	52.771
ENST00000299166.9.nnic.2	574.137	496.94	529.749	433.292	299.613	297.462	274.736	259.031	253.985
ENST00000386347.1.nnic.8	33.2277	28.8824	28.469	26.5372	29.671	29.4677	29.5519	25.5535	28.696
ENST00000696050.1	2.33998	4.25139	3.88213	5.28951	4.51516	4.72779	3.68046	5.18303	4.79218
ENST00000327892.13.nnic.204	2.80797	3.71153	4.52915	3.13784	1.93507	2.65533	1.73198	1.92857	2.73839
ENST00000377615.7.nnic.2	95.0967	98.3217	82.8188	110.094	90.9482	105.825	95.4755	117.281	97.7832
ENST00000367742.7.nnic.5	0.467996	0.269929	0.161756	0.448264	0.161256	0.388586	0.541244	0.241071	0.114099
ENST00000261479.9.nnic.26	0.374396	0.269929	0.0808778	0.0896527	0	0.0647643	0.216498	0.241071	0.114099
ENST00000387347.2.nnic.150	56.4403	59.6544	58.7172	60.0673	55.9557	56.3449	56.1812	54.8437	50.8313
ENST00000196551.8.nnic.52	0.842392	2.22692	1.05141	1.34479	1.29004	2.20198	2.38148	1.56696	1.31214
ENST00000233025.11.nnic.2	9.73431	9.17759	10.5141	12.9996	9.67534	10.5566	12.8816	11.4509	10.4401
ENST00000553362.1.nnic.1	5.99034	5.19614	5.01442	4.66194	3.70888	5.56973	2.70622	3.375	4.56398
ENST00000549478.1.nic.2	23.587	26.0482	24.5868	30.1233	27.736	29.0144	22.5158	32.7857	27.2698
ENST00000520944.6.nic.3	358.859	347.534	350.605	353.501	440.228	415.398	458.65	436.218	474.768
ENST00000291458.9.nic.1	36.2229	25.4408	27.4176	22.6821	26.4459	33.0298	28.0365	20.7321	25.8435
ENST00000215567.10.nnic.29	3.46317	4.11642	3.39687	4.48264	3.38637	2.97916	2.05673	3.01339	3.76528
ENST00000393917.6.nnic.21	14.2271	14.0363	10.6759	11.4755	7.09525	7.12407	7.90217	7.59374	8.38631
ENST00000230050.4.nnic.37	33.3213	27.8702	26.0426	23.489	32.2511	36.268	32.9077	32.6651	34.401
ENST00000244745.4.nnic.23	4.96075	3.98146	5.0953	6.36534	7.09525	5.56973	7.57742	7.23213	6.10432
ENST00000316084.10.nnic.51	32.3853	33.2688	34.373	44.3781	44.0228	47.1484	45.0315	58.4597	58.8183
ENST00000320676.11.nnic.2	13.6655	18.0178	23.9398	26.4475	17.8994	20.9189	19.7013	24.8303	20.9943
ENST00000590247.7.nnic.11	466.217	436.273	443.453	394.113	463.449	450.824	484.197	382.58	393.016
ENST00000336023.9.nnic.72	5.80314	6.74823	6.38934	11.2066	4.19265	7.18883	4.32995	7.1116	7.70171
ENST00000623664.1.nnic.25	24.4294	18.895	16.8226	16.4961	33.8637	7.57742	21.4333	16.9955	13.2355
ENST00000353555.9.nnic.3	76.0025	81.3162	95.5975	97.0939	76.4352	68.132	74.9082	79.1919	70.7417
ENST00000301071.12.nnic.54	101.929	80.169	76.9956	77.9979	57.7295	55.6325	50.5522	60.0267	60.8721
ENST00000287641.4.nic.4	44.0852	47.1701	48.3649	105.073	40.3139	34.9079	38.7531	69.4285	68.6308
ENST00000394349.9.nnic.2	52.5091	55.7404	56.2909	56.3019	46.1191	51.3581	48.1707	44.8392	43.8712
ENST00000274065.9.nnic.48	1082.38	1124.19	1111.66	1148.45	1445.17	1378.31	1428.13	1439.44	1560.25
ENST00000598087.4.nnic.5	2.24638	3.0367	2.02194	1.88271	3.06386	4.79256	3.13922	3.01339	2.28199
ENST00000258424.3.nnic.18	1196.57	1161.98	1153.48	953.815	870.458	896.467	909.182	705.856	688.134
ENST00000677339.1	16.1926	18.7601	18.4401	19.0064	13.3842	12.7586	13.9641	17.2366	16.2592
ENST00000302503.8.nic.13	16.9414	18.4902	19.168	22.3235	15.6418	17.2273	14.0724	18.5625	17.0008
ENST00000368656.7.nic.20	98.4663	95.285	89.4508	76.2945	43.8615	47.3427	38.4283	39.8973	38.8509
ENST00000378429.3.nnic.7	0.561595	0.809788	0.404389	0.627569	0	0.388586	0.216498	0.361607	0.399348
ENST00000673047.2.nnic.24	16.0054	16.8706	20.6238	23.5787	18.0606	20.0769	17.4281	23.3839	20.9943
ENST00000557016.6.nic.50	575.447	545.257	562.424	529.041	661.954	665.323	654.148	619.914	599.65
ENST00000550811.2.nnic.1	113.629	111.751	98.3473	84.8115	97.2371	94.232	104.893	79.9151	74.5069
ENST00000640368.2	0.0935991	0	0	0.358611	0	0	0	0	0.228199
ENST00000294189.11.nnic.5	1143.31	1082.48	1125.58	1150.6	1629.33	1570.02	1628.28	1574.56	1575.03
ENST00000460403.1.nnic.1	65.613	55.8753	53.6219	54.2399	44.8291	39.3767	40.8098	44.4776	43.0155
ENST00000302907.9.nic.1	658.002	824.161	849.378	731.028	1121.69	933.577	1265.97	841.338	645.974
ENST00000322989.8.nic.8	63.9282	61.4764	57.9893	61.5914	78.209	86.8489	77.3979	83.2901	85.8028
ENST00000462885.1.nic.43	154.626	159.798	162.564	188.54	271.716	264.109	263.478	269.156	257.351
ENST00000338663.12.nnic.1	5.89674	8.7727	9.4627	7.17222	18.7056	19.494	22.7323	8.31695	6.04727
ENST00000343262.9.nnic.10	11.3255	10.9996	9.54357	7.35152	15.9643	15.9968	14.9383	10.9687	9.29911
ENST00000543796.6.nnic.15	84.7072	80.9788	84.1937	84.7218	77.4027	74.8675	68.0885	75.8169	73.2518
ENST00000252934.10.nnic.1	1.21679	2.69929	1.61756	2.15166	2.25758	2.26675	1.94848	3.375	2.68134
ENST00000260379.11.nnic.31	45.77	49.4645	42.9461	51.64	46.2804	63.2747	57.9131	71.116	69.6007
ENST00000286953.8.nnic.2	754.97	662.474	660.286	576.467	475.865	472.585	487.769	449.718	477.734
ENST00000314067.11.nic.1	61.0266	61.6788	63.3273	51.9089	51.763	58.4174	52.176	43.3928	44.727
ENST00000361390.2.nnic.42	76.3769	74.9054	80.069	82.1219	77.0802	67.7434	70.1453	75.5758	76.846
ENST00000296674.13.nnic.41	36.9716	36.5754	32.432	33.6198	37.4113	37.6928	39.8356	40.0178	52.8851
ENST00000387400.1.nnic.2	57.4698	54.9981	59.526	81.046	53.5369	40.8663	54.1244	84.0133	86.2021
ENST00000316084.10.nnic.60	77.4065	70.7215	73.9223	85.0804	90.4644	93.1958	97.7487	110.893	104.8
ENST00000439602.7.nnic.9	69.8249	72.1386	60.5774	59.9777	86.5943	85.5536	93.094	82.3258	89.0546
ENST00000356464.10	120.93	97.107	89.5317	62.1293	114.814	86.7841	111.713	75.3347	87.7425
cons_00000526	7.30073	4.04894	3.80125	2.95854	11.4491	4.85732	6.38668	2.77232	3.08069
ENST00000485390.5.nnic.5	245.417	262.034	256.302	310.198	323.963	406.137	363.391	405.602	368.484
ENST00000582508.1.nnic.18	151.069	139.014	135.632	121.928	125.134	121.109	126.326	119.33	120.147
ENST00000646370.2.nnic.11	2.71437	2.42936	2.66897	4.66194	1.4513	1.10099	1.73198	3.7366	2.85249
ENST00000389680.2.nnic.68	226.603	221.882	214.245	249.324	296.549	342.797	262.936	260.357	284.393
ENST00000524958.6.nnic.6	66.9234	59.182	56.4527	54.5985	34.9925	36.9156	35.9386	32.7857	31.1492
ENST00000469257.2.nnic.39	432.428	479.732	517.456	512.007	653.891	704.829	642.674	686.691	681.972
ENST00000475947.7	169.508	189.625	189.092	220.725	244.463	268.707	250.271	287.598	276.919
ENST00000627981.1.nnic.1	32.4789	26.3856	26.7705	27.2544	47.7317	17.6159	26.521	24.3482	22.934
ENST00000316891.10.nnic.3	0.187198	0.134965	0.323511	0.0896527	0.483767	0.323821	0.216498	0.120536	0.228199
ENST00000272065.10.nnic.22	6.64554	6.14089	5.41881	5.1102	5.48269	4.5335	6.81968	3.7366	4.05053
ENST00000606539.1.nnic.4	1.02959	1.1472	1.13229	0.627569	0.483767	1.94293	1.84023	1.20536	1.93969
ENST00000378482.7	79.6528	102.506	114.766	159.671	95.6246	90.2814	81.8361	142.473	141.027
ENST00000288937.7	42.2132	38.5999	40.6815	35.2335	19.3507	22.2141	26.4127	27	21.7359
ENST00000350997.12.nnic.28	0.187198	0.87727	0.485267	0.537916	0.161256	0.259057	0	0.241071	0.171149
ENST00000229379.3.nnic.9	59.529	52.8386	55.7248	41.5989	15.158	16.3206	14.5053	12.6562	14.6047
ENST00000601048.6.nnic.34	205.918	169.988	163.292	142.817	172.866	142.805	157.069	151.875	159.568
ENST00000505059.7.nnic.2	47.5483	43.5936	41.8138	35.9507	27.8972	26.9419	29.9849	26.7589	26.4711
ENST00000361390.2.nnic.157	196.558	244.016	281.697	368.652	215.599	235.548	198.853	332.558	308.069
ENST00000524349.5.nnic.6	5.05435	4.85873	4.04389	4.12402	9.35282	9.39082	8.55166	5.4241	5.47677
ENST00000696107.1	0.187198	0.337412	0.242633	0.806874	0.645022	0.323821	0	0.843749	0.741646
ENST00000695335.1.nnic.1	5.24155	5.39858	4.77179	6.09638	6.61148	5.69926	5.84544	5.78571	4.27873
ENST00000393892.8.nnic.3	0.655194	0.674823	0.647022	0.896527	0.483767	0.323821	0.649493	0.241071	0.114099
ENST00000296930.10.nic.3	239.895	252.586	258.89	264.386	417.975	398.948	384.5	417.897	435.289
ENST00000441076.7.nnic.24	1.21679	0.674823	0.566144	0.448264	2.25758	0.777171	1.84023	0.843749	1.25509
ENST00000368324.5.nnic.29	6.08394	6.34334	5.8232	4.84125	4.03139	3.30298	3.78871	3.85714	2.73839
ENST00000563390.5.nnic.12	104.176	96.0948	89.9361	101.308	122.716	109.322	125.893	132.228	142.681
ENST00000429985.1.nnic.1	7.30073	8.43529	6.06583	6.99291	3.87013	4.08015	2.92272	3.13392	2.16789
ENST00000301159.14.nnic.7	25.2718	19.4349	22.1605	20.5305	14.9968	16.6444	17.4281	13.8616	15.3464
ENST00000296674.13.nnic.10	297.926	282.683	283.396	270.751	382.176	344.805	397.382	348.107	393.529
ENST00000495461.6.nnic.14	13.1039	12.6192	12.0508	12.4617	11.6104	11.0099	9.20115	11.2098	11.2388
ENST00000438607.2.nnic.21	2.90157	3.23915	2.99248	1.61375	3.06386	2.84963	3.13922	0.964284	1.0269
ENST00000292475.8.nic.2	235.402	204.404	198.878	150.617	153.354	141.251	158.909	115.835	123.227
ENST00000254616.11.nnic.1	8.98551	8.70522	9.22006	10.1308	4.19265	4.66303	4.54645	5.18303	4.50693
ENST00000617768.5.nic.2	19.7494	22.944	24.8295	16.5858	111.589	118.519	111.063	78.8303	70.2282
ENST00000247655.4.nnic.18	135.064	130.443	120.912	126.769	104.01	107.768	106.842	113.424	104.971
ENST00000453748.5.nnic.1	0.935991	0.674823	0.889655	0.627569	0.806278	0.841935	1.29899	1.32589	0.684597
ENST00000262890.8.nic.32	566.368	602.752	636.184	497.931	458.127	417.924	493.182	352.205	321.932
ENST00000392359.8.nnic.3	49.8883	53.5135	54.916	44.2884	29.026	30.8926	31.9334	23.0223	27.8403
ENST00000469257.2.nnic.27	18.3454	19.9073	19.2489	16.8547	20.6407	18.9759	21.2168	19.1652	21.7359
ENST00000263774.9.nnic.18	5.05435	5.80348	6.06583	4.84125	6.93399	9.90893	6.38668	4.94196	5.47677
ENST00000242577.11.nnic.9	320.296	276.34	271.021	239.821	125.296	107.12	131.089	121.379	106.911
ENST00000458332.1.nnic.19	1.49759	1.07972	0.7279	0.717222	0.806278	1.48958	1.51548	0.964284	0.969845
ENST00000254810.8.nnic.55	71.6969	73.0159	77.1574	72.6187	61.1159	63.9871	61.7019	51.9508	62.2413
ENST00000537841.5.nic.3	0.655194	0.809788	0.485267	0.268958	0.806278	0.9067	0.432995	0.241071	0.285249
ENST00000270142.11.nic.6	296.616	275.058	284.609	270.124	252.365	250.638	260.122	236.129	236.243
ENST00000256319.7.nnic.27	7.95592	8.57025	9.70533	9.59284	4.03139	4.27444	3.78871	6.14731	4.44988
ENST00000440306.3	0.561595	0.337412	0.566144	0.448264	0.806278	1.03623	0.757742	0.241071	0.684597
ENST00000396103.7	1.12319	0.87727	1.05141	1.16549	0.645022	1.03623	1.62373	1.08482	1.19804
ENST00000211314.5.nic.1	322.636	330.528	352.789	389.989	228.983	234.77	223.426	288.924	273.154
ENST00000376588.4	2.71437	4.1839	3.88213	3.58611	15.4805	16.1263	14.3971	13.5	13.3496
ENST00000563390.5.nnic.16	115.501	98.0518	88.8846	101.308	128.521	114.179	127.301	133.071	141.141
ENST00000386347.1.nnic.51	33.4149	32.9988	34.7774	39.5368	36.2825	33.3536	33.2324	38.933	40.8476
ENST00000331457.9.nic.19	55.5043	48.9922	51.4382	47.1573	14.3517	13.8596	16.2373	15.1875	18.9405
ENST00000274242.10.nnic.37	224.638	210.68	207.371	188.091	169.641	155.693	161.399	151.634	152.266
ENST00000313143.9	2.90157	3.77901	3.15423	2.68958	6.28897	5.11638	4.76295	2.65178	3.87938
ENST00000265981.7	5.70955	5.80348	6.71285	5.19986	2.9026	2.39628	3.03097	2.29018	2.51019
ENST00000586895.6.nnic.5	416.89	365.957	354.083	325.798	263.492	258.15	271.163	264.455	271.785
ENST00000483970.7.nic.1	2.80797	2.56433	2.26458	3.04819	1.93507	3.82109	2.48972	2.0491	2.90954
ENST00000225430.9.nnic.5	134.502	128.284	129.162	98.4387	168.512	140.603	159.234	129.937	166.414
ENST00000284727.9.nic.3	251.875	243.004	252.258	253.179	214.792	208.8	206.864	229.982	219.185
ENST00000339600.6.nic.4	589.862	520.086	519.963	465.835	340.894	340.077	352.025	342.08	359.87
ENST00000279839.8.nic.2	55.4107	55.9428	58.6364	49.5779	60.1483	55.8916	54.9904	48.4553	53.1133
ENST00000479035.7.nnic.2	256.181	257.58	266.573	281.33	345.571	372.977	349.211	363.294	343.725
ENST00000697753.1.nnic.4	1.31039	2.36188	2.1837	0.98618	1.61256	1.16576	1.19074	0.602678	0.456398
ENST00000610213.6.nnic.1	1.59118	1.61958	0.889655	2.06201	2.9026	1.94293	1.29899	1.44643	1.36919
ENST00000309366.9	243.545	211.085	205.996	182.623	110.783	104.789	111.605	109.567	88.37
ENST00000476781.6.nnic.23	12.1679	11.9444	9.78621	10.1308	5.96646	8.09553	8.01042	6.62946	7.18827
ENST00000273130.9.nnic.25	0.187198	0.87727	0.808778	1.7034	1.29004	0.971464	0.97424	0.843749	0.798696
ENST00000342669.8.nic.1	319.641	286.125	270.536	230.676	247.85	241.247	272.895	224.076	221.467
ENST00000228136.9.nnic.11	2.05918	2.49685	3.80125	3.58611	1.12879	2.65533	1.19074	2.29018	2.39609
ENST00000697754.1.nnic.2	53.5387	59.8568	55.563	63.6534	18.7056	24.0275	19.4848	29.6517	24.6455
ENST00000316084.10.nnic.74	781.085	763.562	784.352	827.584	1043.48	942.709	1053.37	1086.27	1095.58
ENST00000287022.10.nnic.12	416.516	381.95	359.016	315.757	154.967	167.739	164.755	138.495	145.819
ENST00000361298.9.nnic.21	290.157	313.05	306.769	349.825	197.538	232.698	197.121	268.794	231.337
ENST00000408778.1.nnic.1	30.8877	34.4835	37.689	26.7165	15.3193	8.93747	12.4486	12.8973	12.8932
ENST00000527249.5.nnic.1	167.355	156.896	159.167	134.21	171.253	157.053	163.781	151.393	149.984
ENST00000321153.9.nnic.24	108.669	117.352	100.208	126.679	153.677	165.408	152.847	177.187	168.468
ENST00000306024.4	354.179	316.492	312.188	262.324	287.035	318.575	293.03	227.812	228.37
ENST00000635699.1.nnic.1	415.112	371.625	379.883	236.414	327.994	420.903	352.242	186.589	207.832
ENST00000386347.1.nnic.36	65.8938	62.6911	58.879	63.6534	63.3735	58.8707	55.2069	53.5178	58.5901
ENST00000623664.1.nnic.21	82.7416	51.0166	58.7172	57.9156	115.136	34.1955	58.8874	59.6651	49.9756
ENST00000396651.8.nnic.18	7.30073	6.20837	4.61003	7.08256	8.06278	7.12407	7.03618	6.99106	8.89976
ENST00000344318.4.nnic.29	1.59118	1.34965	1.53668	1.61375	0.806278	1.16576	1.40724	1.92857	1.31214
ENST00000636531.1.nic.1	9.45351	11.4045	9.78621	10.3101	16.6093	17.4216	18.1858	18.4419	14.7188
ENST00000331825.11.nnic.27	48.5779	48.4523	48.284	44.7367	41.1202	39.6357	38.5366	33.5089	41.3611
ENST00000344843.12.nnic.18	4.02476	3.10419	2.42633	3.31715	2.9026	2.7201	2.48972	2.29018	2.51019
ENST00000375638.7.nnic.11	47.4547	55.403	58.7981	72.6187	110.621	122.793	117.342	148.018	133.668
ENST00000287022.10.nic.3	432.147	394.299	382.066	320.957	154.805	176.288	181.317	152.116	163.733
ENST00000323267.11.nnic.11	0.467996	0.337412	0.242633	0	0.161256	0.129529	0.216498	0	0.228199
ENST00000248879.8.nic.18	33.7893	40.3544	42.2991	33.0818	23.3821	25.3876	24.4642	20.25	18.0848
ENST00000343986.9.nnic.21	242.047	224.176	219.179	230.049	324.769	279.717	313.922	327.616	342.07
ENST00000651856.1.nnic.9	0.0935991	0	0	0.179305	0.161256	0	0.108249	0	0
ENST00000270142.11.nnic.30	3.36957	2.76677	2.42633	1.34479	2.09632	1.74864	2.38148	2.0491	1.42624
ENST00000338128.13.nnic.5	3.36957	2.96922	2.66897	2.33097	1.93507	2.97916	1.94848	2.65178	2.39609
ENST00000571589.6.nnic.3	0.280797	0.0674823	0	0	0.322511	0.0647643	0.216498	0	0.114099
ENST00000372645.3.nic.2	469.212	472.039	485.347	469.87	336.863	347.136	324.097	344.611	321.361
ENST00000395422.4.nic.30	57.0955	50.8142	52.5705	41.6885	68.5336	60.2955	73.068	42.4285	54.0261
ENST00000303577.7.nnic.31	15.1631	11.8094	11.6464	9.23423	7.90152	9.90893	6.49493	4.45982	5.24857
ENST00000575771.6.nic.2	178.4	161.283	158.278	123.9	86.2717	95.1387	92.5528	79.0713	71.4263
ENST00000504156.7.nic.1	29.5773	35.9681	39.711	40.6127	24.3496	23.3799	21.8663	27.1205	24.9878
ENST00000265462.9.nnic.24	12.7295	15.4534	14.9624	12.1031	8.54655	9.71464	9.63415	8.67856	6.56072
ENST00000315554.15.nic.1	207.228	225.728	233.494	237.849	240.11	229.784	227.539	267.227	258.492
ENST00000371100.9.nnic.8	2.24638	3.17167	4.28652	3.94472	2.25758	1.94293	1.94848	1.56696	1.88264
ENST00000377595.8	26.2077	21.3919	22.4031	20.3512	11.2879	13.0824	12.6651	13.3794	12.2086
ENST00000317697.8.nnic.2	1.96558	3.0367	3.23511	2.68958	1.61256	2.26675	4.11346	2.16964	2.16789
ENST00000490628.3.nic.1	5.89674	4.5888	4.77179	4.66194	1.4513	1.03623	2.81447	2.0491	2.11084
ENST00000243997.8	371.869	332.35	311.137	294.151	287.035	264.238	291.514	259.272	282.853
ENST00000594797.6.nnic.1	690.106	616.181	577.872	501.159	245.915	255.042	276.576	241.915	262.714
ENST00000372017.4.nnic.6	568.24	514.418	538.565	520.882	157.869	148.699	161.291	209.491	181.817
ENST00000330398.9.nnic.38	2.71437	2.36188	2.1837	1.79305	1.12879	2.33151	2.59797	1.6875	1.82559
ENST00000327892.13.nnic.259	48.9523	60.2617	70.2019	84.9908	58.3745	51.1638	50.3357	67.8615	65.4931
ENST00000227135.7.nnic.1	8.89191	5.26362	5.17618	3.58611	2.25758	2.00769	2.70622	1.08482	1.71149
ENST00000441156.5	0.842392	1.07972	1.21317	1.16549	1.77381	2.20198	1.62373	2.29018	1.82559
ENST00000579408.5.nnic.2	12.1679	11.0671	11.8082	11.4755	12.5779	16.4501	15.1548	16.2723	16.088
ENST00000367976.4.nnic.2	4.49276	5.60103	4.52915	1.97236	0	0.777171	0.541244	0.602678	0.171149
cons_00000580	104.55	52.6362	60.9818	50.1159	164.481	44.493	76.4237	47.9732	43.0155
ENST00000352957.9.nic.2	32.1981	33.4712	31.3806	32.3646	18.0606	19.5588	18.9436	19.7678	20.0815
ENST00000651545.1.nnic.2	985.411	1048.27	1044.21	1387.91	1244.25	1473.97	1303.32	1584.44	1410.38
ENST00000439424.6.nnic.8	2.99517	2.36188	1.86019	2.15166	4.19265	2.33151	3.35571	2.0491	2.51019
ENST00000307839.10.nnic.6	62.2434	61.9488	63.9743	64.3706	62.2447	59.5831	61.1606	71.2365	73.1377
ENST00000372017.4.nnic.56	195.809	177.478	161.189	156.982	51.6018	50.9695	55.6399	60.2678	63.154
ENST00000678814.1.nnic.3	1.02959	1.61958	1.37492	0.806874	0.967534	1.48958	1.19074	1.32589	1.59739
ENST00000323345.11.nnic.51	7.11353	7.49054	8.81567	7.88944	11.2879	13.9891	12.0156	8.31695	9.07091
ENST00000652974.1.nnic.2	1868.05	1805.89	1883.24	1716.85	624.543	608.46	633.797	740.329	716.773
ENST00000389680.2.nnic.79	20.779	16.8706	17.6313	17.303	30.3161	27.0715	26.1962	18.0803	19.8533
ENST00000456057.5	67.2042	62.826	57.8276	54.9571	51.4405	56.604	46.4388	53.1562	47.5795
ENST00000331825.11.nnic.6	1166.53	1302.88	1365.78	1493.79	1073.16	1236.61	1076.75	1265.5	1138.71
ENST00000264258.8.nic.1	257.772	225.053	202.437	217.139	255.106	216.831	244.642	225.643	240.408
ENST00000624069.3	186.356	187.331	177.203	207.367	406.042	409.699	410.155	440.678	445.33
ENST00000438607.2	432.053	393.557	374.14	337.722	337.992	332.888	347.804	310.5	333.056
ENST00000257857.9.nnic.20	6.45834	4.92621	5.41881	4.66194	3.87013	3.6268	3.46396	3.25446	2.62429
ENST00000309579.7.nic.11	1921.31	1696.64	1650.47	1422.43	1336.81	1281.62	1333.41	1163.53	1190.46
ENST00000298289.7.nnic.2	342.105	320.136	320.438	253.717	337.508	359.765	341.958	283.741	272.926
ENST00000631211.1.nnic.40	1.31039	1.48461	1.61756	1.34479	3.06386	2.07246	1.84023	0.723213	0.741646
ENST00000491476.5.nnic.1	0.374396	0.404894	0.161756	0.0896527	0	0.388586	0.324747	0.241071	0.0570497
ENST00000698542.1	2.15278	2.22692	2.34545	1.7034	2.58009	3.43251	3.78871	3.13392	3.25183
ENST00000291568.7.nic.5	123.457	115.665	115.817	118.521	138.357	146.821	123.404	134.638	132.641
ENST00000588980.5.nnic.2	0.374396	0.0674823	0.242633	0	0.161256	0.323821	0.216498	0.120536	0
ENST00000522855.5.nic.4	7.48793	6.34334	6.71285	7.26187	6.61148	9.64988	8.01042	11.4509	11.9234
ENST00000301821.11.nnic.29	755.532	760.053	815.167	738.738	309.933	292.605	270.73	304.834	327.009
ENST00000696289.1.nnic.10	13.6655	12.0118	10.6759	8.69631	11.6104	11.0099	11.2579	7.1116	6.67482
ENST00000531188.6.nnic.108	85.7368	85.5001	89.2082	105.073	104.816	119.684	109.223	139.821	137.033
ENST00000625041.2.nnic.11	0.748793	1.21468	1.4558	0.358611	0.483767	0.9067	1.08249	0.602678	1.93969
ENST00000274137.10.nnic.7	133.472	136.922	131.426	97.8111	97.8821	99.0893	111.929	75.6963	69.2013
ENST00000398606.10.nnic.42	271.625	233.759	237.134	190.153	128.359	136.005	135.095	116.196	110.734
ENST00000544844.6.nic.3	2.43358	2.83426	2.9116	1.7034	1.61256	1.87816	2.38148	1.56696	1.93969
ENST00000521913.7.nnic.16	37.4396	32.7289	26.0426	25.6407	31.6061	31.6697	39.5108	25.6741	28.9242
ENST00000380636.1.nnic.5	5.05435	5.87096	3.80125	2.95854	2.74135	3.43251	2.70622	3.49553	2.62429
ENST00000623664.1.nnic.20	44.1788	30.367	32.1893	30.6612	57.8908	12.8881	30.8509	31.2187	28.1826
ENST00000578967.3.nnic.3	3.27597	1.55209	1.29404	0.537916	0.645022	0.971464	1.84023	1.08482	0.855746
ENST00000491306.6.nic.2	1174.01	1075.06	1042.76	959.284	1255.05	1192.96	1291.73	1124.24	1200.5
ENST00000311506.10.nnic.11	1.96558	2.69929	2.10282	1.97236	0.967534	1.29529	0.649493	1.32589	0.684597
ENST00000484279.5.nic.2	14.7887	19.3674	15.4477	14.703	28.7035	26.5533	25.1137	21.6964	22.4205
cons_00000262	6.64554	5.736	5.25705	4.30333	13.868	9.32605	8.76816	3.97767	3.87938
ENST00000531188.6.nnic.152	15.8182	13.4965	10.595	17.7512	13.5455	18.9112	13.3146	25.0714	15.4034
ENST00000372680.2.nic.21	46.706	45.4156	43.9975	38.6403	26.1234	25.6466	27.387	23.866	21.5648
ENST00000319942.8.nnic.27	0.187198	0.539858	0.404389	0.537916	1.29004	1.87816	1.51548	0.964284	1.14099
ENST00000348462.6.nnic.3	538.663	509.086	510.096	495.062	561.815	625.817	592.554	542.892	558.802
ENST00000215071.9.nnic.62	17.1286	16.8031	16.1756	15.8685	12.7392	11.7871	11.9074	10.6071	9.29911
ENST00000356769.7.nnic.36	1.40399	2.02447	1.61756	1.88271	1.93507	1.87816	2.48972	3.13392	2.51019
ENST00000381192.10.nnic.7	0.0935991	0	0	0	0	0	0	0	0
ENST00000253788.12.nnic.17	10.2023	9.04263	7.279	8.60666	10.8041	8.09553	9.7424	10.6071	9.07091
ENST00000465656.1.nnic.3	13.1975	14.1038	12.6169	10.3997	23.3821	21.696	22.8405	12.7768	15.4605
ENST00000465387.5.nnic.1	75.1601	79.6291	69.9593	62.0397	95.6246	115.216	104.352	75.9374	71.084
ENST00000491306.6.nnic.30	531.362	522.718	520.772	502.952	617.286	612.735	648.627	577.124	615.053
ENST00000493152.6.nnic.1	0.187198	0.269929	0.485267	0.268958	0.322511	0.388586	0.216498	0.361607	0.228199
ENST00000361739.1.nnic.12	184.858	169.853	185.776	209.429	133.358	127.586	141.698	203.343	194.14
ENST00000652974.1.nnic.36	61.0266	62.0837	58.4746	49.6676	18.2219	18.3931	17.9693	22.6607	23.7327
ENST00000650309.2.nnic.1	99.215	93.1931	83.1423	84.4528	45.9578	51.099	51.743	47.9732	47.9788
ENST00000456292.5.nnic.2	75.5345	72.341	68.0991	70.1981	74.0163	80.761	77.9392	72.4419	79.4132
ENST00000468715.1.nnic.14	22.4638	28.8149	26.7705	28.5096	29.8323	38.0166	33.2324	34.3526	36.1125
ENST00000370081.6	273.497	278.972	248.052	281.778	180.284	222.595	189.869	231.669	173.431
ENST00000375766.8.nnic.4	0.0935991	0	0.0808778	0	0	0.0647643	0	0	0
ENST00000455785.7.nnic.94	9.9215	11.5395	9.70533	12.0135	9.19157	9.71464	11.6909	10.125	9.29911
ENST00000459299.1.nnic.2	795.686	834.621	740.274	549.661	616.158	442.858	699.612	367.392	443.448
ENST00000647248.2.nnic.27	643.119	592.562	615.237	697.319	710.976	751.071	711.087	797.945	773.138
ENST00000253788.12.nic.1	270.782	258.525	250.317	238.476	247.044	269.614	271.488	257.584	254.385
ENST00000495068.5.nnic.1	1.12319	0.87727	0.566144	0.448264	1.93507	1.48958	1.08249	0.843749	1.08394
ENST00000037243.7.nnic.30	579.566	602.28	619.847	713.456	609.062	644.599	580.647	737.316	692.127
ENST00000314133.4.nnic.5	1341.74	1296.13	1246.65	1111.33	377.983	373.366	395.866	381.133	355.705
ENST00000353801.7.nnic.7	2.62077	2.69929	1.77931	2.24132	2.41883	3.43251	1.73198	3.49553	2.45314
ENST00000237858.11.nic.4	75.6281	70.2491	66.3198	77.1013	64.341	64.6347	66.7896	74.491	75.5338
ENST00000233143.6.nnic.21	33.2277	36.6429	27.8219	30.5716	36.1213	36.3975	29.8767	34.1116	28.696
ENST00000656825.1.nnic.9	1.12319	0.809788	0.566144	1.34479	0.806278	1.48958	1.51548	0.843749	0.912796
ENST00000652974.1.nnic.74	83.4904	82.0585	85.4878	72.529	26.4459	25.3876	25.655	30.7366	28.2967
ENST00000358435.9.nnic.3	1026.88	966.347	940.77	918.761	1033.33	1004.23	1026.09	1020.33	1068.37
ENST00000361390.2.nnic.32	12.6359	11.5395	15.6903	14.4341	14.6743	12.4995	12.2321	14.8259	15.3464
ENST00000287038.8.nnic.1	2006.95	2020.49	2021.78	1982.49	3118.52	3127.08	3128.39	2896.23	3040.86
ENST00000438146.7.nnic.7	293.059	263.113	262.691	251.117	227.209	237.62	226.132	239.143	229.34
ENST00000370474.4.nnic.34	0.748793	1.07972	0.485267	1.5241	1.77381	1.10099	1.40724	1.6875	0.798696
ENST00000225655.6.nic.24	68.1401	81.3837	79.0176	80.5081	75.4676	74.0256	69.3875	74.3704	70.3423
ENST00000647248.2.nnic.6	559.91	527.374	508.559	468.166	583.745	609.367	630.333	601.352	656.129
ENST00000551749.5.nnic.3	1.02959	0.269929	0.242633	0.268958	0.483767	0.45335	0.649493	0.723213	0.798696
ENST00000344063.7.nnic.34	109.511	119.849	123.5	135.376	95.7858	122.016	98.1817	129.335	115.526
cons_00504330	208.913	201.232	218.451	280.523	159.804	140.279	159.667	246.013	267.506
ENST00000394349.9.nnic.13	30.6069	28.8149	32.3511	25.82	25.6396	27.5896	26.954	23.9866	27.3839
ENST00000526446.5.nnic.1	5.99034	6.68075	6.71285	6.54465	8.06278	6.54119	8.65991	7.35267	8.72861
ENST00000372289.7.nnic.6	0.842392	1.55209	1.13229	1.07583	0.645022	1.23052	0.97424	0.241071	0.798696
ENST00000491306.6.nnic.9	666.145	645.333	617.825	604.887	785.476	759.685	792.382	699.468	749.69
ENST00000359856.11.nnic.2	36.4101	48.9922	49.5781	58.9018	37.7338	38.7938	32.7994	51.1071	38.4515
ENST00000374050.4.nnic.2	96.6879	101.291	99.237	103.907	110.138	108.869	104.46	117.643	107.425
ENST00000455785.7.nnic.120	608.207	576.974	571.078	490.311	596.807	486.38	582.704	482.263	501.809
ENST00000387459.1.nnic.15	23.3062	22.944	24.9912	22.5925	19.8344	18.8464	17.3198	23.3839	19.5681
ENST00000378670.8.nic.1	1076.11	959.328	935.756	800.33	484.734	474.981	463.63	447.307	431.752
ENST00000474973.5.nnic.4	120.275	105.205	104.009	93.4181	141.744	130.5	140.291	124.513	142.51
ENST00000266544.10.nnic.2	36.7844	40.6918	43.3505	33.0818	19.3507	20.2712	18.2941	19.0446	16.8297
ENST00000361227.2.nnic.16	71.7905	76.9298	70.8489	77.9082	57.2457	56.2154	57.6966	62.6785	65.436
ENST00000296577.9.nnic.12	0.187198	0.0674823	0.0808778	0.268958	0.161256	0.0647643	0.108249	0	0.114099
ENST00000520517.5.nnic.6	23.587	23.6188	23.4545	24.1166	15.6418	17.6159	17.2116	16.9955	16.4874
ENST00000651813.1.nnic.6	19.375	15.9258	13.7492	14.4341	27.4135	11.269	15.1548	14.7053	15.3464
ENST00000321878.10	0.655194	0.134965	0.404389	0.268958	0.161256	0.388586	0.324747	0.120536	0.0570497
ENST00000307839.10.nnic.84	33.9765	35.0233	32.9172	34.4266	40.9589	38.0814	39.6191	45.683	47.8647
ENST00000274242.10.nnic.5	150.414	149.001	149.786	141.472	124.328	111.589	121.888	114.027	118.778
ENST00000500779.2.nnic.1	1.31039	1.21468	1.05141	0.537916	0.967534	1.16576	1.94848	1.32589	1.19804
ENST00000335503.3	4.39916	3.77901	4.28652	4.57229	8.54655	8.48412	6.92793	4.94196	5.41972
ENST00000454682.6.nnic.4	63.0858	68.6295	68.5035	77.5496	83.0466	94.2968	81.8361	91.9686	93.7327
ENST00000387347.2.nnic.32	79.7464	78.0095	77.6426	83.4667	74.5001	72.6655	70.5783	75.0937	76.2755
ENST00000394231.8	84.8944	84.0829	88.2376	87.9493	54.6656	57.6402	56.2894	62.558	59.7881
ENST00000531523.3	130.945	117.554	106.273	53.2537	79.499	82.3154	76.7484	27.6026	41.1329
ENST00000216756.11	4.49276	5.3311	5.0953	3.76541	3.06386	1.87816	1.84023	2.29018	2.45314
ENST00000378669.5.nnic.1	229.224	233.421	253.552	277.744	293.969	292.799	290.107	316.285	315.086
ENST00000627981.1.nic.16	3.74396	4.11642	3.47774	2.06201	5.48269	5.82878	6.60318	1.92857	2.22494
ENST00000369014.10.nic.9	17.971	20.5821	24.506	20.9787	14.6743	12.8881	12.8816	12.4152	14.2624
ENST00000478340.2.nic.1	4.21196	5.46607	4.3674	3.67576	5.64395	4.5335	4.54645	2.16964	2.85249
ENST00000265729.7.nnic.5	10.0151	9.98738	9.30094	9.59284	3.87013	5.24591	4.8712	4.33928	3.70823
ENST00000265523.9.nic.2	82.648	84.6903	91.3919	86.2459	48.8604	52.2648	49.9027	57.3749	53.4556
ENST00000509359.6	12.2615	11.8769	8.89655	9.14458	5.8052	7.70695	5.84544	4.82142	5.02038
ENST00000548065.7.nnic.16	1.68478	1.41713	2.58809	2.42062	1.61256	2.65533	2.48972	3.61607	2.96659
ENST00000577222.5.nic.1	11.8871	15.4534	12.5361	11.8342	12.2554	14.3777	16.9951	14.5848	13.2355
ENST00000479035.7.nnic.21	315.897	264.598	297.064	251.207	368.469	362.745	378.33	348.709	381.377
ENST00000563390.5.nnic.3	106.141	97.9168	86.5392	107.135	125.457	115.151	122.321	136.567	142.453
ENST00000410079.7.nnic.2	13.2911	10.5272	11.1611	11.1169	11.7717	11.0099	10.3919	9.64284	10.3831
ENST00000667421.1.nic.1	26.8629	24.2936	22.8884	19.9029	34.67	34.8432	31.7169	27.4821	29.0954
ENST00000316788.12.nnic.3	0.374396	0.269929	0.242633	0.0896527	0.322511	0.194293	0.324747	0.120536	0.171149
ENST00000382097.4.nnic.1	6.55194	6.61327	7.84514	9.68249	7.41776	6.99454	6.49493	13.0178	11.467
ENST00000651813.1.nnic.5	56.9083	42.7163	36.6376	39.2679	80.4665	27.3305	47.7378	47.9732	40.6765
ENST00000333628.4.nnic.154	0.935991	0.742305	0.566144	0.717222	0.483767	0.582878	0.757742	0.482142	0.342298
ENST00000403425.5.nnic.3	45.302	48.7222	45.6959	47.247	27.5747	33.6127	24.6807	26.5178	27.0986
ENST00000597808.5.nnic.1	12.1679	11.5395	12.9404	11.0273	11.4491	15.4787	12.2321	10.2455	9.81255
ENST00000313334.13.nnic.46	1.12319	0.742305	0.485267	0	0.161256	0.129529	0.108249	0.120536	0.171149
ENST00000512805.6.nnic.26	497.011	517.792	565.902	667.016	643.249	642.202	631.957	813.133	787.058
ENST00000441448.7.nic.1	24.8974	20.2447	20.3003	19.0064	19.0282	19.4293	16.7786	13.5	14.6047
ENST00000274606.8.nic.4	80.308	79.2242	81.6865	76.8324	44.184	43.0682	42.8666	40.3794	40.3342
ENST00000430157.6.nic.4	392.274	361.705	352.223	346.149	254.945	238.332	264.344	258.549	266.365
ENST00000261600.11.nnic.2	0.935991	1.21468	1.69843	2.15166	1.77381	1.29529	1.94848	1.32589	1.48329
ENST00000683591.1.nnic.1	1.21679	0.87727	0.970533	0.717222	0.645022	0.388586	0.649493	0	0.228199
ENST00000223500.9.nnic.4	86.86	100.009	94.8696	109.556	84.1754	89.569	84.7589	100.165	94.075
ENST00000507754.9.nnic.3	156.685	125.652	121.074	89.4734	56.762	51.6171	51.6347	46.0446	51.8012
ENST00000228825.12.nnic.4	162.488	145.087	143.962	142.727	169.48	161.587	168.11	165.736	159.796
ENST00000573283.7.nnic.1	108.388	126.124	136.603	146.134	129.166	151.095	128.491	145.727	144.792
ENST00000389680.2.nnic.42	131.226	126.394	125.199	143.803	180.606	211.779	152.306	155.129	171.434
ENST00000362079.2.nnic.83	15.8182	13.2265	13.5066	12.4617	12.7392	13.7948	13.5311	14.1027	13.3496
ENST00000627981.1.nnic.5	81.5248	26.9929	30.5718	23.0407	105.784	10.4918	42.1088	26.1562	14.947
ENST00000660020.1.nnic.15	228.569	229.237	241.582	262.234	347.667	342.085	349.427	349.433	378.753
ENST00000367478.9.nnic.7	0.935991	0.809788	1.05141	0.98618	0.483767	1.55434	0.97424	0.843749	0.684597
ENST00000572008.5	107.265	95.6224	94.4652	104.266	119.813	112.496	127.842	122.826	136.349
ENST00000369535.5.nnic.5	2.05918	1.82202	1.61756	1.43444	2.25758	1.03623	1.40724	3.61607	2.05379
ENST00000460088.5.nnic.4	4.96075	4.92621	3.55862	2.33097	1.93507	2.00769	3.03097	2.41071	1.99674
ENST00000361624.2.nnic.220	2.62077	1.8895	2.66897	2.15166	2.74135	2.39628	2.38148	2.65178	1.99674
ENST00000253814.6.nnic.44	3.65037	2.49685	2.42633	1.16549	1.4513	1.61911	2.27323	0.723213	1.25509
ENST00000372017.4.nnic.4	232.126	229.98	235.516	230.676	66.5986	63.2747	75.4495	83.6517	78.8427
ENST00000426808.5.nnic.19	31.7301	30.8394	27.2558	22.2339	44.5065	45.9179	47.0883	27.7232	30.5216
ENST00000372017.4.nnic.29	0.748793	0.539858	0.647022	1.16549	0	0.259057	0.108249	0.361607	0.285249
ENST00000359614.9.nnic.3	0.374396	0.134965	0.161756	0.0896527	0.806278	0.323821	0.324747	0.361607	0.627547
ENST00000433866.7.nnic.10	32.2917	29.1524	28.7925	28.2406	22.2533	19.494	23.5983	22.2991	21.5648
ENST00000647441.1.nnic.11	2.05918	1.8895	2.50721	1.5241	1.4513	1.61911	2.05673	1.44643	1.08394
ENST00000361381.2.nnic.64	50.7307	52.7037	59.3643	63.6534	50.7955	48.7027	55.0987	66.2946	72.1679
ENST00000648006.3.nic.5	36.4101	36.1705	36.7994	33.5301	18.5444	22.6675	15.8043	16.3928	15.8598
ENST00000336097.7.nnic.11	437.389	436.543	454.209	461.801	332.993	346.359	323.989	351.723	314.686
ENST00000387347.2.nnic.87	31.5429	37.4527	37.5273	48.6814	37.4113	41.1901	38.8613	52.3124	60.5298
ENST00000392222.7.nnic.22	5.42875	5.93844	6.22759	5.1102	7.2565	7.44789	7.03618	6.02678	6.96007
ENST00000229270.8.nnic.21	136.561	146.572	165.314	169.175	126.747	133.026	117.558	135.12	118.892
cons_00268085	64.9578	64.3106	68.0991	12.7307	622.608	489.553	573.935	62.558	93.7897
ENST00000651545.1	548.865	515.632	497.964	491.835	658.568	588.06	680.344	604.847	673.757
ENST00000648268.1.nnic.41	0.561595	0.742305	1.21317	0.806874	0.645022	0.388586	0.432995	0.482142	0.399348
ENST00000361390.2.nnic.158	114.846	132.063	131.103	144.52	120.297	120.202	116.476	127.768	133.668
ENST00000387347.2.nnic.174	274.62	269.727	252.015	306.343	370.243	409.116	297.035	309.535	344.124
ENST00000462042.5.nnic.1	0.935991	1.1472	0.647022	0.806874	1.29004	1.68387	0.649493	1.08482	0.741646
ENST00000387347.2.nnic.94	30.7005	36.0355	36.7185	45.5436	36.4438	45.6588	35.0726	54.8437	60.7009
ENST00000564656.5.nnic.7	0.280797	0.269929	0.161756	0.179305	0.322511	0.129529	0	0	0.399348
ENST00000391857.9.nnic.1	89.1063	97.7819	89.6125	111.707	107.396	129.982	111.172	146.451	132.013
ENST00000439189.1.nnic.9	10.6703	8.43529	8.7348	6.90326	17.8994	16.3206	14.8301	8.07588	9.24206
ENST00000361453.3.nnic.42	2.24638	2.83426	2.1837	2.06201	0.645022	2.65533	1.84023	2.65178	1.71149
ENST00000262030.8.nnic.48	20.6854	29.8947	35.3436	35.7714	19.5119	20.595	17.9693	26.8794	23.2763
ENST00000355749.7	110.166	115.732	117.273	124.617	90.1419	89.6985	83.1351	92.6918	94.8166
ENST00000338005.7.nnic.2	0.655194	0.134965	0.566144	0.806874	0.322511	0.194293	0.757742	0.482142	0.399348
ENST00000382581.5.nic.3	19.2814	28.9499	32.8364	31.0198	13.7067	15.8025	13.7476	13.3794	11.5811
ENST00000407193.7.nnic.32	13.5719	12.6867	13.4257	14.0755	13.7067	16.8387	14.1806	16.5134	21.9641
ENST00000420826.7.nnic.8	710.136	749.728	793.168	901.279	831.918	918.228	803.423	988.994	970.53
ENST00000361789.2.nnic.54	2.24638	2.15943	2.10282	2.42062	2.09632	2.00769	2.16498	1.08482	1.76854
ENST00000361436.10.nnic.30	444.221	334.037	323.268	282.227	430.23	330.881	433.212	320.986	416.748
ENST00000501597.3.nnic.6	27.6117	24.2936	25.2339	20.7994	23.2208	23.7685	21.758	19.6473	24.075
ENST00000372360.9.nnic.24	239.052	233.624	227.833	250.938	214.147	236.325	227.539	244.687	240.35
ENST00000220876.12.nnic.54	11.0447	9.24508	8.81567	6.99291	5.48269	4.5335	6.27843	3.49553	4.10758
ENST00000469781.5	1.02959	0.269929	0.485267	0.179305	1.77381	3.10868	2.27323	0.482142	0.684597
ENST00000270625.7.nnic.8	651.731	622.052	596.635	614.39	893.034	849.059	916.976	857.128	820.774
ENST00000342503.8.nnic.58	1.21679	1.28216	1.37492	1.07583	0.806278	0.971464	1.73198	1.80803	1.0269
ENST00000358344.8.nnic.5	1.12319	1.07972	1.53668	0.627569	1.4513	2.00769	2.27323	1.20536	1.42624
ENST00000453061.7.nnic.5	0.280797	0.134965	0.0808778	0.0896527	0	0.0647643	0.216498	0.361607	0
ENST00000439602.7.nnic.19	114.846	107.499	105.384	128.293	127.069	145.59	136.177	151.875	138.06
ENST00000307961.11.nnic.3	392.555	445.451	487.127	577.363	421.2	484.501	432.887	520.473	525.371
ENST00000405140.7	3.36957	2.96922	2.26458	2.68958	0.645022	0.777171	0.865991	1.08482	1.14099
cons_00000510	34.8189	21.7293	25.8809	20.6201	50.7955	14.0538	27.387	22.058	19.9674
ENST00000609407.1.nnic.1	0.655194	0.674823	0.485267	0.627569	0.161256	0.582878	0.432995	0.120536	0.228199
ENST00000387347.2.nnic.54	58.125	61.4089	67.3712	75.0393	69.0174	79.66	65.9236	83.4106	93.4475
ENST00000387347.2.nnic.199	98.5599	104.395	102.553	112.962	96.1083	96.5635	93.2023	101.129	96.0147
ENST00000484616.2.nnic.5	12.5423	12.2143	11.4846	11.2066	16.4481	21.1779	19.593	18.2009	19.7963
ENST00000502762.4.nnic.2	18.439	16.8031	19.0063	18.3788	27.0909	33.4831	27.9282	25.433	28.8101
ENST00000372209.3.nic.5	23.6806	20.4471	17.0652	16.0478	27.4135	23.4447	26.954	21.2143	24.9878
ENST00000245812.8	72.7265	102.978	106.84	87.77	99.8172	107.832	115.826	86.0624	70
ENST00000518322.6.nnic.6	19.1878	19.2325	20.4621	23.3097	13.3842	17.9397	15.3713	17.3571	18.5412
ENST00000000233.10.nic.4	169.508	189.625	208.745	181.547	185.283	189.112	197.987	173.933	171.663
ENST00000434063.3.nnic.2	67.017	81.7211	90.0169	87.2321	78.6927	108.351	80.2124	86.0624	89.6251
ENST00000607778.2.nnic.2	51.1051	45.5506	52.0853	51.371	22.2533	27.3305	26.8457	27.241	26.357
ENST00000394767.3.nnic.2	3.55677	2.90174	3.23511	3.4068	2.09632	3.23821	4.11346	2.89285	3.82233
ENST00000389680.2	214.061	215.336	211.981	240	288.809	328.42	249.297	261.08	272.298
ENST00000257857.9.nnic.3	176.06	174.644	181.975	143.624	120.297	117.871	120.264	97.5133	90.595
ENST00000678038.1	0.0935991	0.0674823	0.485267	0.358611	0	0.194293	0.324747	0.361607	0.285249
ENST00000495531.1.nnic.1	1696.39	1671.6	1587.95	1592.95	2466.4	2285.27	2450.54	2237.02	2461.47
ENST00000626547.2.nnic.1	12.9167	12.7542	12.4552	8.24805	32.4124	32.8355	40.3768	23.866	19.454
ENST00000397901.8.nic.1	4.02476	7.89543	10.2715	15.9582	9.19157	11.7871	9.7424	12.2946	10.4971
ENST00000437366.2.nnic.46	1.59118	1.8895	1.86019	1.16549	1.61256	0.9067	1.19074	0.964284	0.798696
ENST00000336023.9	521.815	550.858	604.966	645.768	507.955	422.393	479.542	555.548	564.279
ENST00000324219.9.nnic.2	1.21679	1.34965	1.21317	0.896527	1.12879	1.16576	0.649493	0.964284	1.31214
ENST00000551150.5.nnic.1	85.2688	95.285	95.274	112.783	120.458	157.701	132.28	159.71	153.064
ENST00000379270.5.nic.1	32.8533	31.1093	39.1448	31.3784	30.1548	32.965	26.3045	24.5893	27.3839
cons_00504327	207.977	190.03	201.466	266.358	151.58	129.788	145.703	235.406	255.298
ENST00000456793.2.nnic.4	687.953	604.034	624.538	539.44	217.373	229.978	230.462	226.366	235.273
ENST00000287038.8.nnic.3	93.5991	93.8004	82.01	85.0804	127.231	126.161	119.399	111.495	116.21
ENST00000301071.12.nic.5	1050.18	1206.65	1341.44	1624.33	903.999	915.313	843.259	1313.48	1174.65
ENST00000468812.6.nnic.32	465.094	448.892	457.687	467.001	313.642	330.622	321.824	376.553	366.031
ENST00000319248.13.nnic.1	345.287	355.362	368.722	343.997	404.752	396.552	372.051	349.794	348.003
ENST00000368884.8.nnic.16	5.52235	5.12866	4.77179	5.02055	5.16018	4.72779	4.6547	4.70089	3.30888
ENST00000346199.3.nnic.47	198.056	206.428	181.004	210.325	59.1808	45.2702	67.1143	69.0669	70
ENST00000533642.1.nnic.2	76.4705	68.0896	65.1066	54.3295	37.8951	39.571	41.4593	29.6517	40.3342
ENST00000361739.1.nnic.10	239.988	242.329	269.404	252.821	201.731	176.224	192.358	240.951	239.152
ENST00000387342.1.nnic.1	181.208	178.491	169.762	204.408	245.592	271.88	206.214	194.062	247.254
ENST00000678814.1	3.08877	1.82202	2.42633	2.51028	4.83767	3.49727	3.13922	2.16964	2.79544
ENST00000274242.10.nnic.36	165.109	156.019	153.344	141.293	121.909	121.563	138.667	114.268	121.117
ENST00000666013.1.nnic.5	2.05918	2.63181	4.77179	2.95854	3.22511	3.88586	2.38148	2.53125	3.87938
ENST00000372969.8.nnic.5	558.974	478.719	476.693	402.989	306.386	315.92	314.463	292.781	294.833
ENST00000234875.9.nnic.50	122.896	98.9291	101.663	95.6594	127.392	122.728	127.192	105.589	117.579
ENST00000387416.2.nnic.8	26.9565	23.5513	25.3147	24.6545	22.092	16.5797	20.2425	20.3705	22.7058
ENST00000387347.2.nnic.151	23.587	22.7415	22.484	24.3855	24.3496	20.9189	25.8715	18.8035	22.8199
ENST00000410062.9.nic.11	13.1975	13.4965	16.2564	12.2824	9.19157	7.0593	9.63415	9.88392	8.89976
ENST00000314355.7.nic.1	38.6564	34.8209	35.6671	30.3026	41.4427	42.9387	39.5108	34.5937	31.9478
ENST00000619898.5.nnic.14	158.557	156.829	164.586	192.664	144.646	159.126	146.244	176.464	165.729
cons_00000119	0.187198	0.539858	0.485267	0.537916	0.161256	0.0647643	0	0.120536	0.456398
ENST00000229281.6.nnic.5	132.349	131.793	121.64	134.838	83.5304	90.4109	88.3311	98.9597	92.5917
ENST00000429711.7.nnic.1	243.264	296.72	288.653	345.163	388.949	440.591	399.005	492.267	422.681
ENST00000353703.9.nic.2	15.3503	15.1835	14.7198	14.0755	11.7717	12.1757	13.3146	14.2232	13.4067
ENST00000434267.5	1.21679	1.48461	1.61756	4.66194	0.322511	0.582878	0.541244	2.29018	1.14099
ENST00000386347.1.nnic.5	306.724	389.035	421.697	534.958	364.76	420.968	331.025	548.919	570.269
ENST00000372967.3.nic.2	53.5387	51.2191	46.1812	37.4748	25.6396	28.9496	30.6344	31.9419	28.0114
ENST00000631211.1.nnic.47	8.70472	7.22061	6.87461	6.81361	15.9643	10.6213	9.7424	5.06249	6.38957
ENST00000370963.9.nnic.11	16.0054	15.386	19.3298	18.3788	16.1256	17.2921	17.5363	19.0446	19.2828
ENST00000424573.1.nnic.3	85.7368	84.3529	82.3335	105.163	102.881	118.583	102.079	130.902	113.985
ENST00000583011.6.nnic.1	465.468	497.277	493.112	637.7	689.206	798.802	705.783	910.405	757.221
ENST00000682809.1.nnic.5	1.49759	1.48461	1.53668	1.7034	1.77381	1.16576	1.08249	1.56696	1.25509
ENST00000311672.10.nnic.6	668.391	626.911	606.583	557.55	727.908	702.368	726.025	696.454	717.115
ENST00000508488.2.nnic.3	429.526	377.833	377.295	334.494	454.418	451.018	471.424	427.299	452.633
ENST00000216146.9.nnic.71	209.943	204.336	219.907	198.043	260.75	202.777	239.122	239.022	272.013
ENST00000393780.3.nnic.131	5.33515	5.12866	4.93354	4.48264	5.8052	4.85732	5.52069	3.85714	3.53708
ENST00000438607.2.nnic.2	351.558	321.216	326.261	277.654	273.651	267.412	276.251	244.326	261.174
ENST00000344843.12.nnic.4	271.157	266.218	276.521	261.786	207.213	219.486	205.24	204.91	191.459
ENST00000301522.3.nnic.30	1.68478	1.95699	1.13229	0.98618	1.29004	1.10099	1.51548	1.08482	1.08394
ENST00000335895.12.nic.6	339.11	329.921	336.937	348.39	458.611	428.804	446.094	462.013	437.115
ENST00000400094.5.nnic.15	6.64554	5.87096	4.69091	3.67576	2.74135	3.36774	3.24747	2.65178	3.93643
ENST00000484616.2.nnic.1	123.083	128.014	117.354	120.942	229.467	230.755	223.75	213.348	211.084
ENST00000695999.1.nnic.1	135.251	127.677	131.75	115.921	110.621	107.962	116.368	97.6338	104.743
ENST00000296674.13.nnic.2	244.668	186.656	180.277	170.788	237.368	214.37	236.74	212.143	305.102
ENST00000343638.9	2.05918	1.95699	2.10282	1.43444	1.77381	2.39628	1.94848	2.29018	2.05379
ENST00000309318.8	14.4143	16.6681	12.1317	10.9376	29.9935	32.2526	29.9849	18.2009	14.5477
ENST00000621914.4.nnic.1	4.11836	5.93844	4.28652	2.51028	1.93507	1.68387	1.51548	1.44643	1.93969
ENST00000362034.7.nnic.3	244.387	220.87	242.31	201.001	186.411	207.764	188.137	165.134	165.216
cons_00502884	3.55677	4.52131	4.28652	6.90326	2.41883	4.14491	4.4382	6.62946	4.84923
ENST00000222256.9.nnic.53	0.748793	0.87727	1.86019	0.806874	0.806278	1.74864	2.05673	0.723213	0.627547
ENST00000468812.6.nic.6	944.883	908.987	931.065	977.663	769.189	725.813	759.149	863.999	831.215
ENST00000525634.6.nnic.7	76.7513	82.8008	71.2533	99.6938	61.1159	97.7293	73.068	110.652	78.5575
ENST00000265044.7.nnic.14	2.33998	3.50908	2.42633	2.95854	0.645022	1.61911	2.05673	1.80803	2.11084
ENST00000302907.9.nnic.36	23.587	28.545	24.7486	22.4132	30.1548	31.605	38.7531	23.2634	21.2795
ENST00000355151.9.nic.2	162.862	136.044	148.168	99.7835	71.275	68.3911	70.903	55.9285	54.3684
ENST00000481437.5.nnic.1	1.68478	1.75454	1.29404	1.16549	1.29004	1.61911	1.94848	1.44643	1.36919
ENST00000295491.9.nnic.8	24.523	18.6251	20.7047	17.3926	14.513	15.4787	13.7476	13.9821	13.1785
ENST00000273550.12.nnic.84	4.96075	6.81571	6.30846	6.45499	8.22404	8.67841	8.01042	6.99106	7.01712
ENST00000296755.12.nnic.67	56.2531	50.4768	49.9824	47.3366	68.6949	54.9849	67.2225	59.3035	53.6267
ENST00000264956.11.nnic.9	0.280797	0	0	0.179305	0	0.129529	0	0	0.0570497
ENST00000340913.11.nnic.19	3.36957	3.37412	4.3674	3.49646	4.3539	5.05161	4.22171	6.38838	4.84923
ENST00000503823.5	0.187198	0	0.161756	0.268958	0	0.129529	0.108249	0	0.342298
ENST00000387347.2.nnic.45	105.767	139.283	161.675	214.27	133.52	162.688	128.383	222.991	202.07
ENST00000665449.1.nnic.2	0.467996	0.539858	1.29404	0.358611	0.806278	0.518114	0.324747	0.482142	0.228199
ENST00000362079.2.nnic.132	14.0399	14.5087	12.8596	13.4479	14.6743	14.1834	11.9074	12.6562	13.749
ENST00000643754.2.nnic.1	6.36474	6.61327	6.47022	5.28951	8.06278	7.2536	9.0929	6.02678	7.13122
ENST00000274065.9.nnic.72	169.414	200.49	185.048	226.194	215.921	252.84	231.003	266.143	265.852
ENST00000521796.1.nnic.1	2.62077	1.82202	2.10282	2.24132	0.806278	0.129529	0.216498	0.843749	0.399348
cons_00000593	33.9765	21.9992	24.5868	19.1857	53.0531	14.1186	27.0622	22.9018	19.5681
ENST00000429711.7.nnic.7	1063.75	1012.5	1003.77	1062.56	1387.77	1331.42	1386.45	1400.02	1475.88
ENST00000361381.2.nnic.170	3.18237	3.64404	4.12477	2.77923	4.67641	4.5335	4.76295	3.61607	4.27873
ENST00000408778.1.nnic.2	58.593	57.8323	67.6138	47.6056	26.1234	14.1834	26.088	24.2276	29.6088
ENST00000394077.8.nnic.47	46.9868	46.4278	41.7329	43.4816	52.7306	52.3295	57.2637	50.7455	57.6202
ENST00000495461.6.nnic.6	19.5622	17.8153	18.4401	13.8065	14.9968	14.2481	17.1033	18.0803	15.0611
ENST00000656104.1.nic.1	0.374396	0.607341	0.0808778	0.448264	0.322511	0.0647643	0	0.241071	0.114099
ENST00000506974.5.nic.6	17.5966	19.2999	19.0063	13.7169	30.9611	27.1362	25.0055	20.1294	18.37
ENST00000512805.6.nnic.98	16.6606	16.8031	20.8665	22.5028	22.2533	20.595	20.892	24.3482	25.9576
ENST00000387347.2.nnic.84	156.778	201.705	218.855	272.992	186.734	198.956	166.054	254.571	266.194
ENST00000463154.5.nnic.1	0.374396	0.269929	0.404389	0.179305	0.322511	0.129529	0	0	0.114099
ENST00000361453.3.nnic.18	42.7748	47.9799	49.2545	55.8536	37.8951	34.3251	40.0521	49.299	50.1467
ENST00000342480.7.nnic.2	1.12319	1.68706	1.05141	1.16549	0.645022	0.712407	2.05673	0.843749	0.684597
ENST00000369817.7.nnic.1	1303.84	1257.4	1277.06	1433.28	1688.02	1530.38	1609.23	1921.58	1868.95
ENST00000314595.6.nnic.1	3.08877	4.38635	3.39687	4.75159	2.41883	2.00769	2.81447	2.53125	3.99348
ENST00000462885.1.nnic.1	269.378	274.113	286.469	303.923	457.805	421.227	452.264	427.299	417.661
ENST00000378482.7.nnic.7	7.39433	9.38004	9.13919	11.8342	8.22404	8.93747	7.68567	11.2098	10.0978
ENST00000247665.12.nic.4	414.082	390.115	389.993	309.123	377.016	382.563	394.134	307.607	317.824
ENST00000699926.1	136.093	119.714	111.207	107.314	88.2068	92.6129	100.455	96.549	86.8297
ENST00000646312.1.nnic.1	13.5719	17.208	21.9179	22.4132	10.9654	11.0099	9.41765	12.8973	14.0913
ENST00000287022.10.nnic.14	412.866	372.367	348.179	296.123	152.87	161.328	166.812	132.83	147.873
ENST00000688199.1.nic.1	1.31039	0.944752	1.37492	1.25514	2.09632	2.00769	2.38148	2.77232	2.16789
ENST00000273550.12.nnic.128	149.197	192.257	188.526	227.628	175.124	210.613	200.152	229.259	209.772
ENST00000455785.7.nnic.32	394.146	390.048	394.036	348.301	388.787	334.702	391.428	358.955	335.909
ENST00000249786.9.nnic.7	57.1891	51.354	49.5781	48.2332	27.736	26.2943	29.1189	25.433	30.6928
ENST00000391857.9.nnic.31	145.64	143.197	131.588	167.471	155.45	181.016	167.136	218.049	214.906
ENST00000215565.3.nic.1	105.861	145.222	142.183	91.2665	131.262	118.324	145.595	74.0088	69.3154
ENST00000529384.5.nnic.1	14.3207	11.2021	11.242	9.14458	10.8041	9.32605	8.65991	7.95535	9.9837
ENST00000362079.2.nnic.120	31.4493	33.3363	34.7774	31.2888	29.5098	26.7476	26.7375	26.8794	30.4075
ENST00000602890.1.nnic.3	328.065	363.865	362.979	411.147	425.876	477.96	435.485	496.607	425.306
ENST00000330899.5.nic.1	87.796	92.9906	86.7818	86.8735	81.9178	84.2583	79.6712	88.5936	83.6919
ENST00000373335.4.nnic.7	760.212	715.717	700.806	627.748	379.596	379.648	381.144	359.678	381.206
ENST00000258648.7.nnic.19	0.748793	0.809788	0.485267	0.98618	0.645022	0.841935	0.216498	0.843749	0.570497
ENST00000435310.5.nnic.1	32.6661	37.9925	41.8138	43.3023	30.7998	33.0298	30.2014	39.4151	36.3407
ENST00000259632.12.nic.2	220.145	255.825	263.176	221.621	218.018	202.518	225.699	178.634	158.427
ENST00000484897.4.nnic.1	4.39916	3.98146	3.07335	3.04819	3.54762	3.36774	4.4382	1.92857	2.39609
ENST00000403490.3.nic.40	6.64554	7.6255	10.4332	7.79979	6.61148	8.8727	5.62894	8.67856	7.81581
ENST00000648268.1.nnic.5	39.4988	39.9495	37.1229	26.8958	31.2836	28.1077	27.1705	17.5982	24.0179
ENST00000435844.3.nnic.3	16.6606	15.5884	13.5066	15.0617	13.5455	13.8596	11.5826	14.2232	12.665
ENST00000256707.8.nnic.1	34.4445	30.0971	27.094	25.7303	26.9297	33.4184	32.4747	21.0937	24.9307
ENST00000394303.8	2.80797	3.50908	3.07335	2.15166	2.09632	2.52581	2.92272	2.16964	1.36919
ENST00000370321.8.nnic.91	13.2911	15.8583	16.9034	24.2959	19.5119	26.4238	20.3508	31.8214	24.8166
ENST00000286428.7.nnic.29	2.99517	4.85873	4.28652	5.46882	4.83767	5.56973	4.8712	5.78571	4.05053
ENST00000623664.1.nnic.33	2.62077	2.83426	2.99248	2.95854	5.48269	2.78486	4.22171	4.45982	3.25183
ENST00000396774.6.nnic.2	11.2319	8.50277	8.7348	8.42735	8.06278	10.427	8.87641	8.7991	7.92991
ENST00000267884.11.nnic.2	184.297	150.823	158.197	137.886	161.417	158.478	160.425	152.839	144.222
ENST00000411630.7	130.009	131.456	131.184	127.755	194.152	183.477	176.337	183.335	183.301
ENST00000518547.6.nnic.2	1.31039	1.55209	1.86019	1.7034	1.12879	2.13722	1.51548	2.0491	1.65444
ENST00000569022.1.nic.1	1.40399	1.1472	1.21317	1.16549	0.161256	0.971464	0.108249	0.361607	0.399348
ENST00000548577.5.nnic.4	1049.43	967.156	1006.77	916.52	675.338	632.941	663.457	681.99	681.117
ENST00000402744.9	3.36957	2.90174	3.39687	3.67576	3.87013	1.94293	4.00521	4.09821	3.48003
ENST00000313115.11.nic.12	306.35	281.604	280.969	262.772	316.867	309.573	330.917	300.857	317.368
ENST00000262584.7.nnic.63	3.55677	2.49685	3.15423	1.97236	2.74135	2.7201	3.13922	3.97767	3.30888
ENST00000445439.7.nic.1	4.02476	4.25139	5.8232	4.66194	3.38637	3.30298	4.32995	3.25446	3.99348
ENST00000635795.1.nnic.6	1.21679	2.15943	2.9116	1.5241	1.29004	1.10099	0.97424	1.20536	1.54034
ENST00000652027.2.nic.1	22.4638	23.0789	27.9028	23.5787	20.6407	17.7454	20.3508	22.1785	18.5412
ENST00000597609.1.nnic.7	15.2567	15.7909	13.3448	9.14458	15.3193	11.8519	10.6084	7.35267	7.64466
ENST00000533173.1.nnic.1	0.748793	0.337412	0.404389	0	0.322511	1.8134	0.757742	0.602678	0.798696
ENST00000246747.9.nnic.29	24.8038	22.944	24.9103	30.6612	20.6407	22.3437	19.4848	20.6116	22.2494
ENST00000361567.2.nnic.131	7.48793	6.27585	6.22759	8.42735	6.93399	6.08784	5.30419	10.9687	9.69845
ENST00000572954.1.nnic.1	93.1311	78.7518	72.0621	70.467	53.6981	57.705	54.2327	49.7812	43.7001
ENST00000533239.1.nnic.1	1.02959	0.404894	0.808778	0.896527	0.967534	0.194293	1.19074	0.964284	0.513448
ENST00000387347.2.nnic.219	96.9687	105.07	104.898	111.438	104.977	101.939	97.5322	107.518	108.452
ENST00000330964.10	112.038	113.235	107.325	73.5152	105.461	114.503	101.97	62.0758	61.956
ENST00000339399.5.nnic.30	6.17754	5.53355	5.01442	3.49646	16.7706	22.6675	21.1085	7.23213	5.76202
ENST00000249289.5.nnic.22	24.991	22.2017	15.3668	21.0684	14.513	11.528	18.1858	11.933	15.3464
ENST00000526148.6	11.0447	12.8216	15.4477	14.703	10.6429	12.9529	12.8816	13.9821	10.7824
ENST00000361739.1.nnic.14	52.3219	48.5198	51.9235	64.012	39.1851	39.571	36.1551	60.2678	58.2478
ENST00000396060.7.nic.2	346.317	341.865	341.466	342.473	302.838	319.029	292.921	304.111	291.524
ENST00000337526.11.nnic.2	5.89674	4.45383	5.25705	4.57229	4.67641	4.08015	6.49493	3.7366	3.65118
ENST00000286953.8.nnic.13	100.151	87.6595	89.3699	75.0393	57.5682	53.56	59.3204	57.1339	50.2608
ENST00000243776.11.nic.7	3.18237	3.64404	4.93354	1.79305	1.12879	2.46104	1.94848	2.0491	1.54034
ENST00000429182.6.nnic.2	0.467996	0.202447	0.323511	0.358611	0.483767	0.388586	0.541244	0.241071	0.342298
ENST00000403633.6.nic.2	34.4445	30.7044	29.763	24.4752	36.4438	31.4107	34.3149	23.625	27.4409
ENST00000591899.8.nnic.15	109.885	112.291	106.435	84.2735	74.1776	68.9739	75.5577	58.0981	50.0897
ENST00000482052.6.nnic.1	0.467996	0.472376	0.404389	0.358611	0.161256	0.45335	0.108249	0.241071	0.570497
ENST00000225308.12.nnic.19	0.280797	0.0674823	0.161756	0.0896527	0.645022	0.323821	0.108249	0.602678	0.171149
ENST00000338639.10.nnic.27	35.0997	36.3055	35.5862	41.0609	25.9622	32.3174	27.387	28.2053	27.555
ENST00000314138.11.nnic.32	135.999	133.547	125.361	132.865	161.094	157.571	155.554	164.652	167.669
ENST00000360184.10	3.27597	2.56433	2.83072	2.42062	3.87013	2.52581	3.35571	3.7366	4.27873
ENST00000623664.1.nnic.81	5.70955	2.2944	2.1837	1.5241	5.32143	2.20198	4.6547	1.32589	1.42624
ENST00000322723.9.nnic.10	1.87198	2.15943	2.34545	1.43444	1.77381	2.52581	3.24747	0.964284	0.798696
ENST00000521861.6.nic.7	42.026	48.7897	47.637	50.1159	64.8248	60.8784	65.9236	69.9106	83.9201
ENST00000620528.5.nnic.47	0.280797	0.202447	0.404389	0.268958	0.483767	0.259057	0	0.361607	0.399348
ENST00000491306.6.nnic.55	171.942	168.841	165.395	167.382	188.669	198.373	187.92	189.602	192.999
ENST00000343986.9.nnic.31	317.582	305.56	303.696	321.764	417.329	389.363	422.062	446.705	461.076
ENST00000379618.6.nic.8	97.0623	83.948	85.2451	74.3221	37.5726	45.3997	41.1346	40.0178	41.0188
ENST00000553514.5.nic.13	55.9723	55.133	42.8652	45.5436	26.9297	34.0012	26.8457	26.8794	20.8231
ENST00000230050.4.nnic.30	5.70955	5.60103	5.17618	3.94472	8.38529	8.74318	6.81968	6.02678	4.96333
ENST00000362079.2.nnic.121	16.3798	15.9933	20.8665	17.8409	15.6418	15.932	14.7218	17.4777	18.313
ENST00000586686.6.nnic.1	21.9022	20.1097	21.1091	18.2892	19.0282	21.6313	21.6498	17.4777	17.7995
ENST00000346199.3	27.5181	28.0052	31.1379	35.8611	10.4816	7.0593	11.3661	11.3303	9.01386
ENST00000647841.1.nnic.31	28.5477	27.5328	25.3956	27.2544	35.1537	33.5479	38.8613	34.1116	36.9682
ENST00000330133.5.nnic.1	75.2537	71.5312	72.3047	55.9433	74.1776	80.6315	69.8205	55.6874	58.8183
ENST00000378720.8.nnic.5	73.6625	84.3529	87.2671	76.2048	57.2457	59.5184	57.9131	55.3258	61.956
ENST00000287038.8.nnic.34	554.013	566.244	523.198	601.211	823.532	895.236	846.398	892.445	852.38
ENST00000247970.9.nnic.23	1.12319	0.674823	0.404389	0.537916	1.61256	1.03623	0.649493	0.482142	0.285249
ENST00000591899.8.nnic.2	306.911	316.964	311.945	286.978	192.862	210.419	209.678	176.826	161.793
ENST00000294189.11.nic.41	35.9421	34.8884	30.4909	28.2406	50.7955	45.4645	50.9852	44.3571	51.6871
ENST00000543796.6.nnic.32	54.1003	50.2068	55.7248	56.2122	48.8604	52.1352	45.8975	52.433	52.9421
ENST00000600100.6.nic.1	7.48793	9.31256	8.08778	9.32388	9.03031	6.41166	6.81968	7.59374	5.41972
ENST00000598742.6.nnic.83	59.997	41.839	44.8872	40.0748	71.4362	53.9486	64.6246	49.5401	62.0131
ENST00000391857.9.nnic.18	12.4487	13.294	11.4038	11.9238	13.223	15.4139	14.1806	17.9598	17.9136
ENST00000476781.6.nnic.1	42.494	41.5691	44.321	43.123	30.1548	35.0375	36.0469	35.7991	32.9747
ENST00000529639.6.nnic.12	742.709	630.892	584.503	490.042	705.332	612.022	723.535	518.906	600.905
ENST00000582965.3.nic.2	119.432	111.211	99.5605	107.583	214.792	198.697	202.967	191.893	233.447
ENST00000223641.5.nnic.2	436.453	420.01	422.667	395.906	348.796	342.344	353.324	323.638	307.954
ENST00000373715.11.nnic.22	19.9366	19.2325	18.2784	20.5305	12.9004	15.8025	12.7734	11.5714	13.3496
ENST00000371703.8.nic.6	32.6661	31.3118	28.7116	25.2821	20.157	21.2427	20.026	17.9598	17.4002
ENST00000253788.12.nnic.2	22.8382	22.8765	21.0282	14.2548	17.7381	18.3931	21.4333	17.7187	19.2258
ENST00000040584.6.nnic.31	2.71437	2.2944	3.47774	1.16549	1.12879	1.29529	2.05673	0.843749	0.741646
ENST00000386347.1.nnic.30	68.7953	68.2921	65.0257	65.5361	67.4048	62.4975	67.7638	65.3303	65.1508
ENST00000550697.6.nnic.1	356.613	329.246	303.777	213.553	141.421	134.58	140.94	105.951	123.798
ENST00000341423.10.nnic.38	20.9662	23.1464	23.6163	21.696	17.5769	21.696	21.8663	21.8169	22.3635
ENST00000422514.7.nic.32	776.405	645.401	646.051	645.948	816.437	744.53	796.279	752.383	881.989
ENST00000530705.6.nnic.11	14.7887	14.3062	19.2489	23.9373	19.9957	30.2449	19.8095	36.1607	26.1858
ENST00000246747.9.nnic.4	21.5278	19.9748	17.0652	16.5858	12.4167	15.9968	17.3198	15.308	15.8598
ENST00000439602.7.nnic.35	100.151	83.7455	87.1053	80.2392	105.139	105.242	108.79	96.0668	103.659
ENST00000471880.5.nnic.3	0.935991	1.55209	1.05141	0.896527	1.12879	1.16576	1.19074	0.723213	0.456398
ENST00000343262.9.nic.14	508.618	609.703	693.041	784.372	764.835	944.716	722.236	960.548	962.429
ENST00000347512.8.nnic.13	245.042	223.231	211.495	189.167	251.075	220.134	240.312	214.794	222.209
ENST00000526793.5	3.93116	2.96922	3.47774	2.86889	1.77381	1.94293	2.27323	2.16964	1.59739
ENST00000301071.12.nnic.20	327.878	412.722	441.593	616.811	265.588	336.839	255.792	509.263	393.016
ENST00000305586.11	1.77838	0.87727	1.61756	2.06201	1.4513	1.48958	1.62373	1.6875	1.48329
ENST00000529689.6	32.1981	35.3607	34.4539	32.275	29.026	33.0298	27.1705	28.9285	28.8101
ENST00000374791.7	2.52718	4.1839	3.80125	7.97909	4.19265	2.46104	4.11346	5.4241	5.59087
ENST00000286953.8.nic.10	452.271	427.973	432.696	395.906	411.041	414.232	416.866	397.406	413.04
ENST00000596657.1.nic.2	9.82791	13.159	13.5066	9.50319	9.99785	10.5566	9.85065	6.14731	6.33252
ENST00000591337.7	2.05918	1.95699	1.94107	1.34479	1.61256	1.74864	1.19074	0.964284	1.42624
cons_00000507	16.6606	7.22061	7.35988	6.09638	21.6083	6.92978	12.1239	6.62946	4.84923
ENST00000425660.5.nnic.10	67.9529	66.0652	58.5555	34.2473	80.4665	56.2801	83.7846	36.0401	42.0456
ENST00000491631.5	11.2319	12.3493	13.0213	10.6687	7.90152	6.99454	9.20115	6.14731	7.13122
ENST00000394349.9.nnic.24	0.561595	0.337412	0.485267	0.0896527	0.161256	0.0647643	0.108249	0.120536	0.570497
ENST00000592588.7.nnic.7	75.6281	62.5561	63.0846	57.1984	68.5336	70.5283	75.666	57.9776	60.5298
ENST00000316084.10.nnic.22	22.5574	22.4716	22.8075	27.0751	25.6396	31.9935	29.9849	35.0758	31.8337
ENST00000544855.5.nnic.4	67.6722	70.654	68.6652	65.4465	41.7652	53.3658	44.7068	51.2276	45.0122
ENST00000366815.10.nnic.39	904.261	947.384	1031.51	1126.4	966.889	990.699	958.868	1159.31	1103.06
ENST00000526761.5.nnic.6	0.0935991	0.0674823	0.0808778	0	0.161256	0	0	0.120536	0
ENST00000600659.3.nnic.17	556.727	469.407	460.033	429.705	421.845	388.715	417.083	373.66	428.101
ENST00000311083.10.nnic.1	325.912	340.921	367.751	520.075	246.721	232.309	244.209	390.174	379.324
ENST00000233630.11.nic.11	8.42392	8.63773	10.3524	8.78597	11.7717	9.7794	11.2579	11.6919	9.81255
ENST00000374550.8.nnic.2	387.687	378.441	379.155	399.851	519.404	509.436	514.615	501.187	537.408
ENST00000468715.1.nnic.24	19.9366	18.895	21.0282	18.8271	24.1883	29.0144	23.3818	29.5312	24.2461
ENST00000610973.1.nnic.12	241.579	261.966	261.882	326.336	583.584	591.039	598.4	717.91	753.855
ENST00000300413.10.nnic.1	43.8044	42.0415	39.1448	40.1644	47.8929	50.6457	48.6037	39.2946	41.1329
ENST00000508657.5.nnic.1	1.31039	1.21468	1.37492	1.5241	2.41883	2.65533	2.27323	1.32589	1.42624
ENST00000367287.5.nic.19	88.1704	84.2854	87.7524	84.3632	77.7252	71.694	72.3102	81.482	77.1312
ENST00000434671.2.nnic.2	0.561595	0.337412	0.404389	0.358611	0.322511	0.518114	0.649493	0.602678	0.969845
ENST00000291295.14.nnic.66	3.93116	3.77901	3.72038	2.95854	1.4513	1.68387	1.73198	2.0491	1.93969
ENST00000623936.2.nnic.2	629.641	569.956	572.048	510.662	508.439	498.426	482.79	461.049	491.826
ENST00000371095.7.nnic.10	251.969	207.778	200.011	81.2254	202.215	146.497	199.394	73.0445	76.5037
ENST00000602520.7.nic.1	172.035	152.038	143.396	124.797	207.052	222.077	212.168	163.928	188.093
ENST00000296684.10.nnic.1	541.284	498.627	495.861	428.63	402.333	405.813	410.155	360.522	355.705
ENST00000270142.11.nnic.34	7.58153	7.49054	6.87461	7.79979	6.77274	7.57742	6.38668	5.78571	5.99022
ENST00000258383.4.nic.7	13.2911	17.208	16.5799	16.6754	21.2857	18.1988	19.0518	20.25	23.1051
ENST00000258424.3.nic.11	71.6969	58.0348	52.7323	40.523	43.539	42.3558	42.7583	29.6517	32.176
ENST00000361739.1.nnic.13	185.981	167.086	195.482	224.132	145.775	127.586	138.559	206.839	205.493
ENST00000216225.9.nnic.9	10.8575	8.50277	7.35988	4.39298	7.90152	13.73	7.57742	4.21874	3.99348
ENST00000425660.5.nnic.13	26.3949	32.7289	35.4245	31.1991	39.5076	33.6774	37.2376	32.7857	29.0954
ENST00000583011.6.nnic.7	120.556	115.462	106.84	150.079	149.484	164.113	154.904	190.808	188.72
ENST00000449223.3.nnic.1	135.344	112.56	142.183	139.41	89.3356	100.385	92.228	112.46	104.686
ENST00000396865.7.nnic.16	0.0935991	0	0	0.0896527	0	0.129529	0	0	0.0570497
ENST00000299299.4.nnic.6	47.4547	44.6058	42.6226	37.4748	20.4795	24.0923	24.4642	19.0446	16.7156
ENST00000311381.8.nnic.15	33.9765	22.7415	23.3737	8.78597	1.29004	1.87816	1.40724	0.723213	1.93969
ENST00000376281.8.nnic.2	35.0061	36.5754	37.2846	36.9369	41.6039	47.6665	40.9181	34.8348	34.6292
ENST00000473257.3.nnic.1	11.1383	10.9996	10.9185	3.4068	11.1266	7.0593	14.3971	3.49553	4.73513
ENST00000304877.17	7.11353	6.20837	6.30846	5.46882	0.645022	0.9067	0.757742	0.723213	0.627547
ENST00000386347.1.nnic.13	67.7658	72.0036	68.6652	74.9497	74.3388	64.829	66.8978	68.1026	68.5167
ENST00000615234.5.nnic.6	11.1383	21.5269	20.4621	10.848	16.4481	11.7223	12.3404	7.1116	4.90628
ENST00000328619.10.nic.1	158.931	144.412	137.169	115.473	104.655	93.4548	108.465	92.0892	97.4409
ENST00000495013.5.nnic.3	2.05918	3.77901	3.80125	2.51028	2.58009	4.46873	3.78871	2.16964	2.85249
ENST00000495392.1.nnic.17	46.3316	42.2439	39.2257	38.8196	35.7987	39.7653	39.6191	38.8124	40.106
ENST00000442189.6.nnic.3	2.99517	3.10419	2.1837	1.43444	6.12771	5.63449	5.62894	1.56696	2.68134
ENST00000426013.7	87.2344	91.506	108.7	111.349	147.065	115.021	119.074	120.536	144.735
ENST00000491306.6.nnic.27	535.48	532.503	507.912	499.366	625.027	620.895	638.885	578.45	626.634
ENST00000534837.6.nnic.3	24.991	24.3611	20.0577	12.1031	21.1245	15.1548	16.6703	13.5	12.608
ENST00000307839.10.nnic.23	41.09	40.4219	42.1373	46.7987	43.539	47.2779	42.3253	49.058	57.5061
ENST00000234875.9.nnic.54	68.1401	63.2309	65.1066	62.5776	78.6927	78.8181	82.9186	75.3347	81.1247
ENST00000345795.6	1.31039	2.36188	1.61756	1.7034	2.09632	1.74864	1.40724	1.80803	1.71149
ENST00000304312.5.nnic.4	198.617	175.049	159.248	146.582	108.686	104.594	109.223	104.504	96.0717
ENST00000370089.6.nnic.16	101.836	103.45	96.4063	82.3012	67.0823	67.9377	74.367	62.1963	59.1606
ENST00000396651.8.nic.43	608.394	591.887	577.872	597.715	771.608	732.16	782.748	782.517	818.778
cons_00000346	95.4711	103.99	92.4433	47.8745	73.3713	44.1045	54.9904	27.3616	30.6928
ENST00000380394.9.nnic.6	49.9819	50.6792	54.7542	57.3777	59.0195	63.4042	63.2173	64.8481	69.7718
ENST00000590146.1.nnic.1	5.89674	6.61327	6.47022	8.3377	8.22404	6.86501	6.92793	7.95535	5.41972
ENST00000361891.9.nnic.6	52.3219	66.8075	70.2828	85.8873	69.8237	86.8489	68.9545	101.25	80.3831
ENST00000196551.8.nnic.51	97.3431	100.481	105.06	110.452	137.229	146.367	135.636	129.455	134.01
ENST00000380872.9	54.3811	50.1394	52.247	56.4812	64.1797	53.8191	59.6451	63.0401	59.0465
ENST00000429711.7.nnic.8	368.219	366.766	361.847	404.872	485.702	503.283	515.048	526.258	534.042
ENST00000393780.3.nnic.33	123.457	120.591	119.537	118.79	126.424	112.172	127.192	125.478	123.227
ENST00000618911.4.nnic.3	195.061	186.993	202.68	191.857	185.121	174.928	182.075	205.513	184.099
ENST00000387347.2.nnic.230	82.5544	102.236	107.487	170.071	89.4969	104.53	84.6506	138.013	121.573
ENST00000361390.2.nnic.133	249.161	336.872	383.441	519.448	302.838	327.513	273.22	465.388	449.324
ENST00000284727.9.nnic.1	660.622	650.192	663.198	673.202	556.977	562.542	544.492	616.178	583.961
ENST00000354618.10.nnic.30	13.1975	12.5517	12.2125	9.05492	13.5455	11.2042	9.85065	7.59374	8.78566
ENST00000387347.2.nnic.194	103.146	104.935	110.803	124.707	104.332	103.947	92.228	107.879	102.347
ENST00000398514.7.nnic.7	42.494	39.0048	38.4169	32.5439	44.5065	42.9387	51.0935	39.4151	37.7669
ENST00000389680.2.nnic.22	134.408	130.241	118.162	148.644	161.739	210.484	138.126	152.116	174.287
ENST00000538924.7	4.96075	4.45383	2.99248	5.55847	4.3539	3.75633	2.81447	3.85714	4.27873
ENST00000307839.10.nnic.3	251.22	257.243	260.912	289.22	288.325	276.802	286.102	324	327.58
ENST00000265109.8.nnic.3	1.21679	0.607341	0.7279	0.268958	0.322511	0.323821	0.541244	0.241071	0.0570497
ENST00000237500.10.nnic.29	3.27597	3.10419	2.1837	3.31715	2.58009	3.69156	1.51548	3.375	2.96659
ENST00000311487.9.nic.6	2.24638	5.53355	6.47022	3.94472	11.1266	6.21737	12.0156	6.62946	4.05053
ENST00000392481.6.nic.2	5.52235	5.87096	5.58056	6.27569	7.09525	6.47643	5.84544	6.62946	6.27547
ENST00000361575.4.nic.7	297.177	329.381	270.536	478.118	345.571	527.375	370.752	641.008	406.593
ENST00000323345.11.nic.2	137.403	138.879	133.125	127.576	193.507	161.133	200.477	158.866	200.302
ENST00000329251.5.nic.1	345.1	380.128	417.248	472.38	552.462	521.417	529.77	621.722	645.289
ENST00000247665.12.nnic.3	422.694	379.52	399.051	300.337	366.695	393.119	380.17	305.799	324.613
ENST00000361390.2.nnic.146	225.574	283.966	325.129	434.547	253.978	270.585	232.41	381.736	384.572
ENST00000588667.5.nic.1	0.374396	0.269929	0.404389	0.358611	0.161256	0.582878	0.865991	0.602678	0.456398
ENST00000367889.8.nic.22	234.279	195.159	185.534	157.251	138.035	124.153	128.6	114.629	135.607
ENST00000698740.1.nic.1	1.96558	1.8895	1.61756	2.33097	2.41883	2.59057	1.73198	1.56696	1.14099
ENST00000368892.9.nnic.4	5.80314	6.54578	6.06583	5.02055	7.57901	6.86501	8.44341	5.90624	4.96333
ENST00000221801.8.nnic.23	0.374396	0.404894	0.7279	0.448264	0.645022	1.29529	0.97424	0.361607	0.342298
cons_00000591	65.9874	27.1279	32.2702	21.3373	103.687	30.763	44.5985	23.866	19.1687
ENST00000284440.9.nnic.32	241.298	215.808	215.863	173.209	263.653	205.95	237.715	182.491	228.655
ENST00000400181.9.nnic.4	17.7838	17.6129	17.7122	16.7651	25.6396	22.7323	25.5467	18.0803	20.9372
ENST00000598742.6.nnic.34	19.843	21.1894	19.4915	22.0546	26.4459	30.1154	23.49	27.9642	30.1223
ENST00000341394.9.nnic.9	6.55194	5.12866	4.93354	3.85507	6.45022	8.61365	5.84544	3.61607	3.87938
ENST00000300811.8.nnic.3	16.7542	16.4657	13.6683	10.3101	16.9318	21.8256	23.49	7.95535	10.3831
ENST00000434550.2.nnic.5	0.0935991	0.0674823	0.161756	0.179305	0	0.129529	0.108249	0	0.114099
ENST00000302386.10.nnic.22	77.3129	72.8809	72.5473	74.5014	53.3756	46.5007	46.3305	48.6964	50.7172
ENST00000264258.8.nnic.9	186.637	171.338	152.859	163.437	197.377	167.221	205.023	166.339	191.459
ENST00000520286.5.nnic.1	10.3895	12.6192	12.1317	12.7307	9.83659	11.3337	10.2836	10.4866	11.2388
ENST00000497136.6	0.374396	0.134965	0.0808778	0.448264	0	0.194293	0	0.361607	0.285249
cons_00000557	101.181	60.4641	66.5624	54.9571	131.907	31.6697	71.4443	62.6785	54.8248
ENST00000628346.2.nnic.3	0.467996	0.202447	0.0808778	0.179305	0	0.194293	0.108249	0.241071	0.0570497
ENST00000565108.5.nic.1	4.58636	3.23915	2.02194	1.07583	2.41883	2.39628	0.97424	0.964284	0.399348
ENST00000273359.8.nnic.3	0.187198	0.472376	0.647022	0.179305	0.806278	0.194293	0.108249	0.241071	0.114099
ENST00000245458.11.nnic.5	243.358	258.997	201.547	259.993	241.4	264.886	246.699	285.79	260.375
ENST00000323345.11.nnic.53	200.77	203.864	210.282	220.366	237.529	253.358	260.014	273.375	288.329
ENST00000387347.2.nnic.59	75.6281	76.7949	76.6721	91.894	65.7923	67.7434	70.903	82.2053	72.0538
ENST00000291295.14.nnic.48	9.73431	9.85242	10.3524	8.78597	4.67641	3.30298	2.92272	3.375	2.96659
ENST00000412806.1	0.374396	0.0674823	0.0808778	0.0896527	0	0.0647643	0.324747	0.241071	0.171149
ENST00000370151.9.nic.3	20.4046	16.3307	17.7931	8.78597	5.32143	4.5335	3.35571	3.61607	3.87938
ENST00000372728.4.nnic.4	113.91	126.529	125.361	125.514	79.0152	94.8796	94.6095	93.8972	89.2828
ENST00000321030.9.nnic.1	1.96558	5.39858	5.90408	4.21368	3.06386	3.43251	3.68046	2.16964	3.13773
ENST00000290079.9.nic.4	19.5622	17.4104	18.6019	14.2548	3.06386	3.82109	2.92272	3.97767	3.25183
ENST00000237500.10.nic.30	435.142	422.912	438.762	434.816	473.93	478.543	474.347	465.026	438.941
ENST00000532971.2.nic.2	0.655194	0.404894	0.485267	0.358611	0.483767	1.16576	0.649493	0.482142	0.570497
ENST00000347512.8.nnic.12	247.008	215.471	215.62	184.864	253.816	219.875	255.034	212.625	227.172
ENST00000342972.3.nnic.3	70.9481	70.0466	79.6646	94.494	54.6656	57.705	51.743	73.2856	66.3488
ENST00000311549.11.nnic.1	928.222	928.759	906.559	901.099	1367.45	1282.14	1354.73	1259.11	1353.56
ENST00000307839.10.nic.89	46.3316	55.2005	53.6219	68.0464	73.5326	69.6216	66.1401	91.0043	93.5616
ENST00000619133.4.nnic.4	2.62077	1.95699	1.86019	3.4068	3.38637	2.33151	2.27323	3.13392	3.36593
ENST00000372017.4.nic.24	35.4741	32.1216	30.0056	26.5372	9.03031	9.39082	10.6084	8.7991	12.0945
ENST00000256682.9.nnic.14	5.33515	5.26362	3.72038	3.76541	3.54762	2.97916	2.59797	2.16964	2.11084
ENST00000433176.6.nic.11	3.55677	3.0367	4.20564	5.1102	8.7078	6.02308	7.14443	7.83481	8.27221
ENST00000498107.5.nic.3	89.0127	73.2183	82.7379	66.074	55.4719	53.8191	63.3256	48.5758	49.6333
ENST00000681052.1.nnic.2	185.42	228.428	259.941	313.964	235.917	271.492	231.22	322.312	311.263
ENST00000361899.2.nnic.17	23.0254	22.6741	21.9179	23.3097	21.9308	22.797	21.4333	23.2634	23.1051
ENST00000369842.9.nnic.9	4.21196	4.38635	5.0953	2.86889	4.03139	2.7201	4.11346	2.53125	2.05379
ENST00000387400.1.nnic.3	4.11836	4.79124	3.88213	5.1102	4.83767	2.26675	4.4382	4.94196	5.02038
ENST00000287156.9.nnic.10	1.68478	2.96922	2.83072	2.06201	1.29004	1.23052	2.16498	1.80803	1.65444
ENST00000403564.5.nnic.1	87.8896	102.573	92.8477	104.894	117.394	139.178	120.156	124.031	130.302
ENST00000274242.10	222.672	213.581	209.312	204.587	164.642	161.393	172.657	155.611	162.021
ENST00000552423.2.nnic.1	2.99517	3.17167	3.47774	2.42062	2.09632	2.84963	3.03097	2.53125	2.05379
ENST00000334944.9.nnic.5	4.30556	2.76677	3.47774	1.79305	4.51516	3.69156	3.35571	1.44643	2.05379
ENST00000371085.8.nnic.12	5.99034	5.93844	6.5511	5.37916	4.3539	4.08015	4.22171	3.375	4.73513
ENST00000468406.5.nnic.1	0.748793	0.607341	0.404389	0.448264	0.645022	1.23052	1.29899	0.602678	0.513448
ENST00000530705.6.nnic.3	628.799	718.484	739.87	834.936	964.631	1084.35	962.008	1141.47	1036.14
ENST00000220478.8.nnic.6	0.748793	1.1472	0.404389	0.98618	0.483767	0.323821	0.216498	0.482142	0.627547
ENST00000202773.14.nnic.3	71.8841	81.9235	79.7455	78.3565	78.854	81.2144	90.3878	84.857	92.3065
ENST00000389680.2.nnic.64	84.3328	88.5368	82.01	77.7289	134.165	140.215	112.687	83.049	107.311
ENST00000361436.10.nnic.1	427.561	428.783	434.799	497.035	510.374	520.057	512.883	582.428	555.607
ENST00000689730.1	1.87198	2.15943	1.86019	3.04819	2.41883	2.78486	2.38148	3.01339	1.99674
ENST00000216225.9.nnic.65	0.280797	0.269929	0.566144	0.448264	0.645022	0.647643	0.324747	0.120536	0.0570497
ENST00000222247.10.nnic.15	71.4161	65.5928	59.2834	63.7431	86.1105	89.7633	90.3878	86.9061	109.764
ENST00000489532.6.nnic.3	31.7301	33.2688	31.7041	27.613	31.2836	34.5841	28.6859	23.3839	21.3366
ENST00000344063.7.nnic.48	151.069	140.768	173.645	151.513	120.135	140.992	128.167	145.486	126.707
ENST00000660020.1.nnic.12	2.33998	3.4416	2.1837	1.79305	4.19265	3.10868	2.70622	3.61607	2.22494
ENST00000566423.5	14.1335	14.9136	15.3668	14.7927	19.3507	23.1856	19.593	18.5625	19.3969
cons_00000582	31.5429	17.1405	22.0796	18.5581	52.0856	14.1186	21.8663	20.7321	19.9104
ENST00000344063.7.nnic.4	0.374396	0.337412	0.0808778	0.0896527	0	0.259057	0.108249	0.120536	0.114099
ENST00000295958.10.nnic.12	14.9759	15.0486	12.4552	15.3306	10.1591	8.48412	9.41765	9.64284	8.78566
ENST00000362079.2.nnic.31	42.8684	41.5016	42.6226	37.0266	32.2511	29.662	35.8304	37.8482	39.8778
ENST00000361789.2.nnic.88	7.76873	6.27585	7.03636	7.62048	5.8052	6.08784	5.41244	6.62946	5.59087
ENST00000646651.1.nic.4	89.8551	85.1627	94.8696	102.921	94.657	94.7501	95.259	111.254	109.478
ENST00000377811.4.nnic.2	848.195	818.763	819.211	762.945	542.625	539.486	567.982	531.803	489.943
ENST00000215567.10.nic.1	138.246	129.431	135.875	155.547	111.428	94.3615	102.836	123.549	129.218
cons_00000493	9.45351	7.35557	7.76426	5.28951	20.4795	10.168	11.2579	6.38838	6.73187
ENST00000664547.1.nnic.11	0.561595	0.607341	0.242633	0.448264	0.322511	0.518114	0.216498	0.361607	0.285249
ENST00000392514.9.nnic.30	8.98551	12.6192	10.8376	12.4617	15.158	17.2273	13.6394	18.9241	19.7392
ENST00000370086.8.nic.5	221.83	202.717	211.334	198.581	186.895	194.876	197.446	183.696	188.606
ENST00000307839.10.nnic.96	19.5622	19.4349	17.3078	20.0822	19.9957	18.7816	17.5363	26.0357	26.2429
ENST00000216264.13.nnic.4	15.9118	19.9073	18.4401	14.7927	16.1256	17.0978	19.3765	11.3303	12.665
ENST00000338970.10.nnic.55	44.366	40.6243	43.1887	47.1573	38.2176	41.3844	44.7068	46.0446	46.5526
ENST00000602252.5.nnic.6	45.77	40.017	41.005	39.4472	53.2143	50.5809	51.5265	53.9999	57.1068
ENST00000370089.6.nnic.13	61.2138	62.1512	54.916	54.8675	38.2176	42.8739	38.1036	44.5982	37.881
ENST00000536222.5	0.0935991	0	0	0	0.161256	0	0.108249	0.241071	0
ENST00000309268.11.nnic.10	4.86715	5.60103	5.49969	4.03437	6.77274	7.38313	6.27843	6.87053	6.90302
ENST00000495392.1.nnic.5	46.5188	45.3481	42.1373	39.1782	34.3474	38.9881	42.8666	39.6562	42.9014
ENST00000416602.6.nnic.1	2.52718	4.45383	4.3674	2.95854	2.25758	1.23052	1.51548	1.44643	1.42624
ENST00000699338.1.nnic.1	0.935991	0.742305	0.889655	1.97236	1.12879	1.55434	1.40724	0.843749	1.42624
ENST00000361567.2.nnic.258	237.742	208.52	210.201	301.233	126.424	107.962	168.652	234.803	277.547
ENST00000373014.5.nnic.15	0.561595	0.404894	0.404389	0.0896527	0.161256	0.194293	0.432995	0.241071	0.114099
ENST00000418539.2.nnic.1	166.981	181.19	159.087	147.12	125.296	79.9191	139.749	68.9463	89.1117
ENST00000455785.7.nnic.7	76.6577	76.3225	74.8928	86.8735	68.5336	72.2769	73.501	83.6517	69.3154
ENST00000661352.1.nnic.1	0.187198	0.0674823	0.161756	0	0	0.129529	0.324747	0	0
ENST00000549117.5.nic.16	17.1286	17.073	18.6019	19.5443	19.9957	15.7377	21.4333	22.058	19.5681
ENST00000370321.8.nic.79	420.728	409.685	449.195	500.083	627.446	641.684	631.74	691.392	715.232
ENST00000424573.1.nnic.9	323.198	330.663	310.49	381.652	421.361	464.23	431.48	529.272	487.946
ENST00000267884.11.nic.3	779.119	710.454	733.723	679.836	758.869	713.249	751.355	734.544	725.387
ENST00000361381.2.nnic.57	2.80797	2.49685	2.34545	1.79305	1.4513	2.91439	3.13922	2.89285	2.33904
ENST00000352983.7.nnic.5	399.855	433.844	422.101	471.753	545.689	616.426	590.714	655.231	651.907
ENST00000396386.7.nnic.34	2.15278	1.28216	1.21317	1.34479	1.12879	1.87816	1.08249	1.08482	0.798696
ENST00000380605.3.nnic.1	4.21196	4.1839	2.1837	2.68958	1.77381	1.36005	0.324747	0.120536	0.741646
ENST00000569423.5.nnic.3	0.655194	0.337412	0.566144	1.16549	0.483767	0.777171	0.865991	0.482142	0.684597
ENST00000262584.7.nnic.75	10.8575	11.7419	8.0069	6.81361	11.6104	9.00223	11.6909	13.2589	9.58435
ENST00000361162.10.nic.1	5.99034	6.74823	9.78621	10.9376	5.64395	9.90893	5.52069	7.71428	8.67156
ENST00000261733.7	10.2959	11.2021	13.0213	14.8823	14.8355	14.1186	13.0981	15.0669	15.8598
ENST00000506397.5.nnic.2	4.30556	5.26362	3.88213	4.75159	6.61148	8.28983	7.57742	4.58035	5.30562
ENST00000265896.10.nnic.16	1.21679	1.21468	1.37492	0.98618	1.29004	0.971464	1.29899	2.16964	1.54034
ENST00000338970.10.nnic.48	43.7108	45.6855	40.8433	48.2332	40.4752	38.5347	42.4336	45.924	43.3007
ENST00000676514.1	4.49276	5.66851	4.04389	3.67576	5.64395	6.99454	8.98466	4.45982	2.96659
ENST00000468130.1.nnic.3	0.280797	0.134965	0.242633	0.268958	0.161256	0.259057	0.432995	0.482142	0.228199
ENST00000607599.6	19.9366	16.2632	15.6094	16.6754	14.6743	15.932	14.2889	12.7768	13.4067
ENST00000387347.2.nnic.158	28.1733	25.6433	21.6752	21.9649	27.8972	23.2504	22.191	22.058	21.5648
ENST00000394665.5.nnic.15	8.98551	9.11011	8.89655	6.00673	14.1905	16.6444	12.1239	9.88392	9.24206
ENST00000661551.1	0.935991	0.472376	0.889655	1.61375	0.645022	0.582878	0.432995	1.44643	0.855746
ENST00000648347.1.nnic.1	0.374396	0.944752	0.566144	1.43444	1.12879	0.841935	0.757742	0.723213	0.456398
ENST00000315758.10.nnic.16	4.02476	3.30663	3.88213	3.67576	4.67641	5.18114	3.89696	3.97767	4.27873
ENST00000323345.11.nnic.22	11.8871	9.04263	11.242	11.8342	15.803	13.2767	16.5621	16.9955	16.7156
ENST00000244520.10.nnic.2	0.748793	0.337412	0.647022	0.448264	0.645022	0.712407	0.649493	0.602678	0.513448
ENST00000369014.10.nnic.7	1.12319	0.87727	0.485267	0.448264	0.483767	0.388586	0.541244	0.361607	0.399348
ENST00000203630.10.nnic.9	1.21679	0.607341	0.485267	0.179305	1.12879	0.582878	0.649493	0.723213	0.570497
ENST00000409134.8.nnic.3	4.77355	5.19614	5.90408	5.91708	3.87013	2.39628	3.24747	4.21874	4.84923
ENST00000392514.9.nic.56	505.342	502.203	527.404	519.986	796.28	691.164	768.026	746.115	809.422
ENST00000291568.7.nnic.8	6.36474	5.80348	7.76426	6.54465	3.38637	6.86501	4.32995	6.99106	5.76202
ENST00000527633.6	1.77838	1.48461	1.37492	1.5241	1.4513	1.03623	1.19074	1.20536	1.36919
ENST00000601521.5.nnic.19	291.468	298.137	309.034	341.756	396.528	438.584	408.964	469.124	424.507
ENST00000324989.12.nic.1	16.3798	18.4227	18.6828	21.3373	14.1905	14.5072	15.5878	16.9955	13.9201
ENST00000487500.2.nnic.12	33.2277	33.8086	31.8658	44.1091	41.9265	50.3218	47.6295	57.2544	50.8884
ENST00000450093.3	34.1637	29.4898	28.1455	25.1028	16.2868	14.831	16.3456	10.6071	13.6349
ENST00000371756.4.nnic.1	0.467996	0.202447	0.242633	0.179305	0.483767	0.9067	0.432995	0.482142	0.342298
ENST00000361789.2.nnic.42	17.5966	18.4902	18.521	17.4823	16.1256	13.6005	13.8559	18.4419	15.4605
ENST00000394180.6.nnic.2	0.374396	0.539858	0.161756	0.179305	0.645022	0.45335	0.649493	0.723213	0.627547
ENST00000524124.5.nnic.2	2.24638	1.8895	2.9116	2.06201	2.58009	1.68387	2.16498	2.77232	2.05379
ENST00000444354.6.nic.5	6.73914	7.55802	7.52163	8.51701	8.38529	7.31836	8.22691	8.31695	7.35941
ENST00000264071.7.nnic.6	60.5586	63.7708	59.2834	40.6127	52.5693	38.3404	49.2532	30.2544	28.8101
ENST00000302926.7.nnic.9	13.8527	10.2573	12.2934	9.23423	14.513	12.37	13.7476	11.933	11.4099
ENST00000300006.9.nic.3	33.2277	41.839	45.4533	57.6467	45.7966	37.8871	38.8613	50.9865	55.2241
ENST00000470671.1.nnic.6	8.23672	10.9321	8.89655	8.51701	20.4795	19.6883	22.7323	20.0089	22.1353
ENST00000649170.1.nnic.14	2.99517	3.17167	2.66897	3.58611	1.93507	2.39628	2.81447	3.13392	2.73839
ENST00000264712.8.nnic.3	2.90157	2.56433	2.1837	1.88271	2.58009	2.78486	3.13922	3.01339	2.79544
ENST00000438607.2.nnic.30	115.501	111.278	98.1856	101.039	86.2717	86.0069	82.0526	81.1204	84.89
ENST00000587834.6.nic.3	378.515	385.459	395.411	363.004	332.025	335.997	345.639	299.29	294.662
ENST00000527853.1.nnic.1	1.02959	1.61958	0.889655	0.806874	1.77381	1.61911	2.16498	2.53125	1.65444
ENST00000699166.1	0.280797	0.269929	0.566144	0.268958	0.161256	0.259057	0.432995	0.482142	0.342298
ENST00000276689.8.nnic.4	221.736	205.281	205.106	180.83	162.223	164.825	165.513	148.259	143.423
cons_00000347	33.9765	20.0422	23.7781	19.8132	47.5704	12.6938	23.5983	22.7812	19.1117
ENST00000369937.5.nnic.1	184.671	203.392	213.275	209.339	174.801	200.316	183.698	181.527	163.904
ENST00000501748.3.nnic.7	0.655194	0.269929	0.323511	0.268958	0.161256	0.323821	0.216498	0.241071	0.570497
ENST00000312579.4.nnic.3	2.43358	2.63181	1.37492	0.98618	6.77274	6.92978	6.38668	0.964284	1.65444
ENST00000463188.5.nnic.1	0.561595	0.404894	0.404389	0.717222	1.12879	0.582878	0.757742	0.723213	0.627547
ENST00000389680.2.nnic.65	12.2615	16.9381	15.6903	15.1513	19.6732	14.8958	19.8095	16.1518	24.6455
ENST00000674681.1.nnic.3	15.1631	19.6374	19.6533	18.4685	23.8658	19.6883	21.1085	18.2009	15.4605
ENST00000387347.2.nnic.201	574.324	570.765	573.261	599.328	566.652	511.055	527.172	575.196	606.267
ENST00000265838.9.nic.7	30.3261	31.8516	37.2038	36.0404	25.3171	27.9134	25.222	28.9285	27.2698
ENST00000681407.1.nnic.2	0.280797	0.87727	0.889655	0.358611	0.645022	0.259057	0.865991	0.843749	0.513448
ENST00000465139.6.nnic.8	2.05918	3.64404	4.20564	3.58611	1.77381	1.48958	1.84023	1.56696	2.28199
ENST00000216225.9	107.077	93.2605	80.5542	70.6463	62.0834	67.5491	60.7276	53.2767	54.9959
ENST00000308275.8.nnic.13	0.561595	0.742305	0.647022	0.448264	0.806278	0.259057	0.324747	0.843749	0.114099
ENST00000252575.11.nnic.5	11.6999	9.58249	9.22006	11.5652	11.2879	8.93747	10.5001	9.40177	8.67156
ENST00000263646.11	0.561595	0.472376	0.485267	0.358611	0.483767	0.647643	0.324747	0.241071	0.456398
ENST00000260379.11.nnic.15	29.5773	31.5142	26.447	32.6336	36.1213	41.1253	35.9386	44.2366	41.8745
ENST00000387347.2.nnic.225	92.1951	99.6039	100.935	110.004	87.723	87.9499	84.7589	101.491	92.9911
ENST00000276692.11.nnic.20	0.280797	0.472376	0.242633	0.179305	0.161256	0.388586	0.108249	0.241071	0.285249
ENST00000346932.9.nnic.15	0.655194	0.809788	0.242633	1.16549	1.61256	0.841935	1.29899	1.20536	0.855746
ENST00000588234.6.nnic.3	127.295	116.272	114.766	104.625	84.1754	85.9422	85.0836	78.8303	78.2152
ENST00000290299.7.nnic.1	555.417	534.122	551.829	496.766	377.499	389.687	386.34	355.459	332.144
ENST00000247655.4.nnic.6	295.96	267.23	261.316	262.503	256.235	252.516	253.086	268.433	270.416
ENST00000347512.8.nnic.19	258.614	239.427	223.142	197.595	264.459	237.879	267.916	222.026	241.948
ENST00000369387.4.nnic.18	119.526	127.474	131.831	124.617	137.39	125.837	137.584	128.611	148.9
ENST00000372435.10.nnic.7	1.31039	1.34965	1.53668	1.61375	1.29004	1.23052	1.08249	1.08482	1.36919
ENST00000393196.8	144.423	138.339	126.735	107.763	95.6246	84.9059	88.8723	79.9151	84.3195
ENST00000374050.4.nnic.6	237.742	242.531	260.507	269.586	269.297	280.364	263.478	295.553	281.369
ENST00000596731.7.nnic.1	286.32	261.899	263.904	245.2	234.304	222.141	239.122	197.558	208.231
ENST00000238609.4.nic.11	275.837	231.194	237.214	198.85	34.67	35.6203	35.0726	45.924	37.3105
ENST00000373602.10.nnic.3	51.3859	44.6058	47.7988	36.8473	39.9914	33.0945	37.0211	28.3259	37.881
ENST00000598742.6.nnic.38	27.1437	25.8457	25.153	31.1095	30.9611	38.47	31.5004	41.3437	39.1932
ENST00000537087.5.nnic.4	93.2247	97.9168	91.8771	87.5907	35.7987	40.8015	45.681	43.9955	41.4752
ENST00000387347.2.nnic.176	117.841	107.162	105.707	107.135	145.13	146.756	131.847	111.736	131.1
ENST00000368843.8.nnic.8	0.187198	0	0.161756	0	0.322511	0.129529	0.432995	0.120536	0.114099
ENST00000576544.6.nnic.48	78.904	86.1074	96.4063	114.487	87.5618	77.5876	87.4651	101.973	98.4678
ENST00000244020.5.nnic.9	1.31039	1.75454	1.86019	3.4068	2.9026	2.52581	1.51548	3.13392	1.71149
ENST00000518721.6.nic.1	3.18237	2.49685	2.50721	3.2275	3.38637	2.13722	2.27323	3.01339	3.13773
ENST00000305877.13	4.11836	5.736	4.85267	6.09638	8.06278	5.24591	4.8712	6.74999	5.64792
ENST00000642274.1	0.0935991	0.0674823	0.0808778	0	0	0.0647643	0	0.120536	0
ENST00000687178.1	0.374396	0.539858	0.808778	0.98618	0.645022	0.777171	0.865991	1.08482	0.456398
ENST00000302386.10.nnic.16	18.2518	15.8583	15.205	14.2548	11.9329	11.0747	9.3094	9.88392	10.8394
ENST00000316448.10	50.0755	66.0652	79.0984	111.707	34.5087	33.8069	28.0365	51.9508	50.8313
ENST00000270142.11.nnic.13	0.280797	0.809788	0.323511	0.717222	1.12879	1.36005	0.97424	0.482142	0.570497
ENST00000281623.8.nnic.1	0.280797	0.202447	0.323511	0.448264	0.161256	0.518114	0.432995	0.120536	0.114099
ENST00000600659.3.nnic.19	547.836	474.063	464.077	433.65	425.876	396.616	430.073	376.915	427.474
ENST00000580018.4.nic.1	29.6709	29.6922	27.2558	25.3717	23.5433	25.1285	24.0312	22.4196	21.7359
ENST00000288266.8	1.12319	1.8895	1.37492	2.06201	1.93507	1.48958	1.73198	0.723213	1.99674
ENST00000409115.8.nic.1	480.444	493.026	507.184	511.648	579.714	522.518	541.136	600.99	609.234
ENST00000680070.1	4.77355	5.60103	6.5511	5.55847	4.67641	3.56203	5.30419	4.45982	4.05053
ENST00000612829.5.nnic.16	1.77838	2.90174	2.1837	1.61375	2.74135	2.65533	3.13922	1.80803	1.71149
ENST00000367262.4.nnic.17	10.8575	13.6989	10.8376	12.1031	9.99785	7.64218	10.1754	9.76338	8.21516
ENST00000584773.5.nnic.2	1.12319	0.539858	1.61756	1.07583	1.4513	2.00769	1.29899	0.723213	0.570497
ENST00000699166.1.nnic.3	0.0935991	0.202447	0.0808778	0	0.161256	0	0.216498	0.120536	0.0570497
ENST00000513328.6	0.280797	0.0674823	0.0808778	0.448264	0	0.45335	0.324747	0	0.0570497
ENST00000695999.1.nnic.15	133.753	120.996	127.868	107.135	114.008	92.6777	102.079	102.094	104.344
ENST00000528295.5	0.187198	0.0674823	0	0	0	0	0	0	0
ENST00000525634.6.nnic.37	0.655194	0.944752	0.647022	1.07583	0.806278	0.9067	0.541244	0.120536	1.14099
ENST00000265462.9.nnic.49	409.309	397.336	397.999	328.488	195.442	205.886	194.198	156.696	148.329
ENST00000519322.1.nnic.2	19.7494	18.2877	14.2345	15.9582	6.12771	5.82878	6.81968	6.62946	5.24857
ENST00000248572.10.nnic.1	2.43358	2.2944	2.34545	2.06201	0.806278	0.9067	0.97424	2.41071	1.76854
ENST00000554988.1.nnic.1	3.74396	2.49685	5.17618	3.76541	5.48269	4.08015	4.4382	3.13392	2.39609
ENST00000684464.1	0.561595	0.404894	0.242633	0.179305	0.322511	0.194293	0.324747	0.482142	0.171149
ENST00000327892.13.nnic.7	12.5423	12.4842	10.8376	13.2686	12.5779	14.1834	15.2631	16.0312	15.8028
ENST00000359843.8	0.280797	0.0674823	0	0	0	0.0647643	0	0	0
ENST00000292586.11.nic.6	12.2615	13.4965	16.7417	14.6134	9.67534	11.3337	10.2836	11.5714	9.6414
ENST00000216455.9.nnic.13	115.22	113.033	118.567	115.831	129.65	133.091	127.734	133.553	115.469
ENST00000459748.1.nnic.2	27.0501	29.5572	27.5793	28.2406	30.6386	42.6149	35.5056	34.5937	33.0318
ENST00000469907.1.nnic.4	1.49759	2.15943	1.29404	1.34479	1.61256	1.55434	1.40724	1.20536	0.399348
ENST00000251413.8.nnic.10	2.62077	3.50908	3.47774	4.57229	2.41883	3.30298	3.35571	3.01339	3.08069
ENST00000301071.12.nnic.74	1415.22	1697.18	1907.18	2243.11	1195.23	1299.82	1167.36	1863.72	1667.73
ENST00000627981.1.nnic.12	6.17754	2.63181	3.72038	2.51028	9.67534	3.30298	5.52069	3.375	2.73839
ENST00000259154.9	5.24155	3.10419	3.6395	4.03437	2.25758	2.97916	2.27323	1.92857	2.39609
ENST00000434063.3.nic.1	22.9318	24.8335	26.3661	19.8132	18.5444	21.8903	19.9178	15.0669	19.2828
ENST00000692914.2	3.93116	3.84649	2.9116	2.51028	2.25758	1.87816	3.13922	1.80803	2.05379
ENST00000511475.6.nnic.4	186.73	174.307	179.468	158.416	202.215	193.257	206.214	194.303	182.901
ENST00000643707.1.nnic.1	96.4071	97.9168	98.5091	112.873	120.942	117.936	117.883	118.848	117.865
ENST00000583313.7.nnic.14	17.4094	15.386	19.3298	14.3444	14.0292	12.4995	13.7476	8.07588	9.92665
ENST00000229239.10.nnic.59	14.3207	19.5699	16.4182	17.3926	13.0617	14.6367	12.5569	17.8393	15.4605
ENST00000328631.10.nnic.2	50.6371	55.7404	59.3643	63.7431	87.078	81.7325	75.233	82.2053	86.031
ENST00000306869.7.nic.4	28.6413	37.4527	44.4019	37.2059	21.447	23.3799	21.8663	19.2857	18.4271
ENST00000368531.6.nic.4	5.89674	6.4783	7.19812	5.73777	8.54655	6.28213	9.20115	11.2098	7.98696
ENST00000568556.2.nnic.19	3.65037	3.64404	4.04389	4.21368	5.32143	3.56203	4.4382	4.45982	4.56398
ENST00000400094.5	24.2422	21.6618	21.7561	20.4408	19.3507	17.2273	18.9436	21.5759	19.3969
ENST00000250498.9.nic.15	175.311	160.001	155.447	135.645	124.489	133.738	125.244	114.027	134.866
ENST00000347512.8.nnic.14	247.57	224.514	208.341	178.409	240.593	220.069	237.39	201.535	225.917
ENST00000215829.8.nnic.3	12.9167	14.2388	13.9919	11.2066	9.99785	9.58511	8.98466	7.35267	8.38631
ENST00000273480.4.nnic.1	93.9735	76.1875	75.7016	66.074	66.5986	55.3734	60.8359	49.6607	59.1035
ENST00000550697.6.nic.82	84.7072	68.697	68.6652	41.0609	32.8961	26.6829	34.6396	16.7544	26.0147
ENST00000356331.9.nnic.2	1.87198	1.68706	1.4558	1.34479	0.967534	2.00769	1.29899	1.80803	1.31214
ENST00000387347.2.nnic.182	108.762	117.284	109.104	122.376	114.653	99.2189	105.001	106.433	116.724
ENST00000262710.5.nic.1	4.21196	3.30663	3.47774	4.12402	4.03139	2.13722	2.92272	2.16964	1.82559
ENST00000589228.6.nic.4	5.42875	6.34334	7.60251	6.54465	5.16018	6.54119	4.8712	4.21874	4.05053
ENST00000220659.11.nnic.1	6.17754	7.28809	6.47022	7.79979	7.2565	7.966	7.90217	10.4866	8.27221
ENST00000357917.4.nic.5	0.561595	0.337412	0.404389	0.358611	0.483767	0.9067	0.541244	0.361607	0.456398
ENST00000371085.8.nnic.26	3.27597	3.50908	2.74984	3.67576	3.38637	3.10868	3.57221	2.53125	2.45314
ENST00000246548.9	3.74396	6.68075	6.14671	7.53083	5.96646	6.41166	6.38668	7.23213	9.47025
ENST00000367833.7.nnic.36	5.24155	5.53355	6.47022	6.18604	4.19265	4.33921	5.41244	5.90624	4.67808
ENST00000330899.5.nnic.3	13.1039	14.9136	11.6464	16.4064	10.6429	13.3414	12.4486	15.1875	15.3464
ENST00000318782.9.nic.1	0.748793	1.95699	2.42633	1.34479	1.29004	1.55434	2.27323	1.6875	1.48329
ENST00000262067.5.nnic.17	10.2023	13.294	15.7712	16.5858	9.83659	10.6213	10.7166	11.8125	12.0375
ENST00000387347.2.nnic.203	54.7555	63.5683	58.9599	67.8671	56.762	63.3395	56.2894	55.6874	58.0196
ENST00000321256.10.nnic.7	2.43358	1.75454	1.61756	1.43444	1.61256	2.07246	2.16498	1.92857	1.31214
ENST00000355693.5.nnic.7	8.89191	9.85242	11.0803	8.06874	4.19265	5.76402	6.17019	5.4241	6.10432
ENST00000358514.9.nnic.2	6.83273	7.15312	7.68339	5.82743	1.93507	2.59057	2.16498	1.44643	2.11084
ENST00000495531.1.nnic.25	470.242	456.585	453.239	464.939	656.472	654.119	685.432	632.932	680.66
ENST00000387347.2.nnic.71	160.148	197.858	220.877	275.323	179.639	192.285	166.92	247.58	257.351
ENST00000301585.10.nic.1	20.9662	19.165	20.9473	16.8547	17.0931	19.1702	17.7528	16.5134	11.7522
ENST00000426808.5.nnic.21	0.467996	0.269929	0.242633	0.0896527	0.483767	0.0647643	0.216498	0.241071	0.285249
ENST00000261070.7.nic.2	376.081	339.099	317.85	290.923	145.936	141.899	148.084	150.187	152.323
ENST00000359227.8.nnic.2	2.24638	2.69929	2.83072	1.97236	4.51516	5.82878	3.89696	2.89285	3.87938
ENST00000331479.4.nnic.1	181.301	185.306	193.379	184.236	101.591	113.273	101.537	101.853	102.461
ENST00000259371.7.nnic.1	4.67996	3.84649	5.0953	2.68958	7.2565	8.93747	7.57742	5.18303	5.13448
ENST00000232766.6	1.77838	1.1472	1.61756	1.5241	2.09632	2.39628	1.73198	3.13392	2.45314
ENST00000232905.4.nnic.6	0.561595	0.404894	0.242633	0.179305	0	0.777171	0.324747	0.120536	0.342298
ENST00000650309.2.nic.5	64.9578	61.2064	58.1511	57.826	33.8637	34.8432	32.1499	36.7633	34.0016
ENST00000677107.1.nnic.20	461.631	449.77	448.224	464.58	329.768	322.656	337.195	378.361	357.074
ENST00000302418.5.nnic.8	2.80797	2.15943	1.69843	0.806874	3.06386	3.6268	2.81447	1.32589	1.71149
ENST00000372695.6.nnic.22	11.6063	15.9258	16.5799	22.9511	13.868	15.3491	11.5826	16.2723	14.1483
ENST00000311832.6	105.112	89.8864	94.627	77.191	35.1537	33.0298	36.5881	30.616	28.2396
ENST00000581066.2.nnic.11	20.5918	17.4779	16.6608	18.3788	16.2868	16.6444	16.6703	14.9464	16.2021
ENST00000398606.10.nnic.7	350.809	328.841	345.51	302.578	228.499	231.532	221.802	188.879	179.25
ENST00000577910.1.nnic.2	125.984	108.039	96.2445	98.9766	152.064	132.767	150.574	132.589	177.995
ENST00000344318.4.nnic.12	39.8732	33.9436	34.5348	29.675	40.6364	35.2965	39.2943	23.5044	28.1826
ENST00000539387.5.nnic.1	56.3467	47.3051	47.1517	37.2059	33.0574	36.2032	38.9696	31.2187	32.4613
ENST00000646441.1	3.83756	3.4416	2.58809	2.15166	2.41883	2.07246	1.51548	2.16964	1.31214
ENST00000372853.9.nnic.15	44.7404	49.9369	56.0483	48.3228	29.671	34.6489	32.9077	30.8571	28.696
ENST00000623664.1.nnic.23	32.9469	24.0237	25.2339	26.0889	43.7003	19.8179	26.521	27.3616	23.5615
ENST00000215730.12.nnic.8	0.655194	0.202447	0.647022	0.537916	0.806278	0.647643	0.757742	0.361607	0.456398
ENST00000648839.1.nnic.17	50.9179	55.9428	54.269	68.405	66.5986	80.761	67.9803	90.4017	91.6219
ENST00000374115.5.nnic.4	0.655194	0.404894	0.7279	0.627569	0.161256	0.388586	0.541244	0	0.228199
ENST00000573283.7.nnic.37	8.98551	12.1468	13.6683	16.8547	11.1266	13.2767	9.5259	15.5491	16.2021
ENST00000439424.6.nnic.1	3.65037	2.69929	2.9116	2.95854	4.67641	3.75633	4.76295	4.21874	2.62429
ENST00000380466.6.nic.11	68.7953	59.9243	64.6213	66.074	36.4438	32.2526	33.8819	40.741	39.6496
ENST00000210060.12.nnic.3	1.02959	0.539858	0.970533	0.268958	0.161256	0.323821	0.865991	0.602678	0.285249
ENST00000261401.8.nnic.9	1.40399	1.82202	1.37492	1.5241	0.806278	1.36005	0.757742	1.56696	1.19804
ENST00000524958.6.nnic.3	41.6516	40.2869	38.3361	43.2126	26.1234	25.2581	25.7632	22.4196	25.0448
ENST00000512215.5.nnic.3	0.655194	1.34965	1.21317	0.806874	1.12879	1.74864	1.84023	2.16964	1.48329
ENST00000262942.10.nic.25	101.181	106.959	124.956	127.128	152.87	141.639	140.074	158.986	169.837
ENST00000523111.7.nnic.2	99.9638	97.1745	105.303	110.631	79.499	86.5898	73.2845	89.1963	82.0946
ENST00000306024.4.nnic.6	8.14312	7.6255	5.33793	4.03437	3.22511	4.85732	4.97945	4.82142	3.99348
ENST00000507807.3.nnic.1	1.31039	0.809788	0.808778	0.537916	2.41883	1.8134	1.62373	0.361607	0.570497
ENST00000678856.1	3.36957	4.38635	4.52915	2.15166	3.22511	3.36774	3.68046	3.01339	3.02364
ENST00000393381.3.nnic.12	5.61595	5.26362	6.71285	5.55847	4.3539	6.47643	3.89696	5.4241	4.79218
ENST00000467029.5.nnic.9	8.51752	7.01816	5.41881	4.39298	2.58009	4.14491	3.13922	2.29018	2.85249
ENST00000298130.5.nnic.1	27.3309	28.8824	32.432	33.3508	27.0909	24.4161	21.8663	23.2634	25.273
ENST00000331825.11.nnic.69	99.4958	113.235	105.626	136.9	94.8183	107.509	85.8414	100.286	95.5012
ENST00000221114.8.nic.4	58.0314	59.1145	62.842	59.0811	53.8594	55.1144	53.0419	48.4553	52.3146
ENST00000373768.4.nnic.13	3.55677	4.11642	3.96301	2.59993	1.93507	1.61911	2.27323	1.6875	1.71149
ENST00000217515.11.nnic.16	85.2688	85.9725	95.1931	93.7767	87.4005	95.0739	90.929	94.1383	95.1019
ENST00000316634.6.nnic.4	7.58153	8.23284	9.05831	6.09638	3.87013	2.7201	3.35571	3.01339	2.39609
ENST00000460218.5.nnic.1	150.32	167.761	149.058	170.071	41.7652	59.5184	52.2842	62.799	56.3651
ENST00000623664.1.nnic.91	2.05918	0.404894	0.485267	0.179305	0.806278	0.194293	0.757742	0.241071	0.342298
ENST00000585421.5	8.51752	7.96291	8.65392	7.71013	4.03139	3.95062	2.59797	3.13392	3.25183
ENST00000618619.4.nnic.7	33.6957	36.238	31.8658	32.006	43.539	45.4645	43.7325	43.6339	53.969
ENST00000248342.9.nnic.7	32.4789	31.3118	35.9097	33.4405	18.5444	26.5533	24.0312	24.7098	24.4173
ENST00000353411.11	205.637	209.937	217.238	240.18	245.592	242.801	244.209	272.651	281.712
ENST00000309579.7.nnic.7	14.1335	14.9811	15.205	12.1928	8.86906	8.93747	10.1754	9.40177	7.92991
ENST00000477617.5.nnic.1	0.374396	0.134965	0.404389	0.179305	0.161256	0.129529	0.216498	0.120536	0.114099
ENST00000368467.4.nnic.3	2.05918	2.02447	1.13229	0.806874	2.41883	2.46104	2.48972	0.602678	1.14099
ENST00000484902.1.nnic.2	42.962	41.4341	43.2696	40.792	32.4124	40.1538	31.3922	40.6205	39.6496
ENST00000313104.9.nic.5	106.048	114.652	122.125	116.817	211.89	223.113	239.013	207.683	217.702
ENST00000598742.6.nnic.61	7.58153	7.69298	7.60251	10.2204	9.99785	11.269	9.5259	11.6919	11.2958
ENST00000389680.2.nnic.23	39.8732	36.9803	35.1818	27.1648	67.5661	55.9563	51.2017	34.8348	37.3105
ENST00000471696.6	46.6124	57.8998	58.6364	69.5705	24.8334	28.7553	22.5158	33.75	30.1223
ENST00000536255.6.nnic.1	278.832	276.677	271.426	252.641	229.144	226.61	231.977	235.165	243.089
ENST00000373627.10.nnic.6	0.561595	0.539858	0.647022	0.537916	1.4513	0.9067	0.865991	0.361607	0.342298
ENST00000456318.6	30.1389	29.4898	27.9028	31.1991	32.7349	32.8355	31.9334	32.9062	36.2836
ENST00000361390.2.nnic.69	4.58636	4.52131	5.90408	7.79979	4.99892	4.98685	5.19595	6.50892	6.38957
ENST00000311528.10.nnic.31	139.931	176.466	195.805	189.974	220.275	221.882	232.735	215.879	217.588
ENST00000689460.1.nnic.1	282.108	264.733	250.074	251.924	210.277	195.199	219.853	219.254	211.54
ENST00000361453.3.nnic.82	44.5532	40.9618	46.1812	40.0748	42.7327	39.1176	39.4026	43.2723	41.4752
ENST00000306336.6.nnic.4	0.467996	0.269929	0.566144	0.448264	0	0.582878	0	0.120536	0.114099
ENST00000362079.2.nic.79	32.1045	31.0419	30.0865	30.9302	23.7046	23.5094	28.1447	26.2768	28.8672
ENST00000402744.9.nnic.2	26.3949	29.8272	27.2558	29.8544	27.736	27.7191	28.9024	27.6026	27.0986
ENST00000615234.5.nnic.23	16.2862	25.5758	28.3881	20.3512	24.8334	16.1911	25.655	9.04017	7.53056
ENST00000531188.6.nnic.2	166.045	160.878	161.189	171.595	200.118	217.932	209.029	218.29	249.421
ENST00000550697.6.nnic.62	17.2222	15.8583	15.1241	12.8203	7.09525	6.21737	6.81968	5.78571	6.04727
ENST00000242577.11.nnic.5	16.7542	15.251	11.0803	9.41353	5.32143	4.08015	5.41244	4.09821	4.56398
ENST00000336023.9.nnic.25	46.0508	55.7404	59.9304	78.6254	46.4416	48.7675	46.6553	70.2722	59.8452
ENST00000648839.1.nnic.31	74.4113	78.9543	84.1129	132.776	101.591	140.15	101.97	166.701	132.127
ENST00000336133.8.nic.1	136.28	136.179	139.11	131.521	95.3021	91.6414	89.5218	84.7365	91.0514
ENST00000577327.1	1.02959	1.41713	1.53668	1.34479	1.12879	0.971464	0.757742	0.482142	0.513448
ENST00000612829.5.nnic.11	20.1238	21.9317	23.3737	25.1924	22.4145	27.1362	26.521	30.375	27.6121
ENST00000691717.1.nnic.3	1.40399	2.02447	1.61756	1.79305	1.61256	2.7201	2.05673	1.56696	1.65444
ENST00000272102.10.nic.1	73.5689	116.609	130.941	116.1	42.5715	45.4645	43.083	44.2366	35.0856
ENST00000229238.5.nic.2	22.7446	23.1464	20.1386	17.2133	23.8658	35.4261	27.4952	14.9464	17.0579
ENST00000318388.11.nnic.2	178.025	177.006	204.055	198.312	165.771	184.19	175.147	189.602	169.038
ENST00000462885.1.nnic.62	505.435	495.388	552.88	642.989	688.078	810.46	725.484	914.503	805.428
ENST00000649170.1.nnic.1	113.349	123.56	128.029	150.168	110.299	115.604	91.0373	135.723	121.345
ENST00000468582.5.nnic.4	49.7011	45.5506	47.637	41.7782	23.3821	29.4677	25.1137	23.866	25.9576
ENST00000356708.12.nnic.1	210.504	191.11	196.29	172.671	200.118	179.527	200.693	178.513	184.613
ENST00000409800.5	0.748793	0.742305	0.647022	0.627569	1.12879	0.259057	0.541244	1.08482	0.969845
ENST00000196551.8.nic.4	12.4487	13.6989	11.889	16.1375	15.3193	17.8102	15.4796	20.25	15.0041
ENST00000377213.1.nnic.12	0.280797	0.404894	0.404389	0.358611	0.806278	0.388586	0.757742	0.482142	0.570497
ENST00000268717.10.nic.9	41.3708	42.7838	51.9235	55.1364	53.5369	46.0474	43.2995	44.8392	47.009
ENST00000409617.6	64.3962	59.1145	59.2025	50.2952	31.7674	40.2186	32.0417	27.4821	26.6993
ENST00000503639.7	4.77355	5.06117	3.6395	7.53083	2.41883	2.33151	3.24747	4.21874	2.85249
ENST00000229270.8.nnic.30	28.3605	26.723	26.6897	30.4819	16.1256	21.1779	20.3508	23.2634	23.2763
ENST00000369905.9.nnic.46	4.39916	5.12866	4.44828	4.57229	1.61256	2.52581	1.62373	1.08482	2.11084
cons_00000590	76.1897	38.5324	45.6959	36.4887	114.169	35.5556	52.3925	32.3035	30.8639
ENST00000362079.2.nnic.13	44.7404	40.017	45.0489	41.6885	34.0249	32.3821	38.3201	37.6071	41.9315
ENST00000643754.2.nnic.50	59.3418	71.0589	52.894	71.0049	69.8237	84.5174	78.2639	96.7901	91.8501
ENST00000530705.6.nnic.12	45.6764	48.3848	49.0119	54.2399	81.1116	77.199	73.8257	79.5535	84.3765
ENST00000299166.9.nic.28	196.558	182.135	174.939	147.21	103.849	107.185	102.295	101.37	92.9911
ENST00000472628.1.nic.1	5.61595	5.93844	4.93354	5.1102	5.64395	6.54119	6.06194	7.35267	7.70171
ENST00000502506.6.nnic.9	53.9131	41.4341	35.6671	26.8062	16.6093	12.4347	16.8868	9.88392	12.8932
ENST00000685233.1.nnic.1	0.280797	0.472376	0.161756	0.627569	0.161256	0.194293	0.324747	0.482142	0.456398
ENST00000370321.8.nnic.90	27.7053	30.502	32.432	36.0404	45.4741	49.9332	41.6758	59.424	55.8517
ENST00000393295.8	1.68478	1.95699	1.53668	1.43444	2.41883	3.17345	2.59797	1.20536	2.22494
ENST00000322203.7.nnic.15	82.2736	73.4882	69.8784	72.1704	47.4091	39.3119	43.516	37.366	51.2877
ENST00000495392.1.nnic.2	235.963	218.305	219.34	249.055	202.86	209.318	217.905	229.982	221.98
ENST00000525634.6.nnic.43	38.75	33.0663	27.4176	32.7232	32.4124	34.3898	32.5829	39.0535	42.9584
ENST00000276390.7.nnic.12	9.45351	12.7542	7.84514	13.2686	13.223	15.0901	11.1496	12.8973	14.4336
ENST00000619133.4.nnic.18	17.7838	15.386	16.8226	12.1031	17.5769	17.033	19.16	12.2946	12.7221
ENST00000666932.1.nnic.6	0.0935991	0	0	0	0	0	0	0.361607	0.171149
ENST00000373715.11.nic.2	121.117	137.596	147.359	168.188	111.266	112.949	100.671	134.638	117.979
ENST00000284440.9.nnic.48	19.6558	20.7845	18.8445	22.7718	21.1245	23.8332	19.16	21.8169	20.1956
cons_00214156	0.187198	0.134965	0	0.0896527	0	0	0	0	0.0570497
ENST00000459748.1.nnic.13	9.07911	7.76046	6.06583	4.57229	13.3842	15.2196	14.6136	6.50892	7.70171
ENST00000521797.1.nnic.1	4.67996	4.11642	3.6395	2.86889	6.61148	4.14491	5.19595	3.25446	3.65118
ENST00000373709.8.nnic.2	0.561595	0.202447	0.647022	0.537916	0.161256	0.259057	0.108249	0	0.114099
ENST00000221138.9.nnic.8	2.52718	2.90174	1.94107	2.06201	1.77381	1.61911	2.48972	1.08482	1.25509
ENST00000225655.6.nnic.6	2.05918	3.84649	2.1837	2.33097	3.06386	2.00769	3.03097	2.41071	2.22494
ENST00000249269.9.nnic.4	1.21679	0.944752	1.05141	0.627569	1.12879	0.712407	0.97424	0.843749	0.513448
ENST00000686474.2.nnic.2	94.3479	81.3837	81.6865	66.343	109.331	114.827	108.141	77.6249	82.4939
ENST00000623860.3.nnic.22	7.86232	4.04894	3.80125	3.04819	14.8355	2.84963	5.19595	4.70089	2.62429
ENST00000215754.8.nnic.14	4.96075	6.27585	4.04389	6.18604	4.67641	3.23821	2.27323	3.01339	1.76854
ENST00000310931.10.nnic.5	0.187198	0.202447	0.242633	0	0.322511	0.129529	0	0.361607	0.171149
[truncated: 347,223+ more rows]

## Sheet: deseq2.transcript.long.inhouse
Transcript-level DESeq2 results comparing SCR and KD in motor neurons using in-house long-read RNA-seq.
transcript_id	gene_id	gene_type	gene_name	baseMean	log2FoldChange	lfcSE	stat	pvalue	padj
cons_00000009	XLOC_000011	unknown	unknown	15.8404	-0.956267	0.347994	-2.74794	0.00599702	0.0378558
cons_00000011	XLOC_000011	unknown	unknown	33.9176	0.332481	0.239742	1.38683	0.165494	0.387227
cons_00000049	XLOC_000011	unknown	unknown	35.1423	-0.264045	0.249752	-1.05723	0.290408	0.537502
cons_00000041	XLOC_000011	unknown	unknown	9.13771	-0.509704	0.417213	-1.22169	0.221826	0.460809
cons_00000019	XLOC_000011	unknown	unknown	8.37918	-1.49176	0.470284	-3.17204	0.00151374	0.0130297
cons_00000021	XLOC_000011	unknown	unknown	13.5235	0.223906	0.361277	0.619762	0.535414	0.748844
cons_00000027	XLOC_000012	unknown	unknown	9.27504	0.787502	0.451279	1.74504	0.080977	0.244763
cons_00000071	XLOC_000012	unknown	unknown	10.843	0.292627	0.393884	0.742926	0.457527	0.691314
cons_00000077	XLOC_000012	unknown	unknown	7.75047	1.27822	0.558377	2.28916	0.0220698	0.0995413
cons_00000042	XLOC_000012	unknown	unknown	13.0767	-0.067815	0.350026	-0.193743	0.846377	0.930581
cons_00000029	XLOC_000012	unknown	unknown	16.1704	0.808333	0.357886	2.25863	0.0239064	0.105381
cons_00000013	XLOC_000012	unknown	unknown	31.1283	0.641812	0.369929	1.73496	0.0827477	0.248152
cons_00000012	XLOC_000012	unknown	unknown	59.2483	0.737901	0.264342	2.79147	0.00524693	0.0342408
cons_00000033	XLOC_000012	unknown	unknown	10.3377	-0.519268	0.423503	-1.22613	0.220151	0.458656
cons_00000043	XLOC_000012	unknown	unknown	10.644	-0.0662371	0.390888	-0.169453	0.86544	0.93956
cons_00000014	XLOC_000012	unknown	unknown	11.4793	1.0271	0.481925	2.13124	0.0330694	0.132647
cons_00000109	XLOC_000012	unknown	unknown	17.2534	0.426108	0.360296	1.18266	0.236943	0.478626
cons_00000034	XLOC_000012	unknown	unknown	11.4111	-0.469513	0.424832	-1.10517	0.269085	0.514298
cons_00000015	XLOC_000012	unknown	unknown	18.6192	0.587678	0.372427	1.57797	0.114573	0.307764
cons_00000036	XLOC_000012	unknown	unknown	15.1828	-0.38831	0.333241	-1.16525	0.243916	0.486676
cons_00000136	XLOC_000022	unknown	unknown	18.2677	0.0259789	0.321799	0.0807304	0.935656	0.972381
cons_00000141	XLOC_000022	unknown	unknown	16.0832	-1.03959	0.343811	-3.02372	0.00249685	0.0192974
cons_00000128	XLOC_000022	unknown	unknown	9.48163	-1.31426	0.459492	-2.86026	0.00423298	0.0291506
cons_00000121	XLOC_000022	unknown	unknown	16.6022	-0.962176	0.343925	-2.79763	0.00514787	0.0337879
cons_00000120	XLOC_000022	unknown	unknown	8.24494	-0.851199	0.525937	-1.61844	0.105567	0.291704
cons_00000212	XLOC_000037	unknown	unknown	19.9481	0.363248	0.321288	1.1306	0.258224	0.50269
cons_00000183	XLOC_000037	unknown	unknown	14.2262	0.496094	0.348875	1.42198	0.155031	0.371991
cons_00000199	XLOC_000037	unknown	unknown	8.43504	0.148061	0.463988	0.319105	0.749647	0.879582
cons_00000163	XLOC_000037	unknown	unknown	9.17453	-0.539442	0.489617	-1.10176	0.270565	0.515849
cons_00000159	XLOC_000037	unknown	unknown	68.2666	-0.277496	0.187799	-1.47762	0.139509	0.348288
cons_00000158	XLOC_000037	unknown	unknown	19.1132	-0.319914	0.380322	-0.841165	0.400255	0.644345
cons_00000224	XLOC_000045	unknown	unknown	29.1691	0.202009	0.337863	0.5979	0.549906	0.75843
cons_00000225	XLOC_000045	unknown	unknown	36.1677	0.311598	0.345569	0.901696	0.367218	0.61447
cons_00000226	XLOC_000045	unknown	unknown	12.1276	0.551402	0.439685	1.25408	0.209811	0.446039
cons_00000227	XLOC_000045	unknown	unknown	36.8085	0.217023	0.308352	0.703817	0.481547	0.7093
cons_00000228	XLOC_000045	unknown	unknown	44.5181	0.303222	0.362311	0.836911	0.402643	0.646516
cons_00000229	XLOC_000045	unknown	unknown	21.8643	0.700649	0.408815	1.71386	0.0865553	0.255619
cons_00000231	XLOC_000045	unknown	unknown	35.6238	0.318885	0.346552	0.920166	0.357486	0.604843
cons_00000232	XLOC_000045	unknown	unknown	14.9498	0.153005	0.360972	0.42387	0.671661	0.836023
cons_00000235	XLOC_000045	unknown	unknown	523.492	-0.0427389	0.422864	-0.10107	0.919495	0.965387
cons_00000377	XLOC_000045	unknown	unknown	199.553	0.521223	0.290404	1.79482	0.0726828	0.227501
cons_00000236	XLOC_000045	unknown	unknown	32.9176	0.583375	0.386867	1.50795	0.131568	0.336047
cons_00000237	XLOC_000045	unknown	unknown	15.0036	0.266742	0.41231	0.646945	0.517668	0.736723
cons_00000238	XLOC_000045	unknown	unknown	117.383	0.646041	0.259895	2.48578	0.0129268	0.0675112
cons_00000239	XLOC_000045	unknown	unknown	37.8672	0.803648	0.371325	2.16427	0.0304435	0.125104
cons_00000240	XLOC_000045	unknown	unknown	68.5686	0.795872	0.255032	3.12068	0.00180435	0.0149106
cons_00000241	XLOC_000045	unknown	unknown	169.446	0.559062	0.289399	1.9318	0.053384	0.185184
cons_00000242	XLOC_000045	unknown	unknown	42.3624	0.446966	0.270968	1.64952	0.0990418	0.279625
cons_00000243	XLOC_000045	unknown	unknown	77.2419	0.464667	0.210141	2.21121	0.0270211	0.115033
cons_00000244	XLOC_000045	unknown	unknown	45.2972	0.57238	0.326879	1.75104	0.0799385	0.242754
cons_00000245	XLOC_000045	unknown	unknown	37.2533	0.477651	0.29902	1.59739	0.11018	0.300372
cons_00000246	XLOC_000045	unknown	unknown	53.1541	0.782771	0.307045	2.54937	0.0107919	0.0591628
cons_00000247	XLOC_000045	unknown	unknown	32.8447	0.621698	0.335313	1.85409	0.0637268	0.208248
cons_00000248	XLOC_000045	unknown	unknown	87.7017	0.283204	0.250805	1.12918	0.258821	0.50327
cons_00000249	XLOC_000045	unknown	unknown	37.4481	0.336535	0.293168	1.14793	0.250999	0.494531
cons_00000250	XLOC_000045	unknown	unknown	20.3489	0.522118	0.32246	1.61917	0.105411	0.291517
cons_00000251	XLOC_000045	unknown	unknown	10.0967	-0.3052	0.415247	-0.734984	0.462349	0.69523
cons_00000252	XLOC_000045	unknown	unknown	59.3593	0.347614	0.292902	1.18679	0.23531	0.476668
cons_00000253	XLOC_000045	unknown	unknown	12.2372	0.616649	0.395189	1.56039	0.118667	0.314579
cons_00000254	XLOC_000045	unknown	unknown	27.0438	0.767587	0.397644	1.93034	0.0535649	0.18565
cons_00000255	XLOC_000045	unknown	unknown	31.394	0.470247	0.30578	1.53786	0.124083	0.323861
cons_00000257	XLOC_000045	unknown	unknown	15.3226	0.651692	0.3989	1.63372	0.102317	0.285816
cons_00000258	XLOC_000045	unknown	unknown	27.6714	0.118575	0.391769	0.302666	0.762145	0.886491
cons_00000259	XLOC_000045	unknown	unknown	9.98117	0.609399	0.427802	1.42449	0.154304	0.370797
cons_00000260	XLOC_000045	unknown	unknown	22.9811	0.55959	0.358113	1.56261	0.118145	0.313791
cons_00000261	XLOC_000045	unknown	unknown	16.8759	0.0506299	0.433421	0.116815	0.907007	0.959701
cons_00000262	XLOC_000045	unknown	unknown	75.7457	0.584206	0.315893	1.84938	0.0644034	0.209681
cons_00000263	XLOC_000045	unknown	unknown	20.8212	0.370825	0.411102	0.902028	0.367042	0.614324
cons_00000268	XLOC_000045	unknown	unknown	45.6537	0.269567	0.36283	0.742955	0.457509	0.691314
cons_00000269	XLOC_000045	unknown	unknown	50.2142	0.228697	0.346309	0.660386	0.509006	0.730079
cons_00000270	XLOC_000045	unknown	unknown	21.5051	-0.250675	0.309772	-0.809224	0.418386	0.659873
cons_00000271	XLOC_000045	unknown	unknown	439.369	-0.982247	0.276314	-3.55482	0.000378241	0.00430265
cons_00000272	XLOC_000045	unknown	unknown	314.983	-0.360857	0.201483	-1.791	0.0732926	0.228823
cons_00000274	XLOC_000045	unknown	unknown	512.787	0.116335	0.235043	0.494952	0.620634	0.804923
cons_00000275	XLOC_000045	unknown	unknown	32.324	0.199192	0.250421	0.795429	0.426364	0.666446
cons_00000276	XLOC_000045	unknown	unknown	188.191	0.0879337	0.252408	0.348379	0.727556	0.867863
cons_00000277	XLOC_000045	unknown	unknown	197.148	0.00196645	0.242137	0.00812126	0.99352	0.997414
cons_00000278	XLOC_000045	unknown	unknown	170.789	0.124964	0.22744	0.549437	0.582705	0.779984
cons_00000279	XLOC_000045	unknown	unknown	20.5429	0.315969	0.71433	0.442329	0.658251	0.828115
cons_00000379	XLOC_000045	unknown	unknown	434.081	0.153616	0.532163	0.288664	0.772839	0.892209
cons_00000378	XLOC_000045	unknown	unknown	413.687	0.205409	0.497321	0.413031	0.679584	0.84069
cons_00000380	XLOC_000045	unknown	unknown	835.575	0.219069	0.517578	0.423258	0.672107	0.83619
cons_00000381	XLOC_000045	unknown	unknown	1236.87	0.334132	0.472087	0.707776	0.479084	0.707709
cons_00000280	XLOC_000045	unknown	unknown	338.904	0.121393	0.53746	0.225865	0.821306	0.917297
cons_00000382	XLOC_000045	unknown	unknown	276.586	0.241579	0.422746	0.57145	0.567694	0.769879
cons_00000281	XLOC_000045	unknown	unknown	197.356	0.109329	0.270506	0.404164	0.686092	0.844485
cons_00000282	XLOC_000045	unknown	unknown	177.289	0.205251	0.2407	0.852726	0.393811	0.638858
cons_00000283	XLOC_000045	unknown	unknown	44.5498	0.368846	0.584031	0.631552	0.52768	0.743324
cons_00000284	XLOC_000045	unknown	unknown	22.2244	0.162497	0.361779	0.449163	0.653314	0.825342
cons_00000285	XLOC_000045	unknown	unknown	103.88	0.122864	0.262864	0.467405	0.64021	0.817385
cons_00000286	XLOC_000045	unknown	unknown	84.9512	0.140372	0.331418	0.42355	0.671894	0.836124
cons_00000287	XLOC_000045	unknown	unknown	260.628	0.154832	0.51676	0.299621	0.764466	0.887839
cons_00000288	XLOC_000045	unknown	unknown	142.279	0.238608	0.244627	0.975393	0.329365	0.577195
cons_00000289	XLOC_000045	unknown	unknown	86.9416	0.195757	0.337738	0.579613	0.562176	0.766373
cons_00000290	XLOC_000045	unknown	unknown	89.0894	0.259168	0.276989	0.935663	0.349447	0.597189
cons_00000291	XLOC_000045	unknown	unknown	91.0136	0.0734304	0.480815	0.152721	0.878619	0.945527
cons_00000292	XLOC_000045	unknown	unknown	50.6717	0.150066	0.283912	0.528564	0.597108	0.789734
cons_00000293	XLOC_000045	unknown	unknown	50.2967	0.266962	0.291545	0.915681	0.359834	0.607101
cons_00000294	XLOC_000045	unknown	unknown	52.2121	0.108221	0.329189	0.328751	0.742344	0.875835
cons_00000295	XLOC_000045	unknown	unknown	41.0684	0.376295	0.613394	0.613464	0.539569	0.751458
cons_00000296	XLOC_000045	unknown	unknown	37.4524	0.303741	0.363252	0.836174	0.403057	0.646906
cons_00000297	XLOC_000045	unknown	unknown	52.2008	-0.0726939	0.581159	-0.125084	0.900457	0.956418
cons_00000298	XLOC_000045	unknown	unknown	51.4015	0.195454	0.535083	0.365278	0.714904	0.860495
cons_00000299	XLOC_000045	unknown	unknown	61.8024	0.357075	0.641958	0.556228	0.578055	0.776863
cons_00000300	XLOC_000045	unknown	unknown	41.2809	0.571625	0.390224	1.46487	0.142958	0.353482
cons_00000302	XLOC_000045	unknown	unknown	63.585	0.408856	0.507878	0.805027	0.420804	0.661901
cons_00000303	XLOC_000045	unknown	unknown	12.5316	0.495366	0.491945	1.00695	0.313957	0.561987
cons_00000304	XLOC_000045	unknown	unknown	21.6907	0.19057	0.337776	0.56419	0.572625	0.773052
cons_00000306	XLOC_000045	unknown	unknown	22.9816	0.262161	0.317433	0.825879	0.408873	0.65161
cons_00000307	XLOC_000045	unknown	unknown	42.9081	0.19366	0.664843	0.291286	0.770832	0.891259
cons_00000308	XLOC_000045	unknown	unknown	15.1813	0.481286	0.437513	1.10005	0.27131	0.51663
cons_00000311	XLOC_000045	unknown	unknown	33.935	0.242731	0.596285	0.407072	0.683955	0.843289
cons_00000313	XLOC_000045	unknown	unknown	17.8155	0.140135	0.439889	0.318569	0.750053	0.879866
cons_00000314	XLOC_000045	unknown	unknown	14.1517	0.566021	0.395913	1.42966	0.152815	0.368631
cons_00000383	XLOC_000045	unknown	unknown	233.754	0.275868	0.603842	0.456855	0.647775	0.822116
cons_00000315	XLOC_000045	unknown	unknown	10.7516	0.625208	0.453449	1.37878	0.167961	0.390972
cons_00000316	XLOC_000045	unknown	unknown	13.0999	0.578734	0.44902	1.28888	0.197439	0.430094
cons_00000317	XLOC_000045	unknown	unknown	83.6704	0.177516	0.634997	0.279554	0.77982	0.895898
cons_00000318	XLOC_000045	unknown	unknown	27.9877	0.38608	0.37916	1.01825	0.308559	0.555983
cons_00000319	XLOC_000045	unknown	unknown	32.0189	0.303805	0.359569	0.844915	0.398159	0.642523
cons_00000320	XLOC_000045	unknown	unknown	40.1887	0.157184	0.405187	0.387929	0.698068	0.851107
cons_00000321	XLOC_000045	unknown	unknown	63.4627	0.29583	0.711344	0.415874	0.677502	0.839547
cons_00000322	XLOC_000045	unknown	unknown	24.3251	0.39793	0.388366	1.02463	0.305539	0.553188
cons_00000323	XLOC_000045	unknown	unknown	25.2977	0.519738	0.408494	1.27233	0.203257	0.437392
cons_00000324	XLOC_000045	unknown	unknown	11.1947	0.608861	0.517907	1.17562	0.239747	0.481953
cons_00000328	XLOC_000045	unknown	unknown	27.227	0.498181	0.39337	1.26644	0.205354	0.440155
cons_00000331	XLOC_000045	unknown	unknown	16.6759	0.2795	0.54291	0.514818	0.60668	0.796342
cons_00000332	XLOC_000045	unknown	unknown	25.5461	0.508736	0.453396	1.12206	0.261839	0.506637
cons_00000334	XLOC_000045	unknown	unknown	10.8856	0.277285	0.57734	0.48028	0.631029	0.811424
cons_00000336	XLOC_000045	unknown	unknown	28.8212	0.389795	0.394816	0.987284	0.323504	0.571728
cons_00000337	XLOC_000045	unknown	unknown	18.0867	0.541945	0.326319	1.66079	0.0967566	0.275337
cons_00000338	XLOC_000045	unknown	unknown	7.97217	0.458335	0.485832	0.943401	0.345476	0.593733
cons_00000340	XLOC_000045	unknown	unknown	14.1135	0.760923	0.492575	1.54479	0.122398	0.321082
cons_00000385	XLOC_000045	unknown	unknown	23.4847	0.534231	0.757105	0.705624	0.480422	0.708505
cons_00000386	XLOC_000045	unknown	unknown	207.477	0.710284	0.268977	2.64069	0.00827379	0.0484272
cons_00000342	XLOC_000045	unknown	unknown	23.894	0.513578	0.3795	1.3533	0.17596	0.40175
cons_00000346	XLOC_000045	unknown	unknown	692.763	-0.815872	0.273488	-2.98321	0.00285245	0.0214323
cons_00000387	XLOC_000045	unknown	unknown	562.622	-0.73701	0.288221	-2.5571	0.0105548	0.0582581
cons_00000388	XLOC_000045	unknown	unknown	510.085	-0.987529	0.269374	-3.66601	0.00024636	0.00302908
cons_00000347	XLOC_000045	unknown	unknown	274.959	0.111429	0.398771	0.279432	0.779914	0.895905
cons_00000389	XLOC_000045	unknown	unknown	334.525	0.0976805	0.487932	0.200193	0.84133	0.927806
cons_00000348	XLOC_000045	unknown	unknown	117.806	0.164362	0.239578	0.686048	0.492683	0.717521
cons_00000349	XLOC_000045	unknown	unknown	16.5768	0.471683	0.361689	1.30411	0.192195	0.42341
cons_00000350	XLOC_000045	unknown	unknown	23.122	-0.0209451	0.387986	-0.0539842	0.956948	0.98207
cons_00000351	XLOC_000045	unknown	unknown	12.8125	0.680151	0.475729	1.4297	0.152802	0.368631
cons_00000352	XLOC_000045	unknown	unknown	23.5138	0.693653	0.378759	1.83138	0.0670434	0.215261
cons_00000354	XLOC_000045	unknown	unknown	25.5157	0.533115	0.426505	1.24996	0.211314	0.447842
cons_00000355	XLOC_000045	unknown	unknown	9.75731	0.294788	0.551193	0.534819	0.592775	0.786886
cons_00000356	XLOC_000049	unknown	unknown	59.9795	0.811539	0.291777	2.78137	0.00541301	0.0349862
cons_00000357	XLOC_000049	unknown	unknown	65.8131	0.291474	0.346303	0.841674	0.39997	0.644197
cons_00000358	XLOC_000049	unknown	unknown	11.9901	0.829777	0.42472	1.9537	0.0507361	0.178862
cons_00000359	XLOC_000049	unknown	unknown	59.9133	0.801883	0.27304	2.93687	0.00331542	0.0241469
cons_00000360	XLOC_000049	unknown	unknown	20.5058	0.443239	0.455609	0.97285	0.330628	0.578561
cons_00000362	XLOC_000049	unknown	unknown	149.9	0.195642	0.304576	0.642341	0.520652	0.738846
cons_00000363	XLOC_000049	unknown	unknown	175.562	0.111429	0.253053	0.440338	0.659692	0.828877
cons_00000364	XLOC_000049	unknown	unknown	87.8201	0.171541	0.645477	0.265758	0.790426	0.901273
cons_00000365	XLOC_000049	unknown	unknown	225.609	0.0748729	0.566272	0.132221	0.89481	0.953696
cons_00000366	XLOC_000049	unknown	unknown	103.847	0.0297837	0.637606	0.0467118	0.962743	0.984645
cons_00000367	XLOC_000049	unknown	unknown	11.978	0.167875	0.432357	0.388278	0.69781	0.850994
cons_00000368	XLOC_000049	unknown	unknown	11.6906	0.201151	0.42908	0.468795	0.639216	0.816662
cons_00000369	XLOC_000049	unknown	unknown	12.6974	0.303729	0.44063	0.689307	0.49063	0.715843
cons_00000370	XLOC_000049	unknown	unknown	54.2927	0.350035	0.675483	0.5182	0.604319	0.794549
cons_00000371	XLOC_000049	unknown	unknown	15.7316	0.540191	0.354506	1.52378	0.127563	0.329498
cons_00000373	XLOC_000049	unknown	unknown	11.6142	0.57859	0.438675	1.31895	0.187186	0.416935
cons_00000375	XLOC_000049	unknown	unknown	141.186	0.236728	0.594643	0.398101	0.690556	0.846968
cons_00000393	XLOC_000049	unknown	unknown	290.982	0.222769	0.590336	0.377359	0.705907	0.855567
cons_00000394	XLOC_000049	unknown	unknown	68.831	0.459213	0.504591	0.91007	0.362786	0.610158
cons_00000361	XLOC_000050	unknown	unknown	456.956	-0.859014	0.289177	-2.97054	0.00297275	0.0221572
cons_00000407	XLOC_000059	unknown	unknown	14.9736	0.820304	0.361834	2.26707	0.0233859	0.10374
cons_00000404	XLOC_000059	unknown	unknown	13.9072	1.20274	0.37314	3.2233	0.00126725	0.0113218
cons_00000414	XLOC_000061	unknown	unknown	18.9282	0.0128376	0.309186	0.0415206	0.966881	0.986403
cons_00000425	XLOC_000067	unknown	unknown	53.078	-0.116504	0.24829	-0.469225	0.638909	0.816462
cons_00000426	XLOC_000067	unknown	unknown	7.98767	-0.294777	0.449291	-0.656094	0.511764	0.732299
cons_00000433	XLOC_000067	unknown	unknown	32.8625	0.0187015	0.323643	0.0577843	0.95392	0.98081
cons_00000443	XLOC_000077	unknown	unknown	16.5453	-0.163207	0.365313	-0.446759	0.655049	0.826316
cons_00000476	XLOC_000079	unknown	unknown	9.044	-0.953403	0.611041	-1.56029	0.118691	0.314579
cons_00000488	XLOC_000086	unknown	unknown	8.64897	2.186	0.553087	3.95236	7.73839e-05	0.00115703
cons_00000576	XLOC_000087	unknown	unknown	9.54714	1.12462	0.440254	2.55449	0.0106345	0.0585448
cons_00000493	XLOC_000088	unknown	unknown	104.413	0.610043	0.296506	2.05743	0.0396444	0.15076
cons_00000495	XLOC_000088	unknown	unknown	44.5327	0.393264	0.549462	0.715726	0.474161	0.704303
cons_00000577	XLOC_000088	unknown	unknown	19.4793	0.574886	0.412643	1.39318	0.163566	0.384827
cons_00000500	XLOC_000088	unknown	unknown	10.263	0.302843	0.397095	0.762646	0.445674	0.68166
cons_00000501	XLOC_000088	unknown	unknown	201.369	0.50583	0.281586	1.79636	0.0724376	0.226957
cons_00000502	XLOC_000088	unknown	unknown	114.837	0.474471	0.291962	1.62511	0.104139	0.289264
cons_00000503	XLOC_000088	unknown	unknown	41.8686	0.456114	0.258039	1.76762	0.0771252	0.237101
cons_00000504	XLOC_000088	unknown	unknown	78.5304	0.430846	0.289157	1.49001	0.136221	0.343381
cons_00000505	XLOC_000088	unknown	unknown	14.2752	0.521229	0.388353	1.34215	0.179546	0.406432
cons_00000506	XLOC_000088	unknown	unknown	78.9957	0.557883	0.305168	1.82812	0.0675315	0.216402
cons_00000507	XLOC_000088	unknown	unknown	110.12	0.209616	0.530089	0.395435	0.692522	0.848043
cons_00000508	XLOC_000088	unknown	unknown	830.176	0.0575857	0.482951	0.119237	0.905087	0.958662
cons_00000509	XLOC_000088	unknown	unknown	167.672	0.076992	0.212505	0.362307	0.717123	0.861815
cons_00000579	XLOC_000088	unknown	unknown	296.148	0.108034	0.491591	0.219764	0.826055	0.919812
cons_00000580	XLOC_000088	unknown	unknown	793.283	0.228671	0.490227	0.466459	0.640887	0.817792
cons_00000581	XLOC_000088	unknown	unknown	278.524	-0.0307638	0.437051	-0.0703894	0.943884	0.976271
cons_00000582	XLOC_000088	unknown	unknown	268.702	0.271997	0.417891	0.65088	0.515124	0.73486
cons_00000510	XLOC_000088	unknown	unknown	291.949	0.124169	0.298864	0.415471	0.677797	0.839611
cons_00000511	XLOC_000088	unknown	unknown	75.5771	0.387169	0.802751	0.482302	0.629591	0.810536
cons_00000512	XLOC_000088	unknown	unknown	195.371	0.329047	0.527385	0.623921	0.532679	0.746899
cons_00000513	XLOC_000088	unknown	unknown	71.9516	-0.0136541	0.327421	-0.0417019	0.966736	0.986384
cons_00000514	XLOC_000088	unknown	unknown	88.0307	0.393069	0.268538	1.46374	0.143266	0.354004
cons_00000515	XLOC_000088	unknown	unknown	49.9258	-0.0325171	0.311554	-0.104371	0.916875	0.96424
cons_00000516	XLOC_000088	unknown	unknown	52.2993	0.515933	0.577328	0.893655	0.371506	0.618207
cons_00000517	XLOC_000088	unknown	unknown	47.2404	0.277499	0.558131	0.497193	0.619053	0.804244
cons_00000518	XLOC_000088	unknown	unknown	36.2797	0.657013	0.408109	1.6099	0.107421	0.295265
cons_00000519	XLOC_000088	unknown	unknown	65.2059	0.50843	0.562026	0.904638	0.365657	0.612996
cons_00000520	XLOC_000088	unknown	unknown	25.3175	0.0413833	0.38008	0.108881	0.913297	0.962629
cons_00000521	XLOC_000088	unknown	unknown	44.1512	0.274045	0.554706	0.494038	0.62128	0.805205
cons_00000522	XLOC_000088	unknown	unknown	72.198	0.270032	0.580382	0.465265	0.641741	0.818364
cons_00000523	XLOC_000088	unknown	unknown	27.5975	0.670947	0.372932	1.79911	0.0720008	0.226052
cons_00000524	XLOC_000088	unknown	unknown	18.0738	0.147043	0.46434	0.31667	0.751494	0.880613
cons_00000525	XLOC_000088	unknown	unknown	22.0561	0.0242246	0.398647	0.060767	0.951545	0.979628
cons_00000526	XLOC_000088	unknown	unknown	57.3711	0.372106	0.36859	1.00954	0.312715	0.560528
cons_00000529	XLOC_000088	unknown	unknown	75.4101	0.0858555	0.672981	0.127575	0.898485	0.955516
cons_00000530	XLOC_000088	unknown	unknown	50.9934	0.580866	0.582449	0.997283	0.318627	0.566887
cons_00000532	XLOC_000088	unknown	unknown	62.5401	0.239467	0.298915	0.801121	0.423062	0.663688
cons_00000533	XLOC_000088	unknown	unknown	25.0965	0.477882	0.35984	1.32804	0.184165	0.4126
cons_00000534	XLOC_000088	unknown	unknown	43.8313	0.0100256	0.577255	0.0173677	0.986143	0.994176
cons_00000535	XLOC_000088	unknown	unknown	25.8744	-0.00642807	0.420966	-0.0152698	0.987817	0.994961
cons_00000537	XLOC_000088	unknown	unknown	9.50363	0.467291	0.428544	1.09042	0.27553	0.521321
cons_00000538	XLOC_000088	unknown	unknown	191.715	0.285363	0.690393	0.413334	0.679362	0.840593
cons_00000540	XLOC_000088	unknown	unknown	66.968	0.606822	0.731464	0.829599	0.406766	0.649772
cons_00000541	XLOC_000088	unknown	unknown	473.007	0.472527	0.505145	0.935428	0.349568	0.597344
cons_00000542	XLOC_000088	unknown	unknown	32.6808	0.269639	0.265663	1.01496	0.310123	0.557651
cons_00000543	XLOC_000088	unknown	unknown	309.67	0.261304	0.4937	0.529276	0.596614	0.789512
cons_00000544	XLOC_000088	unknown	unknown	250.459	0.345104	0.484448	0.712366	0.476238	0.705759
cons_00000545	XLOC_000088	unknown	unknown	64.957	0.169033	0.710184	0.238013	0.811871	0.912511
cons_00000546	XLOC_000088	unknown	unknown	24.6177	0.601354	0.41341	1.45462	0.145775	0.357875
cons_00000547	XLOC_000088	unknown	unknown	13.8699	0.460882	0.412738	1.11664	0.264146	0.509122
cons_00000548	XLOC_000088	unknown	unknown	7.00375	-0.0827528	0.637903	-0.129726	0.896783	0.954738
cons_00000549	XLOC_000088	unknown	unknown	75.1766	0.372656	0.668316	0.557604	0.577114	0.776162
cons_00000550	XLOC_000088	unknown	unknown	54.4677	0.620901	0.323646	1.91845	0.0550534	0.189046
cons_00000551	XLOC_000088	unknown	unknown	112.624	0.296107	0.514581	0.575433	0.564998	0.767946
cons_00000552	XLOC_000088	unknown	unknown	167.942	0.0232835	0.692437	0.0336255	0.973176	0.988846
cons_00000553	XLOC_000088	unknown	unknown	87.4681	0.452979	0.318697	1.42135	0.155216	0.372171
cons_00000554	XLOC_000088	unknown	unknown	22.6677	0.849857	0.386459	2.19909	0.0278717	0.11746
cons_00000583	XLOC_000088	unknown	unknown	38.5901	0.789914	0.407122	1.94024	0.0523506	0.182718
cons_00000584	XLOC_000088	unknown	unknown	218.116	0.449317	0.272756	1.64732	0.0994918	0.280409
cons_00000555	XLOC_000088	unknown	unknown	30.5695	0.68978	0.321741	2.1439	0.0320412	0.12975
cons_00000556	XLOC_000088	unknown	unknown	805.918	0.0482881	0.48153	0.10028	0.920122	0.965496
cons_00000557	XLOC_000088	unknown	unknown	782.517	0.065035	0.41434	0.15696	0.875276	0.943906
cons_00000558	XLOC_000088	unknown	unknown	1150.84	0.0697702	0.52437	0.133055	0.89415	0.953381
cons_00000559	XLOC_000088	unknown	unknown	1102.82	0.121922	0.489822	0.248911	0.80343	0.908446
cons_00000560	XLOC_000088	unknown	unknown	163.477	0.0400343	0.220375	0.181664	0.855846	0.935265
cons_00000561	XLOC_000088	unknown	unknown	268.414	0.140022	0.403552	0.346973	0.728612	0.868333
cons_00000586	XLOC_000088	unknown	unknown	292.516	0.0657418	0.450755	0.145848	0.884041	0.94818
cons_00000587	XLOC_000088	unknown	unknown	346.58	0.238143	0.464909	0.512235	0.608486	0.797703
cons_00000562	XLOC_000088	unknown	unknown	43.2959	0.349486	0.570366	0.61274	0.540048	0.751755
cons_00000563	XLOC_000088	unknown	unknown	152.066	0.171329	0.692375	0.247451	0.804559	0.908969
cons_00000564	XLOC_000088	unknown	unknown	19.7061	0.0850034	0.385212	0.220666	0.825352	0.919393
cons_00000565	XLOC_000088	unknown	unknown	91.9895	0.0464567	0.742632	0.0625569	0.950119	0.979153
cons_00000567	XLOC_000088	unknown	unknown	23.931	0.0749874	0.478937	0.15657	0.875583	0.944018
cons_00000590	XLOC_000091	unknown	unknown	568.241	0.16898	0.474565	0.356074	0.721785	0.864467
cons_00000569	XLOC_000091	unknown	unknown	45.8737	0.38273	0.266805	1.43449	0.151432	0.366668
cons_00000591	XLOC_000091	unknown	unknown	454.06	0.32928	0.586502	0.56143	0.574504	0.774354
cons_00000571	XLOC_000091	unknown	unknown	8.95586	-0.030035	0.462632	-0.064922	0.948236	0.978395
cons_00000574	XLOC_000091	unknown	unknown	35.0877	0.567911	0.362815	1.56529	0.117515	0.312765
cons_00000593	XLOC_000091	unknown	unknown	291.067	0.200219	0.405599	0.493637	0.621562	0.805348
cons_00000592	XLOC_000091	unknown	unknown	694.632	0.103719	0.500029	0.207426	0.835677	0.924935
cons_00000594	XLOC_000091	unknown	unknown	334.828	0.242673	0.619272	0.391867	0.695156	0.849618
cons_00000598	XLOC_000095	unknown	unknown	222.274	-1.51911	0.135953	-11.1738	5.47584e-29	3.39703e-26
cons_00000601	XLOC_000095	unknown	unknown	18.5479	-1.11506	0.327803	-3.40163	0.000669855	0.00684545
cons_00000602	XLOC_000095	unknown	unknown	17.6583	-1.605	0.384957	-4.16931	3.05528e-05	0.000532574
cons_00000621	XLOC_000095	unknown	unknown	9.73882	-1.19963	0.433007	-2.77046	0.00559778	0.0358569
cons_00000600	XLOC_000095	unknown	unknown	17.5347	-1.20542	0.335576	-3.59208	0.000328048	0.00383078
cons_00000603	XLOC_000095	unknown	unknown	7.98203	-1.01322	0.456709	-2.21852	0.0265196	0.113426
ENST00000416931.1.nic.1	ENSG00000225972.1	unprocessed_pseudogene	MTND1P23	211.395	-0.140717	0.173847	-0.809428	0.418269	0.659774
ENST00000457540.1	ENSG00000225630.1	unprocessed_pseudogene	MTND2P28	21.5095	0.0325918	0.305661	0.106627	0.915085	0.963314
ENST00000641296.1.nnic.1	ENSG00000230021.10	transcribed_processed_pseudogene	ENSG00000230021	35.9694	-0.111496	0.256514	-0.43466	0.66381	0.83118
ENST00000641296.1.nnic.2	ENSG00000230021.10	transcribed_processed_pseudogene	ENSG00000230021	12.9886	0.299539	0.580975	0.51558	0.606148	0.795915
ENST00000414273.1.nnic.1	ENSG00000237973.1	unprocessed_pseudogene	MTCO1P12	89.7007	0.271073	0.226419	1.19722	0.231221	0.47182
ENST00000414273.1.nnic.2	ENSG00000237973.1	unprocessed_pseudogene	MTCO1P12	7.92993	-0.363642	0.513894	-0.70762	0.479181	0.707735
ENST00000414273.1	ENSG00000237973.1	unprocessed_pseudogene	MTCO1P12	8.82302	-0.132556	0.450175	-0.294454	0.768411	0.890315
ENST00000414273.1.nnic.6	ENSG00000237973.1	unprocessed_pseudogene	MTCO1P12	11.939	0.525479	0.520433	1.0097	0.312641	0.560451
ENST00000514057.1	ENSG00000248527.1	unprocessed_pseudogene	MTATP6P1	34.8356	0.299939	0.262079	1.14446	0.252433	0.496148
ENST00000514057.1.nnic.2	ENSG00000248527.1	unprocessed_pseudogene	MTATP6P1	10.1033	0.250184	0.451885	0.553644	0.579822	0.778176
ENST00000514057.1.nnic.3	ENSG00000248527.1	unprocessed_pseudogene	MTATP6P1	602.252	0.0172591	0.110298	0.156477	0.875657	0.944026
ENST00000445118.7.nnic.1	ENSG00000228794.12	lncRNA	LINC01128	7.75626	-0.472313	0.462137	-1.02202	0.306772	0.554271
ENST00000670780.1.nnic.1	ENSG00000228794.12	lncRNA	LINC01128	9.98115	-1.10022	0.420086	-2.61904	0.00881783	0.0507514
ENST00000445118.7	ENSG00000228794.12	lncRNA	LINC01128	11.5683	0.659132	0.398771	1.65291	0.0983491	0.278346
ENST00000445118.7.nnic.6	ENSG00000228794.12	lncRNA	LINC01128	8.3356	-0.00995486	0.446568	-0.0222919	0.982215	0.99257
ENST00000327044.7.nnic.2	ENSG00000188976.11	protein_coding	NOC2L	10.072	0.214419	0.406172	0.527901	0.597568	0.790037
ENST00000327044.7.nnic.4	ENSG00000188976.11	protein_coding	NOC2L	11.4728	0.221472	0.380184	0.582539	0.560203	0.764949
ENST00000327044.7.nnic.5	ENSG00000188976.11	protein_coding	NOC2L	16.1313	0.300029	0.358092	0.837854	0.402113	0.646053
ENST00000327044.7	ENSG00000188976.11	protein_coding	NOC2L	19.4545	0.224637	0.333027	0.674529	0.499975	0.723197
ENST00000624652.1.nnic.1	ENSG00000187608.10	protein_coding	ISG15	24.8807	0.826341	0.395176	2.09107	0.0365216	0.142368
ENST00000651234.1.nnic.2	ENSG00000188157.15	protein_coding	AGRN	35.8003	0.121388	0.24077	0.504166	0.614145	0.800926
ENST00000418300.1.nnic.2	ENSG00000242590.1	lncRNA	ENSG00000242590	18.6154	-0.321237	0.339617	-0.94588	0.34421	0.592417
ENST00000456409.6.nic.1	ENSG00000291156.1	lncRNA	ENSG00000291156	13.1709	-0.179539	0.402351	-0.446225	0.655435	0.82652
ENST00000465727.5.nnic.1	ENSG00000078808.20	protein_coding	SDF4	31.1095	0.283235	0.302102	0.937549	0.348476	0.596311
ENST00000478938.1.nnic.1	ENSG00000078808.20	protein_coding	SDF4	10.7588	-0.107791	0.3931	-0.274207	0.783926	0.898069
ENST00000360001.12.nnic.2	ENSG00000078808.20	protein_coding	SDF4	8.55482	0.0857459	0.516742	0.165935	0.868208	0.940666
ENST00000465727.5.nnic.15	ENSG00000078808.20	protein_coding	SDF4	20.7869	-0.108983	0.350882	-0.310596	0.756108	0.883064
ENST00000379198.5.nic.2	ENSG00000176022.7	protein_coding	B3GALT6	48.2403	-0.77137	0.211003	-3.65573	0.000256448	0.00313206
ENST00000379031.10.nnic.3	ENSG00000169972.12	protein_coding	PUSL1	7.01312	-0.839328	0.47759	-1.75742	0.0788454	0.240655
ENST00000379031.10	ENSG00000169972.12	protein_coding	PUSL1	9.24108	-0.280882	0.417604	-0.672603	0.5012	0.723889
ENST00000419704.5.nic.1	ENSG00000127054.22	protein_coding	INTS11	11.9433	-0.415891	0.362354	-1.14775	0.251073	0.494636
ENST00000435064.6.nic.1	ENSG00000127054.22	protein_coding	INTS11	41.7394	-0.94946	0.277743	-3.41848	0.000629709	0.0065254
ENST00000540437.5	ENSG00000127054.22	protein_coding	INTS11	9.86916	-0.974313	0.42746	-2.27931	0.0226488	0.101376
ENST00000540437.5.nnic.5	ENSG00000127054.22	protein_coding	INTS11	7.28421	-1.05116	0.497237	-2.11399	0.0345158	0.136774
ENST00000464957.1.nic.1	ENSG00000224051.7	protein_coding	CPTP	15.9047	0.278096	0.348006	0.799112	0.424225	0.664612
ENST00000496905.1.nnic.1	ENSG00000175756.14	protein_coding	AURKAIP1	18.9782	-0.22238	0.341311	-0.651548	0.514693	0.734516
ENST00000338370.7.nnic.3	ENSG00000175756.14	protein_coding	AURKAIP1	14.319	0.150298	0.395141	0.380366	0.703674	0.854385
ENST00000338370.7.nnic.4	ENSG00000175756.14	protein_coding	AURKAIP1	8.93813	0.0549589	0.485253	0.113258	0.909826	0.96087
ENST00000378853.3.nnic.2	ENSG00000175756.14	protein_coding	AURKAIP1	15.3802	-0.122623	0.365492	-0.3355	0.737248	0.873252
ENST00000378853.3.nic.4	ENSG00000175756.14	protein_coding	AURKAIP1	38.7891	-0.140568	0.241734	-0.581498	0.560905	0.765437
ENST00000338338.10.nnic.2	ENSG00000175756.14	protein_coding	AURKAIP1	14.0121	0.00412927	0.390649	0.0105703	0.991566	0.996574
ENST00000338338.10.nnic.3	ENSG00000175756.14	protein_coding	AURKAIP1	12.8138	0.375881	0.365598	1.02813	0.303891	0.551628
ENST00000338338.10.nnic.4	ENSG00000175756.14	protein_coding	AURKAIP1	11.5668	-0.368532	0.41273	-0.892911	0.371905	0.6185
ENST00000321751.9.nic.3	ENSG00000175756.14	protein_coding	AURKAIP1	29.3912	-0.123467	0.29367	-0.420427	0.674174	0.837351
ENST00000338338.10.nnic.5	ENSG00000175756.14	protein_coding	AURKAIP1	16.142	-0.218904	0.355595	-0.615597	0.53816	0.750615
ENST00000338338.10.nnic.6	ENSG00000175756.14	protein_coding	AURKAIP1	11.8797	-0.23562	0.413423	-0.569924	0.568729	0.770651
ENST00000338338.10.nic.9	ENSG00000175756.14	protein_coding	AURKAIP1	238.86	-0.565456	0.162409	-3.48168	0.000498279	0.00539856
ENST00000448629.8	ENSG00000224870.9	lncRNA	MRPL20-AS1	10.9567	-0.679465	0.396058	-1.71557	0.0862406	0.255047
ENST00000444362.3	ENSG00000224870.9	lncRNA	MRPL20-AS1	15.9175	-0.44999	0.408176	-1.10244	0.27027	0.515585
ENST00000659048.2	ENSG00000224870.9	lncRNA	MRPL20-AS1	9.44602	-1.08195	0.415257	-2.6055	0.00917399	0.0523749
ENST00000692936.1.nnic.1	ENSG00000290916.1	lncRNA	ENSG00000290916	13.9567	-2.31356	0.416899	-5.54946	2.8656e-08	1.17953e-06
ENST00000692936.1	ENSG00000290916.1	lncRNA	ENSG00000290916	19.4676	-1.48912	0.321446	-4.63257	3.61156e-06	8.46038e-05
ENST00000378756.8.nic.1	ENSG00000197785.14	protein_coding	ATAD3A	10.8839	1.02791	0.572983	1.79397	0.0728183	0.227813
ENST00000417099.1.nnic.1	ENSG00000227775.3	transcribed_processed_pseudogene	ENSG00000227775	199.368	0.154553	0.140894	1.09694	0.272667	0.518042
ENST00000607222.1.nic.5	ENSG00000272106.1	lncRNA	ENSG00000272106	14.1647	0.181502	0.423886	0.428186	0.668516	0.834156
ENST00000598846.1.nnic.3	ENSG00000268575.1	lncRNA	ENSG00000268575	15.2281	-0.35938	0.349559	-1.02809	0.303905	0.551639
ENST00000658591.1.nnic.1	ENSG00000286989.1	lncRNA	ENSG00000286989	18.0473	-1.03918	0.318936	-3.25826	0.00112099	0.010274
ENST00000658591.1.nnic.12	ENSG00000286989.1	lncRNA	ENSG00000286989	7.52467	-0.972972	0.568211	-1.71234	0.0868338	0.256179
ENST00000422725.4.nnic.2	ENSG00000228594.4	protein_coding	FNDC10	14.3394	-0.966811	0.373371	-2.58942	0.0096139	0.0542811
ENST00000422725.4.nnic.3	ENSG00000228594.4	protein_coding	FNDC10	9.36054	-1.14491	0.455665	-2.51261	0.0119842	0.0639549
ENST00000422725.4	ENSG00000228594.4	protein_coding	FNDC10	14.7011	-1.05133	0.371238	-2.83195	0.00462657	0.031201
ENST00000404249.8	ENSG00000008128.23	protein_coding	CDK11A	14.5122	0.515108	0.385758	1.33531	0.181774	0.409382
cons_00029086	XLOC_000174	unknown	unknown	15.3454	0.00964231	0.348926	0.0276343	0.977954	0.990828
ENST00000610897.4.nnic.1	ENSG00000078369.19	protein_coding	GNB1	12.0107	-0.562821	0.385722	-1.45914	0.144527	0.35602
ENST00000615252.5	ENSG00000078369.19	protein_coding	GNB1	60.9275	-0.210475	0.189043	-1.11337	0.265549	0.510602
ENST00000378609.9.nnic.1	ENSG00000078369.19	protein_coding	GNB1	65.209	-0.378319	0.195701	-1.93315	0.0532177	0.184872
ENST00000703693.1.nnic.1	ENSG00000078369.19	protein_coding	GNB1	61.6703	-0.30684	0.202804	-1.51299	0.130282	0.333964
ENST00000703693.1.nnic.2	ENSG00000078369.19	protein_coding	GNB1	66.3759	-0.297389	0.199595	-1.48996	0.136235	0.343396
ENST00000703709.1.nic.1	ENSG00000078369.19	protein_coding	GNB1	61.4936	-0.391416	0.202117	-1.93658	0.0527968	0.183786
ENST00000378609.9.nic.2	ENSG00000078369.19	protein_coding	GNB1	71.4486	-0.281189	0.172431	-1.63073	0.102947	0.286923
ENST00000703705.1.nnic.1	ENSG00000078369.19	protein_coding	GNB1	26.2223	-0.569316	0.320059	-1.77879	0.0752748	0.233177
ENST00000610897.4	ENSG00000078369.19	protein_coding	GNB1	61.3203	-0.0991459	0.180766	-0.548477	0.583365	0.780437
ENST00000703698.1.nnic.1	ENSG00000078369.19	protein_coding	GNB1	27.556	-0.325242	0.255231	-1.2743	0.202556	0.436562
ENST00000703698.1.nnic.2	ENSG00000078369.19	protein_coding	GNB1	25.4878	-0.622082	0.285724	-2.17722	0.0294644	0.122222
ENST00000615252.5.nnic.2	ENSG00000078369.19	protein_coding	GNB1	40.4681	-0.377002	0.229122	-1.64542	0.0998831	0.281141
ENST00000610897.4.nnic.2	ENSG00000078369.19	protein_coding	GNB1	9.20408	-0.134112	0.438244	-0.306021	0.759589	0.885006
ENST00000703694.1.nnic.2	ENSG00000078369.19	protein_coding	GNB1	8.4942	-0.298671	0.443253	-0.673817	0.500428	0.72346
ENST00000341426.9	ENSG00000008130.15	protein_coding	NADK	11.0084	0.441748	0.409793	1.07798	0.281044	0.527677
ENST00000341991.7	ENSG00000008130.15	protein_coding	NADK	9.61259	0.375603	0.415556	0.903857	0.366071	0.613305
ENST00000378625.5	ENSG00000008130.15	protein_coding	NADK	11.4836	0.706837	0.379601	1.86205	0.0625958	0.206017
ENST00000686550.1.nnic.1	ENSG00000231050.3	lncRNA	GNB1-DT	8.18961	-0.138535	0.488683	-0.283487	0.776804	0.894276
ENST00000400921.6.nnic.4	ENSG00000067606.17	protein_coding	PRKCZ	11.1066	-0.229859	0.390214	-0.589059	0.555821	0.762092
ENST00000400921.6.nnic.18	ENSG00000067606.17	protein_coding	PRKCZ	18.6983	-0.0758422	0.304298	-0.249237	0.803177	0.908351
ENST00000400921.6.nic.19	ENSG00000067606.17	protein_coding	PRKCZ	12.8794	-0.0186999	0.369597	-0.0505955	0.959648	0.983191
ENST00000461465.5.nnic.1	ENSG00000067606.17	protein_coding	PRKCZ	21.223	-0.359919	0.311511	-1.1554	0.247928	0.491363
ENST00000378546.9	ENSG00000162585.17	protein_coding	FAAP20	10.8436	-0.0186263	0.428375	-0.0434812	0.965318	0.985801
ENST00000378536.5	ENSG00000157933.11	protein_coding	SKI	13.6001	0.356523	0.413526	0.862152	0.388604	0.63404
ENST00000378536.5.nnic.5	ENSG00000157933.11	protein_coding	SKI	10.9408	-0.101474	0.413238	-0.245558	0.806024	0.909822
ENST00000605895.6.nnic.1	ENSG00000157916.20	protein_coding	RER1	27.65	-0.843498	0.309214	-2.72788	0.00637433	0.0396149
ENST00000378513.7	ENSG00000157916.20	protein_coding	RER1	10.6563	0.231101	0.440532	0.524597	0.599864	0.791563
ENST00000605895.6.nnic.5	ENSG00000157916.20	protein_coding	RER1	8.83579	-1.01497	0.44854	-2.26282	0.0236468	0.104541
ENST00000605895.6.nnic.6	ENSG00000157916.20	protein_coding	RER1	33.2001	-0.82069	0.251439	-3.26397	0.00109864	0.0101321
ENST00000605895.6.nic.7	ENSG00000157916.20	protein_coding	RER1	31.9903	-0.578227	0.23791	-2.43044	0.0150804	0.0757519
ENST00000419916.8	ENSG00000157870.17	protein_coding	PRXL2B	9.94092	-0.149008	0.429772	-0.346713	0.728807	0.86846
ENST00000484099.5	ENSG00000157870.17	protein_coding	PRXL2B	9.60058	0.474903	0.424795	1.11796	0.263586	0.508543
ENST00000378344.7.nnic.3	ENSG00000158109.15	protein_coding	TPRG1L	34.3976	0.727126	0.261884	2.77652	0.00549446	0.0353777
ENST00000378097.6	ENSG00000069424.16	protein_coding	KCNAB2	9.59636	-0.0863416	0.429889	-0.200846	0.840819	0.927684
ENST00000655748.1	ENSG00000069424.16	protein_coding	KCNAB2	7.827	-1.04852	0.466719	-2.24657	0.0246676	0.1077
ENST00000234875.9.nnic.2	ENSG00000116251.11	protein_coding	RPL22	138.909	0.952321	0.157169	6.05923	1.36773e-09	7.48868e-08
ENST00000234875.9.nnic.3	ENSG00000116251.11	protein_coding	RPL22	21.1312	1.02547	0.325271	3.15264	0.00161799	0.013726
ENST00000465387.5.nnic.1	ENSG00000116251.11	protein_coding	RPL22	918.808	0.437065	0.150576	2.90263	0.00370044	0.0262631
ENST00000480661.1.nnic.1	ENSG00000116251.11	protein_coding	RPL22	93.0405	0.59826	0.175652	3.40594	0.000659362	0.00676808
ENST00000234875.9.nnic.4	ENSG00000116251.11	protein_coding	RPL22	17.8668	0.779511	0.31237	2.49548	0.0125788	0.0661982
ENST00000234875.9.nnic.5	ENSG00000116251.11	protein_coding	RPL22	294.858	0.133784	0.123811	1.08055	0.279895	0.526477
ENST00000234875.9.nnic.6	ENSG00000116251.11	protein_coding	RPL22	12.5458	0.542662	0.415392	1.30638	0.191422	0.422416
ENST00000234875.9.nnic.7	ENSG00000116251.11	protein_coding	RPL22	536.04	0.269735	0.111627	2.41639	0.0156755	0.0778515
ENST00000234875.9.nnic.8	ENSG00000116251.11	protein_coding	RPL22	111.653	0.113142	0.214885	0.526523	0.598525	0.790654
ENST00000471204.5.nnic.1	ENSG00000116251.11	protein_coding	RPL22	179.168	1.32104	0.21579	6.1219	9.2464e-10	5.25422e-08
ENST00000234875.9.nnic.10	ENSG00000116251.11	protein_coding	RPL22	18.8568	0.859374	0.32183	2.67027	0.00757893	0.0453528
ENST00000480661.1.nnic.2	ENSG00000116251.11	protein_coding	RPL22	12.3426	0.531943	0.40764	1.30493	0.191915	0.423121
ENST00000234875.9.nnic.11	ENSG00000116251.11	protein_coding	RPL22	301.16	0.227995	0.151185	1.50805	0.131541	0.33599
ENST00000234875.9.nnic.12	ENSG00000116251.11	protein_coding	RPL22	14.7335	0.798281	0.350475	2.27771	0.0227439	0.101719
ENST00000234875.9.nnic.13	ENSG00000116251.11	protein_coding	RPL22	13.1542	0.792804	0.371824	2.1322	0.0329903	0.132439
ENST00000234875.9.nnic.14	ENSG00000116251.11	protein_coding	RPL22	28.1749	0.706981	0.262696	2.69125	0.00711854	0.043227
ENST00000234875.9.nnic.16	ENSG00000116251.11	protein_coding	RPL22	846.91	0.301592	0.109871	2.74497	0.00605157	0.0381136
ENST00000234875.9.nnic.17	ENSG00000116251.11	protein_coding	RPL22	67.8434	1.11326	0.258327	4.30951	1.63616e-05	0.000312485
ENST00000234875.9.nnic.18	ENSG00000116251.11	protein_coding	RPL22	1484.41	0.450608	0.104064	4.33012	1.49028e-05	0.000289236
ENST00000234875.9.nnic.19	ENSG00000116251.11	protein_coding	RPL22	862.002	0.248466	0.11725	2.1191	0.0340818	0.135515
ENST00000234875.9.nnic.21	ENSG00000116251.11	protein_coding	RPL22	1393.34	0.304491	0.114137	2.66777	0.00763567	0.0455981
ENST00000471204.5.nnic.2	ENSG00000116251.11	protein_coding	RPL22	18.0244	0.865607	0.318491	2.71783	0.0065711	0.0405771
ENST00000471204.5.nic.3	ENSG00000116251.11	protein_coding	RPL22	76.7981	1.11992	0.212713	5.26492	1.40249e-07	4.90175e-06
ENST00000465335.1.nnic.1	ENSG00000116251.11	protein_coding	RPL22	104.397	0.745283	0.190341	3.91552	9.02093e-05	0.00131456
ENST00000465387.5.nic.2	ENSG00000116251.11	protein_coding	RPL22	53.4554	1.0123	0.245666	4.12065	3.77811e-05	0.000637747
ENST00000234875.9.nnic.22	ENSG00000116251.11	protein_coding	RPL22	807.375	0.342628	0.102287	3.34966	0.000809117	0.00793147
ENST00000234875.9.nic.23	ENSG00000116251.11	protein_coding	RPL22	2932.05	0.535864	0.0959218	5.58646	2.31739e-08	9.76436e-07
ENST00000234875.9.nnic.24	ENSG00000116251.11	protein_coding	RPL22	8.14744	0.385	0.482363	0.798154	0.424781	0.665116
ENST00000234875.9.nnic.25	ENSG00000116251.11	protein_coding	RPL22	11.56	0.566523	0.400535	1.41442	0.15724	0.375345
ENST00000234875.9.nnic.26	ENSG00000116251.11	protein_coding	RPL22	535.391	0.331914	0.101844	3.25904	0.00111791	0.0102566
ENST00000234875.9.nnic.28	ENSG00000116251.11	protein_coding	RPL22	9.63031	0.762679	0.501101	1.522	0.128008	0.330123
ENST00000234875.9.nnic.29	ENSG00000116251.11	protein_coding	RPL22	884.04	0.506431	0.0914181	5.53972	3.0295e-08	1.24331e-06
ENST00000234875.9.nnic.31	ENSG00000116251.11	protein_coding	RPL22	290.398	0.0937391	0.121273	0.772959	0.439547	0.676764
ENST00000234875.9.nnic.32	ENSG00000116251.11	protein_coding	RPL22	814.591	0.408501	0.095875	4.26077	2.03723e-05	0.00037827
ENST00000234875.9.nnic.33	ENSG00000116251.11	protein_coding	RPL22	846.275	0.423875	0.0960739	4.41197	1.02434e-05	0.000209762
ENST00000234875.9.nnic.34	ENSG00000116251.11	protein_coding	RPL22	857.76	0.431851	0.106439	4.05726	4.96519e-05	0.00079922
ENST00000234875.9.nnic.35	ENSG00000116251.11	protein_coding	RPL22	46.8591	0.668506	0.204553	3.26813	0.00108262	0.0100095
ENST00000480661.1.nnic.3	ENSG00000116251.11	protein_coding	RPL22	11.1596	0.686652	0.390425	1.75873	0.0786232	0.240219
ENST00000234875.9.nnic.42	ENSG00000116251.11	protein_coding	RPL22	403.467	0.330653	0.121823	2.7142	0.00664355	0.0409344
ENST00000234875.9.nnic.43	ENSG00000116251.11	protein_coding	RPL22	528.144	0.233776	0.117481	1.98991	0.0466012	0.168544
ENST00000234875.9.nnic.44	ENSG00000116251.11	protein_coding	RPL22	812.952	0.386072	0.0925527	4.17138	3.02766e-05	0.000528422
ENST00000234875.9.nnic.47	ENSG00000116251.11	protein_coding	RPL22	11.0258	0.867342	0.415632	2.0868	0.036906	0.143359
ENST00000234875.9.nnic.48	ENSG00000116251.11	protein_coding	RPL22	16.445	-0.193946	0.336463	-0.576427	0.564327	0.767649
ENST00000234875.9.nnic.49	ENSG00000116251.11	protein_coding	RPL22	1279.44	0.301705	0.0911784	3.30896	0.000936447	0.00891305
ENST00000234875.9.nnic.50	ENSG00000116251.11	protein_coding	RPL22	1253.22	0.270953	0.122152	2.21817	0.0265431	0.113482
ENST00000234875.9.nnic.51	ENSG00000116251.11	protein_coding	RPL22	28.1478	0.891784	0.273829	3.25672	0.0011271	0.010319
ENST00000234875.9.nnic.53	ENSG00000116251.11	protein_coding	RPL22	17.8414	1.113	0.345396	3.22239	0.00127124	0.0113487
ENST00000234875.9.nnic.54	ENSG00000116251.11	protein_coding	RPL22	806.854	0.372733	0.0983272	3.79074	0.000150199	0.0020121
ENST00000234875.9.nnic.58	ENSG00000116251.11	protein_coding	RPL22	15.2354	0.840951	0.368796	2.28026	0.0225922	0.101206
ENST00000234875.9.nnic.59	ENSG00000116251.11	protein_coding	RPL22	16.112	0.562932	0.342107	1.64548	0.0998701	0.281128
ENST00000234875.9.nnic.61	ENSG00000116251.11	protein_coding	RPL22	23.7187	0.00252768	0.273611	0.00923823	0.992629	0.997006
ENST00000234875.9.nnic.66	ENSG00000116251.11	protein_coding	RPL22	11.4815	0.588925	0.381494	1.54373	0.122653	0.321557
ENST00000471204.5.nnic.4	ENSG00000116251.11	protein_coding	RPL22	12.7649	0.373464	0.366476	1.01907	0.30817	0.555577
ENST00000234875.9.nnic.67	ENSG00000116251.11	protein_coding	RPL22	31.3991	0.335024	0.245564	1.36431	0.172471	0.397065
ENST00000497965.5.nnic.1	ENSG00000116251.11	protein_coding	RPL22	15.8312	0.257699	0.341272	0.755112	0.450182	0.685092
ENST00000234875.9.nnic.72	ENSG00000116251.11	protein_coding	RPL22	174.759	0.257116	0.133028	1.9328	0.0532609	0.184953
ENST00000471204.5.nnic.5	ENSG00000116251.11	protein_coding	RPL22	11.145	0.550561	0.388225	1.41815	0.156147	0.373636
ENST00000234875.9.nnic.79	ENSG00000116251.11	protein_coding	RPL22	10.9003	0.750149	0.399642	1.87705	0.0605109	0.201358
ENST00000234875.9.nnic.81	ENSG00000116251.11	protein_coding	RPL22	11.5007	0.701121	0.423797	1.65438	0.0980501	0.277681
ENST00000234875.9.nnic.82	ENSG00000116251.11	protein_coding	RPL22	28.7741	0.339454	0.271423	1.25065	0.211064	0.447524
ENST00000234875.9.nnic.83	ENSG00000116251.11	protein_coding	RPL22	87.2543	0.269039	0.162575	1.65486	0.0979528	0.277533
ENST00000234875.9.nnic.86	ENSG00000116251.11	protein_coding	RPL22	87.2199	0.401745	0.169656	2.368	0.0178845	0.0855692
ENST00000234875.9.nnic.87	ENSG00000116251.11	protein_coding	RPL22	68.063	0.461361	0.175032	2.63587	0.00839221	0.04893
ENST00000234875.9.nnic.91	ENSG00000116251.11	protein_coding	RPL22	72.3782	0.296243	0.194802	1.52074	0.128326	0.330686
ENST00000234875.9.nnic.92	ENSG00000116251.11	protein_coding	RPL22	27.4745	0.163613	0.278591	0.587289	0.55701	0.762999
ENST00000377648.5	ENSG00000116273.6	protein_coding	PHF13	27.5538	1.06586	0.304478	3.50061	0.000464191	0.0050984
ENST00000377648.5.nnic.1	ENSG00000116273.6	protein_coding	PHF13	17.7292	0.680653	0.350065	1.94436	0.0518518	0.181524
ENST00000054650.9.nic.1	ENSG00000041988.16	protein_coding	THAP3	122.447	0.312577	0.159526	1.95941	0.050065	0.177125
ENST00000377627.7.nnic.1	ENSG00000041988.16	protein_coding	THAP3	13.7196	0.762773	0.460535	1.65628	0.0976658	0.276976
ENST00000054650.9.nnic.3	ENSG00000041988.16	protein_coding	THAP3	118.099	0.212576	0.148351	1.43293	0.151877	0.367319
ENST00000472925.1.nic.1	ENSG00000041988.16	protein_coding	THAP3	17.0614	1.20256	0.353163	3.40511	0.000661363	0.00678261
ENST00000054650.9.nnic.7	ENSG00000041988.16	protein_coding	THAP3	14.8235	0.016787	0.354716	0.0473253	0.962254	0.984452
ENST00000054650.9.nnic.8	ENSG00000041988.16	protein_coding	THAP3	11.6811	-0.00877011	0.421476	-0.0208081	0.983399	0.993032
ENST00000054650.9.nnic.9	ENSG00000041988.16	protein_coding	THAP3	18.8749	0.646274	0.328894	1.96499	0.0494154	0.175444
ENST00000377627.7.nnic.4	ENSG00000041988.16	protein_coding	THAP3	10.6661	0.876041	0.43569	2.0107	0.0443574	0.162877
ENST00000054650.9.nnic.11	ENSG00000041988.16	protein_coding	THAP3	20.1185	0.2073	0.308029	0.672989	0.500954	0.723775
ENST00000487819.5.nic.1	ENSG00000041988.16	protein_coding	THAP3	14.8673	0.468807	0.34665	1.35239	0.17625	0.402108
ENST00000476163.5.nnic.1	ENSG00000171735.20	protein_coding	CAMTA1	9.34325	-0.179151	0.404581	-0.442806	0.657906	0.827977
ENST00000490738.5	ENSG00000171735.20	protein_coding	CAMTA1	26.846	0.324694	0.332144	0.977569	0.328288	0.5762
ENST00000557126.5.nic.2	ENSG00000171735.20	protein_coding	CAMTA1	16.5663	0.218947	0.370321	0.591236	0.554362	0.761188
ENST00000303635.12	ENSG00000171735.20	protein_coding	CAMTA1	59.8594	-1.01104	0.202578	-4.99087	6.01089e-07	1.78251e-05
ENST00000557126.5.nnic.3	ENSG00000171735.20	protein_coding	CAMTA1	74.957	0.0539756	0.193808	0.2785	0.780628	0.896288
ENST00000473578.5	ENSG00000171735.20	protein_coding	CAMTA1	144.407	-0.256443	0.211512	-1.21243	0.225349	0.465248
ENST00000473578.5.nnic.3	ENSG00000171735.20	protein_coding	CAMTA1	32.1843	0.00666818	0.302273	0.0220601	0.9824	0.992587
ENST00000700444.1.nnic.1	ENSG00000171735.20	protein_coding	CAMTA1	12.7739	-0.251865	0.432214	-0.582733	0.560073	0.764858
ENST00000303635.12.nnic.1	ENSG00000171735.20	protein_coding	CAMTA1	29.1839	-1.03232	0.277857	-3.71529	0.000202967	0.00257869
ENST00000303635.12.nnic.2	ENSG00000171735.20	protein_coding	CAMTA1	14.2283	-1.29936	0.356843	-3.64127	0.000271291	0.00327705
ENST00000054666.11.nic.2	ENSG00000049245.13	protein_coding	VAMP3	57.9577	0.0972229	0.20856	0.466162	0.6411	0.817896
ENST00000054666.11.nnic.6	ENSG00000049245.13	protein_coding	VAMP3	10.6169	0.561777	0.417727	1.34484	0.178676	0.405268
ENST00000338639.10.nnic.1	ENSG00000116288.13	protein_coding	PARK7	84.3504	-0.172925	0.171309	-1.00943	0.312767	0.560588
ENST00000493678.5.nnic.1	ENSG00000116288.13	protein_coding	PARK7	1138.33	-0.190774	0.100116	-1.90553	0.0567116	0.192948
ENST00000493678.5.nnic.3	ENSG00000116288.13	protein_coding	PARK7	31.6659	-0.333413	0.244804	-1.36196	0.173211	0.398121
ENST00000493678.5.nnic.4	ENSG00000116288.13	protein_coding	PARK7	10.7839	0.303773	0.409819	0.741235	0.458551	0.692038
ENST00000493678.5.nnic.6	ENSG00000116288.13	protein_coding	PARK7	23.9093	-0.524439	0.294705	-1.77954	0.0751515	0.232951
ENST00000493678.5.nnic.10	ENSG00000116288.13	protein_coding	PARK7	99.7932	-0.243245	0.176079	-1.38145	0.16714	0.389621
ENST00000493678.5.nnic.13	ENSG00000116288.13	protein_coding	PARK7	14.5453	-0.252842	0.40358	-0.626497	0.530989	0.745662
ENST00000493678.5.nnic.14	ENSG00000116288.13	protein_coding	PARK7	81.776	-0.612483	0.176687	-3.46648	0.000527317	0.00565438
ENST00000493678.5.nnic.19	ENSG00000116288.13	protein_coding	PARK7	8.90497	-1.34222	0.507018	-2.64728	0.00811423	0.047742
ENST00000493678.5.nnic.20	ENSG00000116288.13	protein_coding	PARK7	14.6838	-0.714838	0.404289	-1.76813	0.0770386	0.236909
ENST00000338639.10.nic.3	ENSG00000116288.13	protein_coding	PARK7	1800.99	-0.180579	0.0953638	-1.89358	0.0582811	0.196445
ENST00000493678.5	ENSG00000116288.13	protein_coding	PARK7	688.391	-0.335689	0.116247	-2.88772	0.00388042	0.0272339
ENST00000338639.10.nnic.4	ENSG00000116288.13	protein_coding	PARK7	325.072	-0.183413	0.134033	-1.36842	0.17118	0.395247
ENST00000493678.5.nnic.23	ENSG00000116288.13	protein_coding	PARK7	16.065	0.197881	0.323219	0.612219	0.540393	0.751977
ENST00000493678.5.nnic.25	ENSG00000116288.13	protein_coding	PARK7	25.4174	-0.375268	0.259653	-1.44527	0.148383	0.361798
ENST00000338639.10.nnic.8	ENSG00000116288.13	protein_coding	PARK7	28.3324	-0.466862	0.293926	-1.58836	0.112204	0.303687
ENST00000338639.10.nnic.13	ENSG00000116288.13	protein_coding	PARK7	11.051	-0.0405989	0.454263	-0.0893731	0.928785	0.969314
ENST00000338639.10.nnic.19	ENSG00000116288.13	protein_coding	PARK7	36.4827	-0.168504	0.240804	-0.699755	0.484081	0.711361
ENST00000338639.10.nnic.20	ENSG00000116288.13	protein_coding	PARK7	34.0965	-0.0485344	0.236843	-0.204923	0.837633	0.925919
ENST00000338639.10.nnic.21	ENSG00000116288.13	protein_coding	PARK7	38.2576	-0.0430699	0.230608	-0.186766	0.851844	0.933341
ENST00000338639.10.nnic.23	ENSG00000116288.13	protein_coding	PARK7	21.6848	-0.2077	0.296263	-0.701066	0.483262	0.71065
ENST00000338639.10.nnic.24	ENSG00000116288.13	protein_coding	PARK7	12.5506	-0.155059	0.385835	-0.401879	0.687773	0.845571
ENST00000338639.10.nnic.25	ENSG00000116288.13	protein_coding	PARK7	31.1714	-0.228256	0.292014	-0.78166	0.434414	0.672734
ENST00000338639.10.nnic.27	ENSG00000116288.13	protein_coding	PARK7	353.369	-0.302985	0.112947	-2.68254	0.00730664	0.0440898
ENST00000338639.10.nnic.28	ENSG00000116288.13	protein_coding	PARK7	51.3813	-0.396199	0.268934	-1.47322	0.140692	0.350073
ENST00000338639.10.nnic.30	ENSG00000116288.13	protein_coding	PARK7	195.556	-0.28079	0.135719	-2.0689	0.0385552	0.147872
ENST00000493678.5.nnic.27	ENSG00000116288.13	protein_coding	PARK7	16.9922	-0.184656	0.312506	-0.590888	0.554596	0.761323
ENST00000338639.10.nnic.33	ENSG00000116288.13	protein_coding	PARK7	66.5001	0.509777	0.238942	2.13348	0.0328858	0.132177
ENST00000338639.10.nnic.35	ENSG00000116288.13	protein_coding	PARK7	139.817	-0.186719	0.137192	-1.36101	0.173512	0.398469
ENST00000338639.10.nnic.37	ENSG00000116288.13	protein_coding	PARK7	1437.97	0.0319257	0.111878	0.285361	0.775367	0.89352
ENST00000338639.10.nnic.38	ENSG00000116288.13	protein_coding	PARK7	177.707	0.375108	0.244112	1.53662	0.124386	0.324343
ENST00000377491.5.nnic.1	ENSG00000116288.13	protein_coding	PARK7	19.2363	-0.0138475	0.340459	-0.040673	0.967557	0.986645
ENST00000377491.5.nnic.2	ENSG00000116288.13	protein_coding	PARK7	23.0069	-0.12591	0.311051	-0.404789	0.685633	0.844229
ENST00000338639.10.nnic.41	ENSG00000116288.13	protein_coding	PARK7	9.82396	0.0530942	0.408343	0.130023	0.896548	0.954738
ENST00000338639.10.nnic.42	ENSG00000116288.13	protein_coding	PARK7	129.181	0.199269	0.183868	1.08376	0.278469	0.524842
ENST00000289877.8	ENSG00000162426.16	protein_coding	SLC45A1	11.6776	0.083734	0.391524	0.213867	0.830651	0.922251
ENST00000337907.7	ENSG00000142599.20	protein_coding	RERE	58.3573	0.60693	0.216506	2.8033	0.00505825	0.0333446
ENST00000400908.7.nic.1	ENSG00000142599.20	protein_coding	RERE	59.4168	0.805393	0.207953	3.87295	0.000107527	0.00152409
ENST00000465125.2.nnic.2	ENSG00000142599.20	protein_coding	RERE	20.1281	0.671012	0.331607	2.02351	0.0430202	0.159503
ENST00000400908.7.nnic.3	ENSG00000142599.20	protein_coding	RERE	47.0642	0.552434	0.207726	2.65944	0.00782714	0.0464898
ENST00000377464.5	ENSG00000142599.20	protein_coding	RERE	10.5397	0.805233	0.407993	1.97365	0.0484219	0.173128
ENST00000465125.2	ENSG00000142599.20	protein_coding	RERE	9.13681	-0.200577	0.460139	-0.435906	0.662905	0.830574
ENST00000646370.2.nnic.2	ENSG00000074800.16	protein_coding	ENO1	174.133	0.146818	0.15237	0.963566	0.335264	0.583353
ENST00000234590.10.nnic.2	ENSG00000074800.16	protein_coding	ENO1	15.6114	-0.214395	0.351702	-0.609592	0.542132	0.753177
ENST00000234590.10.nnic.3	ENSG00000074800.16	protein_coding	ENO1	31.3548	0.0327604	0.238745	0.137219	0.890857	0.951745
ENST00000234590.10.nnic.4	ENSG00000074800.16	protein_coding	ENO1	30.5165	0.0771605	0.260854	0.2958	0.767383	0.889635
ENST00000234590.10.nnic.5	ENSG00000074800.16	protein_coding	ENO1	26.5957	-0.173252	0.25752	-0.672768	0.501095	0.723822
ENST00000464920.2.nnic.1	ENSG00000074800.16	protein_coding	ENO1	12.2967	-0.340644	0.397483	-0.857001	0.391444	0.636692
ENST00000464920.2	ENSG00000074800.16	protein_coding	ENO1	25.4502	-0.108812	0.267681	-0.4065	0.684376	0.84348
ENST00000234590.10.nnic.6	ENSG00000074800.16	protein_coding	ENO1	26.9141	-0.117055	0.314167	-0.372588	0.709455	0.857539
ENST00000234590.10.nnic.8	ENSG00000074800.16	protein_coding	ENO1	36.0903	0.0444403	0.228606	0.194397	0.845865	0.930424
ENST00000234590.10.nnic.10	ENSG00000074800.16	protein_coding	ENO1	19.8232	-0.0314225	0.319893	-0.0982281	0.921751	0.966468
ENST00000234590.10.nnic.11	ENSG00000074800.16	protein_coding	ENO1	9.71072	0.42988	0.446944	0.961821	0.33614	0.584317
ENST00000647408.1.nnic.1	ENSG00000074800.16	protein_coding	ENO1	17.9118	-0.122718	0.32029	-0.383146	0.701611	0.853146
ENST00000234590.10.nnic.14	ENSG00000074800.16	protein_coding	ENO1	10.0495	-0.356559	0.409213	-0.871326	0.383576	0.629487
ENST00000234590.10.nnic.15	ENSG00000074800.16	protein_coding	ENO1	10.2838	-0.173292	0.436024	-0.397436	0.691046	0.847236
ENST00000234590.10.nnic.16	ENSG00000074800.16	protein_coding	ENO1	22.2706	0.0758542	0.345456	0.219577	0.826201	0.919829
ENST00000234590.10.nnic.17	ENSG00000074800.16	protein_coding	ENO1	16.309	0.0928025	0.345817	0.268358	0.788424	0.900374
ENST00000234590.10.nnic.18	ENSG00000074800.16	protein_coding	ENO1	97.5493	-0.0449556	0.178954	-0.251213	0.80165	0.907702
ENST00000647408.1	ENSG00000074800.16	protein_coding	ENO1	25.0486	-0.177004	0.275466	-0.642561	0.520509	0.738696
ENST00000234590.10.nnic.19	ENSG00000074800.16	protein_coding	ENO1	18.469	0.268269	0.320577	0.836832	0.402687	0.646572
ENST00000234590.10.nnic.20	ENSG00000074800.16	protein_coding	ENO1	15.8768	-0.0897317	0.357528	-0.250978	0.801831	0.907702
ENST00000234590.10.nnic.23	ENSG00000074800.16	protein_coding	ENO1	68.6757	-0.0322538	0.187202	-0.172294	0.863207	0.938558
ENST00000234590.10.nnic.24	ENSG00000074800.16	protein_coding	ENO1	54.8979	-0.102573	0.198807	-0.515941	0.605896	0.795718
ENST00000234590.10.nnic.25	ENSG00000074800.16	protein_coding	ENO1	10.0396	-0.100916	0.455032	-0.221779	0.824486	0.918945
ENST00000234590.10.nnic.26	ENSG00000074800.16	protein_coding	ENO1	33.2869	-0.170933	0.281917	-0.606324	0.5443	0.754635
ENST00000234590.10.nnic.27	ENSG00000074800.16	protein_coding	ENO1	18.0707	-0.651205	0.32903	-1.97917	0.0477972	0.171566
ENST00000234590.10.nnic.28	ENSG00000074800.16	protein_coding	ENO1	11.4197	0.172897	0.403887	0.428082	0.668591	0.834205
ENST00000234590.10.nnic.29	ENSG00000074800.16	protein_coding	ENO1	113.229	-0.142759	0.164928	-0.865587	0.386717	0.63244
ENST00000234590.10.nnic.30	ENSG00000074800.16	protein_coding	ENO1	13.3958	-0.610047	0.3756	-1.62419	0.104335	0.289624
ENST00000234590.10.nnic.31	ENSG00000074800.16	protein_coding	ENO1	27.9037	-0.0750507	0.27622	-0.271706	0.785848	0.898779
ENST00000234590.10.nnic.32	ENSG00000074800.16	protein_coding	ENO1	14.2144	-0.393801	0.399482	-0.98578	0.324241	0.572504
ENST00000234590.10.nnic.33	ENSG00000074800.16	protein_coding	ENO1	25.2952	-0.317534	0.282223	-1.12512	0.260539	0.505225
ENST00000234590.10.nnic.34	ENSG00000074800.16	protein_coding	ENO1	33.1745	-0.250547	0.255099	-0.982156	0.326023	0.574424
ENST00000234590.10.nnic.35	ENSG00000074800.16	protein_coding	ENO1	27.5545	-0.341458	0.27034	-1.26307	0.206564	0.441771
ENST00000234590.10.nnic.36	ENSG00000074800.16	protein_coding	ENO1	41.12	-0.143761	0.24364	-0.590055	0.555154	0.761808
ENST00000234590.10.nnic.37	ENSG00000074800.16	protein_coding	ENO1	29.0661	-0.404462	0.30175	-1.34039	0.180119	0.407279
ENST00000234590.10.nnic.39	ENSG00000074800.16	protein_coding	ENO1	81.9345	-0.0424021	0.201646	-0.21028	0.833449	0.923778
ENST00000234590.10.nnic.40	ENSG00000074800.16	protein_coding	ENO1	14.3132	-0.0552395	0.377414	-0.146363	0.883635	0.947929
ENST00000234590.10.nnic.43	ENSG00000074800.16	protein_coding	ENO1	12.3551	0.213027	0.371304	0.573726	0.566153	0.768661
ENST00000234590.10.nnic.45	ENSG00000074800.16	protein_coding	ENO1	11.0734	-0.274305	0.415001	-0.660973	0.50863	0.729758
ENST00000234590.10.nnic.48	ENSG00000074800.16	protein_coding	ENO1	9.68526	-0.0305279	0.435214	-0.0701446	0.944079	0.976313
ENST00000234590.10.nnic.49	ENSG00000074800.16	protein_coding	ENO1	237.142	-0.067565	0.157167	-0.429892	0.667274	0.833475
ENST00000646370.2.nnic.3	ENSG00000074800.16	protein_coding	ENO1	101.475	-0.169269	0.175249	-0.965875	0.334107	0.582246
ENST00000646680.1.nnic.1	ENSG00000074800.16	protein_coding	ENO1	14.6292	0.0540008	0.387919	0.139206	0.889287	0.950859
ENST00000646370.2.nnic.4	ENSG00000074800.16	protein_coding	ENO1	64.918	-0.0515136	0.189119	-0.272388	0.785324	0.898646
ENST00000646370.2.nnic.5	ENSG00000074800.16	protein_coding	ENO1	212.471	-0.105531	0.172383	-0.61219	0.540412	0.751977
ENST00000646370.2.nic.6	ENSG00000074800.16	protein_coding	ENO1	17.0235	0.312547	0.34063	0.917556	0.358851	0.606193
ENST00000646370.2.nnic.7	ENSG00000074800.16	protein_coding	ENO1	14.0461	-0.00497931	0.355811	-0.0139943	0.988835	0.995526
ENST00000646370.2.nnic.8	ENSG00000074800.16	protein_coding	ENO1	13.0727	0.0854712	0.442157	0.193305	0.84672	0.93072
ENST00000646370.2.nnic.9	ENSG00000074800.16	protein_coding	ENO1	14.8653	-0.323969	0.359551	-0.901038	0.367568	0.614719
ENST00000646370.2.nnic.10	ENSG00000074800.16	protein_coding	ENO1	13.0853	-0.384763	0.371012	-1.03707	0.299705	0.546902
ENST00000646370.2.nnic.11	ENSG00000074800.16	protein_coding	ENO1	28.6223	-0.420972	0.353787	-1.1899	0.234085	0.475208
ENST00000646370.2.nnic.12	ENSG00000074800.16	protein_coding	ENO1	17.2108	-0.0569352	0.3308	-0.172114	0.863348	0.93862
ENST00000234590.10.nic.52	ENSG00000074800.16	protein_coding	ENO1	1208.12	-0.0295672	0.121293	-0.243767	0.807411	0.910402
ENST00000646370.2.nnic.13	ENSG00000074800.16	protein_coding	ENO1	45.5269	-0.436754	0.254134	-1.7186	0.0856875	0.253911
ENST00000234590.10.nnic.60	ENSG00000074800.16	protein_coding	ENO1	80.6872	0.0523474	0.224584	0.233086	0.815695	0.914428
ENST00000646370.2.nnic.14	ENSG00000074800.16	protein_coding	ENO1	14.5575	-0.410377	0.388667	-1.05586	0.291033	0.53821
ENST00000234590.10.nnic.61	ENSG00000074800.16	protein_coding	ENO1	34.8474	-0.129629	0.265095	-0.488989	0.62485	0.807448
ENST00000645609.1	ENSG00000074800.16	protein_coding	ENO1	29.8945	-0.00609949	0.291963	-0.0208913	0.983332	0.992994
ENST00000442636.1.nic.1	ENSG00000230679.1	lncRNA	ENO1-AS1	7.03101	-1.80965	0.540425	-3.34856	0.000812323	0.00795728
ENST00000328089.11.nic.1	ENSG00000171621.14	protein_coding	SPSB1	10.1795	0.195543	0.432298	0.452333	0.651029	0.824169
ENST00000302692.7	ENSG00000171612.7	protein_coding	SLC25A33	28.2044	-0.181804	0.291831	-0.622976	0.5333	0.747363
ENST00000302692.7.nnic.2	ENSG00000171612.7	protein_coding	SLC25A33	9.26205	-0.174787	0.483516	-0.361491	0.717732	0.862163
ENST00000302692.7.nnic.3	ENSG00000171612.7	protein_coding	SLC25A33	10.8389	0.503594	0.397655	1.26641	0.205367	0.440157
ENST00000302692.7.nnic.6	ENSG00000171612.7	protein_coding	SLC25A33	11.7242	0.179273	0.456209	0.392962	0.694348	0.849127
ENST00000302692.7.nnic.7	ENSG00000171612.7	protein_coding	SLC25A33	12.2525	0.492065	0.377851	1.30227	0.192824	0.424216
ENST00000340381.11	ENSG00000188807.13	protein_coding	TMEM201	10.901	0.0217759	0.437768	0.0497429	0.960327	0.983586
ENST00000340305.9	ENSG00000188807.13	protein_coding	TMEM201	25.061	-0.0252058	0.288541	-0.0873561	0.930388	0.970008
ENST00000377346.9	ENSG00000171608.18	protein_coding	PIK3CD	14.6039	-0.387671	0.342999	-1.13024	0.258376	0.502759
ENST00000454104.1.nnic.1	ENSG00000223989.1	lncRNA	ENSG00000223989	8.75419	0.528619	0.456232	1.15866	0.246594	0.489685
ENST00000488540.5.nnic.3	ENSG00000162441.12	protein_coding	LZIC	12.6067	0.41373	0.409865	1.00943	0.312768	0.560588
ENST00000488540.5.nnic.4	ENSG00000162441.12	protein_coding	LZIC	39.8902	0.575423	0.224748	2.5603	0.0104581	0.0578857
ENST00000377213.1.nnic.4	ENSG00000162441.12	protein_coding	LZIC	42.2353	0.134591	0.212873	0.63226	0.527217	0.74298
ENST00000377223.6	ENSG00000162441.12	protein_coding	LZIC	33.7509	0.186112	0.280985	0.662356	0.507743	0.729181
ENST00000377223.6.nnic.9	ENSG00000162441.12	protein_coding	LZIC	8.63207	0.165926	0.525898	0.315509	0.752375	0.88082
ENST00000377213.1.nnic.8	ENSG00000162441.12	protein_coding	LZIC	12.2473	-0.346189	0.363801	-0.951588	0.341306	0.589293
ENST00000377213.1.nnic.10	ENSG00000162441.12	protein_coding	LZIC	25.2337	-0.0232657	0.283571	-0.0820455	0.93461	0.971906
ENST00000400903.6.nnic.1	ENSG00000162441.12	protein_coding	LZIC	11.8461	-0.00499839	0.383388	-0.0130374	0.989598	0.995794
ENST00000377213.1.nnic.13	ENSG00000162441.12	protein_coding	LZIC	24.9799	0.0878574	0.302964	0.289993	0.771822	0.891809
ENST00000377213.1.nic.17	ENSG00000162441.12	protein_coding	LZIC	24.4027	-0.36521	0.27787	-1.31432	0.188738	0.418929
ENST00000403197.5.nic.1	ENSG00000173614.14	protein_coding	NMNAT1	14.284	-0.910381	0.368482	-2.47063	0.0134876	0.069722
ENST00000377205.6.nnic.13	ENSG00000173614.14	protein_coding	NMNAT1	5.99092	-1.44881	0.549178	-2.63814	0.00833613	0.0487179
ENST00000672724.1	ENSG00000130939.20	protein_coding	UBE4B	13.0425	0.319874	0.400767	0.798155	0.424781	0.665116
ENST00000343090.11	ENSG00000130939.20	protein_coding	UBE4B	13.3161	0.580374	0.367789	1.57801	0.114564	0.307764
ENST00000343090.11.nnic.2	ENSG00000130939.20	protein_coding	UBE4B	12.1222	1.04485	0.406593	2.56977	0.0101766	0.0567116
ENST00000343090.11.nnic.8	ENSG00000130939.20	protein_coding	UBE4B	10.2092	0.633321	0.478471	1.32363	0.185625	0.4148
ENST00000465408.1.nic.1	ENSG00000130939.20	protein_coding	UBE4B	9.38695	0.152921	0.461073	0.331663	0.740144	0.874603
ENST00000676179.1.nnic.1	ENSG00000054523.20	protein_coding	KIF1B	45.4417	0.0373808	0.203649	0.183555	0.854363	0.93453
ENST00000676179.1	ENSG00000054523.20	protein_coding	KIF1B	53.0762	0.275485	0.215934	1.27578	0.202033	0.435947
ENST00000377086.5	ENSG00000054523.20	protein_coding	KIF1B	54.5335	0.036033	0.217221	0.165882	0.86825	0.940682
ENST00000377081.5	ENSG00000054523.20	protein_coding	KIF1B	15.1666	0.155958	0.342331	0.455576	0.648695	0.822737
ENST00000676179.1.nnic.2	ENSG00000054523.20	protein_coding	KIF1B	39.6747	-0.378283	0.230916	-1.63818	0.101383	0.284053
ENST00000622724.3	ENSG00000054523.20	protein_coding	KIF1B	7.82568	0.130761	0.463668	0.282015	0.777932	0.894922
ENST00000620295.2.nnic.2	ENSG00000054523.20	protein_coding	KIF1B	29.3669	0.219039	0.246521	0.888521	0.374261	0.620472
ENST00000620295.2.nnic.4	ENSG00000054523.20	protein_coding	KIF1B	16.561	-0.0229972	0.331122	-0.0694523	0.94463	0.976591
ENST00000377081.5.nnic.1	ENSG00000054523.20	protein_coding	KIF1B	13.8435	0.43434	0.377854	1.14949	0.250354	0.493792
ENST00000620295.2.nnic.6	ENSG00000054523.20	protein_coding	KIF1B	32.6313	0.192935	0.265671	0.726215	0.467707	0.699306
ENST00000696500.1.nnic.1	ENSG00000054523.20	protein_coding	KIF1B	8.06398	-0.0575107	0.506031	-0.113651	0.909515	0.960687
ENST00000676179.1.nnic.6	ENSG00000054523.20	protein_coding	KIF1B	20.2657	-0.29015	0.293316	-0.989208	0.322561	0.570844
ENST00000676179.1.nnic.7	ENSG00000054523.20	protein_coding	KIF1B	13.3549	0.274747	0.382093	0.719057	0.472106	0.702827
ENST00000641335.1	ENSG00000284642.1	lncRNA	ENSG00000284642	10.8309	0.436905	0.457012	0.956005	0.33907	0.587021
ENST00000641335.1.nnic.4	ENSG00000284642.1	lncRNA	ENSG00000284642	11.9629	0.189282	0.426045	0.444277	0.656843	0.827304
ENST00000270776.13.nnic.1	ENSG00000142657.21	protein_coding	PGD	9.64472	-0.587217	0.426101	-1.37812	0.168167	0.391195
ENST00000270776.13.nic.3	ENSG00000142657.21	protein_coding	PGD	570.132	0.377166	0.208051	1.81285	0.0698545	0.221381
ENST00000270776.13.nnic.9	ENSG00000142657.21	protein_coding	PGD	18.5827	0.133354	0.34376	0.387927	0.69807	0.851107
ENST00000270776.13.nnic.10	ENSG00000142657.21	protein_coding	PGD	13.6733	0.118223	0.356464	0.331655	0.740149	0.874603
ENST00000270776.13.nnic.16	ENSG00000142657.21	protein_coding	PGD	363.539	0.190803	0.19174	0.995115	0.31968	0.567813
ENST00000270776.13.nnic.20	ENSG00000142657.21	protein_coding	PGD	12.8927	0.508675	0.376149	1.35232	0.176272	0.402126
ENST00000270776.13.nnic.27	ENSG00000142657.21	protein_coding	PGD	7.58544	0.255782	0.5139	0.497727	0.618677	0.804008
ENST00000270776.13.nnic.30	ENSG00000142657.21	protein_coding	PGD	102.336	0.188703	0.197713	0.954431	0.339866	0.587882
ENST00000270776.13.nnic.31	ENSG00000142657.21	protein_coding	PGD	27.911	0.509776	0.311238	1.6379	0.101444	0.284124
ENST00000270776.13.nnic.38	ENSG00000142657.21	protein_coding	PGD	38.6198	0.326795	0.256302	1.27504	0.202296	0.43625
ENST00000270776.13.nnic.40	ENSG00000142657.21	protein_coding	PGD	24.605	0.43594	0.321385	1.35644	0.174959	0.400392
ENST00000270776.13.nnic.41	ENSG00000142657.21	protein_coding	PGD	40.8297	0.194231	0.330294	0.588054	0.556496	0.762611
ENST00000270776.13.nnic.42	ENSG00000142657.21	protein_coding	PGD	11.1074	0.606677	0.396611	1.52965	0.126103	0.327309
ENST00000270776.13.nnic.43	ENSG00000142657.21	protein_coding	PGD	41.9193	0.376517	0.250717	1.50176	0.13316	0.338743
ENST00000477958.5.nnic.1	ENSG00000142657.21	protein_coding	PGD	11.0458	0.761338	0.401353	1.89693	0.057837	0.195554
ENST00000270776.13.nnic.44	ENSG00000142657.21	protein_coding	PGD	33.8969	0.264537	0.296809	0.891271	0.372784	0.619221
ENST00000270776.13.nnic.45	ENSG00000142657.21	protein_coding	PGD	21.9935	0.33674	0.353476	0.952654	0.340766	0.588754
ENST00000270776.13.nnic.50	ENSG00000142657.21	protein_coding	PGD	15.0331	-0.327846	0.328498	-0.998016	0.318272	0.566571
ENST00000270776.13.nnic.51	ENSG00000142657.21	protein_coding	PGD	11.7661	0.738456	0.399083	1.85038	0.0642582	0.209349
ENST00000270776.13.nnic.52	ENSG00000142657.21	protein_coding	PGD	16.2804	0.421548	0.327799	1.286	0.198445	0.431432
ENST00000270776.13.nnic.53	ENSG00000142657.21	protein_coding	PGD	19.273	0.409977	0.317499	1.29127	0.19661	0.429264
ENST00000270776.13.nnic.54	ENSG00000142657.21	protein_coding	PGD	80.8329	0.031989	0.163412	0.195756	0.844801	0.929716
ENST00000460189.1.nnic.2	ENSG00000142657.21	protein_coding	PGD	37.6972	0.591909	0.255701	2.31485	0.0206214	0.0948495
ENST00000270776.13.nnic.61	ENSG00000142657.21	protein_coding	PGD	23.6016	0.539631	0.278481	1.93776	0.052652	0.183448
ENST00000270776.13.nnic.71	ENSG00000142657.21	protein_coding	PGD	68.0777	0.190048	0.228399	0.832084	0.405361	0.648746
ENST00000270776.13.nnic.72	ENSG00000142657.21	protein_coding	PGD	35.5737	0.499479	0.275048	1.81597	0.0693745	0.220281
ENST00000270776.13.nnic.75	ENSG00000142657.21	protein_coding	PGD	13.6205	0.548726	0.389127	1.41015	0.158496	0.377287
ENST00000270776.13.nnic.76	ENSG00000142657.21	protein_coding	PGD	19.6324	-0.103515	0.317119	-0.326425	0.744103	0.876853
ENST00000270776.13.nnic.78	ENSG00000142657.21	protein_coding	PGD	30.1654	0.702684	0.267359	2.62825	0.0085826	0.0497977
ENST00000270776.13.nnic.89	ENSG00000142657.21	protein_coding	PGD	12.5304	0.972293	0.386443	2.51601	0.0118693	0.0634542
ENST00000465632.5.nnic.1	ENSG00000142657.21	protein_coding	PGD	69.7756	0.48721	0.335008	1.45433	0.145856	0.35799
ENST00000270776.13.nnic.98	ENSG00000142657.21	protein_coding	PGD	12.8576	0.193565	0.377918	0.512188	0.608519	0.797731
ENST00000309048.8.nic.2	ENSG00000175279.22	protein_coding	CENPS	13.8626	0.723878	0.361525	2.00229	0.0452534	0.164983
ENST00000477755.1.nic.2	ENSG00000175279.22	protein_coding	CENPS	48.351	0.107856	0.222189	0.485426	0.627374	0.809003
ENST00000377038.8	ENSG00000160049.12	protein_coding	DFFA	19.0617	-1.2067	0.329609	-3.66099	0.00025124	0.00307656
ENST00000377036.2.nnic.2	ENSG00000160049.12	protein_coding	DFFA	11.4888	-2.32092	0.447277	-5.189	2.11429e-07	7.06603e-06
ENST00000377036.2.nnic.3	ENSG00000160049.12	protein_coding	DFFA	16.594	-1.50009	0.348484	-4.30461	1.67281e-05	0.000318455
ENST00000377038.8.nnic.32	ENSG00000160049.12	protein_coding	DFFA	8.58876	-0.452991	0.441838	-1.02524	0.305248	0.552898
ENST00000377038.8.nnic.34	ENSG00000160049.12	protein_coding	DFFA	9.30319	-0.774161	0.423519	-1.82792	0.067561	0.216456
ENST00000377038.8.nnic.42	ENSG00000160049.12	protein_coding	DFFA	8.39804	-2.61173	0.55409	-4.71354	2.43445e-06	6.04315e-05
ENST00000377036.2.nnic.5	ENSG00000160049.12	protein_coding	DFFA	12.9766	-1.89851	0.406805	-4.66687	3.05818e-06	7.32783e-05
ENST00000377038.8.nnic.44	ENSG00000160049.12	protein_coding	DFFA	9.63774	-0.618051	0.406796	-1.51931	0.128684	0.331249
ENST00000377036.2.nic.6	ENSG00000160049.12	protein_coding	DFFA	11.7241	-2.01707	0.417439	-4.832	1.35165e-06	3.62272e-05
ENST00000356607.9.nnic.5	ENSG00000142655.13	protein_coding	PEX14	8.90826	0.200823	0.46883	0.42835	0.668397	0.834037
ENST00000356607.9	ENSG00000142655.13	protein_coding	PEX14	13.9968	0.386039	0.364574	1.05888	0.289656	0.536668
ENST00000240185.8.nic.3	ENSG00000120948.19	protein_coding	TARDBP	24.24	-1.1552	0.343675	-3.36131	0.000775732	0.00766149
ENST00000616545.4.nnic.1	ENSG00000120948.19	protein_coding	TARDBP	46.3766	-0.0794723	0.281325	-0.282493	0.777565	0.894663
ENST00000240185.8.nnic.11	ENSG00000120948.19	protein_coding	TARDBP	6.74039	-0.934332	0.564267	-1.65583	0.0977555	0.277185
ENST00000376936.9.nnic.1	ENSG00000171824.14	protein_coding	EXOSC10	44.0157	0.0672939	0.222443	0.302521	0.762255	0.88659
ENST00000376936.9.nnic.2	ENSG00000171824.14	protein_coding	EXOSC10	10.1489	0.178401	0.479151	0.372327	0.70965	0.857641
ENST00000376936.9.nic.4	ENSG00000171824.14	protein_coding	EXOSC10	45.5559	0.922992	0.383984	2.40372	0.016229	0.0797121
ENST00000304457.11.nic.2	ENSG00000171824.14	protein_coding	EXOSC10	8.8957	0.472825	0.518339	0.912193	0.361667	0.609053
ENST00000304457.11.nnic.4	ENSG00000171824.14	protein_coding	EXOSC10	14.4721	0.0591006	0.390056	0.151519	0.879567	0.945984
ENST00000376936.9.nnic.5	ENSG00000171824.14	protein_coding	EXOSC10	9.03172	0.566299	0.460811	1.22892	0.219102	0.457239
ENST00000376810.6	ENSG00000120942.14	protein_coding	UBIAD1	34.6041	-0.583255	0.24612	-2.3698	0.0177979	0.0852485
ENST00000251546.8	ENSG00000132879.14	protein_coding	FBXO44	15.42	0.375735	0.334783	1.12232	0.261725	0.506507
ENST00000251546.8.nnic.1	ENSG00000132879.14	protein_coding	FBXO44	9.17916	0.832387	0.45093	1.84593	0.0649017	0.210692
ENST00000251546.8.nnic.3	ENSG00000132879.14	protein_coding	FBXO44	10.7973	0.330085	0.382442	0.863099	0.388083	0.633561
ENST00000475435.5.nnic.1	ENSG00000132879.14	protein_coding	FBXO44	18.6119	0.880775	0.393317	2.23935	0.0251329	0.109141
ENST00000376770.5	ENSG00000132879.14	protein_coding	FBXO44	14.8563	0.176733	0.399685	0.44218	0.658359	0.828206
ENST00000376762.8.nnic.1	ENSG00000132879.14	protein_coding	FBXO44	36.1099	0.385096	0.298452	1.29031	0.196943	0.429591
ENST00000376762.8.nic.2	ENSG00000132879.14	protein_coding	FBXO44	87.7092	0.467935	0.191004	2.44987	0.0142906	0.0727632
ENST00000425796.5.nnic.1	ENSG00000132879.14	protein_coding	FBXO44	25.0238	0.565104	0.275818	2.04883	0.0404786	0.153128
ENST00000251547.10	ENSG00000132879.14	protein_coding	FBXO44	11.788	0.229814	0.48781	0.471114	0.637559	0.81558
ENST00000376770.5.nnic.8	ENSG00000132879.14	protein_coding	FBXO44	70.0015	0.0828529	0.183699	0.451026	0.651971	0.824525
ENST00000376762.8.nnic.6	ENSG00000132879.14	protein_coding	FBXO44	20.5108	0.464025	0.32456	1.42971	0.152802	0.368631
ENST00000376762.8.nnic.7	ENSG00000132879.14	protein_coding	FBXO44	39.1209	0.536528	0.2228	2.40812	0.0160349	0.0790327
ENST00000376770.5.nnic.16	ENSG00000132879.14	protein_coding	FBXO44	22.7823	-0.00929546	0.286517	-0.0324429	0.974119	0.989138
ENST00000376753.9	ENSG00000116663.11	protein_coding	FBXO6	27.2845	0.0196965	0.259639	0.0758613	0.939529	0.974363
ENST00000294485.6.nic.1	ENSG00000162490.7	protein_coding	DRAXIN	22.2079	0.373014	0.300088	1.24302	0.213862	0.451008
ENST00000294485.6.nnic.4	ENSG00000162490.7	protein_coding	DRAXIN	11.8888	0.612636	0.442619	1.38412	0.166322	0.388445
ENST00000294485.6.nnic.6	ENSG00000162490.7	protein_coding	DRAXIN	11.4653	0.490541	0.425328	1.15333	0.248777	0.492253
ENST00000314340.10.nic.1	ENSG00000177674.16	protein_coding	AGTRAP	9.86825	-1.76137	0.453781	-3.88155	0.000103794	0.00147993
ENST00000376592.6	ENSG00000177000.13	protein_coding	MTHFR	13.1401	0.00391675	0.389624	0.0100527	0.991979	0.996684
ENST00000376590.9	ENSG00000177000.13	protein_coding	MTHFR	11.1156	0.147072	0.392651	0.374563	0.707986	0.856682
ENST00000346436.11	ENSG00000011021.23	protein_coding	CLCN6	13.8234	0.132962	0.415062	0.320343	0.748708	0.879149
ENST00000346436.11.nnic.2	ENSG00000011021.23	protein_coding	CLCN6	15.0714	-0.117993	0.337845	-0.349252	0.7269	0.867454
ENST00000346436.11.nnic.3	ENSG00000011021.23	protein_coding	CLCN6	51.4305	0.0911444	0.195807	0.465481	0.641587	0.818277
ENST00000196061.5.nic.1	ENSG00000083444.17	protein_coding	PLOD1	13.0923	-0.387227	0.399849	-0.968431	0.332829	0.580862
ENST00000444836.5	ENSG00000116688.18	protein_coding	MFN2	12.7765	-0.103358	0.390226	-0.264867	0.791112	0.901617
ENST00000235329.10.nic.1	ENSG00000116688.18	protein_coding	MFN2	9.39693	0.124328	0.413948	0.300347	0.763913	0.887508
ENST00000675959.1.nnic.2	ENSG00000116688.18	protein_coding	MFN2	11.9842	0.244042	0.399811	0.610393	0.541601	0.75277
ENST00000675987.1.nnic.4	ENSG00000116688.18	protein_coding	MFN2	10.1195	0.12685	0.413281	0.306935	0.758893	0.884635
ENST00000235329.10.nnic.3	ENSG00000116688.18	protein_coding	MFN2	10.9382	0.086202	0.390309	0.220855	0.825205	0.919301
ENST00000235332.6.nnic.1	ENSG00000116691.11	protein_coding	MIIP	11.8015	0.664466	0.413609	1.60651	0.108163	0.296671
ENST00000235332.6.nnic.9	ENSG00000116691.11	protein_coding	MIIP	80.4947	0.226542	0.522987	0.433169	0.664892	0.83201
ENST00000620676.6.nnic.5	ENSG00000048707.15	protein_coding	VPS13D	14.0825	0.594056	0.379326	1.56608	0.117329	0.312462
ENST00000614859.5.nnic.1	ENSG00000157330.10	protein_coding	CFAP107	12.1896	-3.76097	0.599811	-6.27026	3.60451e-10	2.18348e-08
ENST00000311066.10	ENSG00000116731.23	protein_coding	PRDM2	11.3817	0.198362	0.41672	0.476007	0.63407	0.813483
ENST00000311066.10.nnic.2	ENSG00000116731.23	protein_coding	PRDM2	9.63131	0.209507	0.462507	0.452981	0.650563	0.823908
ENST00000235372.11	ENSG00000116731.23	protein_coding	PRDM2	12.3916	0.0599542	0.368799	0.162566	0.87086	0.941917
ENST00000235372.11.nnic.2	ENSG00000116731.23	protein_coding	PRDM2	36.504	-0.227722	0.25595	-0.889714	0.373619	0.619868
ENST00000413440.5.nnic.1	ENSG00000116731.23	protein_coding	PRDM2	12.602	0.251382	0.404938	0.620791	0.534737	0.748413
ENST00000413440.5	ENSG00000116731.23	protein_coding	PRDM2	12.5335	0.806377	0.412365	1.95549	0.0505252	0.178336
ENST00000505823.5.nic.1	ENSG00000116731.23	protein_coding	PRDM2	6.1677	-0.727562	0.593671	-1.22553	0.220375	0.458963
ENST00000375980.9	ENSG00000142634.13	protein_coding	EFHD2	21.9841	0.900504	0.359017	2.50825	0.0121331	0.0645081
ENST00000475133.5	ENSG00000116138.13	protein_coding	DNAJC16	11.8011	-0.370266	0.385772	-0.959806	0.337153	0.585131
ENST00000375847.8	ENSG00000116138.13	protein_coding	DNAJC16	12.4488	-0.0905661	0.37227	-0.243281	0.807788	0.910567
ENST00000480945.6	ENSG00000197312.12	protein_coding	DDI2	10.4076	0.0551583	0.418288	0.131867	0.89509	0.953875
ENST00000375771.5	ENSG00000162458.13	protein_coding	FBLIM1	17.7935	0.720138	0.341143	2.11096	0.0347757	0.137475
ENST00000375766.8.nnic.1	ENSG00000162458.13	protein_coding	FBLIM1	13.3757	0.599027	0.382557	1.56585	0.117384	0.312572
ENST00000375766.8.nnic.2	ENSG00000162458.13	protein_coding	FBLIM1	13.6765	0.500275	0.360482	1.38779	0.1652	0.386828
ENST00000483633.6.nnic.1	ENSG00000162458.13	protein_coding	FBLIM1	16.2061	0.512436	0.341205	1.50184	0.133138	0.338725
ENST00000375766.8.nic.3	ENSG00000162458.13	protein_coding	FBLIM1	13.0154	1.07021	0.388063	2.75783	0.00581867	0.0369634
ENST00000317122.2.nnic.1	ENSG00000179743.4	lncRNA	SPEN-AS1	67.6715	-0.366766	0.188671	-1.94394	0.0519024	0.181683
ENST00000317122.2.nnic.3	ENSG00000179743.4	lncRNA	SPEN-AS1	39.9566	-0.733984	0.222112	-3.30456	0.000951239	0.00902294
ENST00000317122.2.nnic.4	ENSG00000179743.4	lncRNA	SPEN-AS1	23.7805	-0.720249	0.281931	-2.5547	0.0106278	0.0585247
ENST00000317122.2.nnic.7	ENSG00000179743.4	lncRNA	SPEN-AS1	102.886	-0.461053	0.176922	-2.60597	0.00916132	0.0523254
ENST00000317122.2.nnic.9	ENSG00000179743.4	lncRNA	SPEN-AS1	14.5648	-0.695886	0.36269	-1.91868	0.0550248	0.188976
ENST00000375759.8	ENSG00000065526.13	protein_coding	SPEN	23.7737	0.17513	0.305947	0.572417	0.567039	0.76939
ENST00000438066.2	ENSG00000065526.13	protein_coding	SPEN	22.2302	0.230693	0.300215	0.768424	0.442235	0.678928
ENST00000438066.2.nnic.4	ENSG00000065526.13	protein_coding	SPEN	15.3791	0.388286	0.330383	1.17526	0.239891	0.482148
ENST00000487496.1.nic.1	ENSG00000065526.13	protein_coding	SPEN	10.4605	0.0853646	0.438886	0.194503	0.845782	0.930412
ENST00000671994.1.nic.6	ENSG00000288398.1	lncRNA	ENSG00000288398	9.22577	-0.201576	0.428442	-0.470486	0.638008	0.815959
ENST00000671994.1.nnic.11	ENSG00000288398.1	lncRNA	ENSG00000288398	8.40143	0.171218	0.457014	0.374646	0.707924	0.856672
ENST00000401088.9.nic.1	ENSG00000055070.17	protein_coding	SZRD1	24.5644	0.279764	0.278141	1.00584	0.314494	0.562774
ENST00000401089.3	ENSG00000055070.17	protein_coding	SZRD1	20.962	0.249278	0.29581	0.842695	0.399399	0.643807
ENST00000401088.9.nnic.7	ENSG00000055070.17	protein_coding	SZRD1	45.3569	0.284706	0.217162	1.31103	0.189848	0.420249
ENST00000401089.3.nnic.5	ENSG00000055070.17	protein_coding	SZRD1	8.01928	0.0672127	0.502322	0.133804	0.893558	0.953076
ENST00000401088.9.nnic.12	ENSG00000055070.17	protein_coding	SZRD1	17.0787	-0.117791	0.346227	-0.340215	0.733695	0.871387
ENST00000492354.1.nnic.4	ENSG00000055070.17	protein_coding	SZRD1	14.5989	0.455028	0.357766	1.27186	0.203423	0.437613
ENST00000430580.6.nnic.1	ENSG00000219481.11	protein_coding	NBPF1	13.6904	0.336128	0.407759	0.82433	0.409752	0.652472
ENST00000430580.6.nnic.2	ENSG00000219481.11	protein_coding	NBPF1	12.8717	0.723465	0.413627	1.74908	0.0802778	0.243421
ENST00000430580.6	ENSG00000219481.11	protein_coding	NBPF1	12.4388	0.0729237	0.400908	0.181896	0.855664	0.935177
ENST00000449853.2.nnic.2	ENSG00000219481.11	protein_coding	NBPF1	21.5651	0.184615	0.291583	0.633148	0.526637	0.74262
ENST00000599069.5	ENSG00000219481.11	protein_coding	NBPF1	7.98287	0.415008	0.449931	0.922381	0.35633	0.603975
ENST00000419267.1.nnic.2	ENSG00000236698.1	processed_pseudogene	EIF1AXP1	19.3187	0.54398	0.359486	1.51321	0.130226	0.333915
ENST00000419267.1.nnic.3	ENSG00000236698.1	processed_pseudogene	EIF1AXP1	7.38013	-0.150711	0.488144	-0.308743	0.757517	0.88392
ENST00000419267.1.nnic.4	ENSG00000236698.1	processed_pseudogene	EIF1AXP1	24.9678	0.376864	0.338766	1.11246	0.265941	0.510974
ENST00000419267.1.nnic.6	ENSG00000236698.1	processed_pseudogene	EIF1AXP1	10.5084	-0.00231628	0.490054	-0.00472658	0.996229	0.998327
ENST00000419267.1.nnic.7	ENSG00000236698.1	processed_pseudogene	EIF1AXP1	7.36436	-0.385125	0.470793	-0.818034	0.413338	0.655433
ENST00000486390.1.nnic.1	ENSG00000157191.20	protein_coding	NECAP2	26.6389	0.628648	0.309114	2.03371	0.0419808	0.157015
ENST00000486390.1.nic.3	ENSG00000157191.20	protein_coding	NECAP2	120.164	-0.448134	0.16751	-2.67527	0.00746683	0.0448404
ENST00000459640.5.nic.4	ENSG00000157191.20	protein_coding	NECAP2	9.77978	0.17446	0.446957	0.390328	0.696294	0.85018
ENST00000562878.1.nic.1	ENSG00000261135.1	lncRNA	ENSG00000261135	70.5207	0.0976033	0.235928	0.4137	0.679094	0.840413
ENST00000562878.1.nnic.2	ENSG00000261135.1	lncRNA	ENSG00000261135	74.9966	-0.0599012	0.203861	-0.293833	0.768885	0.890565
ENST00000633763.1.nnic.3	ENSG00000282143.1	lncRNA	ENSG00000282143	9.71602	-0.00577121	0.463377	-0.0124547	0.990063	0.996001
ENST00000466256.6.nnic.3	ENSG00000058453.17	protein_coding	CROCC	55.8637	0.149271	0.237716	0.627939	0.530044	0.744888
ENST00000384659.1	ENSG00000207389.1	snRNA	RNU1-4	33.3596	0.654777	1.03382	0.633359	0.526499	0.742565
ENST00000384278.1	ENSG00000207005.1	snRNA	RNU1-2	28.4397	0.716794	0.945397	0.758193	0.448335	0.683641
ENST00000703056.1	ENSG00000290122.1	lncRNA	ENSG00000290122	21.3182	0.848732	0.417193	2.03439	0.0419124	0.156828
ENST00000439577.1.nnic.3	ENSG00000227751.1	lncRNA	RCC2-AS1	8.30042	-0.533739	0.469688	-1.13637	0.255802	0.500039
ENST00000361221.8.nnic.2	ENSG00000074964.17	protein_coding	ARHGEF10L	9.08905	0.309279	0.53602	0.57699	0.563946	0.767327
ENST00000361221.8.nnic.5	ENSG00000074964.17	protein_coding	ARHGEF10L	8.92257	0.332173	0.515061	0.644919	0.51898	0.737483
ENST00000251296.4	ENSG00000117154.12	protein_coding	IGSF21	13.3262	-0.735867	0.390215	-1.8858	0.0593218	0.198772
ENST00000437898.3.nic.5	ENSG00000230424.3	lncRNA	EMC1-AS1	13.1735	-1.1761	0.379539	-3.09876	0.00194332	0.0158033
ENST00000480380.1.nnic.1	ENSG00000127463.16	protein_coding	EMC1	12.7686	-0.600139	0.392504	-1.529	0.126265	0.327489
ENST00000690732.1	ENSG00000127463.16	protein_coding	EMC1	10.348	-0.46681	0.411618	-1.13409	0.256758	0.501161
ENST00000688219.1	ENSG00000127463.16	protein_coding	EMC1	9.12029	-0.252364	0.443543	-0.568973	0.569375	0.771018
ENST00000477853.6	ENSG00000127463.16	protein_coding	EMC1	11.6383	-0.443907	0.398659	-1.1135	0.265493	0.510551
ENST00000486405.2	ENSG00000127463.16	protein_coding	EMC1	9.19326	-0.10517	0.44133	-0.238301	0.811647	0.912398
ENST00000330263.5.nnic.2	ENSG00000053372.5	protein_coding	MRTO4	37.8039	-0.7454	0.243846	-3.05685	0.00223679	0.0176768
ENST00000330263.5.nnic.3	ENSG00000053372.5	protein_coding	MRTO4	19.0194	-0.388494	0.299599	-1.29671	0.19473	0.426735
ENST00000330263.5.nic.6	ENSG00000053372.5	protein_coding	MRTO4	97.6353	-0.139734	0.170552	-0.8193	0.412615	0.654945
ENST00000330263.5.nnic.7	ENSG00000053372.5	protein_coding	MRTO4	9.43136	0.2134	0.435067	0.490499	0.623781	0.806838
ENST00000330263.5.nnic.9	ENSG00000053372.5	protein_coding	MRTO4	9.04755	-0.344156	0.427521	-0.805005	0.420817	0.661901
ENST00000330263.5.nnic.12	ENSG00000053372.5	protein_coding	MRTO4	11.2874	0.453059	0.419099	1.08103	0.279683	0.526259
ENST00000330263.5.nnic.17	ENSG00000053372.5	protein_coding	MRTO4	13.8502	-0.146643	0.343103	-0.427403	0.669086	0.83447
ENST00000330263.5.nnic.21	ENSG00000053372.5	protein_coding	MRTO4	10.3612	-0.134083	0.412521	-0.325035	0.745155	0.877382
ENST00000493700.1.nnic.2	ENSG00000053372.5	protein_coding	MRTO4	35.9862	0.223389	0.249524	0.89526	0.370648	0.617371
ENST00000330263.5.nnic.23	ENSG00000053372.5	protein_coding	MRTO4	10.8393	-0.0172548	0.401312	-0.0429959	0.965705	0.985928
ENST00000330263.5.nnic.26	ENSG00000053372.5	protein_coding	MRTO4	9.86487	-0.189204	0.432179	-0.437791	0.661538	0.829845
ENST00000375155.7	ENSG00000040487.13	protein_coding	SLC66A1	8.99534	-0.554868	0.423927	-1.30888	0.190576	0.421219
ENST00000375153.8	ENSG00000040487.13	protein_coding	SLC66A1	7.12703	0.269303	0.4793	0.561867	0.574207	0.774116
ENST00000264202.8.nnic.2	ENSG00000077549.19	protein_coding	CAPZB	36.8936	0.0675645	0.253484	0.266543	0.789821	0.900947
ENST00000375142.6.nnic.1	ENSG00000077549.19	protein_coding	CAPZB	253.4	-0.29668	0.126375	-2.34762	0.0188939	0.0889348
ENST00000264202.8.nnic.3	ENSG00000077549.19	protein_coding	CAPZB	64.8811	-0.0147902	0.184067	-0.0803525	0.935957	0.972446
ENST00000375142.6	ENSG00000077549.19	protein_coding	CAPZB	11.6399	0.189692	0.376701	0.503561	0.61457	0.801173
ENST00000264202.8	ENSG00000077549.19	protein_coding	CAPZB	145.012	-0.0892301	0.161111	-0.553842	0.579687	0.778153
ENST00000375142.6.nnic.2	ENSG00000077549.19	protein_coding	CAPZB	16.7079	0.410566	0.328044	1.25156	0.210731	0.447105
ENST00000264202.8.nnic.6	ENSG00000077549.19	protein_coding	CAPZB	13.1691	0.298812	0.369099	0.809573	0.418186	0.659673
ENST00000264202.8.nnic.8	ENSG00000077549.19	protein_coding	CAPZB	12.0136	0.759908	0.401217	1.894	0.0582244	0.196354
ENST00000264202.8.nnic.13	ENSG00000077549.19	protein_coding	CAPZB	23.3517	-0.12044	0.275356	-0.437399	0.661822	0.830007
ENST00000375142.6.nnic.8	ENSG00000077549.19	protein_coding	CAPZB	40.6955	-0.647714	0.214133	-3.02482	0.00248785	0.0192471
ENST00000375142.6.nnic.9	ENSG00000077549.19	protein_coding	CAPZB	9.53075	-0.529106	0.447741	-1.18172	0.237316	0.479037
ENST00000322753.7.nnic.2	ENSG00000173436.15	protein_coding	MICOS10	403.226	-0.404835	0.136929	-2.95653	0.00311117	0.0229328
ENST00000322753.7.nnic.3	ENSG00000173436.15	protein_coding	MICOS10	607.678	-0.657006	0.162692	-4.03834	5.38305e-05	0.000852758
ENST00000467029.5.nic.2	ENSG00000173436.15	protein_coding	MICOS10	9.70819	-0.272339	0.432004	-0.630409	0.528427	0.743776
ENST00000322753.7.nic.4	ENSG00000173436.15	protein_coding	MICOS10	349.915	-0.406769	0.121581	-3.34567	0.000820829	0.0080259
ENST00000617872.4	ENSG00000173436.15	protein_coding	MICOS10	42.097	0.108672	0.26348	0.412447	0.680012	0.840904
ENST00000322753.7.nnic.7	ENSG00000173436.15	protein_coding	MICOS10	273.345	-0.438424	0.145547	-3.01224	0.00259327	0.0198592
ENST00000322753.7.nnic.8	ENSG00000173436.15	protein_coding	MICOS10	282.378	-0.473067	0.14425	-3.2795	0.0010399	0.00969839
ENST00000322753.7.nnic.9	ENSG00000173436.15	protein_coding	MICOS10	69.7944	-0.456222	0.189536	-2.40704	0.0160823	0.0791666
ENST00000322753.7.nnic.10	ENSG00000173436.15	protein_coding	MICOS10	264.865	-0.461645	0.143249	-3.22268	0.00126998	0.0113404
ENST00000322753.7.nnic.11	ENSG00000173436.15	protein_coding	MICOS10	1724.96	-0.435124	0.107567	-4.04514	5.22927e-05	0.000832955
ENST00000467029.5.nnic.3	ENSG00000173436.15	protein_coding	MICOS10	8.66236	0.219496	0.463724	0.473334	0.635975	0.814564
ENST00000322753.7.nnic.12	ENSG00000173436.15	protein_coding	MICOS10	17.8739	-0.635559	0.320293	-1.98431	0.0472218	0.170133
ENST00000467029.5.nnic.5	ENSG00000173436.15	protein_coding	MICOS10	32.6614	-0.42601	0.251872	-1.69137	0.0907652	0.263902
ENST00000322753.7.nnic.13	ENSG00000173436.15	protein_coding	MICOS10	31.3253	-0.29409	0.25481	-1.15415	0.248437	0.491897
ENST00000322753.7.nnic.15	ENSG00000173436.15	protein_coding	MICOS10	29.2697	-0.687798	0.281827	-2.4405	0.0146671	0.0742232
ENST00000617872.4.nnic.2	ENSG00000173436.15	protein_coding	MICOS10	8.89611	-0.0345173	0.491718	-0.0701972	0.944037	0.97629
ENST00000322753.7.nnic.16	ENSG00000173436.15	protein_coding	MICOS10	20.3072	-0.490855	0.290548	-1.68941	0.0911408	0.264606
ENST00000322753.7.nnic.17	ENSG00000173436.15	protein_coding	MICOS10	137.904	-0.697913	0.155254	-4.49529	6.94737e-06	0.000149585
ENST00000322753.7.nnic.20	ENSG00000173436.15	protein_coding	MICOS10	18.4635	0.97215	0.334921	2.90262	0.00370052	0.0262631
ENST00000322753.7.nnic.21	ENSG00000173436.15	protein_coding	MICOS10	127.653	-0.616131	0.152034	-4.05258	5.06557e-05	0.000811905
ENST00000322753.7.nnic.22	ENSG00000173436.15	protein_coding	MICOS10	90.857	-0.770839	0.2009	-3.83692	0.000124588	0.00172371
ENST00000322753.7.nnic.23	ENSG00000173436.15	protein_coding	MICOS10	106.755	-0.569263	0.17865	-3.18647	0.00144021	0.0125209
ENST00000481464.5.nnic.3	ENSG00000173436.15	protein_coding	MICOS10	24.4451	-1.09553	0.296215	-3.69844	0.000216928	0.00272409
ENST00000322753.7.nnic.24	ENSG00000173436.15	protein_coding	MICOS10	20.8573	0.975902	0.324869	3.00399	0.00266466	0.0203119
ENST00000467029.5.nnic.9	ENSG00000173436.15	protein_coding	MICOS10	49.041	-0.980727	0.253408	-3.87014	0.000108771	0.00153858
ENST00000322753.7.nnic.26	ENSG00000173436.15	protein_coding	MICOS10	8.53228	0.196512	0.506088	0.388296	0.697797	0.850994
ENST00000617872.4.nnic.5	ENSG00000173436.15	protein_coding	MICOS10	18.7626	0.970923	0.319961	3.03451	0.00240928	0.0187794
ENST00000457263.1.nnic.2	ENSG00000226396.1	processed_pseudogene	ENSG00000226396	7.49153	-0.091997	0.569857	-0.161439	0.871748	0.942326
ENST00000375120.4	ENSG00000169914.6	protein_coding	OTUD3	29.617	1.03994	0.31467	3.30487	0.000950207	0.00901679
ENST00000375078.4.nnic.1	ENSG00000162545.6	protein_coding	CAMK2N1	187.223	-0.00485911	0.269059	-0.0180596	0.985591	0.993902
ENST00000375078.4.nnic.2	ENSG00000162545.6	protein_coding	CAMK2N1	19.8686	0.348713	0.356069	0.97934	0.327412	0.575588
ENST00000375078.4.nnic.3	ENSG00000162545.6	protein_coding	CAMK2N1	16.2991	0.270612	0.379782	0.712546	0.476127	0.705699
ENST00000375078.4.nnic.9	ENSG00000162545.6	protein_coding	CAMK2N1	12.3559	0.421258	0.610396	0.690139	0.490107	0.715436
ENST00000375078.4.nnic.10	ENSG00000162545.6	protein_coding	CAMK2N1	249.946	0.0732408	0.152965	0.478808	0.632075	0.812137
ENST00000375078.4.nnic.11	ENSG00000162545.6	protein_coding	CAMK2N1	244.902	0.0911333	0.574756	0.15856	0.874016	0.943369
ENST00000375078.4.nic.12	ENSG00000162545.6	protein_coding	CAMK2N1	44.4582	0.115178	0.228295	0.504515	0.6139	0.80078
ENST00000375078.4.nnic.13	ENSG00000162545.6	protein_coding	CAMK2N1	15.3086	0.162549	0.370803	0.438371	0.661118	0.829748
ENST00000375078.4.nnic.14	ENSG00000162545.6	protein_coding	CAMK2N1	26.6436	-0.0563886	0.290276	-0.194259	0.845973	0.930424
ENST00000375078.4.nnic.15	ENSG00000162545.6	protein_coding	CAMK2N1	16.8083	-0.198803	0.334085	-0.595068	0.551798	0.759698
ENST00000375078.4.nnic.16	ENSG00000162545.6	protein_coding	CAMK2N1	15.1007	0.213537	0.381721	0.559407	0.575884	0.775316
ENST00000375078.4.nnic.17	ENSG00000162545.6	protein_coding	CAMK2N1	19.4546	0.387442	0.357137	1.08486	0.277986	0.524289
ENST00000375078.4.nnic.18	ENSG00000162545.6	protein_coding	CAMK2N1	26.8586	0.0107449	0.302757	0.0354901	0.971689	0.988332
ENST00000375078.4.nnic.20	ENSG00000162545.6	protein_coding	CAMK2N1	11.9599	0.547763	0.3723	1.4713	0.141211	0.35081
ENST00000375078.4.nnic.21	ENSG00000162545.6	protein_coding	CAMK2N1	18.4773	0.287652	0.313368	0.917936	0.358652	0.605931
ENST00000375078.4.nnic.22	ENSG00000162545.6	protein_coding	CAMK2N1	13.0109	0.0687358	0.353839	0.194257	0.845974	0.930424
ENST00000375078.4.nnic.23	ENSG00000162545.6	protein_coding	CAMK2N1	43.454	0.0708586	0.221561	0.319815	0.749108	0.87933
ENST00000375078.4.nnic.24	ENSG00000162545.6	protein_coding	CAMK2N1	39.4115	0.213905	0.251289	0.851233	0.39464	0.639518
ENST00000375078.4.nnic.25	ENSG00000162545.6	protein_coding	CAMK2N1	29.9244	0.128025	0.259945	0.492511	0.622358	0.805898
ENST00000375078.4.nnic.26	ENSG00000162545.6	protein_coding	CAMK2N1	17.9843	0.136615	0.314847	0.433909	0.664355	0.831628
ENST00000375078.4.nnic.31	ENSG00000162545.6	protein_coding	CAMK2N1	14.0316	0.0398038	0.342769	0.116124	0.907554	0.959964
ENST00000375078.4.nnic.40	ENSG00000162545.6	protein_coding	CAMK2N1	9.52571	0.0377184	0.464337	0.0812306	0.935259	0.972155
ENST00000489020.1.nic.5	ENSG00000162545.6	protein_coding	CAMK2N1	44.8948	0.52753	0.260697	2.02354	0.0430177	0.159502
ENST00000375078.4.nnic.52	ENSG00000162545.6	protein_coding	CAMK2N1	9.49873	0.165702	0.501452	0.330444	0.741064	0.875143
ENST00000264198.5.nnic.1	ENSG00000090432.7	protein_coding	MUL1	9.78877	-0.555244	0.448067	-1.2392	0.215271	0.452757
ENST00000264198.5.nnic.2	ENSG00000090432.7	protein_coding	MUL1	9.38055	0.149858	0.430211	0.348336	0.727588	0.867876
ENST00000264198.5.nnic.3	ENSG00000090432.7	protein_coding	MUL1	7.98663	-0.253535	0.475655	-0.533022	0.594018	0.787623
ENST00000264198.5.nnic.6	ENSG00000090432.7	protein_coding	MUL1	9.53261	0.127979	0.447969	0.285687	0.775118	0.893445
ENST00000264198.5.nnic.7	ENSG00000090432.7	protein_coding	MUL1	9.49349	0.198452	0.451033	0.439995	0.659941	0.829084
ENST00000264198.5.nic.9	ENSG00000090432.7	protein_coding	MUL1	37.7199	0.401271	0.254276	1.57809	0.114545	0.307738
ENST00000264198.5.nnic.10	ENSG00000090432.7	protein_coding	MUL1	10.7678	0.170752	0.405963	0.420609	0.67404	0.83729
ENST00000321556.5.nic.2	ENSG00000158828.8	protein_coding	PINK1	43.5504	-0.343622	0.215139	-1.59721	0.110219	0.300429
ENST00000321556.5.nnic.4	ENSG00000158828.8	protein_coding	PINK1	13.0961	-0.358742	0.377465	-0.950399	0.34191	0.589945
ENST00000321556.5.nnic.6	ENSG00000158828.8	protein_coding	PINK1	16.3913	0.214049	0.413769	0.517316	0.604936	0.794983
ENST00000321556.5.nnic.7	ENSG00000158828.8	protein_coding	PINK1	15.9362	0.280987	0.35347	0.794938	0.42665	0.666683
ENST00000400490.2	ENSG00000158828.8	protein_coding	PINK1	18.8377	0.185543	0.312373	0.593979	0.552526	0.760244
ENST00000321556.5.nnic.10	ENSG00000158828.8	protein_coding	PINK1	10.141	0.163047	0.406121	0.401473	0.688072	0.845736
ENST00000451424.1	ENSG00000117242.7	lncRNA	PINK1-AS	18.7727	0.273864	0.296906	0.922396	0.356322	0.603975
ENST00000451424.1.nnic.3	ENSG00000117242.7	lncRNA	PINK1-AS	13.0278	0.138445	0.379874	0.364449	0.715522	0.860929
[truncated: 68,643 more rows]
