# Supplementary material for: Long-read RNA sequencing unveils a novel cryptic exon in MNAT1 along with its full-length transcript structure in TDP-43 proteinopathy
Source: Commun Biol. 2025 Jul 16;8:1056. doi: 10.1038/s42003-025-08463-4 (PMC12267460; doi:10.1038/s42003-025-08463-4)
Supplement: Supplementary file 11 — Supplementary data 8 [file 42003_2025_8463_MOESM11_ESM.xlsx]

## Sheet: cpm.GSE121569.Klim
CPM matrix for GSE121569 samples generated from short-read RNA-seq.
gene_id	SRR8083865	SRR8083866	SRR8083872	SRR8083873	SRR8083878	SRR8083879	SRR8083867	SRR8083868	SRR8083874	SRR8083875	SRR8083880	SRR8083881
ENSG00000000003.15	25.4217	29.3095	26.6078	28.4578	26.7563	27.7549	31.0497	17.4328	30.2045	18.9221	29.4996	17.1104
ENSG00000000005.6	0	0.0374323	0	0	0	0	0.0217283	0	0	0	0	0
ENSG00000000419.14	23.531	24.5556	23.6618	21.7107	19.2997	18.8243	26.4212	22.0414	22.4228	23.4184	21.7104	19.4361
ENSG00000000457.14	13.8389	19.6381	10.211	13.1407	8.72359	13.6087	15.4453	15.5312	13.6762	13.5421	10.4972	13.0463
ENSG00000000460.17	2.50788	2.89613	3.58387	2.62466	2.90007	3.28944	2.3284	2.5309	3.21297	3.38161	3.34108	2.31988
ENSG00000000938.13	0	0	0.0935248	0	0	0	0	0	0	0	0	0
ENSG00000000971.17	3.9853	2.5293	7.21731	5.39829	6.50632	4.29019	1.47752	1.85656	2.27456	3.55085	3.31456	2.84565
ENSG00000001036.14	28.7691	30.8408	35.9149	39.8048	35.4902	35.6532	33.4157	28.5057	39.6514	40.2365	38.8947	42.522
ENSG00000001084.13	27.1356	24.6675	24.0345	22.1784	20.1762	19.4372	24.7263	23.6	21.9616	26.04	19.6388	23.2569
ENSG00000001167.15	40.3445	45.6977	38.1062	50.9641	38.8113	48.8556	47.5471	42.822	51.1216	50.7685	49.4698	47.6634
ENSG00000001460.18	10.8486	7.97307	12.9999	12.2248	12.9395	12.3452	8.97378	8.93666	12.1048	13.3016	12.5962	12.1268
ENSG00000001461.17	50.8434	52.1431	68.7875	59.0532	67.1102	63.6524	52.1479	45.4385	51.532	54.3931	53.9437	59.2221
ENSG00000001497.18	40.0244	47.7261	35.9135	37.2089	35.4558	34.6717	43.0654	39.8373	32.5102	34.9714	37.8689	33.3072
ENSG00000001561.7	23.6777	19.6519	22.6798	19.6399	20.5424	14.9719	17.035	16.8978	16.2551	11.8653	14.6669	11.5454
ENSG00000001617.12	11.9127	21.561	18.5179	29.3262	21.7121	35.6348	18.1431	15.0413	24.0944	23.7931	25.605	26.4132
ENSG00000001626.18	0.709443	0.673781	0.841723	0.868429	0.731048	0.525329	0.912588	0.283204	0.576421	1.31143	0.994369	0.996725
ENSG00000001629.10	100.977	98.7804	126.539	102.273	103.151	104.803	98.0358	92.9843	108.252	117.092	98.5254	104.905
ENSG00000001630.18	275.175	254.555	188.942	186.701	182.857	163.717	254.325	242.476	175.118	154.055	190.664	156.168
ENSG00000001631.17	20.7645	23.6748	26.3586	21.9646	20.712	20.536	22.2122	20.0084	21.6538	23.068	21.8256	21.5683
ENSG00000002016.18	4.8118	6.41477	6.71321	5.82048	4.45939	5.95373	5.69781	5.73708	5.09037	8.05842	6.29767	7.06014
ENSG00000002079.14	0	0	0.0467624	0	0.0731048	0	0	0	0	0	0.0828641	0.0830604
ENSG00000002330.14	41.4418	36.8914	43.4577	35.2549	41.3079	43.9526	42.5987	43.3761	43.6063	38.2007	41.7254	41.0626
ENSG00000002549.13	34.0533	30.6196	35.1653	29.3262	32.9703	30.1189	47.02	38.5787	38.3896	31.7241	38.4489	33.3903
ENSG00000002586.20	28.4073	26.4833	42.1563	38.5449	49.0533	46.7543	21.8043	25.7716	39.2831	45.8688	40.8934	48.7565
ENSG00000002586.20_PAR_Y	28.4073	26.4833	42.1563	38.5449	49.0533	46.7543	21.8043	25.7716	39.2831	45.8688	40.8934	48.7565
ENSG00000002587.10	2.27613	2.39566	1.4964	1.93727	0.950362	1.83865	2.78122	3.14671	1.90219	2.18572	2.40306	2.49181
ENSG00000002726.21	0.0295601	0	0.0935248	0	0	0	0.0217283	0.0314671	0	0	0	0
ENSG00000002745.13	0.0295601	0.112297	0.0935248	0.200407	0.14621	0.0875549	0.108641	0.157335	0.172926	0.437143	0.0828641	0.249181
ENSG00000002746.15	49.5685	64.6822	51.3446	65.1315	45.0274	64.9596	65.0732	55.193	65.5967	54.7053	63.5559	53.3406
ENSG00000002822.16	28.4954	27.5127	30.3488	31.8633	36.0407	28.7276	26.1493	27.5966	29.4107	25.6522	31.9855	29.9018
ENSG00000002834.18	319.37	243.608	393.995	302.899	430.363	355.374	195.299	250.092	253.037	315.357	253.493	342.624
ENSG00000002919.15	33.7281	32.0794	28.6653	26.8545	34.7248	29.4184	28.7682	30.4287	24.5555	28.9139	22.7048	28.9881
ENSG00000002933.9	13.9524	18.9033	14.7769	21.6439	15.9368	18.9994	16.7742	13.9399	19.5983	12.9269	19.8045	15.3662
ENSG00000003056.8	118.442	106.856	143.334	113.732	139.498	109.712	119.838	104.579	135.486	127.663	125.465	125.042
ENSG00000003096.15	58.4108	64.4583	57.7515	62.8609	52.4892	59.1871	61.3702	67.1508	53.953	51.9576	53.9445	55.9827
ENSG00000003137.9	6.26674	3.21917	9.53953	2.8057	8.99189	4.81552	2.43357	4.65713	1.78691	4.80857	1.98874	5.31587
ENSG00000003147.19	17.1449	18.8659	19.2193	17.3018	18.861	17.3359	14.8187	15.765	12.9118	15.1751	14.2526	16.1137
ENSG00000003249.15	71.0034	67.2283	68.1328	65.9338	72.2275	75.1221	66.7493	75.3952	72.5714	73.8147	65.4626	70.0199
ENSG00000003393.16	74.4324	74.6399	83.6111	81.2316	79.7573	78.887	71.3557	70.2031	69.1705	76.5625	73.2518	74.9205
ENSG00000003400.16	0.147801	0.149729	0.233812	0.400814	0.292419	0.0875549	0.217283	0.314671	0.403495	0.499592	0.662913	0.498363
ENSG00000003402.21	49.7925	48.5388	65.5024	74.5927	63.7247	77.8573	46.2319	49.4663	69.6835	79.1167	69.7947	87.7583
ENSG00000003436.16	22.3474	20.5877	49.0537	40.4822	55.4134	41.5886	21.6848	19.6984	39.3696	53.7686	42.1778	61.7139
ENSG00000003509.16	18.9309	20.9284	17.9296	20.7094	17.0824	18.9381	21.5175	20.4819	18.77	20.6369	19.3454	21.0816
ENSG00000003756.17	124.512	146.93	122.551	138.022	114.922	130.385	138.912	130.807	133.759	138.964	134.062	130.114
ENSG00000003987.14	52.4739	61.4933	44.2531	53.8987	38.1885	45.9637	63.8685	59.2245	51.0703	49.2648	45.5761	45.2364
ENSG00000003989.18	3.42897	4.5293	2.10431	3.87453	2.55867	5.16574	6.17083	4.53126	6.22535	3.87184	6.54626	4.65138
ENSG00000004059.11	107.411	115.56	112.272	119.092	130.107	116.633	110.338	102.947	115.978	107.961	122.43	111.256
ENSG00000004139.14	135.702	108.114	111.099	101.598	103.193	111.745	131.239	153.44	119.528	122.917	112.9	122.287
ENSG00000004142.12	81.5345	87.0285	89.585	85.736	95.3272	82.8733	80.5207	84.689	81.359	86.0585	84.3879	84.5264
ENSG00000004399.13	90.1879	38.705	166.848	106.149	182.104	125.116	58.9271	92.7021	117.82	181.04	113.027	187.55
ENSG00000004455.18	72.0747	64.7911	78.0184	64.6753	75.6415	61.7656	81.7292	70.0533	84.8567	73.9171	85.8853	75.4886
ENSG00000004468.13	0.177361	0.0374323	0.514386	0.200407	0.14621	0.0875549	0.173826	0.0629342	0.0576421	0.312245	0.165728	0.498363
ENSG00000004478.8	191.44	168.782	175.265	174.554	197.31	163.377	182.969	181.087	183.703	164.165	194.76	182.935
ENSG00000004487.18	213.542	248.588	173.863	239.085	179.692	229.306	240.662	237.356	232.298	248.36	241.134	235.642
ENSG00000004534.15	70.889	78.3865	77.2285	79.7652	71.3261	77.4861	76.2228	74.3568	75.7729	83.6817	81.6103	74.173
ENSG00000004660.15	14.8392	13.8125	10.8021	10.0871	10.3078	10.8568	16.1441	17.0552	13.3153	12.9894	11.6838	12.0438
ENSG00000004700.16	22.1323	19.4139	24.2365	18.6305	25.9083	19.1474	20.028	21.9643	20.9103	25.4186	22.5109	26.7546
ENSG00000004766.17	47.2962	52.4052	44.3307	53.5754	41.9621	42.5517	33.4181	47.8929	32.6831	49.5221	33.0628	48.1751
ENSG00000004776.13	1.44845	0.947036	2.33812	1.50171	2.66906	2.10132	0.633814	0.856534	1.72926	1.68612	1.90587	1.89793
ENSG00000004777.19	98.2034	113.725	90.611	98.9268	88.0708	106.792	94.8176	106.876	92.0314	92.723	92.2857	92.1032
ENSG00000004779.10	49.3063	46.8278	44.4243	44.5571	46.5677	42.3766	57.3409	50.4103	48.9382	46.3996	49.387	42.4439
ENSG00000004799.8	0.266041	0.149729	1.35611	0.668023	1.09657	1.22577	0.260739	0.22027	0.864632	1.81102	0.994369	1.24591
ENSG00000004809.14	0.0591202	0.0374323	0	0	0	0.262665	0	0	0	0	0	0.0830604
ENSG00000004838.14	0.295601	0.711213	0.140287	0.334011	0.292419	0.612884	0.239011	0.597875	0.403495	0.437143	0.911505	0.664483
ENSG00000004846.17	0	0.0748645	0	0	0	0.0875549	0.0217283	0	0	0.062449	0	0
ENSG00000004848.8	2.12833	1.45986	3.32013	2.8725	3.21661	2.7142	0.76049	2.23416	1.61398	1.99837	1.82301	3.23936
ENSG00000004864.14	57.1988	60.6028	57.7983	59.8548	57.4604	54.6342	63.9898	59.9448	63.2334	58.6396	64.4682	61.4647
ENSG00000004866.22	81.1818	70.586	84.0909	74.2627	87.7681	69.5483	61.3268	68.8774	65.1627	71.4148	64.6041	72.3755
ENSG00000004897.12	102.513	101.586	86.8378	91.7863	77.4845	84.0527	105.575	93.2974	94.0714	88.9274	91.564	85.6353
ENSG00000004939.16	0.0295601	0.112297	0.0467624	0.0668023	0.0731048	0	0.0217283	0.0629342	0	0.062449	0.331456	0
ENSG00000004948.16	2.63085	1.0481	5.00358	1.67006	4.97112	2.10132	1.17333	1.60482	1.38341	2.62286	1.24296	3.48854
ENSG00000004961.15	25.7764	31.2559	25.9531	27.7229	28.0722	24.5154	22.5105	26.4953	23.2298	25.7914	21.2132	26.9946
ENSG00000004975.12	22.3474	25.8283	26.1869	29.6602	29.7536	33.3584	24.5095	23.6318	32.5678	31.287	31.6541	29.9018
ENSG00000005001.10	0.295601	0.112297	0.18705	0.0668023	0.219314	0.35022	0.152098	0.157335	0.0576421	0.187347	0.248592	0.415302
ENSG00000005007.14	86.5816	81.228	88.3341	83.102	94.3052	89.9189	87.9561	87.4156	91.0169	89.427	86.4272	94.6889
ENSG00000005020.13	102.81	86.7305	106.759	91.7863	99.3494	73.8963	135.172	108.75	106.638	93.736	106.812	88.6255
ENSG00000005022.6	106.981	104.625	116.232	119.359	126.16	124.291	110.249	107.907	130.307	131.566	128.501	132.466
ENSG00000005059.16	3.16293	1.94648	1.8705	2.13767	2.12004	2.10132	1.91209	2.1083	1.72926	2.06082	2.32019	2.74099
ENSG00000005073.6	0	0.0748645	0.134676	0.0668023	0	0.17511	0.0434566	0.0314671	0	0	0.0828641	0
ENSG00000005075.16	25.7223	25.351	27.5622	24.636	28.9919	27.1438	28.5983	24.3599	30.9492	26.8743	28.7083	29.5247
ENSG00000005100.13	43.6012	51.6191	43.1149	44.8911	41.0849	42.5517	32.2448	47.2636	26.3424	45.7751	26.9308	43.6898
ENSG00000005102.14	0.0295601	0	0	0.267209	0.0731048	0.17511	0.0869131	0.0314671	0.115284	0.249796	0.497184	0.166121
ENSG00000005108.17	48.2625	93.0892	41.6985	77.2849	36.991	66.3631	76.6291	53.0372	60.1703	45.2755	61.1421	42.6931
ENSG00000005156.12	33.7417	34.763	38.4766	39.6912	30.9219	37.7545	43.7931	37.2857	43.7642	39.4166	43.6196	43.8642
ENSG00000005175.10	41.7389	43.384	40.4962	42.0854	36.26	42.4641	41.979	41.4107	42.194	38.7184	40.6034	36.9619
ENSG00000005187.12	1.62699	2.75165	1.16906	1.42623	1.31589	1.7117	3.46175	4.01206	1.47103	3.18865	1.55867	1.50422
ENSG00000005189.20	3.22205	5.35319	3.27337	3.0729	2.85109	2.7142	2.88986	2.6747	2.70918	2.62286	2.32019	2.57487
ENSG00000005194.15	85.074	89.6128	83.0032	90.1831	83.9243	85.9789	88.5427	88.4855	79.4885	87.0539	90.239	92.6124
ENSG00000005206.17	34.1715	33.9136	30.8164	24.984	31.6544	27.7549	39.6976	33.953	33.4901	25.9163	31.9855	22.5094
ENSG00000005238.20	89.5672	76.9233	82.9565	75.0857	81.9504	81.9514	48.4758	71.6821	50.8403	73.3151	45.6581	67.6112
ENSG00000005243.10	1.33021	0.561484	2.61869	1.53645	1.90072	2.01376	0.391109	1.16428	1.72926	1.12408	1.32583	1.74427
ENSG00000005249.13	163.911	174.584	141.363	167.273	126.398	144.991	167.525	158.091	149.235	151.626	147.829	135.305
ENSG00000005302.19	27.1657	27.2132	26.3272	24.3828	27.5605	27.6673	28.5727	26.7785	28.0717	28.227	31.074	29.3203
ENSG00000005339.15	111.53	128.131	126.212	122.449	116.31	129.756	133.651	115.736	135.055	112.908	136.726	116.534
ENSG00000005379.17	50.5182	54.6885	38.579	41.0834	33.9937	43.5953	60.4698	57.4904	42.4246	40.0923	46.321	31.8952
ENSG00000005381.9	0.0591202	0.224594	0.18705	0.60122	0.292419	0	0.239011	0.0314671	0.403495	0.437143	0.497184	0.498363
ENSG00000005421.9	0	0.0748645	0.140287	0.0668023	0.365524	0	0	0.0314671	0.0576421	0.124898	0.0828641	0
ENSG00000005436.14	10.6363	13.3599	10.9405	11.2341	10.8699	9.28082	12.3575	11.7212	10.0297	12.4042	10.1923	11.8934
ENSG00000005448.17	14.8392	15.9087	13.6546	12.158	14.9134	13.1332	17.1436	14.7266	16.0821	13.7388	20.0531	14.2864
ENSG00000005469.12	11.2328	12.9516	14.3561	15.5649	11.1119	15.5848	10.6903	9.97507	15.6787	18.7347	15.3299	16.6951
ENSG00000005471.19	0.443402	0.374323	0.654673	0.734825	0.292419	1.22577	0.543207	1.13628	1.72926	1.06163	2.32019	0.664483
ENSG00000005483.23	123.979	138.249	126.961	135.575	110.549	125.653	127.846	124.969	121.382	120.043	118.942	122.433
ENSG00000005486.17	134.232	124.762	113.352	105.28	114.263	109.619	122.7	106.705	105.37	80.4968	100.183	85.8845
ENSG00000005513.10	5.43906	5.01592	3.2266	3.74093	3.28971	3.41464	5.82318	6.73396	4.15023	3.24735	4.55752	4.23608
ENSG00000005700.15	72.0971	66.4048	70.7515	66.6019	65.0632	59.3622	68.5744	67.0249	73.8972	71.2543	70.6002	71.432
ENSG00000005801.18	58.5211	73.2924	55.2731	55.1332	47.2966	54.1965	78.3304	69.0605	63.1758	63.6355	62.148	52.162
ENSG00000005810.20	461.835	395.448	365.357	353.55	303.568	322.01	445.017	505.647	348.247	392.064	322.891	379.716
ENSG00000005812.11	37.7344	34.8281	33.0764	32.1005	33.4038	30.5899	33.4285	32.3192	26.8704	31.3507	33.2625	26.8435
ENSG00000005844.19	0	0	0	0.133605	0.0731048	0	0.0869131	0.0629342	0.0576421	0	0	0
ENSG00000005882.12	15.9016	14.8969	19.7384	18.8376	19.3625	19.1806	18.046	15.3934	19.7067	18.548	19.0446	19.2576
ENSG00000005884.18	160.748	98.1848	223.898	114.9	219.972	134.484	160.094	138.329	196.848	151.002	187.024	151.419
ENSG00000005889.16	16.7606	17.4434	16.8812	16.2998	14.6941	16.9856	15.2098	15.9538	15.2175	17.2984	15.7442	15.4492
ENSG00000005893.16	115.58	145.312	110.593	153.979	100.446	132.383	126.328	134.899	126.006	153.812	121.727	136.634
ENSG00000005961.19	0.502522	0.786077	0.794961	0.200407	0.804152	0.787994	0.521479	0.377605	0.80699	0.62449	0.331456	0.332242
ENSG00000005981.13	0	0.0374323	0	0.133605	0	0.0875549	0.0434566	0	0	0.124898	0	0
ENSG00000006007.12	111.84	88.9083	118.776	87.0434	115.506	86.1689	95.161	102.272	88.5959	106.309	92.7249	102.028
ENSG00000006015.18	21.3128	18.6413	17.7229	15.1641	19.2997	16.0225	29.8981	22.027	23.2298	19.2967	21.2961	18.5225
ENSG00000006016.12	1.72513	1.13158	0.87773	0.979321	1.32393	1.19075	3.30053	2.15675	3.0608	1.63616	1.09215	1.43528
ENSG00000006025.12	12.3857	14.0745	10.5683	12.0244	11.2581	12.0826	14.0365	12.8071	11.3555	11.3033	12.9268	9.63501
ENSG00000006042.12	32.6935	30.6196	36.9423	41.1502	35.8944	42.5517	26.0305	25.0793	34.9888	32.5359	33.7257	38.2909
ENSG00000006047.13	1.59625	1.72188	0.701436	1.13564	0.950362	0.963104	2.56394	2.04536	1.32577	1.06163	1.24296	1.49509
ENSG00000006059.4	0	0	0	0	0	0	0	0	0	0	0	0
ENSG00000006062.18	12.0259	18.672	12.5538	18.1729	14.6634	16.1574	15.9175	14.9274	16.8142	17.4233	17.8564	19.9328
ENSG00000006071.16	14.7801	19.7268	11.8309	11.824	9.2112	12.2577	21.8804	17.0866	14.18	11.3657	14.5841	9.13665
ENSG00000006116.4	1.44845	0.973239	0.467624	0.400814	0.14621	0.262665	1.1516	0.723743	0.230568	0.124898	0.331456	0.166121
ENSG00000006118.15	188.091	185.69	182.327	199.602	183.857	220.288	193.921	190.498	216.731	193.211	218.181	192.027
ENSG00000006125.18	922.867	618.561	918.413	707.837	861.174	660.339	786.216	872.268	763.354	828.886	765.913	833.511
ENSG00000006128.12	1575.94	1745.28	1125.62	1297.37	1077.86	1046.54	1812.86	1896.21	1212.33	1187.16	1198.05	1136.85
ENSG00000006194.11	31.4774	29.0534	25.6917	22.4115	27.5313	25.3647	31.3863	25.8763	28.4279	26.0156	25.6804	23.286
ENSG00000006210.7	10.2278	5.9143	21.651	21.7107	30.4847	25.3909	7.62663	15.1986	17.4079	46.6494	20.0531	53.657
ENSG00000006282.21	15.8442	12.7644	23.3812	16.0993	21.3466	19.2621	21.2503	15.5762	28.1086	21.6074	22.1247	19.638
ENSG00000006283.18	2.31042	3.49393	5.54649	6.68023	4.00907	6.65417	2.51852	4.52591	5.01486	8.30572	5.55189	6.91395
ENSG00000006327.14	50.4296	43.122	65.2803	51.0369	68.4261	61.9889	36.9163	51.5431	47.4971	66.6331	49.8013	62.5445
ENSG00000006377.11	0	0	0	0	0	0	0.0651848	0	0	0	0	0
ENSG00000006432.16	127.759	127.869	112.838	111.56	95.3286	110.932	115.095	124.61	98.2798	108.536	90.1561	99.1742
ENSG00000006451.8	125.217	107.094	108.115	103.944	100.007	93.0708	101.971	112.621	96.6082	105.851	89.8246	100.088
ENSG00000006453.14	4.60724	3.385	6.07818	6.93207	6.25338	7.16637	5.03118	5.09673	8.84518	8.568	8.56317	7.25533
ENSG00000006459.11	44.9018	46.8652	46.4351	40.883	36.8448	35.2846	39.0457	37.3514	33.2019	37.6568	34.8858	36.6297
ENSG00000006468.15	7.68563	11.5291	17.2086	15.4981	17.7645	12.1701	8.1481	5.38087	9.79916	8.30572	9.77796	10.8809
ENSG00000006530.18	41.1968	39.4791	42.2213	38.3572	38.3011	35.3231	41.9058	42.7562	40.2688	38.7527	42.23	39.5833
ENSG00000006534.17	0.502522	0.524052	2.66546	1.06884	2.04693	1.48843	0.239011	0.125868	0.230568	0.62449	0.165728	1.32897
ENSG00000006555.11	0.0295601	0	0.0935248	0	0.0731048	0	0	0	0	0	0	0
ENSG00000006576.17	41.5911	44.5444	34.9315	34.0692	28.8764	31.6949	40.0887	37.1312	35.7958	32.8482	32.6484	33.1411
ENSG00000006606.9	0.0591202	0	0.0467624	0.0668023	0.0731048	0.17511	0.0217283	0	0	0.062449	0	0.0830604
ENSG00000006607.14	50.2729	44.2726	38.8315	37.4473	37.146	37.9156	44.0723	49.7205	33.4117	43.6525	35.5263	38.4561
ENSG00000006611.17	0.0886804	0	0	0	0.0731048	0.0875549	0.0217283	0	0	0	0	0.0830604
ENSG00000006625.18	20.9286	18.0064	18.7985	16.4334	19.5921	16.1092	11.4508	19.0376	9.6343	17.6575	9.61223	16.446
ENSG00000006634.8	7.99985	7.78591	6.83432	8.08107	7.00929	7.52534	7.69616	7.23114	8.35292	8.24015	9.19377	8.07597
ENSG00000006638.13	0.0886804	0.0748645	0.0935248	0.534418	0.219314	0.700439	0.152098	0.22027	0.403495	0.187347	0.165728	0.332242
ENSG00000006652.15	68.4663	65.7539	93.3962	83.086	83.3855	77.0982	62.6594	58.3746	78.7097	87.255	75.2754	76.4629
ENSG00000006659.13	0	0	0	0	0	0	0	0.0314671	0	0	0	0
ENSG00000006695.12	18.7497	19.2376	21.3236	21.7608	22.275	22.5252	19.4877	18.5681	21.7651	19.574	25.5163	21.56
ENSG00000006704.11	29.4714	31.9297	32.6869	32.1319	31.5082	36.9482	32.1144	30.5231	32.2219	33.4102	31.1569	34.2209
ENSG00000006712.15	42.064	42.3733	51.3919	48.3648	55.6327	55.5974	42.7395	42.2603	54.4142	54.8927	53.613	54.0723
ENSG00000006715.16	104.111	106.532	113.96	103.21	106.367	96.0477	106.621	100.852	94.9942	108.786	100.183	109.723
ENSG00000006740.18	21.4606	23.5075	24.5503	18.8382	23.3935	23.0269	23.51	22.4046	22.3075	23.7931	22.2076	20.8482
ENSG00000006744.19	58.8838	53.603	58.1256	55.3123	56.51	56.3853	62.9468	60.1336	63.8675	56.5164	62.3966	57.3117
ENSG00000006747.15	0.147801	0	0.140287	0.0668023	0.14621	0	0.0869131	0	0.115284	0.249796	0	0.166121
ENSG00000006756.16	13.7032	13.7002	18.0503	13.0712	14.4016	12.9861	13.188	12.7609	15.9669	13.5689	14.0355	12.0504
ENSG00000006757.12	9.6366	8.87144	10.0072	8.9515	10.9657	8.66793	10.8859	9.7548	12.4507	10.8661	10.4409	9.71807
ENSG00000006788.14	0	0	0	0	0	0	0	0	0	0	0	0
ENSG00000006831.10	71.9198	67.977	73.3234	64.4642	67.3295	67.9426	62.1646	69.1647	70.2081	70.1927	62.4795	74.9205
ENSG00000006837.12	3.04233	2.30059	3.21538	2.64337	2.86205	2.05754	2.54721	2.5759	2.97837	2.22069	3.10575	2.91874
ENSG00000007001.13	0.413842	0.149729	0.18705	0.0668023	0.365524	0.0875549	0.325924	0.251737	0.115284	0.062449	0.497184	0
ENSG00000007038.11	0	0	0	0	0	0	0	0	0	0	0	0
ENSG00000007047.16	74.9053	79.9927	76.2227	76.021	85.6788	90.094	80.3294	86.2199	80.3531	80.3094	82.284	86.3829
ENSG00000007062.12	48.4195	65.1321	66.0753	86.3753	66.964	85.1034	39.2411	54.0605	61.3888	75.7506	56.5962	76.7478
ENSG00000007080.11	62.1945	59.929	60.6976	55.1119	69.742	63.74	60.3394	60.4483	63.6369	53.3315	66.457	56.2319
ENSG00000007129.18	0	0.0748645	0	0	0	0	0.0217283	0.0314671	0.172926	0	0	0
ENSG00000007168.14	600.916	642.03	539.498	579.844	488.998	532.859	635.07	619.583	528.175	533.377	535.581	501.187
ENSG00000007171.19	0.266041	0.224594	0.140287	0.334011	0.0731048	0.262665	0.76049	0.409072	0.172926	0.249796	0.248592	0
ENSG00000007174.18	6.17806	6.10146	4.53595	5.01017	4.09387	3.61602	7.43107	6.29342	6.16771	4.12163	5.55189	3.82078
ENSG00000007202.15	137.808	145.969	134.205	167.342	120.271	174.502	150.242	160.765	162.407	187.822	170.619	188.706
ENSG00000007216.16	0.0295601	0	0	0	0	0	0	0	0	0	0	0
ENSG00000007237.19	4.6705	6.66294	3.88128	5.61139	5.33665	5.95373	5.67108	4.81447	5.36072	5.74531	5.88335	7.39238
ENSG00000007255.10	6.47367	6.02659	8.37047	5.61139	9.06499	5.77862	7.4528	6.76543	7.49347	8.11837	8.36927	7.22626
ENSG00000007264.15	2.54217	1.87161	1.68345	1.40285	1.38899	1.57599	3.86763	4.24806	2.13276	2.56041	1.74015	1.82733
ENSG00000007306.15	0	0	0	0	0	0	0	0	0	0	0	0
ENSG00000007312.14	0.0295601	0.0374323	0	0.0668023	0.0731048	0	0	0	0.172926	0	0.0828641	0.0830604
ENSG00000007314.12	0.325161	0.112297	0.327337	0.400814	0.219314	0.17511	0.0869131	0.125868	0.230568	0.187347	0.331456	0.166121
ENSG00000007341.19	11.7646	10.9995	11.3562	11.5955	12.2692	11.242	11.0779	12.8383	12.5279	9.7333	13.8582	10.4872
ENSG00000007350.17	0.0295601	0	0	0	0	0.0875549	0.0217283	0.0944013	0.0576421	0	0.0828641	0
ENSG00000007372.25	3.07869	2.48588	3.50531	2.92126	4.18817	4.35235	2.30363	2.59541	4.12199	5.46554	4.64453	4.40885
ENSG00000007376.8	21.9336	24.0315	18.2373	19.5063	22.6625	22.9394	26.5085	23.1598	26.2848	20.4833	23.4497	20.1837
ENSG00000007384.15	11.6467	13.9997	16.6474	14.3625	19.4459	18.2114	11.4725	13.2791	16.5433	16.6114	16.4071	16.8613
ENSG00000007392.17	48.2421	58.4317	46.2012	47.8972	46.8602	49.1183	52.6042	49.3719	50.6098	52.707	52.5358	51.4144
ENSG00000007402.12	39.1967	39.6782	34.9736	42.8871	36.5509	41.9388	53.017	46.7916	46.5748	33.7849	45.9067	33.5564
ENSG00000007516.14	23.435	6.44733	21.029	10.1065	18.3924	9.29745	10.5539	17.3444	12.2951	14.8173	13.7024	12.2323
ENSG00000007520.4	36.4243	37.3858	35.5534	33.9162	41.7728	43.4981	36.5748	40.5236	34.3374	33.2685	39.1649	38.6007
ENSG00000007541.17	34.5992	31.2368	37.2261	33.4145	39.9883	37.1959	44.2751	39.0897	41.4153	33.9217	44.29	37.3772
ENSG00000007545.16	48.4467	57.1216	53.1534	55.355	49.0994	51.8456	57.1302	52.1498	58.8457	55.1287	57.3055	52.3173
ENSG00000007866.22	26.6041	25.5288	41.9926	43.2211	43.3511	52.9707	21.5327	22.436	39.7154	44.4012	42.5093	42.4439
ENSG00000007908.16	0	0	0.0467624	0	0	0	0	0	0	0	0	0
ENSG00000007923.17	77.0541	77.7928	68.0767	70.3054	70.3049	73.8473	76.9672	79.6602	65.7287	73.1122	72.7339	65.2058
ENSG00000007933.13	0	0	0	0	0	0	0.0434566	0	0	0	0	0
ENSG00000007944.15	13.0951	9.76982	11.8776	10.488	11.1119	10.2439	8.90859	12.3351	8.58867	11.5531	10.5237	11.2132
ENSG00000007952.18	0	0	0.140287	0.0668023	0.0731048	0	0	0.0314671	0	0.062449	0	0
ENSG00000007968.7	0.206921	0.187161	0.140287	0.267209	0.14621	0.0875549	0.195555	0.251737	0.230568	0.249796	0.331456	0
ENSG00000008018.9	104.406	100.169	100.539	86.7093	103.809	88.6931	87.6736	88.2967	81.6212	83.2445	88.6645	87.4626
ENSG00000008056.14	114.368	114.671	88.0592	100.171	100.311	110.407	116.06	122.856	115.201	100.721	111.21	101.957
ENSG00000008083.14	64.2933	62.2873	72.1544	70.4096	71.0578	66.279	67.0969	57.8995	66.9801	68.5066	69.2744	66.1992
ENSG00000008086.13	50.1635	51.4319	66.2623	62.5937	56.1445	58.1364	44.4126	40.8443	54.2412	49.3972	55.6847	54.3215
ENSG00000008118.10	12.1788	8.27253	9.30572	7.48185	9.28431	8.05505	7.62663	9.40866	7.49347	8.43062	6.79485	7.72462
ENSG00000008128.23	14.4363	15.0732	14.1835	14.0291	14.7949	17.0215	12.7791	14.478	14.5431	16.5265	15.7317	15.6444
ENSG00000008130.15	39.1376	34.6248	46.9494	38.9457	46.056	42.9894	41.3272	38.3269	48.8805	47.6486	44.0837	46.8461
ENSG00000008196.13	0.0591202	0.0374323	0.0467624	0.267209	0.292419	0.17511	0.0217283	0.0314671	0.230568	0.437143	0	0.0830604
ENSG00000008197.5	0	0	0	0	0.0731048	0	0	0	0	0	0	0
ENSG00000008226.20	0.345262	0.318923	0.280574	0.951264	0.171065	0.262665	0.10234	0.31121	0.496299	0.602008	0.638053	0.166121
ENSG00000008256.16	46.3503	32.9404	51.1581	36.0732	51.1733	39.7499	39.4803	46.3196	34.5853	50.5212	37.2888	50.1685
ENSG00000008277.15	64.9731	74.7522	64.2983	66.7355	51.9775	63.5648	70.1172	67.2137	61.1006	65.509	60.325	56.4811
ENSG00000008282.10	23.7663	12.5772	30.302	15.2977	29.6805	13.6586	18.0345	20.548	30.3198	26.6657	28.0909	30.3171
ENSG00000008283.16	58.8542	44.2824	35.1653	33.6683	33.1896	34.7593	45.5642	56.1058	36.8333	35.7208	32.897	33.6395
ENSG00000008294.22	272.869	318.586	268.697	297.07	233.35	268.356	280.099	262.908	243.25	246.861	245.278	240.543
ENSG00000008300.17	142.805	164.627	138.136	149.971	138.095	156.198	161.615	142.231	153.732	136.701	155.867	132.564
ENSG00000008311.16	10.08	15.2349	14.1222	19.0386	10.8926	16.9856	16.9915	10.7303	20.7512	20.6706	22.2076	18.2733
ENSG00000008323.16	0.413842	0.187161	0.327337	0.334011	0.365524	0.35022	0.391109	0.346138	0.403495	0.187347	0.497184	0.913665
ENSG00000008324.12	10.2574	9.84468	7.29493	9.01831	8.77257	7.44217	9.9081	10.4785	9.62623	11.8029	10.6895	11.1301
ENSG00000008382.16	20.0669	20.3059	20.9495	21.4409	19.5913	23.3054	23.6543	21.3001	21.5005	18.9208	24.169	22.0094
ENSG00000008394.13	3.16293	1.87161	5.65825	5.14377	6.1408	4.11508	2.04246	2.1083	3.6891	4.62123	5.80048	4.73444
ENSG00000008405.12	34.8218	35.5606	27.2157	28.4578	25.5867	27.2296	31.267	30.5546	27.8988	28.8514	24.0306	24.2536
ENSG00000008438.5	0.0295601	0	0	0	0	0	0.0217283	0.0314671	0	0	0	0
ENSG00000008441.19	0.561642	0.299458	0.841723	0.534418	0.584838	0.35022	0.478022	0.377605	0.922274	0.499592	0.745777	0.498363
ENSG00000008513.16	52.7057	76.1372	52.7012	61.3245	47.5912	61.2009	70.5517	56.8925	54.3565	44.089	58.0048	49.7532
ENSG00000008516.18	0.654757	0.786826	0.460142	0.614581	0.321661	1.02965	1.33585	1.1004	1.24392	0.839939	1.34157	0.927785
ENSG00000008517.19	29.6192	29.0849	61.9134	64.4642	83.7781	83.2647	47.3676	38.7989	91.3051	71.3168	103.497	77.0801
ENSG00000008710.20	147.473	167.055	141.163	136.141	129.371	154.512	173.516	169.746	159.369	156.066	155.724	148.883
ENSG00000008735.14	150.077	145.799	111.107	123.451	120.257	132.558	182.365	166.083	139.379	112.096	141.532	112.63
ENSG00000008838.21	112.447	114.43	96.424	107.886	93.7934	101.739	137.866	130.746	114.42	106.85	112.861	109.224
ENSG00000008853.18	84.8449	70.0706	67.2686	63.9318	63.3848	65.5007	68.8404	84.9476	59.9945	65.9874	64.5735	70.1778
ENSG00000008869.12	82.9457	87.2546	83.9385	82.6344	70.5461	80.4629	86.9783	82.8529	80.0073	80.7466	82.4497	80.5686
ENSG00000008952.17	164.384	163.429	161.751	151.174	140.58	135.885	149.773	146.542	145.835	127.334	140.952	130.322
ENSG00000008988.11	267.093	223.202	279.779	236.747	309.452	240.512	249.397	248.783	253.628	260.227	263.176	268.129
ENSG00000009307.17	695.756	650.086	772.561	713.582	729.513	649.92	652.544	662.225	642.882	761.628	663.41	743.806
ENSG00000009335.18	116.674	113.12	126.679	105.815	122.085	111.808	92.4756	111.582	88.7112	120.714	90.3218	117.447
ENSG00000009413.16	146.389	180.448	123.711	151.414	105.083	132.608	185.22	163.273	137.734	146.488	141.911	138.855
ENSG00000009694.14	51.9076	137.376	46.5735	110.657	41.9621	95.5224	123.893	59.8482	81.2177	54.227	94.6142	58.0592
ENSG00000009709.12	1.12328	0.935806	0.327337	0.534418	0.365524	0.0875549	1.60789	1.32162	0.345853	0.686939	0.580048	0.830604
ENSG00000009724.18	4.37904	5.76457	5.00358	3.27331	3.21661	3.06442	2.54221	2.26563	1.61398	1.56123	2.23733	1.74427
ENSG00000009765.15	0	0.149729	0.0467624	0	0	0	0.0217283	0.0314671	0	0.062449	0	0.0830604
ENSG00000009780.16	7.06487	8.1228	5.61149	6.47982	5.33665	4.81552	7.17033	6.54516	6.39827	7.11919	8.20354	5.48199
ENSG00000009790.15	0.0901584	0.263523	0.16133	0.149637	0.0906499	0.26354	0.305934	0.0402779	0.117013	0.121151	0	0.175258
ENSG00000009830.13	51.1686	55.0254	58.64	52.9742	52.5623	57.6111	48.6279	49.6865	51.532	51.6453	47.3154	52.162
ENSG00000009844.16	84.808	92.3454	88.1939	92.4543	82.0236	79.8501	78.6129	80.1467	75.1653	77.1245	77.395	76.0834
ENSG00000009950.16	0.443402	0.673781	0.140287	0.200407	0.365524	0.437774	1.80345	1.16428	1.15284	0.562041	1.40869	0.166121
ENSG00000009954.11	136.302	143.927	147.909	154.58	146.794	157.249	128.74	137.952	131.251	161.181	137.969	159.642
ENSG00000010017.13	76.1817	71.009	76.3854	78.2295	74.6853	70.9475	76.9185	61.4266	72.4711	55.7114	75.2107	59.7088
ENSG00000010030.14	0.0591202	0.860942	0.233812	0.734825	0.511733	0.35022	2.88986	0.912546	2.24804	0.936735	1.07723	1.16285
ENSG00000010072.16	17.5797	16.0285	17.2563	14.3879	15.5077	11.6395	16.5157	16.6971	13.784	14.4032	15.0266	14.3678
ENSG00000010165.20	28.9985	26.9887	27.4963	27.5225	28.9495	28.5429	25.748	24.9219	27.7835	28.2894	28.7538	30.1509
ENSG00000010219.14	14.1874	12.0408	13.5966	13.2095	14.6005	13.7724	14.9315	14.866	16.428	13.0949	18.0909	15.2723
ENSG00000010244.19	156.403	149.879	143.479	143.892	124.936	130.457	154.662	155.164	137.419	140.385	137.803	140.87
ENSG00000010256.11	105.264	102.639	129.064	129.797	129.03	131.42	114.182	112.149	140.589	129.269	139.626	127.249
ENSG00000010270.14	107.806	106.944	104.42	102.541	95.4017	97.7113	83.328	100.915	79.1426	103.416	79.6324	100.171
ENSG00000010278.15	2.18745	0.636348	3.41365	3.34011	3.80145	5.07818	1.56444	1.69922	3.74674	4.80857	4.72325	4.81751
ENSG00000010282.15	0.11824	0.112297	0	0	0	0.0875549	0.0217283	0.0314671	0.115284	0.249796	0	0
ENSG00000010292.13	25.1636	23.835	36.3554	30.6402	35.3564	30.3921	23.256	24.3433	35.4672	32.7576	37.0278	32.6984
ENSG00000010295.20	15.7555	14.4489	18.5179	15.6317	17.7645	18.5616	17.3392	15.5762	16.6586	17.9229	16.3242	16.6121
ENSG00000010310.9	1.41889	1.0481	1.40287	1.26924	0.877257	1.66354	1.45579	1.51042	1.38341	1.81102	1.65728	2.24263
ENSG00000010318.22	3.28117	4.22984	2.80574	3.80773	4.75181	3.85242	4.28047	3.61872	3.45853	2.68531	3.64602	3.5716
ENSG00000010319.7	0.413842	0.224594	0.467624	0.60122	0.365524	0.17511	0.347652	0.566408	0.403495	0.249796	0.497184	0.332242
ENSG00000010322.16	308.194	306.383	258.315	264.804	263.031	277.111	280.36	298.403	260.946	249.921	265.911	247.852
ENSG00000010327.10	0.207216	0.149729	0.327337	0.200407	0.14621	0.78887	0.0869131	0.379493	0.0576421	0.124898	0.331456	0.332242
ENSG00000010361.14	4.94216	4.95191	6.14317	5.93405	7.37189	6.79163	6.25883	4.73895	6.64614	5.84023	6.89098	6.49699
ENSG00000010379.16	0.739003	0.449187	0.514386	0.534418	0.804152	0.787994	0.195555	0.188803	0.0576421	0.312245	0.248592	0.249181
ENSG00000010404.18	673.668	426.389	550.77	406.833	473.757	377.631	602.295	629.661	481.377	487.279	435.292	447.927
ENSG00000010438.17	0.0886804	0.0374323	0.0467624	0	0	0.0875549	0.0434566	0.0944013	0.0576421	0.062449	0.0828641	0.166121
ENSG00000010539.12	16.8493	16.3579	13.2338	13.8281	12.7202	12.9581	13.1797	13.6882	11.0673	11.1784	11.1866	10.1334
ENSG00000010610.10	0.177361	0.224594	0.280574	0.133605	0.292419	0.700439	0.173826	0.22027	0.691705	0.187347	0.580048	0.249181
ENSG00000010626.15	2.49753	2.29422	3.43376	3.282	3.24439	3.45842	1.38235	2.60327	2.06128	2.55541	1.32583	3.1945
ENSG00000010671.18	0.236481	0.112297	0.233812	0.267209	0.219314	0.17511	0.0869131	0.0314671	0.172926	0.437143	0	0.332242
ENSG00000010704.19	0.739003	1.19783	2.52517	2.07087	2.12004	1.48843	0.543207	1.25868	1.03756	2.31061	0.911505	1.91039
ENSG00000010803.17	47.5022	39.9758	51.0178	45.1577	43.4937	46.4023	53.799	46.6021	52.3367	46.1498	54.2751	49.5862
ENSG00000010810.17	149.367	161.408	163.388	162.463	167.118	178.349	145.362	152.899	140.82	154.936	148.907	158.562
ENSG00000010818.11	94.2445	102.752	92.2154	88.9806	78.4955	78.5367	108.315	96.8872	93.1497	85.9298	91.0676	88.7426
ENSG00000010932.17	0	0	0	0	0	0	0	0	0	0	0	0
ENSG00000011007.13	73.0182	68.0747	73.8392	66.2732	73.1172	60.7088	58.1399	66.3002	53.768	62.9099	60.9515	65.6186
ENSG00000011009.11	91.1043	102.415	95.6291	109.088	100.885	109.881	116.203	97.9256	124.276	106.351	116.175	107.729
ENSG00000011021.23	83.4958	96.3312	67.8522	75.8206	59.4342	75.735	98.7192	90.0557	79.4308	75.7506	80.2124	74.016
ENSG00000011028.14	145.366	62.2745	234.042	147.626	235.604	164.158	99.8773	125.446	204.106	217.258	175.5	197.015
ENSG00000011052.21	20.4476	15.4951	10.746	14.0031	18.1731	12.1386	13.8976	18.2736	10.4695	11.3813	6.3333	14.4201
ENSG00000011083.9	0	0	0	0	0	0.0875549	0.0217283	0.0629342	0.115284	0	0.0828641	0
ENSG00000011105.14	73.9003	78.458	54.6652	67.5371	63.528	73.5461	79.9383	81.0278	66.7496	60.8253	71.0974	66.6145
ENSG00000011114.15	53.5925	44.5444	51.2516	44.4903	49.1264	42.7268	49.6708	49.8439	48.8805	52.4572	48.2269	48.6734
ENSG00000011132.12	6.47367	6.21375	9.02514	6.07901	8.77257	6.39151	7.15469	6.72515	7.43583	8.86776	8.94932	9.21971
ENSG00000011143.19	12.3561	15.9461	15.8992	14.1621	15.2058	14.4466	15.4271	14.2861	16.1398	16.4865	16.4899	16.6121
ENSG00000011198.10	42.8917	41.4001	36.4279	34.3364	34.871	29.4184	35.3736	33.5125	35.7381	30.4751	33.3114	29.9848
ENSG00000011201.12	194.505	113.419	102.223	70.2092	77.706	62.6893	91.8648	131.783	65.712	77.5617	56.3476	68.0265
ENSG00000011243.19	60.4909	67.3859	63.8466	69.0595	66.6401	76.0511	63.1463	65.101	67.7151	70.4344	69.107	68.5847
ENSG00000011258.16	37.3049	40.7637	34.838	32.7331	33.2627	30.9944	40.0235	36.1242	34.8158	38.3437	35.3001	36.2974
ENSG00000011260.14	32.9595	33.8013	30.7697	29.4598	28.8764	27.142	30.1154	32.2223	27.2647	32.8482	28.1738	30.5662
ENSG00000011275.19	66.186	64.1746	82.3439	69.8084	79.413	76.1246	65.9666	66.8814	79.8753	82.1829	80.4817	81.6027
ENSG00000011295.16	75.2873	76.4194	60.0724	59.4106	58.1117	57.2942	82.6609	72.1688	63.5821	60.056	64.803	59.2038
ENSG00000011304.22	83.9212	60.6403	122.33	84.3045	126.764	101.739	80.9378	82.6641	112.806	121.526	118.993	120.438
ENSG00000011332.22	22.0518	25.4914	21.3704	22.98	20.25	21.9763	28.8552	25.1422	28.3599	21.2951	24.7764	23.0077
ENSG00000011347.10	86.7885	123.19	59.3882	80.8975	58.9956	74.7719	85.327	84.5521	59.8325	49.9592	67.4513	57.5609
ENSG00000011376.12	47.3849	46.154	49.9422	48.7657	47.0795	45.6161	50.7573	46.9489	53.4342	48.96	52.5358	45.7663
ENSG00000011405.14	63.8203	75.7629	58.2192	70.4096	51.6851	63.74	56.1241	65.2628	52.4543	69.3184	54.1102	67.9434
ENSG00000011422.12	6.11894	3.06944	8.51075	7.28145	8.91878	7.1795	5.58417	4.783	9.51095	8.68041	11.0209	7.9738
ENSG00000011426.11	5.08434	3.70579	7.29493	6.27941	6.57943	7.61728	5.4538	4.24806	15.7363	9.18	20.8817	9.30277
ENSG00000011451.21	116.674	130.788	128.55	132.068	135.902	144.203	141.212	126.34	146.699	134.952	148.99	130.156
ENSG00000011454.18	108.427	107.58	118.73	107.952	111.046	101.564	120.548	119.669	122.432	128.895	119.904	124.092
ENSG00000011465.18	0.384282	0.486619	2.94603	2.07087	1.75451	1.7511	0.434566	0.912546	1.26813	3.80939	0.662913	2.40875
ENSG00000011478.13	7.30135	4.90363	6.35968	5.14377	7.6029	5.77862	6.23602	5.56968	7.08998	5.80776	5.96621	7.30932
ENSG00000011485.15	84.5419	86.1492	81.7407	79.1607	82.0236	83.1719	92.041	85.559	87.1549	78.9331	91.8681	81.2331
ENSG00000011523.15	50.9832	63.4398	43.2608	48.4984	44.0098	42.9894	57.5686	51.9493	46.4019	43.3396	47.0668	45.2721
ENSG00000011566.15	50.6365	52.6672	58.1724	52.5066	46.056	49.5561	48.063	49.1831	48.8229	55.2674	45.741	54.4046
ENSG00000011590.14	0.0591202	0.112297	0.0467624	0.133605	0	0	0.0651848	0.157335	0	0	0.165728	0
ENSG00000011600.12	0.0295601	0	0	0	0	0	0	0	0	0	0	0.0830604
ENSG00000011638.11	24.8305	27.8122	23.9423	29.5266	25.5867	27.4922	25.3786	25.2366	23.8638	23.7931	28.3395	25.0843
ENSG00000011677.13	145.17	103.987	116.392	94.3916	105.125	98.7619	123.221	136.441	98.4527	104.665	90.1561	104.905
ENSG00000012048.24	2.92645	2.35823	4.86329	3.13971	2.77798	3.67731	2.97721	2.32857	4.84194	2.81021	5.3033	4.23608
ENSG00000012061.16	38.6135	35.2312	43.0995	38.5275	41.9855	43.1838	37.3127	39.3156	47.4279	40.8854	45.1974	43.7321
ENSG00000012124.17	0.0295601	0	0	0	0	0	0.0434566	0	0	0	0	0
ENSG00000012171.20	2.30569	2.69512	2.29136	2.8725	2.77798	3.41464	3.3027	2.83204	2.82446	3.93429	2.56879	2.82405
ENSG00000012174.12	55.6321	76.7361	42.7408	61.1909	40.3502	57.5989	68.2051	65.483	58.795	53.3315	54.276	54.8855
ENSG00000012211.13	1.63379	0.656187	2.71409	2.27128	4.34023	1.95423	1.64592	1.63377	3.22219	3.62267	3.78357	5.62901
ENSG00000012223.13	0.206921	0	0.0935248	0	0.0731048	0	0.108641	0.22027	0	0	0	0.0830604
ENSG00000012232.10	118.595	101.367	120.787	111.025	117.699	107.78	110.184	128.26	112.748	136.951	119.49	140.87
ENSG00000012504.15	0	0.0374323	0	0	0.0731048	0	0	0.0314671	0	0	0	0
ENSG00000012660.14	131.365	141.344	125.463	125.254	120.477	109.619	143.341	109.128	125.487	85.6176	136.477	90.3698
ENSG00000012779.12	0.650323	0.299458	0.420861	0.0668023	0.14621	0.612884	0.521479	0.377605	0.461137	0.437143	0.331456	0.581423
ENSG00000012817.16	30.1809	32.6784	43.6761	36.808	31.5813	37.9113	33.8309	30.8988	34.9282	39.1555	36.0459	36.0482
ENSG00000012822.16	55.2479	64.7952	57.4242	61.0573	53.732	65.6662	52.2348	53.557	53.953	57.1408	50.7957	53.1587
ENSG00000012963.15	38.4205	43.6557	36.8927	41.4174	38.2338	38.6423	41.8302	34.6148	43.3365	38.1507	42.9799	35.2176
ENSG00000012983.12	110.762	108.89	110.406	113.697	97.4487	97.0984	93.6054	109.096	101.681	116.03	93.885	102.58
ENSG00000013016.16	36.8023	36.9456	30.7229	40.215	34.2861	40.1877	32.1361	39.7429	33.8359	39.3429	34.14	40.5335
ENSG00000013275.8	89.5672	79.1692	82.1615	76.7558	85.7519	79.4123	83.4149	78.416	79.719	68.6939	73.9147	72.4287
ENSG00000013288.9	39.7584	39.3413	42.5538	37.8101	45.1056	50.4316	34.8739	32.3167	37.3521	29.4759	34.3057	32.2274
ENSG00000013293.6	45.8477	62.437	48.4458	60.8569	40.2076	60.588	76.592	49.3404	55.7399	45.2131	63.391	38.2909
ENSG00000013297.12	0.768563	0.82351	0.748198	0.801627	0.584838	0.787994	0.651848	0.534941	1.15284	0.811837	0.745777	0.581423
ENSG00000013306.16	55.1887	43.4214	65.2335	50.9701	65.8674	59.4498	64.7503	59.0952	78.1627	69.0062	69.2744	70.0199
ENSG00000013364.19	23.341	24.2935	30.9011	31.9983	34.3592	38.1739	35.4195	30.7308	36.1082	29.1637	42.9012	32.8919
ENSG00000013374.17	49.8135	49.7662	44.4874	47.4891	48.4378	48.5719	49.71	45.8366	49.3987	45.1019	47.4977	50.6179
ENSG00000013375.17	65.5859	63.9066	56.0148	67.0548	54.1611	56.0842	60.2228	63.5997	65.0007	74.1769	66.1181	68.1694
ENSG00000013392.8	16.6719	20.4006	15.3381	15.8321	16.083	18.4741	17.4695	18.9117	16.0821	16.8612	16.2414	18.2733
ENSG00000013441.17	72.8657	82.351	55.3199	61.0573	47.0795	52.708	75.6796	70.6122	55.3364	58.3274	53.2816	55.4013
ENSG00000013503.10	18.6229	22.0476	20.2014	18.1702	21.0542	18.6492	22.0325	19.1005	21.6734	19.7339	18.5616	21.3465
ENSG00000013523.11	22.6637	29.5314	21.0015	26.9387	19.951	25.6168	21.8198	22.7856	20.018	22.9506	22.8705	22.0426
ENSG00000013561.18	74.728	67.2658	64.8127	64.7982	63.9667	56.2978	65.9236	73.5701	58.8526	68.0694	57.3419	65.2024
ENSG00000013563.14	11.5867	11.0762	16.4721	14.2362	16.8017	16.5873	10.8641	12.5101	14.4797	13.805	14.4664	16.6162
ENSG00000013573.17	11.0537	11.8525	10.111	14.1654	11.4606	12.1596	12.904	12.3364	13.788	12.6984	15.8527	12.7971
ENSG00000013583.10	6.99274	7.63618	11.6438	9.28552	11.3035	12.1701	5.38861	6.41929	8.41575	10.3665	8.03781	12.5189
ENSG00000013588.9	3.13337	1.49729	3.36689	1.87046	2.85109	4.11508	1.47752	1.63629	1.67162	3.62204	0.911505	2.90712
ENSG00000013619.15	9.01584	7.67361	9.446	9.48592	9.50362	8.23016	9.38662	10.4785	12.9118	11.2408	12.7611	14.9509
ENSG00000013725.14	0.945924	0.973239	0.327337	1.60325	1.09657	1.40088	1.26024	1.32162	1.55634	1.24898	0.994369	1.16285
ENSG00000013810.21	5.64598	5.42768	6.64026	5.9454	8.84568	7.00439	6.49676	5.56968	11.2402	6.93184	15.9928	8.22298
ENSG00000014123.10	23.4412	27.4378	28.9459	30.1946	26.9026	26.354	24.7702	23.3486	24.9014	27.0404	26.5994	25.9979
ENSG00000014138.9	3.92588	3.94573	5.7471	4.18516	6.46612	5.2174	4.43127	3.62344	5.42066	4.52818	2.8787	3.0425
ENSG00000014164.7	24.328	25.3042	21.6977	22.7796	24.7825	25.9162	28.6813	23.7891	30.9538	25.0421	30.3282	19.8514
ENSG00000014216.16	154.823	142.729	156.841	153.044	160.23	177.864	183.556	168.129	189.47	155.061	195.131	152.831
ENSG00000014257.17	0	0	0	0	0	0.0875549	0.0651848	0.0314671	0	0.062449	0	0.0830604
ENSG00000014641.21	166.624	170.392	169.809	176.959	163.153	165.129	164.239	166.618	157.766	174.917	169.788	167.367
ENSG00000014824.14	125.601	121.355	110.219	111.894	105.563	105.679	106.664	125.113	93.092	122.088	94.5479	114.457
ENSG00000014914.21	1.74405	2.54539	1.68345	2.73889	2.26625	3.76486	1.3037	1.82509	2.65154	3.3098	2.90024	2.99018
ENSG00000014919.13	42.2328	41.6228	41.3866	41.1121	39.549	37.6188	42.5044	44.8444	41.0366	42.91	40.2346	41.1739
ENSG00000015133.20	17.677	23.3203	14.3561	24.1156	13.3782	23.7274	25.8132	21.4606	24.959	23.231	24.362	22.5924
ENSG00000015153.15	31.1859	33.9136	30.5826	32.5995	25.8791	26.7918	32.1579	31.058	28.5328	30.4127	24.4449	23.2569
ENSG00000015171.21	125.305	130.526	132.665	126.457	117.114	111.895	103.448	110.984	104.63	122.65	106.812	114.54
ENSG00000015285.12	0.679883	0.711213	0.654673	0.935232	0.365524	1.13821	0.586664	0.629342	0.634063	0.437143	0.248592	0.498363
ENSG00000015413.10	0.0886804	0.0748645	0.0467624	0.0668023	0	0.17511	0.0434566	0.0944013	0.172926	0.062449	0.0828641	0
ENSG00000015475.19	21.7858	22.4968	20.5755	19.7067	17.472	18.9119	27.3994	21.02	25.1896	20.3584	27.3451	22.4263
ENSG00000015479.20	643.972	662.047	559.308	599.798	497.754	542.576	678.115	593.925	566.544	557.334	577.255	518.714
ENSG00000015520.15	0.827683	0.524052	1.68345	1.00203	1.68141	0.787994	0.825675	0.849612	1.21048	1.68612	0.662913	1.32897
ENSG00000015532.10	19.8348	17.8926	21.9783	20.1075	25.0018	24.8656	16.231	20.2333	17.6961	25.6041	17.3186	24.4198
ENSG00000015568.13	93.7786	121.096	62.2319	57.8494	25.7614	74.6073	97.0833	76.8093	66.1005	65.1437	64.9389	26.7214
ENSG00000015592.17	289.748	280.293	243.164	278.899	267.563	269.757	293.679	278.704	245.325	237.494	269.308	238.051
ENSG00000015676.18	185.135	187.161	169.327	167.74	169.676	172.396	189.492	181.754	177.999	168.737	174.18	162.549
ENSG00000016082.15	92.7301	60.9771	105.683	65.2658	101.835	61.5511	62.2298	77.2203	62.9452	63.0735	56.9276	63.0429
ENSG00000016391.11	0.647958	1.4767	0.449387	0.744845	0.434242	0.787994	1.77607	1.16177	1.23873	0.285392	0.476468	0.957687
ENSG00000016402.14	0	0.187161	0.280574	0.467616	0.365524	0.525329	0.152098	0.0944013	0.345853	0.312245	0.0828641	0.332242
ENSG00000016490.16	0	0	0	0.0668023	0	0	0	0	0	0	0	0
ENSG00000016602.9	0	0.0748645	0	0	0	0	0	0	0	0	0	0
ENSG00000016864.19	47.2081	41.2537	48.7732	44.0895	49.7134	40.4539	35.1796	44.8104	34.0699	46.4627	31.5729	43.8626
ENSG00000017260.20	256.657	269.56	239.271	285.608	226.414	247.12	248.795	263.054	245.166	265.473	244.064	257.344
ENSG00000017427.17	7.35367	1.56804	4.48638	1.53578	3.21442	0.959602	6.12173	4.49319	2.87922	2.55729	2.06994	2.57155
ENSG00000017483.16	0.679883	0.262026	0.794961	0.200407	0.584838	0.437774	0.564935	0.597875	0.864632	0.437143	0.828641	0.664483
ENSG00000017797.13	73.1317	82.65	81.0392	86.5089	81.5849	81.8638	70.7907	64.1299	83.1199	76.1253	85.1014	74.7544
ENSG00000018189.13	439.943	453.567	335.695	379.036	293.808	325.091	504.363	461.899	385.28	349.839	380.98	343.953
ENSG00000018236.15	108.87	108.104	104.327	104.412	86.9947	99.4624	120.592	125.648	95.9165	107.912	97.9453	108.228
ENSG00000018280.17	0.0295601	0.112297	0.0935248	0	0	0.0875549	0.152098	0.0629342	0	0.062449	0	0
ENSG00000018408.15	42.5465	23.2544	64.5424	36.2102	59.6433	39.0617	20.1632	39.6013	26.1747	64.2001	28.4224	57.8557
ENSG00000018510.18	120.576	103.65	110.5	103.878	103.005	95.9602	118.636	111.268	116.091	102.042	113.524	97.1807
ENSG00000018607.9	0.0396106	0.0748645	0.18705	0.133605	0.14621	0.516574	0.138409	0.0399632	0.115284	0.062449	0.248592	0
ENSG00000018610.15	12.652	13.513	9.8201	11.6904	10.7464	10.5941	13.6675	12.7983	12.6236	11.3033	12.5125	11.9607
ENSG00000018625.15	0.266041	0.187161	0.748198	0.935232	1.31589	0.875549	0.412837	0.314671	1.21048	1.56123	1.82301	2.15957
ENSG00000018699.13	13.2725	13.2136	16.4136	15.5649	15.7175	14.4466	14.3841	15.4818	17.1773	17.5482	18.8101	16.529
ENSG00000018869.18	4.65749	5.88435	3.85462	3.55989	2.88545	4.28143	4.21007	4.50042	3.61704	4.68305	2.98476	3.94537
ENSG00000019102.12	0.147801	0.112297	0.18705	0	0.0731048	0.0875549	0.173826	0.125868	0.115284	0.062449	0	0.249181
ENSG00000019144.20	161.7	144.062	134.815	128.367	130.816	138.541	130.047	159.89	119.761	135.98	114.728	123.164
ENSG00000019169.11	0.11824	0.0374323	0.0467624	0	0	0.0875549	0	0.188803	0	0	0.165728	0
ENSG00000019186.10	0.561642	0.524052	0.0935248	0.0668023	0	0.17511	0.282468	0.409072	0.115284	0.187347	0.0828641	0.0830604
ENSG00000019485.14	23.3229	23.3203	26.0466	23.4476	25.5136	25.2158	22.793	22.7822	22.9416	24.48	21.8761	22.4263
ENSG00000019505.8	151.879	126.184	145.15	133.471	125.667	129.231	134.476	141.917	146.584	143.133	133.411	141.701
ENSG00000019549.13	12.5631	8.27253	17.8632	17.569	18.0569	17.511	13.8844	12.4295	20.7512	23.7306	22.9533	24.0045
ENSG00000019582.17	5.2617	7.03726	10.9424	12.2916	11.3312	14.6217	9.84291	8.46465	16.0821	15.5498	19.6388	17.3596
ENSG00000019991.18	2.63085	0.935806	0.467624	0.200407	0.292419	0.0875549	0.608392	2.17123	0.0576421	0.187347	0.248592	0.0830604
ENSG00000019995.6	63.8791	71.5622	67.4922	74.7778	62.9271	62.1114	70.8627	61.1878	68.959	72.991	70.8529	72.0815
ENSG00000020129.16	141.179	134.567	112.557	113.965	104.467	119.075	139.843	144.528	118.8	107.787	110.458	107.231
ENSG00000020181.18	94.8023	83.0158	108.036	91.8645	108.674	108.965	53.5304	71.2613	85.8937	85.7831	76.5805	84.9825
ENSG00000020219.9	0.0295601	0	0	0.0668023	0	0	0.0869131	0	0	0	0	0
ENSG00000020256.20	23.4116	26.9887	27.2625	29.3262	29.0226	31.4322	23.9228	24.0094	31.0115	27.54	29.3339	26.164
ENSG00000020426.11	11.8832	13.0264	13.0935	12.0244	11.4043	9.98126	7.16903	7.74091	9.79916	9.99184	10.6895	10.5487
ENSG00000020577.14	87.5571	76.549	100.399	77.8914	95.4017	85.0158	65.25	72.4058	67.1531	70.1927	65.6283	70.6014
ENSG00000020633.19	0.0886804	0.112297	0	0	0	0	0.0651848	0.0314671	0.172926	0.124898	0.0828641	0.249181
ENSG00000020922.13	12.3857	13.9997	13.0935	12.2248	11.3312	9.45593	13.9278	11.8002	13.1424	15.3625	13.5068	12.5421
ENSG00000021300.14	1.65537	3.10688	2.10431	4.00814	2.48556	3.58975	1.69481	1.41602	2.30568	3.06	2.23733	2.24263
ENSG00000021355.13	3.66545	4.00525	4.91005	4.74296	4.6056	5.16574	3.32443	4.21659	3.80438	3.80939	2.90024	4.48526
ENSG00000021461.18	0.0295601	0	0	0.0668023	0	0	0.0217283	0	0	0.062449	0	0.0830604
ENSG00000021488.13	0.206921	0.224594	0.374099	0.0668023	0.14621	0.437774	0.173826	0.22027	0.288211	0.312245	0.248592	0.166121
ENSG00000021574.14	118.24	108.816	92.7766	101.94	83.4856	75.735	115.008	115.642	89.9793	94.9225	90.6533	82.3129
ENSG00000021645.20	45.7591	58.5815	55.3667	56.3143	41.889	50.6067	60.4915	45.879	56.1434	51.3955	53.033	47.0953
ENSG00000021762.20	43.3647	57.758	40.1689	45.6928	36.8448	52.4454	66.1409	58.4973	55.1635	46.2123	60.6565	46.9291
ENSG00000021776.11	69.0229	69.9983	69.7227	63.0613	66.5984	61.376	75.1364	67.2767	70.7269	68.8188	68.4457	63.3751
ENSG00000021826.18	2.92645	3.74323	3.83452	4.87657	4.5325	5.51596	7.4528	4.15366	8.47339	5.74531	9.61223	4.31914
ENSG00000021852.14	0	0	0	0	0	0	0	0	0	0	0	0
ENSG00000022267.19	151.2	124.275	163.622	147.366	162.731	144.903	135.519	156.989	160.303	201.71	153.05	199.594
ENSG00000022277.13	73.1909	72.1694	74.4925	74.5513	77.3448	70.9825	74.6584	67.8745	70.2657	69.4433	66.8713	70.4352
ENSG00000022355.18	3.48809	6.36348	1.26258	3.20651	0.804152	1.7511	7.62663	3.74458	2.70918	2.43551	2.73451	2.57487
ENSG00000022556.16	0	0.0748645	0.0935248	0	0	0.0875549	0	0.0314671	0.115284	0.124898	0	0
ENSG00000022567.10	27.2544	27.1384	22.5395	27.3221	26.0984	28.8931	36.6339	27.4078	35.7958	24.7923	35.1344	26.5793
ENSG00000022840.17	193.881	163.311	193.965	158.639	182.153	163.903	193.634	176.939	185.097	168.737	178.635	183.529
ENSG00000022976.16	6.94545	8.94593	7.95943	11.2709	10.0278	8.71609	7.66921	8.16666	10.4107	7.87857	7.4039	7.46879
ENSG00000023041.12	32.6456	32.4249	29.0006	27.9968	29.7763	26.2796	36.1309	29.974	35.3473	31.0372	32.2847	28.5902
ENSG00000023171.20	31.5998	34.0259	28.5718	37.3425	24.7094	38.6117	37.1336	42.9211	34.3547	39.78	34.9686	40.1182
ENSG00000023191.17	75.7626	58.9184	86.3701	67.6039	92.5506	71.1821	69.1177	72.217	78.1051	69.0686	81.6211	80.4856
ENSG00000023228.14	160.801	163.013	145.625	151.448	130.131	137.081	183.37	182.936	159.597	160.438	156.374	148.843
ENSG00000023287.13	151.17	159.761	150.294	150.572	131.296	128.881	154.466	143.301	139.724	142.446	131.505	139.043
ENSG00000023318.9	63.1995	61.6509	66.8235	74.5513	68.9378	66.1915	60.7523	59.5987	61.1583	66.8829	64.5511	67.6943
ENSG00000023330.15	56.7554	53.341	56.7695	58.2516	60.6039	57.7862	56.7543	58.4344	59.8325	58.827	59.745	60.8833
ENSG00000023445.16	2.15789	0.786077	5.00358	2.73889	5.70217	2.45154	5.49725	3.58725	7.95461	6.12	7.04345	5.23281
ENSG00000023516.9	177.952	220.775	174.05	200.006	145.917	173.709	223.801	197.078	192.64	191.032	184.124	172.018
ENSG00000023572.10	19.1999	19.3753	16.3986	17.2684	15.9442	13.4546	18.4949	17.328	15.7057	15.4549	13.9228	12.9508
ENSG00000023608.5	6.56235	6.77037	7.61806	6.9294	8.04152	6.12884	5.54071	5.74872	7.49347	7.32277	7.87706	6.24448
ENSG00000023697.13	8.15859	8.60942	10.5683	10.6884	9.64983	8.75549	9.03896	7.70944	12.1048	9.3049	12.0153	11.5454
ENSG00000023734.11	221.79	224.968	205.053	200.273	206.448	187.98	218.369	215.015	193.447	206.956	202.105	202.086
ENSG00000023839.12	0.236481	0.299458	0.420861	0.534418	0.804152	0.35022	0.325924	0.346138	0.345853	0.374694	0.828641	0.498363
ENSG00000023892.12	0.857243	1.01067	0.748198	0.801627	1.24278	1.40088	1.02123	0.912546	1.15284	0.936735	0.828641	0.581423
ENSG00000023902.14	52.0554	59.3301	52.935	57.2495	55.9252	72.2328	50.3879	52.7074	56.0858	55.3298	59.4964	59.5543
ENSG00000023909.10	12.5926	12.1655	14.2625	12.0912	13.8168	9.63104	14.1017	10.1009	13.6035	12.1776	11.7667	12.9574
ENSG00000024048.11	55.4252	60.0413	60.8379	53.4418	50.1499	52.8832	62.056	56.2317	57.3539	58.6396	55.1046	54.7368
ENSG00000024422.12	18.8298	14.5237	27.7301	26.4537	33.482	39.2246	7.86564	7.74091	19.483	17.6731	16.4071	17.4427
ENSG00000024526.17	1.09372	0.411755	1.21582	1.13564	1.97383	1.22577	0.847403	0.346138	4.7843	2.56041	5.96621	2.65793
ENSG00000024862.18	3.63589	4.11755	4.16185	4.14174	4.02076	4.11508	4.08492	3.61872	4.43844	2.99755	4.22607	3.40548
ENSG00000025039.15	39.5219	34.7371	46.1545	32.9335	46.6408	29.506	36.1124	36.4074	32.1643	33.7849	33.0628	35.9652
ENSG00000025156.13	38.3395	44.4321	35.5394	39.3465	34.4323	38.6993	45.8467	36.6277	40.9259	39.4678	37.5374	38.0417
ENSG00000025293.17	59.2089	72.394	67.899	76.7558	65.1364	70.0439	69.1177	64.1929	69.747	66.6955	71.4288	70.9336
ENSG00000025423.11	0.354721	0.598916	0.280574	0.734825	0.438629	0.700439	0.304196	0.566408	0.635792	0.936735	0.331456	0.332242
ENSG00000025434.19	2.70002	2.80742	3.74099	4.07494	4.45939	3.93997	3.34724	3.6505	5.41836	4.93347	5.22044	4.98363
ENSG00000025708.14	0.933804	0.711587	1.09845	0.481644	1.09657	1.30982	0.826109	0.59819	0.922274	0.66196	1.40869	0.366297
ENSG00000025770.19	47.7798	42.6694	35.9762	37.7961	40.0154	37.9577	48.5777	45.4394	42.6033	35.0714	42.0593	37.8581
ENSG00000025772.8	33.4029	30.2453	30.4423	35.0044	32.4585	36.4228	27.986	37.4458	36.084	50.209	33.3114	49.5871
ENSG00000025796.14	91.2373	122.287	79.8061	127.561	76.3543	109.46	99.7608	113.412	101.465	115.176	101.223	117.001
ENSG00000025800.14	103.736	112.391	110.894	116.837	108.905	109.079	114.334	113.565	110.993	114.874	109.835	111.131
ENSG00000026025.16	1839.09	1317.45	2593.81	2008.26	3065.58	2377.52	977.454	1373.41	1713.22	2038.04	1771.98	2201.47
ENSG00000026036.23	4.5425	5.48719	3.50858	2.92995	1.9402	3.70357	6.81638	5.81953	4.0874	4.46573	2.92842	4.55586
ENSG00000026103.25	11.1433	8.92422	23.1207	16.4668	23.9981	18.5756	8.85036	9.17706	16.8246	22.7464	16.2389	21.7469
ENSG00000026297.17	14.9917	14.3815	14.5431	15.4975	16.083	15.4631	17.9834	15.6549	18.9643	13.3641	18.4538	13.4558
ENSG00000026508.21	15.5486	12.2778	30.6294	35.7392	39.0379	37.6486	21.4241	18.7229	50.2063	39.9049	58.5849	52.4111
ENSG00000026559.14	6.88751	2.65769	8.60428	7.01424	11.1119	8.40527	7.90909	6.82836	23.2874	9.11756	22.3733	10.6317
ENSG00000026652.15	124.123	137.489	119.244	139.283	109.365	130.107	126.133	109.317	126.813	116.343	127.611	110.803
ENSG00000026751.17	0.206921	0.224594	0.748198	0.400814	0.584838	0.787994	0.738761	0.314671	2.07512	0.811837	1.40869	0.415302
ENSG00000026950.17	7.97709	7.14657	14.0297	9.7391	14.0339	9.04004	13.4591	8.70348	13.4813	13.8818	11.3598	10.2256
ENSG00000027001.10	9.60704	7.83831	11.0827	9.55272	10.6733	9.28082	7.25725	8.08704	9.33802	9.36735	8.94932	8.72135
ENSG00000027075.17	0.739003	0.510202	0.467624	0.467616	0.731048	0.437774	1.26024	0.912546	0.634063	0.187347	1.07723	0.332242
ENSG00000027644.5	0.147801	0	0	0	0	0	0.260739	0.0944013	0	0	0.0828641	0.0830604
ENSG00000027697.16	39.9357	45.4428	37.2229	47.964	38.8917	43.2521	43.8259	43.1099	37.9285	44.1515	39.4433	44.9357
ENSG00000027847.14	18.416	19.1653	19.5934	19.3059	22.5894	17.6861	21.4675	19.3208	19.8865	19.2967	20.6332	17.2766
ENSG00000027869.12	0.236481	0.33689	0.140287	0.200407	0.292419	0.0875549	0.173826	0.188803	0.230568	0.124898	0.41432	0.415302
ENSG00000028116.18	6.09884	5.16415	10.428	10.5194	10.484	8.10233	4.32849	5.03977	10.2274	10.3466	10.2503	9.16655
ENSG00000028137.19	0.206921	0.149729	0.0467624	0.0668023	0.0731048	0.0875549	0.13037	0.125868	0.345853	0.187347	0	0
ENSG00000028203.19	120.457	105.671	122.19	111.293	106.952	93.9464	105.404	105.478	100.931	114.906	100.1	108.892
ENSG00000028277.22	2.86733	2.13364	5.14386	5.07697	5.40975	4.81552	4.97578	3.61872	9.39566	5.55796	9.94369	7.06014
ENSG00000028310.18	43.9408	40.3793	35.3285	39.0633	37.2674	39.4487	32.4288	32.8022	29.7889	26.4041	31.5546	29.5164
ENSG00000028528.15	76.8267	72.6186	87.2119	65.8002	78.2221	62.5142	78.0263	73.0351	70.0352	71.8164	67.037	72.7609
ENSG00000028839.10	52.1987	44.1465	51.1538	47.5298	48.8917	41.6866	44.5862	48.0399	44.6248	47.2252	39.6405	49.1701
ENSG00000029153.15	20.6625	19.6519	20.3416	19.3059	19.7383	19.3496	21.2068	19.5725	21.904	20.7955	22.6219	22.0941
ENSG00000029363.17	210.277	232.743	182.15	206.653	166.09	181.94	217.948	217.985	185.133	202.466	185.964	194.873
ENSG00000029364.12	88.6212	102.789	80.2443	92.0535	75.7365	88.1678	86.9566	92.0413	80.0649	87.7409	79.3009	87.2965
ENSG00000029534.22	64.6359	85.0408	32.5429	51.3041	27.6753	59.6923	100.668	85.093	60.3363	53.0817	59.5619	51.8297
ENSG00000029559.7	0	0	0	0	0	0	0	0	0	0	0	0.166121
ENSG00000029639.11	10.2919	10.3721	10.2447	10.4445	10.0541	9.73698	9.19954	8.9055	9.20026	8.15959	10.2138	9.33682
ENSG00000029725.17	153.849	150.213	123.242	128.157	111.435	114.217	115.495	149.528	96.226	124.455	104.027	131.813
ENSG00000029993.15	110.997	123.377	102.176	114.232	107.025	101.301	126.328	120.236	116.61	104.789	118.993	106.068
ENSG00000030066.14	53.6812	66.3674	51.2048	56.5815	44.0091	50.8694	59.6007	58.4659	53.2037	54.0808	50.6299	54.9029
ENSG00000030110.14	23.3212	23.9181	33.4819	26.3201	33.7013	27.2296	16.9694	14.9805	20.0595	21.2327	20.0539	23.8383
ENSG00000030304.15	0	0	0	0	0.0731048	0.0875549	0	0	0	0	0	0
ENSG00000030419.17	21.7373	53.4907	30.7229	42.9438	27.0488	37.561	45.3469	27.5337	36.5451	32.1612	37.3742	31.646
ENSG00000030582.18	96.0408	89.7251	155.158	132.068	175.451	165.304	88.3255	91.2546	138.341	139.199	134.157	154.659
ENSG00000031003.11	91.9813	74.5033	50.5015	49.0943	42.6179	47.2753	82.4675	65.4981	49.9094	46.8349	46.7295	44.851
ENSG00000031081.11	13.775	11.3794	16.5071	15.4313	16.8141	15.935	20.794	13.0903	27.3224	19.2343	25.9365	18.8547
ENSG00000031691.7	1.33021	1.23526	3.17984	2.13767	3.36282	1.83865	1.39061	1.38455	1.72926	2.06082	1.98874	2.57487
ENSG00000031698.13	262.169	208.535	257.427	215.371	272.096	210.482	205.875	236.381	212.757	233.185	222.159	249.514
ENSG00000031823.14	48.2717	51.6939	51.8127	50.4357	55.7058	54.9845	55.255	47.9244	56.8351	49.3347	56.8447	54.5707
ENSG00000032219.19	32.9891	32.9778	34.1365	35.0044	28.2915	29.8562	33.3312	29.7993	32.1643	34.909	32.1513	32.6428
ENSG00000032389.13	22.1405	23.3952	24.2229	25.0509	26.537	25.2158	23.4014	24.9534	24.6708	25.6665	27.9252	23.5061
ENSG00000032444.17	53.3805	51.0202	57.4593	50.4885	60.5139	63.4773	53.9252	55.0951	53.8377	58.7221	50.4012	54.4876
ENSG00000032742.18	11.4693	13.5879	9.96039	10.7552	11.5506	11.8199	12.5807	11.5799	11.5861	10.429	13.3411	11.2132
ENSG00000033011.14	20.7902	21.3734	18.1302	18.9318	19.527	16.7869	20.8422	22.0298	21.4181	17.6425	19.1424	21.3889
ENSG00000033030.15	23.0273	23.5449	28.1042	25.4517	24.0515	22.0638	21.5762	19.9501	21.4429	23.0437	22.4562	26.6624
ENSG00000033050.9	49.5259	55.2144	52.3103	50.101	53.4345	55.3951	58.4363	50.8143	56.8467	52.9593	63.7987	58.2619
ENSG00000033100.17	55.8237	58.44	54.5567	51.2226	52.0119	58.8273	61.8128	54.1627	60.2204	56.1535	54.3224	45.5005
ENSG00000033122.21	23.855	31.5928	26.2337	29.4598	23.3204	26.354	21.989	28.1001	21.9616	29.0388	22.7048	26.4132
ENSG00000033170.17	60.7963	58.1076	47.5723	56.2716	44.5493	45.4147	74.6093	65.433	65.5765	56.0905	57.8491	51.0606
ENSG00000033178.13	86.1973	89.9871	90.0644	91.6527	79.8304	78.7118	94.4528	93.3944	84.7915	96.109	92.7249	93.3599
ENSG00000033327.13	95.0062	136.515	110.874	138.481	113.678	128.005	111.336	114.949	116.898	118.466	120.153	126.252
ENSG00000033627.18	284.221	312.073	236.992	268.746	239.345	276.236	267.823	289.529	222.037	244.301	227.048	245.61
ENSG00000033800.14	58.6006	71.4926	61.3069	71.9567	52.3372	63.8949	67.0424	59.5225	65.2918	65.855	58.0156	60.7014
ENSG00000033867.17	72.7474	77.1104	90.4385	92.9888	75.0786	77.7487	62.5557	61.4552	77.0099	79.56	73.3347	75.2528
ENSG00000034053.15	147.002	151.077	118.075	129.663	110.461	130.457	157.312	139.273	133.153	115.406	127.113	114.79
ENSG00000034152.19	23.3525	20.0263	22.3992	19.5731	21.1273	18.2114	20.4246	20.9571	21.4429	19.8588	20.3846	19.6023
ENSG00000034239.11	0.0295601	0	0.140287	0.0668023	0.0731048	0	0.0869131	0.0314671	0.0576421	0.062449	0.0828641	0
ENSG00000034510.6	1124.97	1026.06	1240.84	1192.29	1332.48	1244.59	1088.2	1083.57	1279.89	1111.28	1255.47	1145.82
ENSG00000034533.12	5.74826	5.97905	7.82194	6.45109	4.59756	6.87656	5.96919	5.45514	6.90264	6.32796	5.35633	7.45218
ENSG00000034677.13	50.1653	54.8252	49.4115	53.0891	44.9624	50.7416	53.3627	50.6935	48.4551	56.1872	49.097	50.2516
ENSG00000034693.15	11.7528	11.714	10.2877	10.2555	10.008	10.6817	6.35096	12.1567	4.95722	10.6682	4.85915	9.55195
ENSG00000034713.8	146.352	140.259	124.107	128.327	109.072	117.411	141.125	138.329	117.59	116.343	116.175	119.275
ENSG00000034971.17	0	0	0	0	0	0	0	0	0	0.062449	0	0
ENSG00000035115.22	21.816	22.5342	19.03	20.5704	18.7148	16.3728	22.3199	20.2378	20.7857	17.4857	20.3017	18.6055
ENSG00000035141.8	35.1115	33.9885	34.4171	34.136	39.2573	31.6073	35.5464	33.5125	33.4324	36.2204	37.0949	39.2045
ENSG00000035403.18	358.812	246.897	441.106	344.179	437.641	360.203	219.527	277.519	287.169	362.974	296.431	385.513
ENSG00000035499.13	1.65537	1.42243	1.40287	1.87046	1.68141	1.48843	1.86863	1.60482	3.17032	1.74857	2.81738	1.74427
ENSG00000035664.11	0.384282	0.0748645	0.140287	0.133605	0.14621	0.35022	0.651848	0.692276	0.345853	0.437143	0.248592	0.0830604
ENSG00000035681.9	22.5544	24.1438	24.2229	22.2452	24.1977	21.8887	21.7066	22.4675	25.7084	26.1661	21.7104	25.1673
ENSG00000035687.10	67.131	58.9558	63.8307	53.8426	65.6481	50.9569	38.5458	52.5815	37.7556	57.0784	37.206	60.3849
ENSG00000035720.8	0	0.0748645	0	0	0	0	0.0651848	0	0.115284	0.062449	0	0
ENSG00000035862.12	351.913	319.634	285.765	311.358	293.369	328.078	276.862	361.557	270.545	313.182	268.802	329.085
ENSG00000035928.17	37.2162	30.133	52.8415	38.1441	47.1526	38.9619	33.7223	33.7642	44.0386	50.0841	46.4039	50.6669
ENSG00000036054.13	38.6646	39.9402	33.4351	35.8728	35.0172	30.2064	38.0028	37.6661	32.9136	38.8433	31.6541	36.4635
ENSG00000036257.14	109.407	107.687	97.3504	102.475	99.5175	97.4784	104.303	100.458	94.3838	101.049	100.065	101.168
ENSG00000036448.10	3.7837	4.49187	3.50718	3.47372	3.14351	3.93997	3.82418	4.12219	3.91966	4.12163	3.56315	4.31914
ENSG00000036473.8	0	0.149729	0	0	0	0	0	0.0314671	0	0	0	0
ENSG00000036530.9	12.3266	14.6734	7.66903	11.0224	11.3312	12.3452	15.7965	12.3666	12.0472	9.5547	12.0982	9.05359
ENSG00000036549.13	47.7987	52.1431	43.0682	46.8952	37.2834	42.3766	46.8462	47.2636	40.58	45.4629	44.4151	46.0155
ENSG00000036565.15	0.0295601	0	0	0	0	0	0	0.0944013	0	0	0	0
ENSG00000036672.16	2.06803	2.3208	1.30935	2.33808	2.85109	4.02752	1.17333	2.04536	1.61398	1.49878	1.57442	2.15957
ENSG00000036828.17	0	0.0374323	0.0467624	0	0	0.0875549	0	0.0314671	0	0	0	0
ENSG00000037042.9	16.9344	14.0334	17.217	14.1915	18.2433	17.4339	14.8852	14.1388	16.4142	15.4349	15.2122	12.8528
ENSG00000037241.7	22.7509	17.8758	20.3299	19.7594	21.1244	18.7306	23.8055	21.4838	23.2816	21.4743	23.5077	23.0783
ENSG00000037280.16	1.47801	2.02134	0.98201	1.26924	1.38899	1.05066	2.86813	2.32857	2.07512	1.49878	2.48592	1.24591
ENSG00000037474.15	54.5384	53.7153	59.6688	53.5754	56.4369	53.2334	53.5602	50.6306	53.146	52.1449	51.79	50.9991
ENSG00000037637.11	46.9119	51.2448	49.9422	51.0369	49.0533	54.1089	40.4363	44.1798	38.1014	47.8984	41.432	47.6767
ENSG00000037749.13	101.214	100.805	88.7082	96.1953	80.927	86.6793	86.3482	88.5484	80.526	80.247	78.3065	73.0932
ENSG00000037757.14	16.3172	14.0371	18.5647	16.5002	19.0072	16.547	15.3515	15.0309	19.7136	15.9869	16.0234	15.4725
ENSG00000037897.17	8.30639	7.37415	5.05034	7.14784	6.1408	6.04129	8.27826	8.30731	6.5712	7.74368	6.62913	7.72462
ENSG00000037965.6	0.177361	0.262026	0.140287	0.0668023	0.14621	0.0875549	0.239011	0.503474	0.288211	0	0	0.0830604
ENSG00000038002.9	2.42393	2.09621	2.38488	3.13971	4.6056	3.06442	1.78172	1.60482	3.86202	2.49796	3.89461	1.99345
ENSG00000038210.14	6.76927	7.26186	8.18342	7.14784	7.09116	7.26706	7.08342	5.63261	7.89697	7.93102	7.3749	8.05686
ENSG00000038219.13	174.493	205.428	155.111	170.613	141.531	150.945	210.482	198.148	165.952	172.921	163.657	162.134
ENSG00000038274.18	22.9091	22.1599	24.1294	21.2431	24.8556	22.9394	21.8586	22.499	25.132	28.3519	24.4449	26.9946
ENSG00000038295.8	24.2689	22.4219	39.0934	30.5954	37.1372	35.2846	7.84391	19.2264	13.9494	25.6041	13.5068	28.9881
ENSG00000038358.15	94.6799	99.5103	92.7967	99.4358	93.251	99.4212	96.147	96.0215	91.9836	87.5816	89.9539	88.7027
ENSG00000038382.23	336.186	365.861	304.703	366.61	270.046	379.375	358.971	373.827	355.247	395.299	362.28	385.816
ENSG00000038427.16	524.663	682.951	666.177	843.445	605.746	777.925	452.557	662.225	523.448	873.474	515.414	854.36
ENSG00000038532.17	68.1361	65.9556	72.9026	70.6768	79.9035	64.8782	76.2445	70.2975	73.8395	68.569	77.5608	73.5085
ENSG00000038945.15	0.11824	0	0.140287	0.0668023	0	0	0	0	0.0576421	0	0	0
ENSG00000039068.20	4.75918	3.03201	8.83809	5.41098	9.86914	8.66793	2.82468	3.58725	4.15023	13.0518	5.22044	6.31259
ENSG00000039123.16	73.2284	71.3706	71.199	72.6782	64.1546	65.1855	75.9897	71.7843	66.4948	67.8146	68.6877	65.749
ENSG00000039139.11	5.82334	3.85552	7.06112	5.47779	4.97112	4.02752	3.10714	3.05231	4.03495	2.9351	4.3918	3.23936
ENSG00000039319.17	56.0483	50.4052	65.256	51.6782	52.9703	42.5718	48.3482	52.6454	46.2555	62.8156	44.2652	52.3738
ENSG00000039523.20	88.0871	91.0386	108.956	101.476	123.693	123.803	107.039	93.7405	125.833	100.527	128.356	106.068
ENSG00000039537.15	0.0295601	0	0.0467624	0	0.14621	0	0.0434566	0.0629342	0.0576421	0.124898	0	0.0830604
ENSG00000039560.14	263.647	227.513	275.992	264.337	271.146	250.057	167.938	228.388	201.961	254.23	213.458	270.777
ENSG00000039600.11	0.236481	0.262026	0.467624	0.200407	0	0.17511	0.239011	0.251737	0.461137	0.187347	0.248592	0.0830604
ENSG00000039650.12	8.90853	10.4586	11.8173	10.8961	11.2267	11.6448	11.1314	10.3291	9.76803	12.0152	11.4833	10.1799
ENSG00000039987.7	0	0.0374323	0.0467624	0	0	0	0.0651848	0.0314671	0.0576421	0.062449	0	0
ENSG00000040199.18	31.9941	39.0119	27.0366	31.4245	24.9287	29.506	33.9241	24.6806	26.7678	18.8296	23.3677	19.6023
ENSG00000040275.17	22.111	19.914	16.8812	13.3605	15.8637	14.1839	18.5994	19.0376	15.9092	17.3608	16.3242	18.0241
ENSG00000040341.18	122.895	119.921	121.075	131.729	109.439	118.93	119.776	116.891	122.574	126.99	119.04	120.568
ENSG00000040487.13	18.682	19.5771	18.892	20.1075	19.8114	21.0132	20.7505	18.188	21.0394	15.1751	21.1303	17.858
ENSG00000040531.16	12.0966	9.32363	14.5927	10.8253	15.9405	12.4354	10.8681	10.6727	12.0512	13.6183	11.6051	14.2889
ENSG00000040608.14	8.54287	8.57199	6.49997	9.28552	7.52979	10.6817	10.8207	8.30731	9.8568	7.55633	10.7723	7.64156
ENSG00000040633.13	55.9869	53.4533	52.0465	54.1098	52.4892	54.4591	51.6481	53.085	55.2788	52.8943	50.0499	56.398
ENSG00000040731.10	9.40012	12.5398	15.3381	16.7674	14.4016	17.4234	22.3584	12.4924	25.8813	21.9196	29.0024	20.5159
ENSG00000040933.16	104.672	114.131	84.2191	103.009	74.7862	98.149	88.1299	114.163	80.6413	101.292	78.4723	94.5228
ENSG00000041353.10	19.6575	15.6093	17.0683	12.0244	13.0126	10.1564	14.4928	14.7266	12.1625	13.3641	12.5953	9.46889
ENSG00000041357.16	106.328	106.008	100.492	104.412	100.519	95.1722	119.136	97.9256	113.843	100.293	110.789	99.2572
ENSG00000041515.16	15.4895	14.5237	20.3884	19.5063	19.3728	20.3127	12.2765	15.3559	16.1974	18.1102	16.2414	19.8514
ENSG00000041802.11	44.3402	45.4802	36.6617	38.6785	37.2834	38.6993	49.3232	46.4454	42.4246	42.84	43.0893	40.9488
ENSG00000041880.15	4.61138	4.79133	6.12587	3.40692	6.1408	5.07818	4.80195	5.0662	5.36072	5.55796	5.71762	5.48199
ENSG00000041982.17	187.233	512.897	186.348	724.069	210.54	805.593	507.399	240.251	1066.96	525.259	954.51	439.39
ENSG00000041988.16	12.3059	13.6167	12.9625	14.2663	14.716	16.1591	12.887	10.8706	16.1807	11.8809	12.3675	13.2863
ENSG00000042062.13	0.295601	0.187161	0.514386	0	0.219314	0.0875549	0.173826	0.188803	0.172926	0.249796	0	0.498363
ENSG00000042088.14	18.7116	21.7856	20.3884	19.7735	18.4224	20.5754	18.469	16.9293	20.9241	20.3584	20.4674	19.0208
ENSG00000042286.15	7.10152	3.87274	10.2947	8.86332	9.2112	8.75899	8.63265	7.2003	12.193	9.29304	12.6285	9.51956
ENSG00000042304.14	0.0295601	0	0	0	0	0	0	0	0	0	0	0
ENSG00000042317.17	12.2042	13.476	17.8632	15.0973	15.6444	12.8767	13.6597	11.4603	13.5459	14.1135	13.3552	15.2001
ENSG00000042429.12	41.7389	46.3265	40.0235	43.3487	42.9125	40.0021	41.1316	41.0646	39.6001	43.665	41.1544	46.1816
ENSG00000042445.14	21.1636	16.8726	31.4225	22.7128	30.704	24.5154	18.4021	17.243	22.9416	24.48	24.1963	23.423
ENSG00000042493.16	10.7008	11.0425	14.2625	18.5042	17.9838	21.5385	9.08242	11.1708	15.3904	16.0494	18.313	20.1006
ENSG00000042753.12	64.5889	55.1751	60.4638	49.7009	71.7158	53.496	58.1883	58.4973	59.8325	54.7053	55.9332	55.5674
ENSG00000042781.14	0.561642	0.598916	0.467624	0.534418	0.14621	0.35022	0.847403	0.492775	0.576421	0.312245	0.41432	0.249181
ENSG00000042813.8	0	0	0	0	0	0	0	0	0	0	0	0
ENSG00000042832.12	23.1751	12.6521	14.7302	6.74703	14.7672	6.04129	7.51798	15.0413	4.89958	6.80694	6.62913	6.64483
ENSG00000042980.14	0.236481	0.0748645	0.233812	0.200407	0.0731048	0.17511	0.13037	0.283204	0.115284	0.499592	0	0.249181
ENSG00000043039.7	0	0.0374323	0	0	0.0731048	0	0	0.0629342	0.0576421	0.062449	0.165728	0
ENSG00000043093.15	34.5262	40.7637	32.0322	45.5591	30.1192	38.349	32.1796	35.9354	28.994	38.2812	33.9743	31.563
ENSG00000043143.22	4.8183	3.18174	9.25895	4.87657	10.6733	7.61728	5.77972	5.82141	7.03234	8.93021	7.20917	7.5585
ENSG00000043355.12	1.62581	0.973239	3.13308	2.53849	3.43592	3.15198	1.3037	1.79362	2.53625	4.05919	2.73451	4.90057
ENSG00000043462.13	0.384282	0.374323	0	0.133605	0.14621	0	0.478022	0.188803	0.288211	0.312245	0.248592	0.332242
ENSG00000043514.17	20.6921	17.7803	14.3093	14.3625	14.7672	12.4328	20.0552	18.188	14.007	14.4257	12.4296	12.4591
ENSG00000043591.6	0.266041	0.149729	0.420861	0.133605	0.657943	0.437774	0.13037	0.0944013	0.115284	0.62449	0.0828641	0.415302
ENSG00000044012.4	0	0	0	0	0	0	0.0217283	0	0	0	0	0
ENSG00000044090.13	40.8311	42.0836	59.4771	52.2347	59.1593	55.051	56.1774	41.5023	64.1522	49.4459	61.1537	47.9716
ENSG00000044115.21	248.069	262.026	335.707	333.143	349.221	350.657	211.199	227.476	275.529	278.023	269.142	306.576
ENSG00000044446.12	13.8637	14.9635	16.5071	15.8321	14.7672	16.723	15.5396	13.7826	16.2551	18.1058	13.9187	16.1021
ENSG00000044459.15	2.66041	2.91972	3.83452	4.67616	3.43592	6.12884	2.88986	2.26563	4.55373	4.05919	4.47466	4.65138
ENSG00000044524.11	30.0331	69.886	42.8811	77.2234	38.38	66.279	55.2767	43.5505	53.7801	49.9592	56.5133	53.2417
ENSG00000044574.9	529.185	453.453	577.936	583.651	641.787	539.601	537.166	478.457	651.874	549.987	660.178	566.804
ENSG00000046604.14	134.909	105.297	205.424	162.257	186.487	162.934	80.5224	90.1498	135.624	138.949	134.484	133.474
ENSG00000046647.14	10.5234	11.4168	13.2338	11.824	10.1616	10.9444	9.53871	10.2268	10.145	11.3033	11.1866	12.9574
ENSG00000046651.16	25.067	30.9939	27.9171	28.1238	25.2211	25.7411	26.6171	25.5513	29.9163	30.1629	27.8423	30.5662
ENSG00000046653.15	60.7762	84.4314	63.0165	83.77	60.9694	82.1265	81.3072	72.8407	72.9173	82.5576	77.395	82.479
ENSG00000046774.10	0	0	0	0	0	0	0	0	0	0	0	0
ENSG00000046889.19	6.71015	7.97307	10.9892	10.8888	10.1616	10.5066	5.1496	10.1009	10.2603	17.2359	10.0266	17.1935
ENSG00000047056.18	66.8059	75.6132	54.5717	63.3954	52.6354	56.5605	81.9156	70.1716	65.0203	55.767	58.0877	52.8264
ENSG00000047188.16	53.5038	58.3943	48.6796	52.5066	41.5966	45.3534	54.8204	48.8999	43.001	50.2715	44.2494	44.6035
ENSG00000047230.15	31.3928	35.5232	35.025	37.2757	30.5578	33.5335	33.1356	32.5999	34.1818	30.3502	34.72	34.9684
ENSG00000047249.18	115.846	124.313	88.1939	100.805	95.5479	92.2829	123.33	112.621	95.9165	90.6135	90.3218	88.4594
ENSG00000047315.17	210.829	197.935	197.24	197.608	195.887	183.458	216.632	201.913	203.728	197.445	209.579	190.006
ENSG00000047346.13	45.6408	44.7884	37.3631	35.5341	30.098	33.0957	45.4918	40.4233	31.9914	33.4727	30.2802	28.9881
ENSG00000047365.13	3.01513	1.94648	3.6007	1.46965	2.77798	2.01376	3.04196	2.89497	2.76682	3.24735	3.06597	2.49181
ENSG00000047410.14	178.512	190.555	185.925	186.442	172.306	171.605	179.067	172.168	177.187	179.656	186.855	185.882
ENSG00000047457.14	0	0.0748645	0.0935248	0.273221	0.0731048	0.262665	0.175782	0.0981773	0.115284	0.062449	0.0828641	0.0830604
ENSG00000047578.14	20.426	23.7291	22.8135	20.6366	22.2904	25.0407	24.0728	23.915	29.7433	27.2902	26.0193	27.9914
ENSG00000047579.20	24.2689	25.716	23.0539	27.1885	24.1977	25.9162	24.3357	24.859	21.7311	25.9163	23.782	28.0744
ENSG00000047597.7	6.82839	7.14956	5.61149	5.8118	4.16697	5.51596	7.93082	6.23049	6.05242	4.74612	6.29767	4.56832
ENSG00000047617.17	2.54217	2.09621	1.68345	2.13767	2.41246	1.40088	2.58567	2.92644	1.84455	1.18653	2.15447	1.74427
ENSG00000047621.12	32.6048	37.4697	30.5826	35.5388	26.9026	32.3078	41.5879	33.009	31.8761	30.9123	32.5656	26.3302
ENSG00000047634.15	17.4405	17.0317	17.5827	14.3625	14.1092	11.995	19.1426	17.9992	16.8891	15.7372	16.3242	13.9542
ENSG00000047644.20	19.1845	22.6091	25.0646	27.0549	24.6363	31.5198	23.988	28.0687	33.4901	45.0257	31.4883	41.6963
ENSG00000047648.23	0.472962	0.673781	0.841723	0.534418	0.731048	0.700439	0.478022	0.75521	1.32577	1.43633	0.662913	0.747544
ENSG00000047662.5	5.13696	4.76662	2.45456	3.17511	1.98041	3.36473	7.22161	6.16126	3.20548	2.53043	2.66739	2.15459
ENSG00000047849.22	652.54	688.529	712.191	720.195	717.085	728.632	603.025	634.125	629.855	656.277	652.554	659.5
ENSG00000047932.14	40.7043	58.918	61.9134	94.0576	57.7528	80.9883	50.3872	49.1192	83.9846	97.9825	79.3838	92.7785
ENSG00000047936.11	0	0.0374323	0	0	0	0.0875549	0	0.0314671	0	0.062449	0	0
ENSG00000048028.12	12.2083	9.80725	15.8057	12.826	13.0126	16.1977	6.86614	9.91214	11.0673	17.9229	7.3749	18.7717
ENSG00000048052.24	27.284	38.7424	96.0967	97.2641	89.0416	94.3842	37.8072	35.2117	91.0169	108.411	96.5366	111.467
ENSG00000048140.18	100.15	90.3989	84.2191	85.1729	88.1644	87.3798	102.601	108.058	88.7689	86.8666	88.2502	92.6124
ENSG00000048162.22	16.2861	15.1855	13.4634	12.492	14.2423	14.9377	17.375	16.9885	16.1115	13.9567	13.9187	15.1461
ENSG00000048342.18	16.9379	15.2349	16.1798	17.3686	16.8141	15.147	16.6221	15.9224	16.6009	17.4233	18.0644	16.6121
ENSG00000048392.13	57.1101	65.2819	71.2659	81.6992	61.0425	73.1959	65.2066	56.1373	81.5059	85.0556	76.2349	77.9107
ENSG00000048405.11	19.2436	19.9514	15.3381	16.233	15.5713	17.4234	18.9688	19.3523	17.4656	19.2343	16.2414	18.6055
ENSG00000048462.11	0.0295601	0	0	0	0	0	0	0	0	0	0	0
ENSG00000048471.14	44.6062	38.1435	35.4927	32.7999	35.7482	32.2202	42.1963	43.3299	34.47	35.9706	37.206	32.8919
ENSG00000048540.16	3.28117	6.77524	4.86329	5.07697	4.38629	6.47906	2.12937	2.3915	2.47861	4.80857	3.39743	4.4022
ENSG00000048544.6	30.2104	23.5449	26.8884	23.982	25.7329	22.4141	27.8339	29.5791	25.5931	25.9163	23.0362	28.4897
ENSG00000048545.18	2.09877	0.860942	0.701436	1.46965	0.731048	1.22577	1.32543	2.07683	1.0952	1.31143	0.828641	1.07979
ENSG00000048649.14	133.222	133.221	109.798	114.19	91.6003	103.043	141.565	134.147	108.666	116.845	115.982	112.84
ENSG00000048707.15	85.0149	90.3989	95.0212	96.7297	83.3394	98.4992	101.645	89.6498	95.6859	100.168	91.8962	98.5927
ENSG00000048740.19	63.4656	25.7908	88.9421	37.9437	83.3394	41.7637	42.9568	56.8925	69.8622	79.9347	75.2406	89.4561
ENSG00000048828.18	57.605	54.952	55.2666	60.7206	50.2157	58.294	53.8218	66.8644	59.3841	72.8699	55.9954	73.2801
ENSG00000048991.17	82.5023	80.7788	98.7622	100.805	86.1905	102.001	80.6771	84.4577	100.758	104.727	98.8568	108.643
ENSG00000049089.15	3.42897	4.19241	2.19783	2.60529	3.0704	3.32709	2.10764	2.2027	2.82446	2.31061	2.81738	2.32569
ENSG00000049130.16	18.2682	27.7373	35.6329	34.3364	30.5578	28.718	25.1831	20.9886	32.6831	35.7208	34.8858	33.4734
ENSG00000049167.16	24.7297	25.2293	23.8161	23.1283	18.8925	18.7367	25.0744	23.2167	22.3075	20.2959	24.4449	21.6788
ENSG00000049192.15	1.33021	1.01067	2.33812	2.00407	1.75451	1.31332	1.75999	2.36003	2.53625	3.24735	1.49155	1.74427
ENSG00000049239.13	31.7771	38.8921	32.6869	38.2109	36.4062	39.3997	41.5662	37.257	39.4272	39.2804	41.3492	38.3739
ENSG00000049245.13	48.6264	45.5925	71.1256	56.6483	67.1102	55.5974	41.7618	42.9841	58.5644	59.2017	56.679	59.4713
ENSG00000049246.15	6.70453	8.219	5.47073	7.49789	5.31252	5.79613	6.52609	6.23363	6.59541	6.11563	6.20735	5.57668
ENSG00000049247.14	16.7958	13.8271	7.43569	7.92876	7.77323	5.32334	8.48598	8.68177	4.41423	1.93592	5.80794	3.64303
ENSG00000049249.10	21.3128	28.748	9.67981	14.6965	7.6029	14.2714	36.2428	21.2088	21.7887	10.7412	19.6388	11.6285
ENSG00000049283.19	0.0591202	0.149729	0.280574	0.200407	0.438629	0.437774	0.325924	0.0944013	0.193677	0.312245	0.248592	0.296526
ENSG00000049323.16	32.8404	34.2127	60.7911	65.8002	57.3865	74.159	31.3102	36.7536	67.4989	86.9908	67.6162	83.4749
ENSG00000049449.10	164.631	129.443	252.326	172.821	251.945	176.281	124.194	115.656	176.421	196.79	178.048	207.587
ENSG00000049540.19	2.80821	1.0481	0.841723	1.26924	0.438629	1.48843	1.62897	4.34246	1.61398	2.54667	1.24296	1.91039
ENSG00000049541.11	12.9769	13.3259	10.9892	11.8908	12.7933	10.6817	13.9713	12.2407	12.4507	9.6796	13.9212	10.2995
ENSG00000049618.25	103.753	107.922	102.225	123.459	98.4451	120.639	119.927	114.048	125.762	125.093	128.001	124.739
ENSG00000049656.14	92.1684	71.5705	89.7838	74.4177	89.4071	75.2972	83.241	81.3425	80.699	79.1229	82.2012	75.6681
ENSG00000049759.20	230.155	246.222	207.187	225.573	196.172	212.069	231.241	225.152	203.995	203.248	214.535	196.687
ENSG00000049768.18	0.413842	0.711213	0.374099	0.534418	0.877257	0.437774	1.1516	0.377605	0.461137	0.312245	0.745777	0.498363
ENSG00000049769.14	15.6284	13.2113	19.8717	16.4962	19.0774	20.6533	15.303	16.3569	20.4001	19.9762	17.8133	20.682
ENSG00000049860.14	34.2365	35.1294	47.057	39.5403	48.0138	41.628	34.0893	28.3194	42.4453	46.5464	42.9526	45.2007
ENSG00000049883.15	17.9134	20.1386	19.0777	19.2391	16.6679	14.0963	17.3807	17.4013	15.9092	15.5498	16.0756	15.5323
ENSG00000050030.16	36.1816	39.1541	31.7984	32.6663	26.537	30.9944	37.6334	32.0335	33.1442	27.8523	28.9196	25.2504
ENSG00000050130.18	50.5472	51.3571	47.4171	50.9701	49.4188	44.3028	44.9554	46.5084	43.6351	49.0849	46.7353	45.5171
ENSG00000050165.19	220.488	242.732	262.469	288.328	255.216	295.312	204.691	206.089	253.532	261.265	232.888	257.825
ENSG00000050327.15	3.37458	0.829124	2.3629	1.91388	2.12808	1.73359	1.74109	2.14291	2.51665	2.92324	2.50084	3.43704
ENSG00000050344.9	25.9538	19.5325	25.9531	26.0529	29.0584	26.7918	24.6368	26.0378	27.7835	29.9737	27.5888	33.3903
ENSG00000050393.12	50.1931	45.0684	42.4602	49.3001	39.0379	43.3397	47.7805	48.8684	43.3469	40.0298	38.0346	41.0319
ENSG00000050405.14	46.3207	35.7478	58.3595	51.1037	55.5596	48.593	28.8986	32.5684	42.0211	49.8968	40.1891	50.4177
ENSG00000050426.16	38.9602	45.3679	38.7193	41.9518	38.0145	38.0864	37.3509	38.5787	35.911	33.2853	34.4715	36.7958
ENSG00000050438.17	261.252	303.014	222.308	319.114	220.996	281.051	333.638	287.578	269.938	231.061	295.99	233.981
ENSG00000050555.19	0.147801	0.187161	0.0935248	0.200407	0.219314	0.262665	0.217283	0.125868	0.230568	0.062449	0.662913	0.166121
ENSG00000050628.21	65.6826	60.4905	78.2802	75.8206	63.0163	74.4217	55.733	58.5917	70.8422	57.7653	59.4964	50.3346
ENSG00000050730.16	0.561642	0.486619	0.420861	0.0668023	0.365524	0.437774	0.695305	0.314671	0.403495	0.249796	0.165728	0.166121
ENSG00000050748.18	114.841	114.58	107.133	107.418	95.8404	101.564	99.4069	119.544	93.899	109.973	86.5929	106.816
ENSG00000050767.18	0.295601	0.299458	0.18705	0.0668023	0	0.262665	0.456294	0.157335	0.288211	0.124898	0.497184	0.249181
ENSG00000050820.17	112.56	108.077	114.823	114.232	136.925	139.738	83.1991	103.181	99.2378	112.145	101.426	124.258
ENSG00000051009.11	26.0129	23.8069	25.7193	22.312	23.7591	26.9669	25.8784	25.3625	27.0918	22.2318	27.5937	25.9149
ENSG00000051108.15	67.3675	52.3303	133.694	83.436	129.322	79.0621	58.8402	57.3016	97.6457	96.7335	96.951	100.171
ENSG00000051128.19	20.3501	17.3289	22.82	21.8443	26.2336	26.0038	20.1406	18.4416	25.2472	22.3567	24.2792	23.423
ENSG00000051180.17	0.384282	0.449187	0.98201	0.801627	1.16968	0.875549	0.956044	0.660809	1.0952	0.749388	1.74015	0.498363
ENSG00000051341.15	0.679883	0.299458	0.420861	0.467616	0.731048	0.262665	0.782218	0.314671	2.07512	0.686939	1.82301	1.16285
ENSG00000051382.9	33.196	30.5822	37.5034	30.8626	36.4062	31.6073	30.4413	28.9812	29.2822	33.4102	31.074	31.3968
ENSG00000051523.12	14.1002	9.69495	18.2373	13.6945	22.1507	20.3127	14.5797	11.4855	23.9215	17.9853	21.0475	16.6121
ENSG00000051596.10	26.6759	26.5181	24.6461	30.1372	26.6986	29.1733	30.2762	31.648	34.9323	33.7962	32.8805	36.0607
ENSG00000051620.11	37.1866	31.0313	38.3452	29.7938	36.4062	28.9807	38.4591	33.8586	37.6403	35.9706	32.897	33.1411
ENSG00000051825.15	15.2492	16.1734	17.0842	15.6544	12.547	11.4697	17.6434	15.7188	14.6365	14.1135	14.5841	13.8528
ENSG00000052126.16	44.4584	43.3623	49.8019	52.9074	45.8367	45.8788	38.5894	39.9947	37.7556	47.9933	39.2461	46.0985
ENSG00000052344.16	1.03431	0.786077	1.5628	0.668023	1.02347	1.40088	0.76049	0.849612	0.749347	1.81102	0.828641	1.24591
ENSG00000052723.12	85.6061	76.1746	87.6327	70.4096	77.418	63.2146	80.6988	84.8668	72.802	77.6866	74.2462	77.4954
ENSG00000052749.14	43.4829	44.2824	36.3811	36.9417	40.9387	37.1233	45.9949	45.6588	39.7154	40.2134	42.3435	42.3608
ENSG00000052795.13	81.2312	99.9441	91.4205	103.21	73.6165	92.6331	82.7413	88.3911	81.5636	96.6086	81.704	90.3698
ENSG00000052802.13	255.754	229.722	138.838	157.453	137.51	127.83	198.466	251.422	113.728	168.737	122.142	156.569
ENSG00000052841.16	81.9111	95.9763	99.6506	104.746	93.4279	91.5824	82.0677	76.1504	90.671	92.6743	89.8246	92.031
ENSG00000052850.8	0.11824	0.33689	0.0467624	0.133605	0.14621	0.262665	0.13037	0.409072	0.230568	0.062449	0.0828641	0.332242
ENSG00000053108.17	18.2682	9.3955	5.89206	7.48185	4.5325	4.72796	11.9723	14.0343	6.91705	7.61878	7.70636	7.22626
ENSG00000053254.16	73.5391	71.1875	105.64	97.3015	92.3803	99.4124	63.4574	72.9175	90.2312	112.829	87.7058	111.764
ENSG00000053328.9	0.679883	0.786077	1.91726	2.13767	1.5352	1.7511	0.369381	0.786677	1.15284	1.99837	1.98874	2.49181
ENSG00000053371.13	22.5839	15.6841	28.5718	23.7148	34.4323	22.1514	20.5108	20.0131	27.7259	22.0445	25.8536	26.7455
ENSG00000053372.5	34.8514	30.6196	32.6401	31.5975	31.5082	26.7918	35.6344	34.3621	29.9739	30.7874	32.1513	30.6493
ENSG00000053438.11	112.092	230.545	92.8233	204.749	100.373	208.293	203.485	157.335	197.712	155.061	208.652	165.706
ENSG00000053501.14	6.17806	6.73781	8.08989	5.8786	7.09116	6.2164	7.67008	6.07315	7.49347	6.68204	7.29204	7.1432
ENSG00000053524.13	28.9893	22.7109	30.2543	30.7538	25.5121	28.2443	25.4538	23.747	24.2379	20.9548	21.6267	19.0175
ENSG00000053702.15	0.872319	1.80536	0.8305	0.766222	1.04978	1.01564	1.77477	1.28228	1.47218	1.10223	1.25208	1.01583
ENSG00000053747.17	0.709443	0.411755	0.701436	1.53645	0.877257	0.963104	0.347652	0.597875	0.979916	1.43633	0.828641	1.49509
ENSG00000053770.12	90.1584	96.5752	86.2766	95.3936	74.9324	74.947	101.449	94.6216	90.037	93.5486	88.416	87.2965
ENSG00000053900.11	20.4852	20.1386	16.3668	15.1641	16.1562	12.5203	19.6641	17.7789	16.1974	15.7996	15.827	16.8613
ENSG00000053918.18	0.0591202	0.149729	0.0467624	0.200407	0.0731048	0.0875549	0.260739	0.188803	0.172926	0.187347	0.497184	0.415302
ENSG00000054116.12	42.1527	38.4429	52.4206	40.8162	47.445	42.3766	40.2842	37.9493	44.4997	45.1506	40.852	44.9357
ENSG00000054118.15	122.931	123.115	140.838	136.073	138.896	134.034	135.715	123.755	144.446	145.067	144.349	141.037
ENSG00000054148.18	48.7576	55.2118	55.9722	53.8286	58.6154	60.9776	56.5687	52.3248	62.4731	53.0604	57.917	52.6121
ENSG00000054179.12	0.147801	0.0748645	0.0935248	0.0668023	0.0731048	0	0.0869131	0.125868	0.172926	0.062449	0.165728	0.166121
ENSG00000054219.11	0.679883	0.935806	0.654673	1.00203	0.657943	0.875549	1.26698	1.29015	0.966658	0.686939	1.1601	1.24591
ENSG00000054267.22	49.0994	62.3116	48.7755	50.4357	44.7518	50.5918	54.8131	47.2321	50.3792	49.2866	46.2829	49.8363
ENSG00000054277.14	16.911	16.3556	25.8414	19.9612	23.7985	17.7544	12.1637	9.78658	20.7108	16.0563	19.2104	15.6918
ENSG00000054282.16	19.5732	17.5486	24.3071	19.8316	19.5877	20.5115	15.879	17.0139	18.9585	23.6657	19.7797	19.9453
ENSG00000054356.14	141.002	122.067	158.384	134.139	156.225	158.037	143.885	123.917	159.726	143.445	161.916	145.688
ENSG00000054392.13	10.08	14.9729	15.6654	16.0993	15.7906	15.4972	10.7772	9.91214	12.0472	11.8029	10.8552	12.1268
ENSG00000054523.20	600.463	707.432	689.793	771.898	607.006	744.041	694.27	671.184	726.694	744.096	734.756	722.454
ENSG00000054598.9	0.472962	0.711213	0.654673	0.801627	1.4621	0.787994	0.738761	1.00695	0.634063	1.31143	0.911505	1.66121
ENSG00000054611.14	25.2148	22.0476	30.4423	24.1824	30.2654	25.6536	25.7915	23.6318	28.5905	22.2943	24.9421	24.2536
ENSG00000054654.20	26.8997	44.0578	37.9243	57.5168	35.2365	57.7862	36.0038	28.3833	41.3294	47.0241	47.6468	52.245
ENSG00000054690.14	20.0976	24.1438	21.803	21.1509	19.7843	20.0256	21.5738	18.873	18.6259	18.5467	18.2533	18.7883
ENSG00000054793.14	463.089	604.756	326.682	494.871	308.941	482.778	860.809	681.766	614.811	503.526	581.706	498.446
ENSG00000054796.13	0	0	0	0	0	0	0	0	0	0	0	0
ENSG00000054803.4	2.89689	2.84485	1.54316	1.40285	1.5352	2.01376	2.80295	2.64324	2.07512	1.93592	1.57442	1.41203
ENSG00000054938.17	0.177361	0.187161	0.140287	0.334011	0.438629	0	0.803946	0.440539	0.230568	0.062449	0.828641	0.0830604
ENSG00000054965.11	300.981	311.287	272.625	265.94	251.626	261.702	292.919	313.821	245.325	270.279	246.106	262.72
ENSG00000054967.13	17.5587	14.4863	14.8877	14.2289	13.9155	12.9581	19.5555	19.6355	18.2149	16.4241	16.9258	17.0075
ENSG00000054983.17	73.516	71.3084	89.1759	67.2031	80.4152	64.0026	60.9044	57.7421	59.3714	61.4498	56.9276	61.0494
ENSG00000055044.11	55.1967	50.5246	49.0467	52.2895	49.5453	44.3395	54.8691	49.7013	56.6559	50.4332	59.8867	51.0705
ENSG00000055070.17	105.382	92.7433	128.707	109.81	131.369	119.941	72.4934	99.5201	88.5896	124.252	93.5535	130.889
ENSG00000055118.17	69.2889	62.8488	54.5249	60.3224	56.7293	70.8319	67.6619	77.8496	66.4614	62.1368	58.6678	60.6341
ENSG00000055130.18	75.3765	74.3869	72.3774	76.4218	67.3902	71.0403	79.052	69.918	80.8142	75.1262	77.6436	69.8538
ENSG00000055147.19	21.7858	23.1706	23.2409	19.6399	22.2239	19.2621	24.7268	23.0969	23.4603	21.3576	22.2904	22.9247
ENSG00000055163.21	448.661	434.241	367.084	398.274	346.143	385.066	364.722	398.928	350.922	357.063	349.769	349.747
ENSG00000055208.20	59.1498	50.4961	76.1292	64.9318	70.473	61.2009	59.731	61.235	72.7443	86.6792	69.1915	82.7282
ENSG00000055211.14	31.2155	35.1863	33.7624	32.1987	31.5082	31.7824	23.749	27.0302	25.2472	31.849	22.1247	29.2373
ENSG00000055332.19	68.2842	80.3944	67.9425	76.1546	61.6529	66.3666	99.1872	78.7612	78.6815	70.9408	77.9751	69.2724
ENSG00000055483.20	39.6106	38.705	35.7732	30.7958	38.4531	37.2984	44.304	39.9632	42.0211	33.7225	41.9292	35.6329
ENSG00000055609.21	133.523	136.777	127.1	117.104	105.49	120.038	146.818	134.837	125.372	138.387	122.307	129.159
ENSG00000055732.13	0	0.0374323	0.0935248	0	0	0	0.325924	0.125868	0.0576421	0.124898	0.0828641	0.166121
ENSG00000055813.6	9.73681	8.60605	13.2366	11.4352	14.0186	12.4538	6.1365	8.15753	8.74661	14.7954	8.80845	11.1185
ENSG00000055917.17	128.439	133.409	116.392	126.791	105.636	107.342	111.184	121.463	97.127	115.531	100.431	117.032
ENSG00000055950.17	27.4699	26.1243	29.3532	30.6409	30.0022	27.9318	27.1942	28.4016	32.0715	31.4543	32.7189	28.5877
ENSG00000055955.17	1.90308	2.14786	1.69093	1.16436	1.04394	0.356348	1.73609	1.4843	1.71312	1.44632	1.88847	0.864659
ENSG00000055957.11	0	0	0	0	0	0	0	0.0314671	0	0	0	0
ENSG00000056050.7	24.0025	21.7856	23.1941	21.7107	23.6128	21.8887	19.5989	20.1389	18.9066	21.3563	19.0587	22.8416
ENSG00000056097.16	159.27	173.461	152.586	192.19	146.575	168.193	186.45	169.23	192.698	179.791	185.864	180.989
ENSG00000056277.16	11.824	13.5879	8.60428	9.28552	7.23737	8.40527	14.4058	11.7058	9.62623	10.4914	9.94369	9.21971
ENSG00000056291.19	2.63085	2.88228	2.61869	2.8725	3.43592	2.53909	2.58567	2.26563	4.95722	2.99755	4.55752	4.4022
ENSG00000056487.16	58.2926	98.8586	46.9962	70.8104	47.8105	77.2234	99.1027	67.8116	77.5286	55.9543	74.8262	55.4013
ENSG00000056558.11	3.48809	5.31538	5.4712	5.27738	6.1408	4.55285	4.75849	4.46833	5.30307	4.55878	7.54063	5.06669
ENSG00000056586.16	140.647	155.119	111.996	139.884	98.9108	134.222	136.801	144.875	118.743	148.129	122.142	140.87
ENSG00000056736.10	4.9661	6.25119	4.86329	5.01017	5.84838	5.34085	6.56194	6.07315	4.55373	5.30817	5.63476	4.48526
ENSG00000056972.21	9.22394	8.27365	6.87781	5.9454	6.28701	4.90307	9.54219	9.09494	6.9747	7.05674	7.95495	5.31587
ENSG00000056998.20	29.9417	32.1543	27.5898	31.4639	26.2446	32.1326	29.7026	31.4671	31.9914	32.5359	30.0797	33.1411
ENSG00000057019.16	216.025	137.863	310.549	234.209	320.418	241.914	193.529	283.802	282.331	418.034	279.003	440.636
ENSG00000057149.16	0.266041	0.299458	0.0467624	0	0	0.0875549	0.434566	0.22027	0.172926	0.124898	0.248592	0.0830604
ENSG00000057252.13	22.85	21.823	24.3164	21.2431	20.7618	20.9256	28.2685	21.4606	27.8411	20.9829	28.5052	17.9411
ENSG00000057294.17	12.5926	9.76944	24.5909	13.6277	22.8664	14.0963	7.12644	7.61441	11.9573	18.0459	8.78359	15.6918
ENSG00000057468.7	0.236481	0.112297	0.420861	0.133605	0.14621	0	0.13037	0.283204	0.345853	0.312245	0.165728	0.0830604
ENSG00000057593.14	2.54217	3.18174	2.10431	2.07087	0.950362	2.53909	2.88986	2.3915	2.42097	1.81102	2.15447	2.32569
ENSG00000057608.17	291.141	310.291	243.299	309.554	250.368	292.418	316.064	298.276	312.702	301.316	311.64	298.678
ENSG00000057657.17	0.679883	0.449187	1.96402	1.60325	2.26625	2.01376	1.08641	0.629342	2.65154	1.62367	2.98311	2.57487
ENSG00000057663.16	28.7029	30.9565	29.1797	27.4557	28.2915	27.93	29.5939	27.9743	32.1643	29.9131	30.9083	29.9018
ENSG00000057704.13	4.5227	9.24577	14.2158	15.8989	12.574	18.2114	5.10615	5.0662	8.18518	8.43062	10.1094	12.376
ENSG00000057757.10	71.1216	77.5596	62.2875	64.7982	63.528	64.8782	86.522	74.9546	69.8622	61.8245	65.3797	67.8604
ENSG00000057935.14	58.9724	67.1535	63.8774	65.533	62.797	71.795	71.8337	62.0846	71.9374	62.2617	67.8657	60.2188
ENSG00000058056.10	27.271	33.2559	22.5175	29.4598	21.09	24.4278	18.5242	20.4829	17.2926	17.9853	18.313	17.5258
ENSG00000058063.16	35.6885	31.5599	37.957	34.4753	33.4198	32.1764	25.9746	31.9624	29.9416	35.5578	26.0549	34.8272
ENSG00000058085.15	7.03531	3.85552	9.39924	7.28145	11.5506	11.0319	8.3002	9.31426	13.9494	14.4882	17.5672	16.1968
ENSG00000058091.17	8.63155	10.1441	9.0719	13.3605	8.84568	13.3083	14.2972	15.9853	15.2175	21.9196	16.8214	20.5159
ENSG00000058262.11	311.478	324.511	329.758	313.454	323.952	310.365	310.504	278.178	351.934	294.8	330.771	295.721
ENSG00000058272.19	84.0388	85.5252	85.8099	87.537	81.2267	87.0611	82.5727	82.3025	92.4372	95.2447	84.0482	89.2493
ENSG00000058335.16	17.363	15.7186	16.3608	17.6946	15.0574	17.9426	17.3261	23.903	18.144	17.096	16.9788	17.6919
ENSG00000058404.21	71.2428	88.4943	54.6231	64.1081	50.4525	66.4542	55.9116	53.0378	55.567	45.2755	52.7587	43.6898
ENSG00000058453.17	13.1138	13.4591	14.4355	12.6002	17.5013	16.1442	13.5228	11.6019	13.4001	13.6495	14.604	11.4216
ENSG00000058600.16	20.2629	27.0179	18.2537	24.5792	19.3859	26.6578	25.5798	27.5894	25.6242	29.2611	26.4974	24.9414
ENSG00000058668.16	340.03	294.18	213.47	257.256	201.257	246.292	227.864	313.318	176.731	210.828	175.257	202.834
ENSG00000058673.17	139.688	144.834	150.087	142.988	131.54	137.364	137.834	132.685	129.215	143.323	124.114	147.46
ENSG00000058729.11	31.9973	29.4966	30.9099	24.5164	29.0957	27.3171	28.164	29.0382	23.9791	26.2286	26.1022	25.4165
ENSG00000058799.15	36.7137	36.3842	33.5286	35.3384	36.1869	34.234	26.9865	31.8132	22.9992	34.4094	25.6879	32.975
ENSG00000058804.12	14.1297	19.7642	12.8129	19.5063	10.3809	18.6492	17.8606	16.6776	18.9066	17.6731	19.5559	17.9411
ENSG00000058866.15	0.413842	0.561484	0.280574	0.334011	0.511733	0.963104	0.608392	0.660809	0.576421	0.312245	0.497184	0.0830604
ENSG00000059122.17	55.8095	54.6137	51.8595	55.1119	55.9983	56.5605	57.4278	55.0989	57.5268	54.0808	60.9051	54.5707
ENSG00000059145.19	11.9529	12.7502	12.4926	9.37035	13.9425	12.4048	16.4835	12.0296	15.9288	10.2079	12.5514	10.488
ENSG00000059377.18	1.1824	0.860942	1.07553	0.668023	1.02347	1.05066	1.28197	1.44749	1.21048	1.74857	1.40869	1.49509
ENSG00000059378.13	0.739003	1.31013	1.30935	0.868429	1.31589	1.66354	1.71653	1.13282	2.07512	1.18653	2.32019	1.07979
ENSG00000059573.9	83.0639	77.1853	93.0572	81.9664	93.501	83.2647	79.243	78.7621	87.4431	90.3013	85.0185	82.7282
ENSG00000059588.10	25.0079	31.2559	24.6438	21.5771	18.0569	17.5985	32.8749	24.859	23.9791	21.0453	18.893	20.2667
ENSG00000059691.12	20.1278	20.4433	24.2005	23.3808	23.8475	22.5892	21.7231	20.3277	22.0268	22.1069	21.4618	23.0077
ENSG00000059728.11	33.669	37.6568	32.1725	32.5995	32.7509	28.8931	36.1776	30.2084	32.1643	26.1661	30.6597	25.0012
ENSG00000059758.8	78.2752	74.2282	68.1328	71.4784	61.4811	58.3116	64.8589	73.5071	54.0683	71.3792	52.0386	66.1992
ENSG00000059769.20	11.4052	10.9209	11.468	11.9329	11.052	11.1676	11.5994	10.7595	10.5024	10.3484	10.4666	7.7404
ENSG00000059804.16	207.766	270.319	345.514	370.447	332.642	377.001	227.773	256.728	285.726	500.256	284.669	499.263
ENSG00000059915.17	95.5061	93.5073	73.0746	77.2976	75.1261	85.6208	76.2645	99.3259	61.6505	71.0226	65.9184	69.9028
ENSG00000060069.18	24.8009	25.3791	26.6078	25.0509	27.3412	24.6905	24.3357	22.3102	24.3826	22.669	25.605	25.3334
ENSG00000060138.13	63.4951	24.7802	91.701	38.2109	109.438	39.0495	57.1888	54.8786	83.8693	70.3176	87.753	82.5621
ENSG00000060140.9	2.98557	3.3689	2.61869	1.67006	1.5352	2.18887	5.86664	2.6747	3.86202	1.68612	3.48029	1.49509
ENSG00000060237.19	207.039	203.706	239.096	240.755	218.364	235.96	214.61	219.861	253.856	294.697	242.709	293.453
ENSG00000060303.5	0	0	0	0	0	0	0	0	0	0	0	0
ENSG00000060339.14	104.879	94.1796	115.737	98.4665	110.315	89.0433	95.5827	90.9399	100.47	101.355	96.7024	98.925
ENSG00000060491.17	30.2991	35.935	30.6294	33.4011	31.5082	38.0864	37.3726	33.9215	35.0464	33.5351	35.3001	34.1378
ENSG00000060558.4	0.0591202	0	0	0	0	0	0.0434566	0	0	0.062449	0	0
ENSG00000060566.14	0.0591202	0	0	0	0	0	0	0.0314671	0	0.062449	0	0
ENSG00000060642.12	6.1485	6.47578	8.37047	8.48389	8.26084	7.61728	5.23652	5.69554	5.59128	8.24327	6.4634	7.89074
ENSG00000060656.20	162.285	115.441	115.223	112.963	114.482	128.618	104.513	200.32	94.3601	150.065	83.3612	145.522
ENSG00000060688.13	27.8456	27.0261	27.2157	28.1238	27.926	26.8794	23.749	24.7961	26.4001	26.3535	25.5221	27.5761
ENSG00000060709.16	110.107	107.314	94.0382	89.7822	88.8201	93.8562	117.179	110.352	99.1427	91.549	92.4722	87.2101
ENSG00000060718.22	157.94	103.912	386.024	319.716	373.858	327.718	166.287	175.209	388.104	448.384	357.061	434.821
ENSG00000060749.16	73.0726	84.7841	73.3234	74.2841	59.9459	68.1177	79.7211	65.011	76.7217	61.887	75.4063	62.8767
ENSG00000060762.19	15.3713	11.0051	14.5431	12.0912	12.9395	10.5066	13.4715	12.5554	14.18	16.4241	13.8383	14.4525
ENSG00000060971.19	45.6207	43.664	43.5358	40.8002	41.3524	42.0263	46.0051	45.379	43.3693	40.9266	39.551	41.198
ENSG00000060982.15	242.304	190.524	291.465	218.911	257.109	210.044	192.078	185.467	258.179	253.481	262.095	234.313
ENSG00000061273.18	48.3583	53.6947	61.3602	54.0484	64.0471	67.0049	56.7186	50.6554	66.5225	64.6803	65.8554	69.3131
ENSG00000061337.15	240.206	320.083	227.031	316.376	245.193	327.63	323.903	289.057	319.28	264.721	330.876	276.01
ENSG00000061455.11	0.413842	0.786077	0.140287	0.267209	0.584838	0.525329	0.391109	0.409072	0.288211	0.249796	0.248592	0.498363
ENSG00000061492.12	0.0295601	0	0.0467624	0.0668023	0	0	0.0434566	0	0.115284	0	0	0
ENSG00000061656.11	0.472962	1.0481	1.91726	1.00203	1.38899	1.57599	0.869131	1.25868	1.0952	0.874286	1.90587	1.82733
ENSG00000061676.16	248.335	258.694	255.79	263.936	238.614	237.186	150.229	247.048	161.34	270.154	153.713	256.74
ENSG00000061794.13	50.2522	55.2126	40.3092	51.4377	38.0876	44.2152	54.7553	49.246	47.9582	45.4004	45.4095	46.0985
ENSG00000061918.14	10.2278	11.8286	10.8489	10.7552	8.62636	12.5203	8.62613	9.6604	8.41575	9.92939	7.87209	8.72135
ENSG00000061936.10	46.5867	41.1755	41.338	36.2736	39.3304	38.2615	46.8462	47.0748	41.5023	37.5943	44.6637	38.0417
ENSG00000061938.21	33.5617	37.3398	30.0921	30.6422	29.7368	39.4645	40.4044	39.888	33.8895	35.0782	36.4478	32.0514
ENSG00000061987.16	54.1837	58.3569	56.5825	61.1241	46.3484	50.6943	59.3399	53.3053	55.1635	52.5196	59.8279	53.8232
ENSG00000062038.15	2.56138	2.55325	3.44873	4.39826	3.62819	4.62115	2.46898	2.07683	2.53337	4.93347	3.73303	3.79254
ENSG00000062096.15	0	0	0	0	0	0	0	0	0	0	0.0828641	0
ENSG00000062194.16	75.2896	88.6396	84.827	100.003	82.316	92.1953	85.7398	80.4928	91.0169	95.6094	102.751	94.6058
ENSG00000062282.15	12.7717	8.94331	6.54673	5.74499	4.89729	6.63666	13.3383	11.3549	8.96681	7.68123	8.49937	7.06761
ENSG00000062370.17	11.8536	13.0302	11.1762	9.67764	9.94225	8.23016	10.9728	11.4855	8.18518	10.8037	9.77796	9.14911
ENSG00000062485.19	230.432	278.248	222.964	305.312	233.03	301.593	289.048	292.282	299.448	304.771	309.944	302.524
ENSG00000062524.16	0.472962	0.299458	0.654673	0.267209	0.511733	0.700439	0.717033	0.566408	1.15284	0.749388	0.994369	0.498363
ENSG00000062582.14	26.8775	24.8876	25.4387	23.7101	30.9233	26.3199	25.0747	28.4148	27.6682	27.7898	28.4224	27.9723
ENSG00000062598.18	130.477	117.349	127.708	119.776	120.257	105.59	114.464	127.849	106.061	117.778	107.142	122.181
ENSG00000062650.20	55.4252	62.0627	54.8523	56.6483	51.612	56.7356	60.1656	54.7213	56.8351	60.8253	58.7506	56.315
ENSG00000062716.13	142.007	152.649	156.28	158.589	148.988	138.862	143.32	137.731	147.218	157.996	151.973	148.18
ENSG00000062725.10	98.6717	91.6342	110.546	109.222	100.738	97.7113	77.3092	86.8492	84.3881	109.286	80.1295	98.925
ENSG00000062822.16	7.71519	6.17632	9.02514	8.21668	8.91878	9.36837	9.54828	8.96812	12.8542	11.9902	16.4071	11.5388
ENSG00000063015.21	200.27	138.874	138.323	133.204	136.998	147.53	182.279	181.376	159.899	163.866	152.056	164.46
ENSG00000063046.18	250.846	282.485	274.599	287.481	295.941	288.395	252.648	282.905	241.016	293.472	261.596	303.684
ENSG00000063127.16	0.384282	1.0481	0.514386	0.60122	0.438629	1.31332	0.434566	0.314671	0.518779	0.437143	0.828641	0.747544
ENSG00000063169.12	18.5638	20.8872	16.928	18.3038	20.3962	26.4416	21.75	20.1704	22.8839	20.171	20.5503	21.5127
ENSG00000063176.16	22.1225	25.2694	23.5271	22.1356	23.6275	27.269	24.2785	20.9432	24.4276	23.1636	23.4671	22.943
ENSG00000063177.13	259.124	258.133	271.549	273.488	334.747	299.613	242.205	244.625	289.652	246.611	309.083	282.239
ENSG00000063180.9	29.2054	37.6568	20.0611	27.1217	23.9784	30.8193	32.1361	34.9285	24.9014	27.54	28.0081	27.2438
ENSG00000063241.8	15.6669	15.9836	15.2445	19.7735	17.3258	17.5985	16.4483	16.4573	21.5005	18.0478	20.5503	20.2667
ENSG00000063244.14	96.2182	104.286	87.9601	103.744	93.3548	113.121	106.295	100.443	108.54	99.3564	108.635	107.48
ENSG00000063245.15	134.155	126.371	135.276	117.839	145.259	135.447	137.732	133.388	142.983	121.713	138.714	127.913
ENSG00000063322.15	67.2493	80.5542	64.7191	64.7982	67.1833	66.7168	73.8979	66.5214	67.2107	59.2017	66.457	62.5445
ENSG00000063438.20	3.58269	4.04268	4.36854	5.41098	5.70217	0.902691	5.13287	5.66911	7.03234	5.09147	3.41814	8.72135
ENSG00000063515.3	0.236481	0.33689	0.18705	0.200407	0.0731048	0.0875549	0.325924	0.251737	0.115284	0.124898	0.0828641	0.249181
ENSG00000063587.15	40.4087	41.6247	38.3919	36.14	34.871	34.5842	42.0659	39.5856	36.6027	36.5951	34.8858	35.5499
ENSG00000063601.17	26.9884	25.0047	21.8848	23.982	20.3962	25.566	28.7031	23.6003	28.0717	23.4184	26.9308	24.752
ENSG00000063660.9	119.837	93.1314	123.546	88.513	119.892	107.517	128.197	126.749	136.669	112.97	125.871	115.454
ENSG00000063761.16	5.91202	7.86077	7.10788	7.94947	8.18773	6.82928	6.75749	7.1745	8.64632	7.36898	7.3749	7.30932
ENSG00000063854.13	54.1899	44.507	50.9813	47.4677	55.5596	51.92	57.1454	55.0989	56.1186	50.3964	53.3645	55.9827
ENSG00000063978.17	81.9406	68.3513	86.3234	69.2071	84.3629	70.219	81.7852	75.7728	90.5558	81.3711	89.9904	81.2331
ENSG00000064012.24	3.29063	2.54539	6.15346	4.94337	6.78558	4.72796	2.71603	2.38678	5.36072	4.18408	4.97184	3.94039
ENSG00000064042.18	36.8023	73.4047	44.9387	77.691	44.2284	65.0533	52.5607	50.9767	61.7923	62.1992	61.7337	63.7074
ENSG00000064102.15	21.3424	17.668	19.9675	21.7775	19.1535	19.6998	21.8586	20.1389	21.8464	22.4816	22.9533	20.3498
ENSG00000064115.11	75.4247	63.7411	101.099	80.0151	100.366	82.7324	64.4298	65.2152	93.4552	86.7336	86.8979	86.127
ENSG00000064195.7	0.177361	0.149729	0.0467624	0.0668023	0.14621	0.0875549	0.173826	0.346138	0.461137	0.124898	0.0828641	0.0830604
ENSG00000064199.7	9.28542	9.51303	9.06489	11.518	9.7434	10.0031	10.7609	9.29098	10.6027	9.32614	12.2506	10.7804
ENSG00000064201.16	0.0886804	0.374323	0.0935248	0	0.219314	0.262665	0.152098	0.157335	0.230568	0	0.165728	0.249181
ENSG00000064205.11	0.0591202	0	0	0.133605	0	0.17511	0.217283	0.0629342	0	0.062449	0	0
ENSG00000064218.5	5.23214	12.6147	4.91005	8.8847	6.0677	6.12884	15.3619	6.9857	9.56859	4.18408	9.11505	5.64811
ENSG00000064225.13	3.36985	3.81809	4.25538	5.07697	3.36282	3.93997	4.32849	4.72006	4.3808	4.30898	4.21944	3.65466
ENSG00000064270.13	0.470893	1.10126	0.495681	0.575836	1.09584	0.43077	0.586012	0.292644	0.62484	0.53831	0.287538	0.641227
ENSG00000064300.9	141.823	159.989	110.116	156.812	143.424	130.234	135.239	189.119	116.781	122.32	138.793	136.914
ENSG00000064309.16	22.8151	29.8949	29.7409	29.3816	23.028	26.8794	24.2968	24.5129	23.0978	28.1021	22.573	24.1706
ENSG00000064313.13	42.537	39.6408	41.5718	35.6056	40.2807	34.1464	46.4768	42.3547	44.2691	40.9666	43.3379	39.0384
ENSG00000064393.16	256.434	244.545	267.013	274.557	240.734	261.089	286.422	286.76	289.19	322.736	282.235	328.753
ENSG00000064419.14	106.121	105.746	118.776	105.815	117.918	105.766	102.471	99.1214	105.254	106.788	107.723	98.0944
ENSG00000064489.23	0.569328	1.6575	2.23898	1.65002	2.0674	2.59863	1.0925	0.358725	2.31491	1.85349	2.10889	2.21937
ENSG00000064490.14	16.4984	12.152	23.925	18.1395	26.4829	17.8542	13.9871	15.9645	20.6399	20.5426	20.668	19.8307
ENSG00000064545.15	11.4693	11.2671	15.7122	13.4941	13.0858	14.8843	11.3422	11.3911	14.6411	13.8637	13.0097	13.705
ENSG00000064547.14	23.1751	26.8389	17.4424	20.5751	17.472	24.1651	33.3095	26.0548	27.2647	19.609	25.8536	17.4427
ENSG00000064601.21	43.5441	37.9758	57.8591	45.3982	56.885	47.2989	40.9889	43.1423	46.1569	54.4711	45.1742	56.4786
ENSG00000064607.17	218.515	228.907	204.319	203.619	178.091	198.224	246.012	224.021	210.451	214.019	214.452	194.365
ENSG00000064651.14	33.1369	40.0899	34.5574	41.0834	34.7979	39.3121	34.0482	38.1381	37.6403	43.0898	38.0346	47.1783
ENSG00000064652.11	14.8327	13.7751	15.5719	13.4941	16.4486	12.1701	14.6449	11.8631	13.0271	13.9886	15.5784	12.9574
ENSG00000064655.19	0.620762	1.01067	0.514386	1.26924	0.511733	0.262665	1.04296	1.29015	1.44105	0.874286	1.49155	1.32897
ENSG00000064666.15	201.861	196.102	238.483	226.459	279.55	281.985	176.834	179.745	222.414	205.279	229.113	219.737
ENSG00000064687.13	19.3323	25.9031	26.0466	30.5286	23.5397	37.2108	36.4601	26.5582	44.4997	34.0347	43.0893	31.1477
ENSG00000064692.20	28.3482	38.8296	25.9999	37.8769	26.0253	36.5979	41.3515	32.9146	41.1565	31.4119	44.0837	33.3072
ENSG00000064703.13	27.8752	31.8548	25.4855	26.6541	23.4666	26.8925	33.1139	29.7049	28.0717	32.0363	32.7388	29.3967
ENSG00000064726.10	104.672	92.4951	95.3485	94.3248	92.8431	79.7625	131.565	109.694	118.166	102.354	103.331	96.6823
ENSG00000064763.12	136.773	173.657	98.859	148.303	98.9897	116.16	154.488	146.818	127.028	126.426	124.931	117.055
ENSG00000064787.14	0.0345853	0.0748645	0	0.133605	0	0.17511	0.351781	0.22027	0.29801	0.062449	0.169871	0
ENSG00000064835.12	0.11824	0	0.0935248	0.0668023	0.0731048	0	0.0434566	0.0944013	0.0576421	0.062449	0	0
ENSG00000064886.14	0	0	0	0	0	0	0	0	0	0	0	0.0830604
ENSG00000064932.16	146.618	232.08	101.755	166.07	118.868	187.28	234.231	189.684	197.078	154.249	198.377	155.157
ENSG00000064933.19	19.7166	20.4006	24.7841	26.5205	26.4639	25.3909	17.0132	19.2264	23.6333	24.48	22.2904	24.5028
ENSG00000064961.19	12.0901	8.49712	14.8704	14.6965	17.6182	16.723	11.4725	13.2476	16.2551	18.2976	17.3186	17.2766
ENSG00000064989.13	2.18745	2.84485	2.61869	2.47168	1.16968	1.22577	2.3032	1.88803	1.55634	2.74776	1.40869	2.07651
ENSG00000064995.19	40.8816	41.0258	38.2984	36.9417	39.5497	36.5979	45.26	41.4422	42.7704	45.1506	37.5374	42.4439
ENSG00000064999.16	214.488	210.931	222.121	215.972	205.205	221.164	217.305	221.591	217.484	235.683	221.496	219.28
ENSG00000065000.20	225.898	197.717	230.959	190.654	241.904	222.214	218.652	236.066	233.393	225.503	229.202	233.317
ENSG00000065029.15	19.2732	25.0422	19.7337	21.2431	20.8349	24.5154	22.7495	20.8627	19.4254	19.1718	19.9702	18.1072
ENSG00000065054.14	29.3236	19.8391	21.9316	17.1014	21.9314	20.663	23.6404	28.4463	22.8839	19.8588	19.0587	23.0077
ENSG00000065057.9	9.9322	11.7163	10.428	11.2228	11.843	11.1195	11.3639	11.0135	10.4332	12.3025	12.3467	10.2164
ENSG00000065060.18	62.224	67.3032	86.2766	75.8874	76.1752	73.6337	39.6758	54.6621	46.056	69.7555	48.144	74.0068
ENSG00000065135.12	119.955	120.981	114.241	124.453	108.195	109.356	110.532	117.435	115.63	125.71	110.872	113.959
ENSG00000065150.21	209.493	181.621	219.596	195.664	204.84	180.713	193.205	196.984	200.422	206.394	198.294	216.206
ENSG00000065154.12	112.506	103.238	95.6291	89.5818	88.4568	85.1034	111.444	108.215	95.1095	96.0466	91.5648	86.2998
ENSG00000065183.16	60.9822	58.6732	44.6244	50.4357	45.659	45.7037	63.9244	61.8325	51.8203	55.1425	45.0781	54.8199
ENSG00000065243.20	42.1232	32.6035	46.9494	31.4639	42.4739	27.8425	34.6566	36.5648	38.2167	38.0314	36.2945	38.3739
ENSG00000065268.11	28.9689	15.5344	35.2121	23.314	41.889	27.0545	29.5939	29.4217	35.7381	32.8482	40.0233	36.7958
ENSG00000065308.5	48.7145	40.6477	78.6066	59.2536	80.7077	60.4102	30.8976	39.9947	45.5373	65.0719	47.8921	66.3653
ENSG00000065320.9	45.1974	74.7522	70.9853	111.827	86.9947	126.517	51.8219	67.5913	90.5558	106.913	104.657	121.019
ENSG00000065325.13	0.0591202	0.0748645	0	0.0668023	0.0731048	0	0.0434566	0.0629342	0	0	0	0
ENSG00000065328.17	0.561642	0.561484	0.514386	1.06884	0.804152	0.787994	0.738761	0.440539	1.15284	1.06163	2.23733	0.913665
ENSG00000065357.20	18.8254	12.3152	35.3056	18.8382	33.7744	23.5523	12.012	15.8594	23.7583	34.2221	22.7876	30.6094
ENSG00000065361.17	0.384282	0.486619	0.841723	0.801627	0.511733	0.525329	0.543207	0.503474	0.461137	0.999184	0.828641	1.24591
ENSG00000065371.18	0	0	0	0	0	0.0875549	0.0217283	0	0	0	0	0.129574
ENSG00000065413.20	20.899	26.7641	16.5539	21.7775	14.621	16.5479	22.9451	21.083	19.656	16.2992	17.9815	14.7017
ENSG00000065427.15	130.498	106.137	127.165	111.894	134.805	107.868	124.534	117.729	130.386	119.248	129.483	128.162
ENSG00000065457.11	31.718	30.8816	36.7552	34.804	30.7771	31.4322	35.3085	30.9636	34.0088	31.4119	33.7257	35.2176
ENSG00000065485.20	17.0266	13.5505	16.928	13.4273	15.0596	12.8706	12.5155	13.1218	13.9776	16.6114	12.4296	12.0438
ENSG00000065491.8	19.8192	23.6763	22.792	22.6206	23.384	22.3939	22.3849	20.4716	24.9458	21.1552	26.253	23.2087
ENSG00000065518.8	38.8065	42.6353	45.4021	41.885	42.1815	43.4272	34.5262	35.5578	39.7154	41.4037	39.3604	41.7794
ENSG00000065526.13	160.572	185.926	150.855	166.07	139.557	154.885	186.19	168.821	159.15	153.187	157.525	145.937
ENSG00000065534.20	23.2916	23.9656	39.9379	45.2011	40.3758	45.0137	23.5487	28.8918	37.2161	53.0817	37.5656	52.6985
ENSG00000065548.18	97.105	93.4309	93.2442	90.2499	92.9893	86.942	104.252	92.293	102.084	84.6184	100.597	87.961
ENSG00000065559.15	144.164	155.939	127.24	154.312	120.542	141.837	140.796	100.788	128.311	61.0114	126.863	63.4582
ENSG00000065600.13	35.5904	39.1916	36.1473	46.0936	34.6517	41.4135	40.1321	38.1381	41.6176	43.0898	43.918	37.7925
ENSG00000065609.15	207.66	206.252	180.316	183.105	153.52	164.253	199.248	190.879	176.731	170.049	170.286	163.214
ENSG00000065613.15	56.0755	55.4746	61.9134	58.8528	60.0921	54.1965	45.8901	53.085	45.7678	58.827	45.741	55.9827
ENSG00000065615.14	23.3525	33.0152	21.5575	29.1258	19.8114	26.7918	33.2225	30.2084	31.242	31.287	30.0797	29.3203
ENSG00000065618.21	1.62581	1.1604	1.68345	0.868429	1.31589	2.01376	0.717033	0.472006	1.32577	2.56041	0.911505	1.07979
ENSG00000065621.15	5.76422	5.57741	3.2266	3.0729	3.58213	3.93997	6.88786	6.85983	3.86202	3.24735	3.56315	2.74099
ENSG00000065665.21	41.5583	47.9571	39.3412	41.6111	37.6044	42.7137	57.3603	45.4703	45.5332	41.8696	41.737	36.8938
ENSG00000065675.16	8.39507	9.69495	4.91005	5.74499	4.31318	5.69107	8.56094	9.15693	4.95722	4.62123	5.88335	4.81751
ENSG00000065717.15	0.975484	0.935806	0.935248	1.40285	1.16968	1.92621	1.47752	1.69922	2.53625	2.62286	2.40306	1.82733
ENSG00000065802.12	93.4395	101.329	88.3341	83.9036	82.3891	80.8132	96.6257	83.671	86.0597	67.3825	87.5873	69.7708
ENSG00000065809.14	67.3084	71.9074	56.2084	65.8002	59.8728	57.3485	57.3627	60.0392	50.0334	53.0192	54.1931	58.7237
ENSG00000065833.9	52.144	36.1221	44.3307	37.0085	45.0325	33.1833	37.8941	37.0997	35.9687	37.1572	31.7369	35.1346
ENSG00000065882.18	29.501	34.2505	36.802	40.3486	37.8683	40.2752	33.4833	29.3273	38.6779	34.4094	39.1118	34.6362
ENSG00000065883.18	63.3178	66.1802	63.4098	57.9844	56.51	58.224	62.0342	56.5778	59.8325	56.5788	60.5736	60.3019
ENSG00000065911.13	164.031	109.044	197.372	130.313	200.763	126.594	145.881	142.096	175.865	175.467	167.924	170.237
ENSG00000065923.10	87.6162	78.8698	72.1076	70.0756	60.8232	65.8413	57.1454	77.1888	40.6377	56.4539	42.0121	54.4876
ENSG00000065970.9	27.757	27.2881	35.3056	33.6683	29.8267	32.5704	28.5944	26.4953	32.856	31.3494	34.5543	32.3936
ENSG00000065978.19	869.309	718.358	746.826	690.804	792.529	719.702	879.372	856.504	824.951	761.844	810.73	774.288
ENSG00000065989.16	10.1687	8.08537	6.03235	7.74906	6.1408	7.00439	10.1688	10.4785	8.24282	6.2449	6.96058	10.1334
ENSG00000066027.12	9.40012	7.86077	7.85608	9.88674	7.82221	8.05505	7.34416	7.01716	9.8568	9.61715	9.94369	9.80113
ENSG00000066032.19	150.165	149.991	148.845	160.659	137.51	147.355	131.825	140.532	141.338	158.995	134.986	148.014
ENSG00000066044.15	109.12	91.7839	113.88	107.009	114.117	103.052	106.555	106.273	108.774	106.413	109.049	113.461
ENSG00000066056.14	0.295601	0.149729	0.467624	0.668023	0.511733	0.612884	0.869131	0.409072	0.922274	0.499592	1.74015	1.24591
ENSG00000066084.13	123.384	139.884	119.01	142.088	106.002	127.305	125.155	130.872	116.61	139.261	115.761	135.887
ENSG00000066117.15	113.659	132.36	123.219	126.39	124.205	130.544	127.284	109.663	127.504	113.532	130.428	121.6
ENSG00000066135.13	87.5541	91.5589	104.09	103.942	106.434	107.777	105.924	102.366	116.329	122.708	114.352	121.599
ENSG00000066136.21	35.1431	39.1081	40.6763	39.1515	36.9852	41.4257	38.2848	34.5103	45.4329	41.3656	43.6089	42.2213
ENSG00000066185.13	1.15521	0.82351	1.26258	1.40285	1.90072	0.875549	0.956044	0.723743	1.26813	1.18653	1.1601	0.498363
ENSG00000066230.12	4.48723	3.8237	4.47563	4.17848	3.25316	6.79513	5.15547	3.50669	4.00267	4.24653	3.385	3.93208
ENSG00000066248.15	28.7916	17.93	9.53953	9.48592	9.2112	11.0319	14.7318	23.4745	10.4909	10.3041	7.87209	8.13992
ENSG00000066279.19	1.71449	1.68445	1.4964	2.27128	2.77798	1.31332	1.78172	1.66776	5.24543	4.12163	7.12631	4.4022
ENSG00000066294.15	0	0	0	0	0	0	0	0	0.0576421	0	0	0
ENSG00000066322.15	36.1816	32.2666	49.6149	37.0753	48.834	42.7268	25.1179	25.2681	42.0787	35.6584	37.1231	35.3837
ENSG00000066336.12	0	0	0.0467624	0	0.0731048	0	0.0869131	0.0629342	0	0.062449	0	0
ENSG00000066379.15	9.57896	8.69514	9.75417	10.7044	10.4598	8.99276	10.2692	9.9049	10.9514	8.40626	10.7417	8.92152
ENSG00000066382.17	32.7526	53.4907	28.8524	46.6948	29.0957	43.4272	54.5814	43.7707	47.843	36.72	43.3379	37.5433
ENSG00000066405.13	0.384282	0.561484	0.18705	0.334011	0.365524	0.787994	0.456294	0.346138	0.403495	0.374694	0.0828641	1.91039
ENSG00000066422.7	30.5598	33.85	29.4421	33.2842	25.6854	24.0399	30.8003	32.0804	28.5853	33.6575	28.9999	31.0555
ENSG00000066427.25	19.3028	20.9246	22.1186	22.0447	18.4224	17.9488	20.8157	20.2333	22.0193	20.2335	20.136	19.3531
ENSG00000066455.13	41.9162	42.2236	50.2696	39.881	44.2284	35.9851	38.1766	39.68	37.8709	46.1498	42.1778	42.4439
ENSG00000066468.24	2.30569	2.65769	2.43164	2.13767	1.68141	1.57599	1.69481	1.98243	2.5939	3.55959	2.23733	3.07324
ENSG00000066557.6	76.3242	80.2922	71.9206	81.3652	71.204	63.8275	64.1419	71.6821	60.8701	74.3768	59.4964	71.8473
ENSG00000066583.12	19.0072	20.1386	24.8308	22.7796	23.5397	22.0638	21.5979	18.7859	23.4603	23.0437	22.7876	25.0843
ENSG00000066629.19	53.09	50.6833	60.8846	60.3224	59.9459	57.7862	61.0782	47.9559	58.2185	58.4523	57.5077	62.0461
ENSG00000066651.20	10.3756	11.342	10.1942	11.7572	8.62636	9.63104	11.516	10.982	9.79916	9.86694	9.86082	11.6285
ENSG00000066654.14	35.8564	55.5869	33.1078	47.964	32.6047	43.7774	44.8906	44.7777	46.056	45.9625	47.6468	46.0985
ENSG00000066697.15	39.1672	35.074	46.1545	35.8728	41.2311	41.3259	40.9865	37.1312	46.8054	44.4637	42.7579	44.6865
ENSG00000066735.16	84.6011	61.314	70.0968	59.3872	68.1336	64.0902	74.9843	86.5031	68.8247	69.0062	68.1971	60.5511
ENSG00000066739.12	77.7135	69.6989	65.0465	59.7212	59.7266	56.648	80.525	77.6293	68.8247	70.8796	66.5398	68.6079
ENSG00000066777.9	119.958	121.096	134.255	139.204	120.994	126.167	109.946	119.669	103.022	133.943	103.583	132.481
ENSG00000066813.14	0.0295601	0.112297	0.0551796	0.0668023	0.0731048	0.0875549	0.0684441	0.0786677	0.0363145	0	0.0828641	0
ENSG00000066827.16	5.87034	7.59875	7.66903	8.8847	7.6029	10.0688	6.48567	6.34849	8.12754	9.68085	8.03781	8.88747
ENSG00000066855.16	26.668	27.4378	20.5755	19.8403	18.2031	19.5247	24.6201	25.7159	16.9468	20.9935	19.5559	18.2833
ENSG00000066923.18	10.9769	11.5969	10.4355	9.88874	5.59471	10.0793	11.7652	10.3668	7.31594	9.55657	8.26155	8.16899
ENSG00000066926.13	27.7865	27.2881	22.4459	26.2533	21.5659	26.0914	28.3989	28.3833	26.2272	24.8547	25.8536	25.4165
ENSG00000066933.16	104.541	104.923	115.248	110.978	96.7176	97.2472	90.4307	106.221	83.4473	105.476	82.4497	115.039
ENSG00000067048.17	48.5377	77.934	47.3235	68.6727	45.6174	69.7812	67.3359	59.819	75.7417	71.0045	74.3291	66.1992
ENSG00000067057.19	132.043	107.206	132.711	140.218	152.935	163.728	44.2822	44.0225	66.4614	53.5813	74.992	61.2986
ENSG00000067064.13	179.053	162.085	116.777	108.455	104.414	94.0357	163.773	161.536	117.414	105.988	107.543	102.326
ENSG00000067066.17	4.28503	2.69512	7.45205	5.52455	9.77557	5.8259	4.92928	3.93339	5.01486	8.6392	6.4634	8.05686
ENSG00000067082.15	81.4086	79.0195	115.924	116.704	113.97	131.683	78.8519	67.5284	117.475	113.657	115.844	117.198
ENSG00000067113.17	21.2162	17.531	22.1855	18.2397	22.036	17.9917	16.2469	17.0788	17.8933	17.803	17.9053	18.6404
ENSG00000067141.17	189.362	153.884	148.33	142.89	143.87	128.18	115.355	166.461	97.5305	135.889	103	139.874
ENSG00000067167.8	111.205	104.698	166.334	146.364	140.434	128.443	70.7907	96.9501	104.505	158.496	96.5366	134.724
ENSG00000067177.15	23.6487	27.0953	19.2474	24.304	18.5686	20.2952	32.9144	26.4371	28.8199	27.3339	23.9908	20.3016
ENSG00000067182.9	59.0907	59.2927	51.1581	55.4459	64.6246	58.4867	65.3369	67.5284	63.3487	56.8286	58.502	54.0723
ENSG00000067191.17	71.9198	78.4954	58.3127	70.0756	56.4369	77.4861	94.6701	87.6359	86.7514	70.3176	81.0411	67.7773
ENSG00000067208.16	29.028	18.7161	26.6546	17.903	27.4874	17.8612	19.9466	26.3065	18.5608	25.1045	20.0531	23.9214
ENSG00000067221.14	28.6438	30.5822	24.3632	26.0529	23.6859	22.7643	32.2665	28.0372	25.3049	21.2327	28.0081	23.34
ENSG00000067225.21	604.623	513.758	649.483	617.654	702.025	645.717	582.144	535.318	673.49	590.33	701.113	606.341
ENSG00000067248.11	54.2428	49.0363	52.6544	47.3628	46.7139	40.4504	53.7558	48.6481	50.3216	48.0233	49.8013	52.4942
ENSG00000067334.14	62.4901	61.5386	58.4062	59.7212	56.0714	56.648	65.6411	57.9939	58.795	56.2666	66.2913	58.9729
ENSG00000067365.15	13.3316	16.5076	13.982	11.824	11.0388	12.2577	14.9273	14.6007	15.5634	14.4257	13.6726	13.788
ENSG00000067369.14	356.168	398.408	349.761	382.166	306.437	338.634	419.064	374.059	372.822	363.958	384.544	361.538
ENSG00000067445.22	191.875	217.968	160.956	200.474	157.102	193.059	225.101	206.324	193.505	193.467	185.533	187.384
ENSG00000067533.6	32.6344	30.5822	25.392	25.5853	22.7356	21.2758	32.1144	29.8308	23.6909	26.2286	26.848	25.7487
ENSG00000067560.14	236.05	212.414	278.559	242.833	291.969	246.407	209.28	199.13	256.987	225.967	242.051	231.44
ENSG00000067596.12	53.9768	58.3195	54.1976	60.4561	53.2934	56.648	58.2535	52.8018	56.5469	49.7719	54.4417	54.0723
ENSG00000067601.11	0	0.261277	0	0	0	0	0.043022	0	0	0.136139	0	0
ENSG00000067606.17	54.4355	45.9983	49.7655	43.9459	47.5832	47.7095	49.0157	50.7785	45.2548	45.6815	43.2791	45.5653
ENSG00000067646.12	13.2134	14.4863	12.9064	12.0912	10.3809	9.98126	13.037	13.1847	10.4909	14.4257	10.1094	10.5487
ENSG00000067704.10	87.8822	89.6877	88.8953	87.177	84.3629	83.4398	90.8894	91.4119	87.616	90.2388	90.3218	88.0441
ENSG00000067715.15	215.02	209.621	195.56	192.057	199.211	169.769	202.508	225.241	174.137	199.712	181.721	196.106
ENSG00000067798.16	69.2002	42.4856	69.3954	39.3465	54.6093	36.8606	44.9341	48.8055	39.8307	54.8927	41.3492	52.4111
ENSG00000067829.20	34.2132	34.5474	34.6776	33.5668	36.9238	35.0132	33.7607	36.4339	35.3346	30.5844	33.782	32.764
ENSG00000067836.13	57.1101	52.1806	49.7514	51.5045	50.4423	51.1321	56.6515	59.8504	52.369	46.8087	52.7015	53.0756
ENSG00000067840.13	162.876	192.364	138.136	161.929	146.648	171.257	193.382	191.131	157.363	142.009	164.485	156.32
ENSG00000067842.19	14.3367	19.5022	10.6151	16.4334	10.3078	16.2852	26.8562	19.8243	20.0595	15.7996	19.8874	14.9509
ENSG00000067900.8	70.2082	80.1125	77.8346	84.567	75.8148	80.6731	67.5847	68.2805	76.6531	93.9539	72.1995	88.0873
ENSG00000067955.15	113.718	71.5705	104.888	71.8124	95.4017	60.8506	62.1429	76.3077	55.6246	58.9519	57.5905	56.9795
ENSG00000067992.17	22.377	27.363	19.687	26.3869	20.7618	25.6536	22.2715	23.6318	17.9267	21.8572	21.4618	22.5924
ENSG00000068001.14	33.4325	41.9616	30.0215	44.4235	35.3096	46.6668	28.9638	36.9738	35.6805	39.8425	36.7088	42.61
ENSG00000068024.18	38.2189	43.6022	43.2084	43.2164	35.0874	43.5113	41.8674	42.6002	40.8106	37.0947	42.1778	38.6231
ENSG00000068028.18	17.2368	15.6759	16.0704	14.3765	15.1327	15.5287	11.471	10.3756	9.27807	9.81261	9.19791	11.2539
ENSG00000068078.20	6.20762	4.79133	6.31292	13.2268	8.69947	12.3452	3.32443	4.4998	4.32316	7.24409	5.13757	9.46889
ENSG00000068079.8	1.12328	0.786077	1.96402	1.20244	2.55867	1.40088	2.08591	0.912546	1.95983	1.37388	1.65728	1.99345
ENSG00000068097.16	32.8117	32.2322	33.3416	34.0712	30.6309	28.458	27.0978	28.698	28.5905	28.227	29.2543	27.9914
ENSG00000068120.15	28.6733	31.2559	38.5322	28.4578	40.5731	34.3215	33.0053	29.0127	40.3495	34.4719	40.852	36.7127
ENSG00000068137.15	14.514	14.7483	18.7517	17.6358	18.5686	20.9256	17.3826	16.1112	21.3276	17.4233	20.3017	17.5258
ENSG00000068305.19	50.1038	55.5506	53.1946	53.5407	47.173	52.1687	47.2027	50.3382	51.2525	56.6119	49.1326	57.668
ENSG00000068308.15	66.7172	69.1374	62.8954	65.867	72.9586	68.1177	70.8776	65.4516	69.574	61.2625	67.6999	63.292
ENSG00000068323.17	52.5874	49.8972	73.9313	60.1888	76.1021	66.7168	49.9968	47.9873	64.5592	65.0094	62.148	66.5314
ENSG00000068354.16	28.4569	31.6407	27.8545	29.2594	30.1192	34.7278	28.6991	27.7729	30.2045	26.8431	31.3831	25.9979
ENSG00000068366.21	286.26	274.902	210.244	233.073	180.349	193.496	313.691	286.665	251.838	240.241	239.726	215.21
ENSG00000068383.19	51.2318	56.7638	41.1705	53.9963	44.2744	49.1813	60.0107	56.7604	56.1624	52.8543	57.4903	55.7377
ENSG00000068394.11	16.3763	15.759	16.9747	16.7006	18.861	19.6123	16.47	14.3805	16.8315	16.6739	20.4674	20.2667
ENSG00000068400.14	86.6998	94.1421	85.014	81.9664	79.9766	78.7994	103.427	93.9922	86.809	80.4343	85.2671	74.3391
ENSG00000068438.15	28.5255	30.3201	24.2697	29.3262	23.9053	33.7962	36.0038	36.9109	35.4499	37.0323	33.0628	42.1116
ENSG00000068489.13	12.4152	7.63618	11.2697	7.66756	13.6706	7.96749	13.616	11.6107	14.9293	10.7412	18.1356	13.5048
ENSG00000068615.20	368.023	357.515	259.952	267.343	228.745	246.992	382.635	351.519	280.314	259.413	263.342	251.756
ENSG00000068650.19	55.4843	66.2551	51.4854	59.7212	45.3981	64.528	53.5168	61.8014	46.229	52.2698	49.3041	51.7466
ENSG00000068654.17	100.061	111.922	77.4385	97.9989	72.0082	102.877	122.308	117.655	103.468	106.288	101.177	109.557
ENSG00000068697.7	158.058	174.06	185.927	187.781	187.514	185.967	90.52	145.85	100.585	169.674	99.6855	182.899
ENSG00000068724.18	18.9238	19.1256	18.6582	15.3999	18.0978	16.6048	19.8722	18.3321	18.849	17.3608	16.1585	16.6951
ENSG00000068745.15	112.565	125.997	109.143	120.044	110.973	124.678	122.156	113.282	120.703	116.78	119.739	120.604
ENSG00000068781.21	0.498088	0	0.54712	1.29463	1.51766	1.8798	0.0906069	0.536829	0.372944	0.605755	1.10458	0.0830604
ENSG00000068784.13	10.8486	12.9141	13.0467	15.8321	13.7437	12.0826	12.5807	13.1532	13.2	14.4882	14.3355	13.1235
ENSG00000068796.19	212.183	231.355	180.269	195.017	150.02	178.042	221.712	224.112	183.201	200.552	184.394	191.497
ENSG00000068831.19	2.15789	1.64702	2.33812	2.20447	2.26625	2.27643	2.02073	2.2027	1.78691	1.81102	2.23733	1.24591
ENSG00000068878.15	109.072	97.73	100.566	92.0468	93.9396	100.932	81.7748	102.355	80.0073	105.476	77.2293	106.811
ENSG00000068885.15	35.0935	34.3374	31.213	29.9274	29.6074	24.8166	35.2613	34.3438	31.6455	30.0611	31.9027	30.1509
ENSG00000068903.21	52.0554	51.1325	54.6652	58.8528	59.7997	60.3253	57.7755	56.7666	62.5417	64.6347	67.6171	56.8133
ENSG00000068912.15	56.5485	55.8864	60.1364	53.7758	55.9983	47.4547	50.6486	53.1165	47.4971	57.0159	44.7466	57.3117
ENSG00000068971.14	84.7784	83.0996	77.0644	86.1081	85.825	86.0665	93.5185	95.0936	88.8841	75.7506	87.2559	79.9872
ENSG00000068976.14	0.532082	0.486619	0.420861	0.60122	0.877257	1.57599	0.651848	0.409072	0.691705	0.749388	0.41432	1.41203
ENSG00000068985.5	0	0	0	0	0	0	0	0	0	0	0	0
ENSG00000069011.16	0.0295601	0	0.280574	0.267209	0.365524	0.0875549	0.0434566	0.0314671	0.0576421	0.124898	0.165728	0
ENSG00000069018.19	0.236481	0.374323	0.140287	0.0668023	0.292419	0.17511	0.282468	0.314671	0.0576421	0.124898	0.0828641	0.166121
ENSG00000069020.19	23.2343	14.8606	23.2409	18.1034	23.4666	20.4003	11.1249	16.6146	13.4883	19.4216	15.1641	16.6121
ENSG00000069122.19	3.48809	3.5935	4.76976	4.14174	3.58213	3.15198	7.64835	6.19902	8.18518	5.12082	5.71762	6.06341
ENSG00000069188.17	26.2789	14.7109	19.3129	17.1682	21.0542	16.9856	17.9258	26.5268	17.7538	16.4241	17.1529	19.8514
ENSG00000069206.15	0.0295601	0	0.0467624	0	0	0	0	0	0	0	0	0
ENSG00000069248.12	85.6357	92.9069	85.2946	93.6568	75.5172	82.214	79.3299	85.9996	73.5513	83.5568	79.7981	85.8845
ENSG00000069275.13	260.159	192.096	261.028	224.723	240.149	196.123	322.973	294.092	319.395	312.807	330.545	311.56
ENSG00000069329.18	218.804	214.524	207.251	212.899	192.119	206.191	205.854	211.931	200.306	218.322	199.371	210.724
ENSG00000069345.12	94.8584	97.9602	90.4852	99.669	88.5299	85.1034	78.6564	95.3138	72.9749	87.1788	77.8094	85.8014
ENSG00000069399.15	10.4643	16.021	8.74457	13.6277	10.1616	13.4835	18.2952	13.2162	18.3302	12.7396	18.5616	14.1203
ENSG00000069424.16	38.9617	38.3415	24.5035	25.9861	25.2614	26.0038	49.8664	34.4725	33.2289	22.4192	32.317	26.8767
ENSG00000069431.14	6.32587	2.35823	6.31292	1.93727	5.92149	2.36398	1.71653	2.2971	1.32577	3.12245	1.49155	4.23608
ENSG00000069482.7	11.3511	3.78066	2.85251	2.20447	2.19314	2.01376	5.82318	9.28279	2.42097	2.31061	2.23733	3.5716
ENSG00000069493.15	2.56671	3.23153	4.51818	3.73892	4.19694	4.34622	2.43074	2.57306	3.58534	3.53649	3.38583	5.16553
ENSG00000069509.6	11.8536	12.1655	12.0647	14.2289	12.6471	13.3959	12.2982	12.1778	12.7965	13.3016	12.6782	11.9607
ENSG00000069535.14	2.24657	3.89295	2.71222	4.80976	3.43592	4.4653	4.6064	4.05926	4.61137	3.3098	4.64039	3.5716
ENSG00000069667.16	5.67554	6.25119	6.9676	5.65281	5.19044	4.72796	7.66204	5.16847	5.81609	4.99592	3.68994	3.59402
ENSG00000069696.7	0.709443	0.374323	0.327337	0.734825	0.877257	1.13821	0.717033	0.723743	0.518779	0.62449	0.662913	0.415302
ENSG00000069702.11	0.502522	0.411755	0.98201	0.334011	0.731048	0.437774	0.434566	0.534941	0.461137	0.562041	0.580048	1.24591
ENSG00000069764.10	0.0295601	0.0374323	0	0	0	0.0875549	0.0869131	0.0314671	0	0	0	0.0830604
ENSG00000069812.11	0.591202	0.262026	1.02877	1.00203	1.38899	1.40088	0.543207	0.409072	1.55634	0.562041	1.40869	0.830604
ENSG00000069849.11	137.455	122.591	132.104	127.258	128.738	122.84	134.65	133.137	141.454	132.954	132.831	125.255
ENSG00000069869.17	18.9776	17.9675	34.1833	28.5246	31.6544	28.9807	16.1007	15.9224	28.7058	28.1021	28.5052	29.3203
ENSG00000069943.10	4.08403	4.54428	6.55468	3.72155	5.1824	4.60539	4.17335	3.82703	4.95549	4.20844	3.38583	4.29256
ENSG00000069956.14	282.358	262.138	258.923	241.023	228.818	218.8	271.43	262.341	247.802	255.666	241.549	251.009
ENSG00000069966.19	72.5996	81.1906	61.0249	71.8792	59.6535	68.5555	72.7463	74.8288	66.0002	66.2584	65.214	57.9762
ENSG00000069974.17	7.01077	6.37546	7.49087	6.88063	5.92149	5.00201	7.12688	6.23898	7.78169	8.06716	8.47202	8.13992
ENSG00000069998.12	35.5904	36.6462	29.133	30.5954	29.0226	30.294	39.5672	38.0437	33.7206	28.8514	34.5543	28.4897
ENSG00000070010.19	54.3064	45.7388	48.5394	45.7549	51.2172	42.3564	50.8596	45.2453	45.8088	45.0838	48.8028	45.3336
ENSG00000070018.9	74.5506	89.0888	64.8127	76.689	51.8313	74.2465	80.9813	77.7237	67.7295	74.8139	69.4401	76.914
ENSG00000070019.5	0.0295601	0	0.233812	0.133605	0.0906499	0	0	0	0	0.0693184	0	0
ENSG00000070031.4	0.0295601	0.0374323	0.0935248	0	0.0731048	0.262665	0.0651848	0.0944013	0.230568	0	0	0
ENSG00000070047.13	60.8643	60.7525	55.694	54.5107	60.5308	65.7537	62.9034	60.3224	66.0579	53.3939	63.3081	55.8997
ENSG00000070061.16	140.322	139.585	114.147	120.244	117.626	108.656	156.444	154.126	130.386	127.084	121.727	128.91
ENSG00000070081.18	26.9848	27.8496	29.5038	28.1238	27.1219	30.9944	26.8551	24.9219	28.7058	27.2278	27.5937	26.7455
ENSG00000070087.15	359.806	326.596	381.347	383.044	382.046	358.362	378.528	357.466	387.067	394.178	383.329	382.244
ENSG00000070159.14	29.8262	22.2722	14.8704	16.1661	15.7906	15.4972	25.7263	37.2256	22.711	25.9163	20.2188	24.8351
ENSG00000070182.21	10.4554	12.8082	6.9704	12.824	8.10074	11.9941	11.0052	13.3367	6.97008	10.5633	7.75856	10.6326
ENSG00000070190.13	0.443402	0.262026	1.1223	0.267209	0.511733	0.262665	0.304196	0.251737	0.115284	0.374694	0.41432	0.830604
ENSG00000070193.5	3.87238	4.1153	10.9854	9.68633	11.911	9.27206	2.45356	3.55578	6.51068	6.18245	7.43208	7.9738
ENSG00000070214.17	19.4506	20.8123	20.2014	18.1702	16.2293	18.9119	22.7712	19.6984	20.9241	21.1702	20.4674	18.1072
ENSG00000070269.14	26.2494	27.4004	22.9136	23.4476	20.3231	22.5016	30.3544	25.5513	26.6883	24.3551	28.7538	24.4198
ENSG00000070366.14	78.9734	90.0253	71.4352	83.2724	83.1874	81.9759	70.9057	73.6	67.2315	69.2347	69.2495	75.1822
ENSG00000070367.16	139.194	139.093	141.265	132.869	120.178	116.798	132.194	125.518	119.953	136.138	116.672	127.498
ENSG00000070371.16	19.3016	14.554	23.8984	18.7207	22.5886	19.6561	16.0353	16.0942	22.4637	19.4841	22.5109	18.0897
ENSG00000070388.12	0.266041	0.411755	0.140287	0.200407	0.292419	0.0875549	0.347652	0.251737	0.461137	0.249796	0.165728	0.166121
ENSG00000070404.10	63.2882	59.0307	69.3954	73.7497	70.9847	91.1446	42.4136	49.5292	75.6841	67.1951	65.0483	63.1259
ENSG00000070413.20	134.705	176.942	121.302	148.969	123.913	160.488	133.477	139.494	125.487	129.269	126.699	130.654
ENSG00000070423.18	27.9048	25.4914	27.5898	21.8443	29.0226	26.0038	31.0932	28.698	32.7984	27.0404	28.5052	23.7553
ENSG00000070444.15	64.2046	62.0252	58.64	52.8406	56.5831	59.012	58.921	64.6649	56.423	53.6437	53.9727	53.1587
ENSG00000070476.15	22.6431	27.5127	22.7265	26.7877	21.639	25.6536	28.7031	25.1422	27.6106	23.3559	24.5278	25.4165
ENSG00000070495.15	40.2018	42.4107	35.2588	41.9518	36.991	45.7037	40.5667	39.5541	44.615	41.4037	44.0837	41.9455
ENSG00000070501.12	31.4224	31.0313	34.6977	35.806	33.9206	34.6717	33.5267	27.4078	39.4272	32.6608	40.1891	30.7324
ENSG00000070526.15	0	0.0374323	0.0467624	0.200407	0.292419	0.0875549	0.0217283	0.0314671	0.115284	0.124898	0.0828641	0.0830604
ENSG00000070540.13	26.2452	16.8423	31.1713	19.0854	31.8722	19.8163	16.9296	17.7371	21.5241	19.481	21.4908	19.942
ENSG00000070601.10	0.561642	0.786077	0.701436	1.00203	0.950362	0.525329	1.12987	0.881079	0.749347	0.811837	0.662913	0.913665
ENSG00000070610.14	77.6432	73.8561	85.47	89.0474	85.9186	90.5606	78.7018	83.4618	84.1575	101.292	84.0532	95.8983
ENSG00000070614.15	296.222	251.096	365.074	310.497	320.857	329.557	259.675	252.398	303.313	312.745	285.715	297.356
ENSG00000070669.17	218.613	170.758	275.809	201.838	277.041	186.185	176.99	175.939	225.804	224.131	238.344	222.654
ENSG00000070718.12	52.0849	42.6728	38.2984	41.551	38.8917	37.3859	56.9281	52.4871	45.7678	42.7151	48.5583	42.6931
ENSG00000070729.14	12.0901	3.74323	7.29493	2.47168	4.6056	2.01376	2.91159	5.22354	2.24804	2.81021	2.23733	3.32242
ENSG00000070731.11	0	0.128393	0.108021	0.2298	0.0731048	0	0.126241	0.0138455	0.410988	0.267906	0.159099	0.31563
ENSG00000070748.19	74.2255	65.3567	62.6148	61.0573	65.4288	55.9476	84.7403	87.5415	68.133	63.1359	66.0427	65.2855
ENSG00000070756.17	467.492	449.035	532.016	504.558	629.722	550.982	527.137	490.482	618.269	591.017	621.397	616.39
ENSG00000070759.17	0.591202	0.230208	0.748198	0.734825	0.584838	1.31332	0.63012	0.503474	0.576421	0.749388	0.662913	0.830604
ENSG00000070761.8	42.8031	45.8545	41.0574	45.2919	44.5208	46.229	45.977	44.3371	44.7303	40.467	47.564	52.9095
ENSG00000070770.10	61.0928	56.4666	63.6417	65.7401	68.5906	61.1807	59.5889	62.1991	63.4588	61.2644	57.6701	63.6193
ENSG00000070778.13	27.1403	35.2234	28.4783	33.4679	25.4405	34.2278	22.9959	26.2058	27.0918	28.9139	31.64	33.0581
ENSG00000070785.17	28.4073	27.9619	25.4855	29.7938	31.2888	28.2802	25.2483	28.0057	27.9564	29.0388	30.1625	31.3138
ENSG00000070808.17	40.4974	11.8286	13.5143	7.34825	12.7202	7.96749	13.3412	29.4847	10.952	13.1143	8.61786	11.7946
ENSG00000070814.22	62.0171	59.6296	66.4026	62.3265	66.2329	66.3666	63.4031	62.2734	76.8946	68.0694	85.1843	74.0899
ENSG00000070831.18	287.16	259.968	206.66	210.361	215.844	210.487	279.591	306.976	214.252	230.907	235.895	233.195
ENSG00000070882.13	5.76422	6.51321	11.6906	10.8888	10.7464	12.0826	7.03996	5.38087	12.566	8.30572	14.1698	9.46889
ENSG00000070886.12	9.66616	7.03726	2.75898	3.80773	3.21661	3.85242	7.80045	6.35635	4.09259	3.62204	3.06597	3.40548
ENSG00000070915.10	0.11824	0.0748645	0.0935248	0.133605	0.0731048	0	0.0434566	0	0.0576421	0	0.165728	0
ENSG00000070950.10	9.22276	9.09604	7.71579	8.21668	7.96842	8.05505	8.71304	7.86677	9.68387	7.30653	10.7723	8.3891
ENSG00000070961.17	379.514	532.735	419.568	473.804	386.944	405.467	532.783	443.693	442.269	421.847	439.014	398.524
ENSG00000070985.14	0.0295601	0.0374323	0	0.0668023	0	0	0.0434566	0.0314671	0.172926	0.062449	0.165728	0
ENSG00000071051.14	54.0953	61.6393	67.4903	65.7414	68.5613	79.414	58.1729	56.6962	66.2763	65.0007	66.3153	73.5699
ENSG00000071054.17	433.056	415.535	460.656	415.042	446.524	391.283	444.539	420.872	404.821	411.664	425.59	418.625
ENSG00000071073.13	69.6141	67.3781	49.6617	52.5066	42.4739	47.7174	65.1631	56.8296	53.7224	51.5204	45.9067	44.1051
ENSG00000071082.11	304.197	285.307	264.534	256.588	302.507	259.774	290.641	294.581	264.173	261.036	287.37	280.916
ENSG00000071127.18	321.585	293.169	302.506	306.756	332.334	346.542	306.803	292.298	338.013	283.581	340.488	304.915
ENSG00000071189.21	42.064	45.3679	40.1221	34.7372	32.5316	31.5198	42.0008	37.0053	30.2621	33.0355	32.0684	34.4701
ENSG00000071203.9	0.0295601	0	0	0.0668023	0	0	0.0434566	0	0.0576421	0	0	0
ENSG00000071205.12	7.53783	6.36348	12.0647	8.8847	12.1354	8.40527	4.64985	4.72006	8.58867	10.1167	10.1094	10.2995
ENSG00000071242.12	218.508	200.637	196.215	172.884	186.417	182.464	161.311	193.711	153.616	169.674	160.011	176.586
ENSG00000071243.16	7.39003	7.29929	7.15465	7.68226	6.57943	6.65417	9.21279	7.30037	7.89697	8.11837	7.62349	8.13992
ENSG00000071246.11	121.309	123.457	111.192	121.868	110.397	115.514	105.406	128.76	102.729	108.167	100.205	104.002
ENSG00000071282.12	67.9587	84.0728	88.6147	132.001	109.219	134.397	69.813	66.018	107.964	98.7319	122.142	109.391
ENSG00000071462.12	40.7708	36.5792	36.0482	32.1693	34.213	30.9463	37.9441	41.451	34.632	34.6236	36.1925	35.2176
ENSG00000071537.14	139.997	147.633	151.463	154.38	137.437	142.89	131.543	138.235	144.451	168.363	138.963	167.201
ENSG00000071539.14	3.90194	3.51863	3.6007	3.40692	4.38629	2.80176	4.23701	4.18512	5.70657	3.93429	7.78922	5.81423
ENSG00000071553.18	211.532	212.915	214.686	221.316	220.63	223.528	219.39	202.994	213.795	205.457	218.678	201.837
ENSG00000071564.19	54.3315	59.3676	63.9709	67.7375	73.3241	79.8501	44.9775	59.5043	53.0884	78.998	54.1931	79.4888
ENSG00000071575.12	161.014	186.862	101.848	156.785	107.245	150.244	199.596	193.365	152.752	145.007	154.044	134.807
ENSG00000071626.17	57.4353	52.6297	63.7371	49.9681	67.1833	53.6711	55.8417	54.4381	56.8351	54.2057	60.4908	57.727
ENSG00000071655.18	58.783	61.4566	63.5772	54.2341	63.8687	63.6699	67.6516	57.1172	72.0457	60.8203	64.9605	61.5428
ENSG00000071677.1	0.0295601	0	0	0	0	0	0.0217283	0.125868	0	0	0	0
ENSG00000071794.16	81.8842	88.7283	81.6658	78.9142	70.3041	65.2048	68.3152	80.3903	59.4354	73.3457	62.7753	71.064
ENSG00000071859.15	46.7641	49.2234	56.489	48.8993	56.9486	50.8694	49.1711	47.9873	53.6072	48.4604	52.2044	57.1456
ENSG00000071889.17	21.8154	22.1599	25.6258	25.1177	24.0515	23.8149	21.4241	23.0024	26.573	21.8572	26.1022	23.9214
ENSG00000071894.17	61.2486	52.5175	75.8486	63.6626	75.9559	73.5461	71.8989	65.8606	75.6841	78.8731	77.4779	79.1566
ENSG00000071909.19	0.11824	0.0748645	0.0467624	0.0668023	0	0	0.0434566	0.125868	0	0.124898	0.0828641	0.0830604
ENSG00000071967.12	21.3424	9.91955	57.7048	22.646	48.1029	23.6398	3.38961	15.7335	6.9747	43.2772	6.62913	39.7029
ENSG00000071991.9	0	0	0.0467624	0	0	0	0	0.0314671	0	0	0	0.166121
ENSG00000071994.11	48.6264	45.6674	43.0214	43.4883	42.1815	42.7268	51.2136	48.0503	44.7879	43.2772	46.4039	47.0122
ENSG00000072041.18	137.307	140.408	111.762	120.511	95.4017	96.6606	152.402	142.514	127.043	131.393	112.529	117.697
ENSG00000072042.13	165.13	152.972	137.435	136.138	122.816	122.3	175.518	156.511	145.727	123.649	148.335	124.092
ENSG00000072062.16	170.946	154.745	152.071	149.57	173.989	162.94	187.146	191.037	172.638	158.62	167.137	160.473
ENSG00000072071.17	211.402	203.837	153.612	171.127	158.257	178.876	249.798	221.815	200.166	179.474	191.412	167.231
ENSG00000072080.11	0	0	0	0	0	0	0	0	0	0	0	0
ENSG00000072110.16	622.567	435.487	723.009	603.896	789.96	685.552	359.373	456.862	587.036	599.851	594.647	665.895
ENSG00000072121.17	44.4776	39.2241	53.2156	38.4781	46.056	38.4366	41.1051	41.7326	45.1914	57.0784	43.3379	48.8395
ENSG00000072133.12	28.0526	27.5876	32.4531	29.059	22.6625	25.4785	25.2265	22.3102	26.9765	26.5408	26.7651	25.2504
ENSG00000072134.16	71.3342	69.6992	75.7172	80.7519	70.9277	71.7066	65.5262	66.9654	69.4743	70.6904	66.6799	73.0608
ENSG00000072135.13	27.4318	26.7266	26.5143	23.4476	28.1453	24.4278	29.0507	23.8521	26.6307	24.3551	25.9365	25.0012
ENSG00000072163.20	17.2335	11.5291	23.8488	17.9698	25.5867	25.3034	6.54021	11.0764	17.1773	19.9212	14.2526	17.6919
ENSG00000072182.14	10.9668	7.29929	5.93882	4.07494	4.6056	6.2164	10.8641	9.15693	7.6664	5.43306	4.97184	3.90384
ENSG00000072195.15	17.3518	17.5183	18.5647	20.9091	15.7175	20.2252	22.2932	16.4538	23.0568	17.1735	22.0418	17.0274
ENSG00000072201.14	0.296784	0.486245	0.559278	0.754866	0.44667	0.70219	0.473676	0.775979	0.814483	0.277898	0.45741	0.340548
ENSG00000072210.19	66.8354	81.0408	57.0033	67.5371	54.9017	60.5004	76.6356	65.1369	62.0229	54.4555	67.4513	55.7336
ENSG00000072274.14	97.4006	93.7678	103.625	99.335	101.25	92.8082	113.286	91.4434	109.578	121.526	107.889	119.275
ENSG00000072310.18	27.8909	19.2402	28.6186	22.2505	29.8845	24.9146	29.5505	25.1343	32.543	22.4192	32.1513	20.8141
ENSG00000072315.4	55.7799	58.1323	49.194	50.7697	37.2834	44.3903	49.736	64.8852	41.6752	45.0257	37.4546	42.2778
ENSG00000072364.13	237.338	247.989	215.808	233.14	190.219	222.302	185.69	219.294	157.709	204.271	159.016	196.106
ENSG00000072401.15	41.2364	34.2879	39.4675	35.806	34.6517	27.2296	46.3899	44.1798	39.1966	44.089	43.1722	36.5466
ENSG00000072415.10	34.1124	28.4474	42.8811	33.7973	39.6228	31.2571	21.7717	26.3065	22.4228	35.7208	24.8592	33.6395
ENSG00000072422.17	33.5803	37.7691	51.8595	49.9013	47.0795	46.9294	20.2508	27.6596	29.5128	45.4004	29.9139	48.3412
ENSG00000072501.19	135.681	138.874	135.564	139.684	127.422	132.033	162.853	161.112	152.06	153.625	157.11	147.432
ENSG00000072506.14	51.868	42.7102	42.2732	39.5469	49.4188	44.653	49.6491	48.6481	47.4971	41.6535	45.3266	44.5204
ENSG00000072518.22	44.015	44.5818	42.0394	42.9539	41.8159	47.805	48.8234	44.5889	46.2866	50.8335	48.6412	47.3444
ENSG00000072571.20	1.80317	1.72188	2.01078	1.67006	2.48556	1.22577	1.97727	1.32162	4.66901	2.31061	5.22044	2.07651
ENSG00000072609.18	53.032	41.5498	55.8343	40.2818	54.6824	42.5429	38.6112	44.4649	37.8132	41.4037	38.1175	46.763
ENSG00000072657.10	5.54459	7.88136	11.7584	10.4813	10.3765	10.0303	2.5081	5.8082	7.14532	9.45853	6.85037	8.76952
ENSG00000072682.20	48.1239	58.544	59.2479	83.9036	60.5308	79.3247	60.6002	52.0151	85.3103	68.3817	82.8641	68.1926
ENSG00000072694.22	0.0295601	0.0374323	0	0	0	0	0.0217283	0.0629342	0.115284	0	0	0
ENSG00000072736.19	20.3793	17.2757	27.5042	21.7161	23.3891	21.5052	17.5801	17.9705	22.4049	29.0825	24.6753	25.5951
ENSG00000072756.18	39.7028	44.3456	41.5166	39.6632	36.9084	35.5324	43.575	41.9919	36.435	39.6645	38.7008	35.1819
ENSG00000072778.20	53.0013	41.8867	72.2011	50.8365	68.8647	55.9476	74.2673	50.3474	81.5636	75.5009	82.4497	72.2626
ENSG00000072786.13	21.5493	16.6199	26.7481	25.1177	27.5605	27.5798	19.5989	20.4221	25.3625	27.0404	23.3677	31.9783
ENSG00000072803.18	130.183	127.756	127.474	128.661	120.915	119.6	125.372	128.512	122.432	135.265	118.33	126.584
ENSG00000072818.12	1.15284	1.31013	1.40287	1.73686	1.24278	1.31332	1.39061	1.06988	1.21048	1.31143	0.745777	1.07979
ENSG00000072832.15	1067.86	1036.73	923.745	989.141	984.502	1004.69	1071.88	1097.19	979.628	931.864	998.266	940.244
ENSG00000072840.13	12.297	9.20085	20.8551	15.6985	18.861	17.0732	10.1906	12.933	17.4079	17.4233	13.4215	17.2766
ENSG00000072849.11	43.6872	46.6417	40.1076	37.0786	37.7952	37.5111	41.3331	34.1704	35.745	27.9253	36.7916	30.8154
ENSG00000072858.11	12.297	5.57741	3.08632	1.46965	1.82762	1.7511	5.51898	5.85288	1.61398	1.62367	1.90587	2.32569
ENSG00000072864.16	9.72469	7.67736	17.3058	15.0679	18.3076	15.9122	6.52609	8.63677	14.4889	17.6687	16.5347	20.3315
ENSG00000072952.20	1.74405	1.34756	3.27337	3.34011	1.97383	3.15198	1.28197	1.76216	2.36333	3.68449	2.0716	3.32242
ENSG00000072954.7	8.06991	9.76982	8.88485	9.95354	7.89532	9.63104	7.23552	9.03106	8.99217	9.05511	7.95495	9.96725
ENSG00000072958.9	144.579	144.751	146.694	130.331	161.781	149.194	144.276	136.001	141.454	119.965	138.88	131.734
ENSG00000073008.15	116.297	103.576	100.927	102.99	96.7074	99.5718	104.07	112.621	104.981	99.4806	89.4012	104.202
ENSG00000073050.12	26.4859	22.5342	33.5754	28.4571	36.0779	28.8056	26.2912	25.7945	31.415	30.3502	34.3057	30.4832
ENSG00000073060.17	20.6173	17.6972	16.6264	17.3018	17.7608	17.3761	21.2274	18.9098	19.4992	17.0467	19.4233	18.4394
ENSG00000073067.14	0.11824	0.0374323	0	0.133605	0	0.0875549	0.13037	0.0944013	0.0576421	0.124898	0.165728	0
ENSG00000073111.14	12.8347	13.5389	10.3307	10.5922	12.2114	11.714	12.2645	12.5525	12.5153	10.8355	15.7019	10.4939
ENSG00000073146.16	0.295601	0.33689	0.794961	0.200407	0.292419	0.35022	0.260739	0.409072	0.0576421	0.062449	0.248592	0.0830604
ENSG00000073150.14	8.66111	8.57199	6.87407	6.34622	7.52979	8.31771	12.0375	10.0065	9.10745	9.86694	9.11505	11.047
ENSG00000073169.15	7.79855	10.9755	8.84136	8.14186	8.18262	11.8865	10.531	9.73498	9.61413	7.72057	9.98926	7.96799
ENSG00000073282.14	0.147801	0.149729	0.0467624	0.334011	0.0731048	0.0875549	0.217283	0.157335	0.115284	0	0.331456	0.166121
ENSG00000073331.18	0.620762	0.860942	0.514386	0.868429	0.731048	0.963104	0.478022	0.534941	0.979916	0.811837	2.15447	0.664483
ENSG00000073350.14	3.31073	1.90904	5.65825	6.14581	6.36012	5.16574	2.71603	2.64324	5.82185	6.4947	5.13757	6.22953
ENSG00000073417.15	7.80387	9.58266	12.1115	8.7511	10.3078	7.79238	8.06119	8.49612	9.10745	11.4282	10.8552	9.55195
ENSG00000073464.13	118.388	123.826	99.8377	104.679	87.7988	98.4992	137.366	121.998	106.58	98.9817	104.989	98.5097
ENSG00000073536.18	44.8551	45.9077	33.4777	33.0518	33.7744	31.7693	50.1028	44.0288	37.0247	30.5376	39.029	29.5463
ENSG00000073578.18	82.0048	85.009	83.3544	84.3365	89.0168	83.6998	78.4269	90.2124	84.5512	91.2973	85.4445	95.0901
ENSG00000073584.20	173.285	184.054	183.989	182.725	168.2	163.017	177.432	157.578	173.162	169.839	176.684	180.674
ENSG00000073598.6	0.135385	0.0965752	0.050971	0.0821668	0	0.100688	0.111249	0.119575	0.212123	0	0	0.189378
ENSG00000073605.19	6.85795	9.73239	5.56472	7.34825	6.43322	7.96749	7.82218	7.48917	5.99478	8.86776	8.28641	6.81096
ENSG00000073614.13	62.9335	76.3244	63.363	71.8124	56.8755	65.1408	73.3329	69.6996	69.5164	67.32	63.0596	68.6079
ENSG00000073670.14	21.7267	24.6304	20.856	20.3079	20.0307	22.6767	34.0265	27.3764	27.2647	22.0445	28.7538	22.8416
ENSG00000073711.11	42.7144	49.4106	39.2336	49.3001	35.0903	45.441	44.782	40.5611	45.9408	45.9625	44.7466	40.4504
ENSG00000073712.15	119.63	109.602	169.046	155.182	156.59	161.189	73.5068	97.4851	117.302	169.487	106.563	166.785
ENSG00000073734.10	0.11824	0.0748645	0	0.0668023	0.14621	0.0875549	0.173826	0.0944013	0.0576421	0.062449	0.0828641	0
ENSG00000073737.17	0.0295601	0	0	0	0	0	0	0	0	0	0	0
ENSG00000073754.6	0	0	0	0	0	0	0	0	0	0	0	0
ENSG00000073756.13	0.706782	0.748645	1.82373	1.26924	1.09657	1.31332	0.974296	1.29015	0.922274	1.56123	1.32583	2.32569
ENSG00000073792.16	81.9406	73.5169	117.841	95.3936	116.456	98.4117	76.2663	75.2375	102.776	100.98	106.729	105.57
ENSG00000073803.14	42.1767	39.5232	40.8236	44.2872	43.1318	35.5657	49.1411	41.2685	49.1065	44.9414	43.5036	44.5378
ENSG00000073849.16	83.2117	75.8003	86.791	94.8592	80.8539	86.8544	64.294	78.0069	73.7243	84.3686	74.9091	82.3959
ENSG00000073861.3	0	0	0	0	0	0	0	0.0314671	0.0576421	0	0	0
ENSG00000073905.8	0.932622	1.05896	0.426005	0.641302	0.666716	0.265291	0.374378	0.636894	0.651356	0.315368	0.67037	0.681096
ENSG00000073910.23	247.825	152.119	243.299	181.031	206.297	170.013	149.929	223.506	155.574	209.827	160.922	203.245
ENSG00000073921.18	213.542	190.979	214.031	218.377	212.881	209.169	193.121	203.34	222.441	228.626	222.739	223.848
ENSG00000073969.19	227.943	259.717	201.891	236.485	190.213	210.488	276.819	234.825	246.007	214.975	238.655	215.073
ENSG00000074047.22	17.677	16.3205	22.1654	26.1197	25.2943	25.0407	14.2103	17.8104	23.8062	26.4784	23.2848	28.1575
ENSG00000074054.21	165.325	196.444	131.958	201.876	134.214	194.722	178.821	199.524	158.458	187.847	168.297	188.449
ENSG00000074071.15	32.2802	30.0723	30.4881	29.083	34.2364	37.1408	34.4604	35.6601	40.6394	35.067	35.586	36.3572
ENSG00000074181.9	64.6184	54.6137	84.9673	97.9321	85.8981	119.075	34.2655	63.7209	59.3137	108.349	53.4473	106.899
ENSG00000074201.9	64.6184	62.175	56.3954	58.3184	56.3638	49.5561	62.9903	63.5635	61.1006	60.7004	58.4192	64.2888
ENSG00000074211.14	75.2896	68.7256	62.2875	58.9864	56.4369	57.436	85.8919	72.3114	67.0954	57.4531	66.2913	50.916
ENSG00000074219.14	11.3806	11.7537	21.6042	21.7021	22.4432	21.8012	9.92982	12.4924	19.656	25.167	19.0587	24.0875
ENSG00000074266.22	13.1129	12.989	10.7722	11.168	10.3604	11.0652	16.3205	14.9252	14.4543	12.8982	13.3411	11.3585
ENSG00000074276.11	3.11179	3.59949	2.34513	3.01011	2.27429	3.07143	3.92174	3.00165	3.05964	3.1287	2.15861	2.4968
ENSG00000074317.11	4.0793	5.72713	4.53595	5.47779	2.92419	6.04129	9.71254	6.26195	6.9747	3.99674	8.70073	4.90057
ENSG00000074319.13	77.1223	81.2557	79.0172	86.6425	73.7627	70.4817	67.8059	72.9093	68.9976	76.5625	64.7168	73.6746
ENSG00000074356.17	94.0899	112.072	93.4312	94.8592	85.6057	92.458	95.3871	94.5901	83.0046	85.5551	86.2615	87.7118
ENSG00000074370.18	2.03965	0.860942	1.54316	0.801627	2.26625	2.27643	1.41234	2.51737	2.07512	1.74857	1.65728	1.07979
ENSG00000074410.14	0.443402	0.711213	0.374099	0.60122	0.511733	1.48843	1.08641	0.629342	1.03756	0.62449	1.07723	1.41203
ENSG00000074416.16	5.35038	5.53997	9.02514	4.60936	7.31048	6.30395	3.3027	4.12219	4.09259	5.24572	5.38616	4.4022
ENSG00000074527.13	62.3718	22.8711	93.8521	37.5429	90.2844	37.1233	23.6621	41.8198	36.9486	69.6306	33.1456	75.0866
ENSG00000074582.15	22.9602	24.4474	20.7789	19.9899	21.3166	20.4003	23.2119	24.9153	22.387	21.5062	25.3357	22.7253
ENSG00000074590.14	83.0935	80.9285	111.294	99.6022	94.7438	99.8126	61.491	81.6257	89.9217	100.48	79.9638	95.8517
ENSG00000074603.19	54.3315	63.56	45.1257	60.0552	38.9648	57.8738	65.1414	70.4548	60.1207	63.2608	59.1649	56.4811
ENSG00000074621.14	4.71011	5.9259	7.40062	5.82917	7.90482	5.76724	5.46162	5.72921	5.40798	8.41313	6.56615	7.90901
ENSG00000074657.14	173.37	199.848	192.471	215.833	186.778	209.689	186.599	189.25	186.7	210.012	197.295	207.232
ENSG00000074660.17	0.857243	0.748645	1.30935	0.935232	1.16968	1.40088	0.956044	0.944013	1.78691	1.18653	1.90587	0.913665
ENSG00000074695.6	115.018	96.2009	121.208	102.207	97.8873	88.0802	95.9738	95.3138	105.082	109.348	99.0226	91.5326
ENSG00000074696.13	307.189	331.163	271.409	320.384	271.438	281.664	314.017	299.189	294.263	284.081	303.945	296.36
ENSG00000074706.14	2.91345	2.99196	1.58104	1.48702	1.02347	1.31332	2.88552	1.3512	1.21048	1.0685	1.00431	1.14291
ENSG00000074755.15	81.7928	88.0781	89.55	81.0312	76.2483	80.6381	101.688	92.2301	91.1322	91.3005	89.7418	90.8681
ENSG00000074771.4	0	0	0	0	0	0	0	0	0	0	0	0
ENSG00000074800.16	906.816	746.848	846.633	773.503	902.771	771.621	839.414	839.92	879.33	815.459	887.806	854.609
ENSG00000074803.21	0.091932	0.196894	0.140287	0.136945	0	0	0.173826	0.0944013	0.115284	0	0.294996	0.0830604
ENSG00000074842.8	51.6711	45.5925	55.694	42.6198	57.241	48.7681	41.7835	45.5417	44.9608	39.78	45.5752	49.1718
ENSG00000074855.11	38.0734	37.844	39.6077	42.2858	35.3827	41.5886	50.7138	45.7846	42.0211	44.7759	43.6694	38.2078
ENSG00000074935.14	22.377	25.6785	22.633	20.9091	16.6679	17.0732	29.2245	24.0094	20.1171	22.6065	22.7048	19.1039
ENSG00000074964.17	81.8815	75.8377	61.4458	63.5958	61.0425	67.7675	78.4825	86.6604	71.5339	70.5049	70.9316	69.6877
ENSG00000074966.11	0.0295601	0.0748645	0.18705	0.133605	0.365524	0.0875549	0	0.0629342	0.0576421	0.062449	0.0828641	0.0830604
ENSG00000075035.10	6.35543	5.12822	2.57193	2.07087	2.33935	1.66354	4.49775	4.75153	2.36333	2.06082	2.23733	2.40875
ENSG00000075043.20	286.26	384.354	203.79	285.646	217.121	300.313	358.517	356.963	298.99	242.302	314.635	261.142
ENSG00000075073.16	0.591202	0.935806	0.327337	0.400814	0.365524	0.437774	0.586664	0.660809	0.691705	0.249796	0.580048	0.166121
ENSG00000075089.10	29.7079	30.395	25.0179	25.7189	21.5659	24.6905	28.6379	29.5476	26.3424	25.9163	22.8705	25.7487
ENSG00000075131.10	3.5815	3.25137	2.61869	2.60529	3.80145	2.62665	3.49565	3.29555	3.63145	3.55085	3.56315	3.9869
ENSG00000075142.14	73.0135	67.3406	61.8199	66.4683	58.9224	60.1502	66.6406	74.6085	63.3487	64.6972	58.0048	62.2953
ENSG00000075151.24	248.009	236.123	239.19	241.223	215.878	229.131	241.553	225.084	247.573	232.935	245.775	226.257
ENSG00000075188.9	6.11894	6.66294	9.58629	7.14784	9.86914	6.82928	5.10615	5.88435	8.7616	7.05674	10.0266	8.05686
ENSG00000075213.11	67.5449	53.4158	60.1364	57.1159	50.6616	44.9157	39.8931	55.9485	36.1992	56.6413	38.2832	49.0057
ENSG00000075218.19	1.0346	0.786077	0.98201	1.40285	1.97383	0.612884	1.43407	0.786677	2.42097	2.37306	3.31456	1.99345
ENSG00000075223.14	205.029	196.706	335.38	286.916	293.077	250.407	196.424	291.543	315.821	392.492	263.176	344.535
ENSG00000075234.17	10.0504	11.7912	10.241	12.7592	10.0885	15.0594	13.1239	12.0834	13.4883	12.5523	13.6726	14.2033
ENSG00000075239.14	44.5761	40.7458	44.2372	42.0186	42.0667	37.4621	39.2495	47.9791	37.3521	45.772	36.0459	42.1116
ENSG00000075240.17	29.5897	31.2934	22.633	28.057	23.2473	25.9162	30.0502	30.8063	27.2647	26.8531	25.7707	25.9979
ENSG00000075275.18	98.1396	50.833	136.686	92.922	136.048	104.541	51.1918	68.378	104.563	126.022	101.923	126.667
ENSG00000075290.8	0	0.112297	0.0467624	0.0668023	0.14621	0	0.0869131	0.0314671	0.0576421	0.187347	0	0
ENSG00000075292.19	132.784	145.911	153.521	160.993	136.414	151.032	146.992	131.186	155.461	169.986	164.154	155.406
ENSG00000075303.13	12.4238	13.2042	10.7932	14.3625	9.72293	10.9444	13.3992	11.2369	13.373	14.1135	12.7611	12.523
ENSG00000075336.12	17.0562	17.5183	15.6654	15.1641	14.3285	14.7968	18.7515	16.237	19.656	15.4249	18.7273	16.529
ENSG00000075340.23	316.175	348.232	265.236	314.906	246.655	300.138	372.988	329.964	320.605	274.713	314.801	285.562
ENSG00000075388.4	0	0	0	0	0	0	0	0	0	0	0	0
ENSG00000075391.18	97.6276	116.147	112.323	116.837	95.6941	103.84	103.188	102.331	102.834	122.525	103.331	113.211
ENSG00000075399.14	17.6956	18.9737	18.2303	18.1027	18.9985	23.1854	19.7358	19.9221	17.5163	17.0998	18.1472	16.4111
ENSG00000075407.19	0.0886804	0.0681267	10.7086	11.4245	8.91878	9.63104	0.0651848	0.0629342	9.80608	11.5312	9.52771	10.5487
ENSG00000075413.19	99.7654	90.8481	100.492	88.3794	88.9685	91.0571	97.9511	100.915	99.1444	100.418	98.5254	92.031
ENSG00000075415.15	359.451	306.42	385.556	319.916	393.45	310.295	346.414	330.058	359.917	347.591	357.061	353.588
ENSG00000075420.13	96.4547	88.7519	126.305	118.307	110.973	114.697	60.3394	87.1639	80.1225	121.338	83.3612	125.92
ENSG00000075426.12	51.7598	59.4424	77.2982	92.1203	88.2375	104.628	46.8679	51.7004	74.7618	82.62	80.2124	86.9643
ENSG00000075429.9	6.11894	1.64702	0.98201	0.868429	0.804152	0.612884	5.01923	6.95423	1.61398	2.62286	1.24296	1.66121
ENSG00000075461.6	198.23	165.413	157.87	142.89	150.011	144.641	127.197	167.436	106.811	136.888	106.978	137.05
ENSG00000075539.15	58.9429	56.7473	58.64	59.5208	53.0741	49.2058	54.538	57.3016	47.67	64.26	50.5471	61.797
ENSG00000075568.17	61.5146	55.0628	79.2622	63.3954	76.3945	59.8	53.6037	62.4622	59.5443	71.067	56.4304	72.3456
ENSG00000075618.18	517.834	463.411	559.372	508.699	605.6	630.921	421.941	414.327	510.133	411.914	504.808	433.825
ENSG00000075624.17	4248.25	3863.88	4042.41	3869.06	4814.32	4576.82	3605.46	3579.78	4111.08	3430.39	3878.86	3749.44
ENSG00000075643.6	0.443402	0.0374323	0.420861	0.534418	0.511733	0.700439	0.304196	0.0944013	0.749347	0.499592	0.580048	0.332242
ENSG00000075651.17	4.9661	3.4812	9.63305	6.88063	9.06499	7.96749	3.49825	3.49285	5.64893	7.43143	5.05471	7.47544
ENSG00000075673.12	0.0886804	0.112297	0.0467624	0.0668023	0.0731048	0	0.434566	0.125868	0.115284	0.062449	0.248592	0
ENSG00000075702.19	1.44845	1.49729	1.63668	1.60325	1.6083	1.40088	2.04246	1.25868	3.6891	2.43551	3.64602	2.24263
ENSG00000075711.21	28.9689	25.1545	39.561	36.808	36.1869	38.1739	24.6833	28.4148	34.1818	45.9	36.2945	46.9291
ENSG00000075785.14	287.383	189.482	293.528	220.18	293.589	216.698	299.329	296.829	305.446	294.322	298.228	304.416
ENSG00000075790.12	19.6779	19.8597	19.2572	20.0126	12.4081	14.8152	17.6012	16.4299	15.2694	15.4118	15.9273	11.5097
ENSG00000075826.17	9.48821	14.6618	11.4886	10.856	7.63799	9.30446	10.007	8.02852	8.78927	10.8399	10.5237	8.20222
ENSG00000075856.12	45.3597	38.8079	43.2421	37.5422	47.6204	41.5177	54.0004	46.3967	54.76	51.5773	50.7733	49.0729
ENSG00000075884.14	1.0346	1.64702	0.0935248	0.935232	0.0731048	0.525329	2.58567	2.2027	0.691705	0.874286	1.65728	0.913665
ENSG00000075886.11	0.236481	0.374323	0.0935248	0.334011	0.14621	0.17511	0.369381	0.188803	0.115284	0.187347	0.165728	0.332242
ENSG00000075891.23	4.19754	3.96782	7.76256	7.08104	9.57673	8.23016	3.02023	3.46138	6.28299	8.49307	7.04345	6.97708
ENSG00000075914.13	21.6084	20.2666	22.5862	17.1682	21.639	18.7367	21.4024	22.1214	19.1948	20.171	19.6388	20.2667
ENSG00000075945.13	224.982	240.39	182.934	226.192	170.042	206.892	219.108	237.042	190.334	213.326	184.787	200.01
ENSG00000075975.17	36.1538	36.1644	41.265	37.3117	36.4084	34.4108	39.0381	29.4862	39.5604	20.5307	36.9947	21.7776
ENSG00000076003.5	28.4664	28.1116	22.4459	23.7816	25.4405	21.2758	29.5505	27.7225	26.6883	22.1069	29.8311	24.5859
ENSG00000076043.11	40.5683	32.4298	45.0149	33.51	47.8171	40.5423	31.4745	32.8082	40.3708	37.1853	36.9002	37.1695
ENSG00000076053.12	34.3258	35.838	34.0514	34.4994	29.5277	29.5436	36.22	33.0568	36.7157	35.4342	32.254	33.3288
ENSG00000076067.13	40.8556	23.5928	74.5374	36.3545	64.4784	41.4021	30.3396	32.5228	49.5607	56.0111	49.1193	60.4281
ENSG00000076108.12	132.957	144.07	171.731	151.536	166.957	166.853	146.959	130.306	156.961	143.991	155.163	151.104
ENSG00000076201.16	72.2946	66.1746	76.3536	70.608	84.7182	82.2841	62.7152	80.6455	64.1931	76.4157	66.2001	77.0751
ENSG00000076242.16	32.4866	41.6995	29.2733	38.4781	30.1923	37.1233	41.262	37.1941	39.5425	36.7825	44.2494	39.9521
ENSG00000076248.12	30.3582	32.3789	30.1617	33.9356	31.6544	35.7224	32.0927	29.9252	32.3949	30.7874	32.317	29.5695
ENSG00000076258.10	0.502522	0.748645	1.35611	1.67006	0.584838	0.963104	0.195555	0.251737	0.461137	0.312245	0.41432	0.498363
ENSG00000076321.11	39.2263	58.3569	34.043	51.5714	31.2157	44.5654	45.4338	45.6588	43.5198	43.0274	43.1722	40.8657
ENSG00000076344.16	12.4031	17.6845	9.78503	9.72374	7.26223	9.66343	9.84204	7.83751	7.33381	6.33795	7.95246	5.70293
ENSG00000076351.13	26.7247	27.0257	27.5047	31.7197	28.951	25.8909	28.7698	30.5873	25.8352	31.4887	33.2567	28.0429
ENSG00000076356.7	148.51	115.404	128.082	109.355	107.61	98.5868	129.674	132.036	117.186	121.526	105.569	116.949
ENSG00000076382.17	6.0007	4.41701	6.21005	6.68023	7.676	6.65417	5.73627	4.02779	9.62277	6.72076	12.8439	6.89402
ENSG00000076513.17	38.3812	47.6037	38.1782	37.5195	39.7741	39.8734	44.9454	44.7597	38.1118	39.2542	37.8821	41.6075
ENSG00000076554.16	70.3123	59.466	101.221	66.0006	78.1249	60.588	65.39	59.1755	63.9827	70.38	60.8595	60.1358
ENSG00000076555.16	1.35977	1.42243	1.54316	1.73686	2.26625	3.32709	1.75999	2.07683	2.1904	2.24816	1.74015	2.40875
ENSG00000076604.16	82.2144	89.3134	95.8086	89.5364	101.049	91.8451	76.9016	84.8038	82.5671	98.6245	75.2654	91.3839
ENSG00000076641.4	111.294	133.933	88.8485	87.5778	71.7889	75.9101	135.302	135.466	84.3881	94.4854	78.9695	85.3031
ENSG00000076650.7	12.6517	12.0906	11.7374	12.4252	11.4774	11.7324	14.2538	12.5554	11.2979	11.2408	11.5181	9.80113
ENSG00000076662.10	1.95274	1.2682	2.28575	1.38347	1.81665	0.345842	0.754406	0.389248	1.08944	1.51751	1.3366	1.56569
ENSG00000076685.19	160.36	148.293	151.879	136.454	141.016	127.984	146.103	150.436	135.987	149.068	136.315	136.136
ENSG00000076706.17	96.8862	107.754	77.295	120.231	85.094	129.931	127.691	116.488	116.091	103.336	103.829	104.938
ENSG00000076716.9	167.783	119.708	268.089	173.419	288.398	205.929	87.9561	130.809	176.904	242.864	174.429	241.207
ENSG00000076770.16	0.177361	0.187161	0.233812	0.200407	0.219314	0.262665	0.282468	0.251737	0.518779	0.499592	0.41432	0.498363
ENSG00000076826.10	58.2039	63.1856	65.0465	66.2678	63.1625	74.0714	65.3152	61.8014	74.416	66.3833	73.9147	66.4483
ENSG00000076864.21	24.6827	21.1492	18.5179	18.1034	19.3728	19.5247	15.3836	15.7965	16.6009	13.5514	17.07	14.5356
ENSG00000076924.12	31.3042	35.1489	32.7804	36.2068	34.9441	35.6348	33.3529	32.4426	33.7206	31.7865	36.2116	34.304
ENSG00000076928.19	17.3813	15.2724	25.1582	16.0325	24.9287	18.9994	15.1229	14.8839	22.8263	19.4216	20.7989	22.8416
ENSG00000076944.18	9.53314	4.38669	16.0961	12.158	20.1769	9.60214	10.0824	11.5506	14.1719	17.5113	15.3042	16.2582
ENSG00000076984.18	29.767	35.3735	32.4531	33.4011	33.7612	37.1994	38.4373	34.425	37.2944	31.287	40.1062	32.3936
ENSG00000077009.14	0	0	0.0467624	0	0.14621	0	0.0217283	0.0314671	0.0576421	0	0.0828641	0
ENSG00000077044.11	140.263	128.43	96.7514	92.0535	91.1617	97.7988	126.676	128.417	101.738	99.169	94.0507	92.8616
ENSG00000077063.11	21.7858	20.3631	17.91	20.6419	16.1562	15.7599	21.4458	19.604	18.2725	18.1727	16.2414	16.7782
ENSG00000077080.10	39.1967	49.2234	31.7049	44.9579	32.3123	43.7774	43.5217	39.6171	47.7277	38.9682	45.9067	39.2876
ENSG00000077092.20	33.4916	25.4165	14.7769	14.4293	15.352	11.7324	34.1351	39.4597	20.29	15.862	16.7385	15.4492
ENSG00000077097.17	328.768	358.189	300.074	341.293	296.586	308.281	331.704	330.877	289.018	313.994	304.691	313.885
ENSG00000077147.16	274.554	267.191	238.862	228.063	209.884	201.902	290.855	258.25	247.861	223.942	231.854	202.917
ENSG00000077150.21	18.3568	10.481	30.8164	19.7735	36.5524	23.6398	15.4053	15.6077	25.3049	25.4167	27.8423	27.7422
ENSG00000077152.12	11.558	10.6682	11.0359	9.28552	11.5506	10.1564	12.7545	12.9959	12.8542	11.9902	11.6838	13.705
ENSG00000077157.23	44.2187	48.4141	55.3718	55.4526	49.2426	51.0261	46.5022	48.9653	53.3472	56.8692	52.8225	55.4503
ENSG00000077232.19	163.261	143.029	191.913	151.04	174.867	132.908	107.664	131.155	117.763	147.317	117.75	139.126
ENSG00000077235.18	135.09	149.205	134.442	139.951	131.296	147.18	156.226	139.777	152.809	139.386	147.995	147.017
ENSG00000077238.14	10.9668	10.7056	10.7086	17.4354	11.843	16.8105	13.6888	13.4365	20.0595	17.111	20.6332	17.6919
ENSG00000077254.14	133.966	144.226	133.086	138.748	112.947	125.729	142.559	131.721	135.574	128.333	122.722	123.262
ENSG00000077264.16	220.784	227.588	161.283	178.429	132.466	159.35	182.409	205.669	141.8	153.562	138.466	147.1
ENSG00000077274.9	2.03965	0.786077	7.90284	1.20244	5.26354	0.963104	0.347652	0.660809	0.403495	2.56041	0.41432	0.830604
ENSG00000077279.20	1105.52	1270.26	1149.56	1238.11	981.87	1120	1254.94	1199.24	1114.57	1130.33	1135.15	1089.01
ENSG00000077312.9	22.5248	24.7427	25.2985	26.3201	27.0488	30.3815	27.4428	27.754	35.4499	28.9139	35.1344	30.6493
ENSG00000077327.16	0.886804	0.449187	0.794961	0.534418	1.75451	0.612884	0.369381	0.346138	0.634063	0.499592	0.331456	0.249181
ENSG00000077348.10	13.3316	10.1816	10.0539	10.2207	11.4043	9.19326	11.7333	11.7372	10.3179	9.92939	12.3467	11.7115
ENSG00000077380.16	288.403	280.835	282.193	298.055	268.265	265.093	271.05	267.302	259.6	269.748	271.286	261.676
ENSG00000077420.16	0.0886804	0.112297	0.280574	0.0668023	0.365524	0.35022	0.152098	0	0.288211	0.187347	0.0828641	0.664483
ENSG00000077454.17	24.4527	26.2063	31.0025	27.6301	33.5682	28.4939	29.592	25.1045	31.0305	28.3618	30.8793	28.6816
ENSG00000077458.13	28.762	32.3415	24.41	24.1824	19.0803	20.0501	27.6818	29.1385	23.9215	28.2894	21.0475	22.8416
ENSG00000077463.15	14.9279	18.6413	17.0215	17.8362	15.6444	18.299	18.5342	18.7229	17.7538	16.9861	18.9759	16.7782
ENSG00000077498.9	0	0	0.0467624	0.0668023	0	0	0	0	0.0576421	0	0	0.0830604
ENSG00000077514.9	8.27683	10.7431	8.46399	12.3584	8.99189	8.49282	10.234	9.12546	11.8166	10.7412	13.2583	12.1268
ENSG00000077522.15	6.26674	7.22443	3.41365	3.20651	3.65524	3.23953	8.53921	10.1009	5.70657	5.62041	4.80612	6.22953
ENSG00000077549.19	194.003	180.012	188.967	184.641	210.542	197.699	194.294	190.785	201.978	188.221	191.416	190.125
ENSG00000077585.14	8.04035	9.84468	11.2697	10.6216	9.94225	10.3315	8.93032	6.76543	12.566	9.80449	10.6066	10.7148
ENSG00000077616.11	13.4794	11.1922	9.446	9.41912	6.87185	7.52972	9.19106	10.5729	7.37819	8.24327	7.87209	6.97708
ENSG00000077684.16	62.1844	51.2309	79.8449	65.1162	76.4961	61.5257	43.2395	50.1774	61.6528	67.2557	56.1702	65.9408
ENSG00000077713.19	2.83777	1.72188	3.2266	2.8057	3.43592	3.41464	1.95555	1.76216	3.86202	3.49714	2.56879	3.07324
ENSG00000077721.17	73.8116	69.9609	72.6687	69.942	66.5984	68.4679	74.9626	65.9865	66.8648	71.067	69.1086	65.2024
ENSG00000077782.23	69.0524	65.9803	82.3654	86.0827	90.0651	89.4811	60.216	72.2485	68.0177	83.1821	77.5608	94.855
ENSG00000077800.13	0.119423	0.0374323	0.0467624	0	0.14621	0.0875549	0.0221628	0.126498	0.117013	0.124898	0	0
ENSG00000077935.17	0.11824	0.0748645	0.0467624	0	0	0	0.152098	0.125868	0	0	0.0828641	0
ENSG00000077942.19	32.3388	35.4109	42.6473	53.6422	50.5885	69.1684	39.3716	34.0159	69.9775	61.5123	79.1352	65.6177
ENSG00000077943.8	1.06416	1.12297	0.327337	0.668023	0.804152	0.700439	1.08641	1.16428	1.21048	0.936735	0.745777	0.581423
ENSG00000077984.6	0	0	0	0	0	0	0	0	0	0	0	0
ENSG00000078018.22	1575.2	1700.29	1377.85	1476.2	1124.79	1266.66	1239.1	1603.53	993.174	1423.65	1023.7	1339.27
ENSG00000078043.16	25.1261	28.8228	19.2193	24.0488	16.2293	22.5892	27.9643	27.1246	23.7486	21.9196	24.6106	23.34
ENSG00000078053.17	56.312	60.4905	51.9998	59.5208	51.0271	58.0489	46.3681	62.7139	48.1312	54.8302	47.4811	56.8964
ENSG00000078061.14	16.5832	14.5986	24.4567	19.1054	26.3908	19.2621	15.6878	15.1671	20.6935	19.8588	21.2132	21.5127
ENSG00000078070.14	10.1687	10.7056	10.9892	11.156	9.1381	11.5572	10.0385	11.1394	12.7965	11.2408	13.5897	12.376
ENSG00000078081.8	1.0346	0.262026	2.61869	1.53645	2.48556	1.05066	1.04296	0.786677	2.82446	3.55959	3.06597	2.99018
ENSG00000078098.15	0.413842	0.524052	0.514386	0.267209	0.14621	0.437774	0.447385	0.283204	0.288211	0.562041	0.165728	0.415302
ENSG00000078114.19	59.3272	39.0418	53.5429	37.4093	41.2311	33.3584	36.5035	36.2186	32.3372	34.0347	32.4827	35.6329
ENSG00000078124.13	33.7319	28.1116	28.6653	28.057	25.2943	22.6767	32.8097	28.3519	26.1119	26.7282	30.1625	23.423
ENSG00000078140.14	162.935	178.178	148.611	158.789	134.147	136.06	178.259	144.906	147.737	134.952	145.758	114.457
ENSG00000078142.14	62.2832	58.5815	55.2731	55.9135	52.4892	45.1783	63.012	63.0286	54.1259	63.1984	56.2647	61.3817
ENSG00000078177.14	72.4223	76.7361	72.2947	72.0128	53.1472	60.6755	58.0362	69.9199	49.6875	69.3184	46.6525	62.7106
ENSG00000078237.7	33.7721	40.0125	40.4607	43.529	37.8325	42.4081	37.4563	34.7044	43.2575	45.3954	38.2733	39.4205
ENSG00000078246.17	17.0857	15.8338	17.0215	18.1702	19.0803	20.5754	16.0137	15.2615	20.5206	21.2327	21.6275	21.5127
ENSG00000078269.15	6.71015	5.61484	9.0719	9.28552	8.99189	9.71859	14.2755	8.55905	19.483	18.2976	16.3242	14.3695
ENSG00000078295.17	53.5038	82.1638	41.6653	60.2556	39.4766	63.4773	62.6209	67.0564	47.3242	59.2641	47.8126	56.8964
ENSG00000078304.20	133.344	147.183	134.486	141.619	121.499	130.193	149.928	142.555	141.451	127.895	136.146	130.902
ENSG00000078319.13	1.43485	0.824633	1.90183	1.44961	0	0.918451	1.25177	0	0.29801	1.55998	0	0.416133
ENSG00000078328.23	110.153	143.852	80.3845	110.558	76.5407	112.858	156.852	123.666	101.104	88.3029	107.06	87.7118
ENSG00000078369.19	573.839	764.442	460.516	750.857	475.693	774.103	829.955	801.373	808.027	762.44	790.275	778.876
ENSG00000078399.19	0.0886804	0.0374323	0	0	0	0	0.0651848	0	0.0576421	0	0	0.166121
ENSG00000078401.7	56.9919	29.534	86.791	89.7822	100.811	98.2366	37.0684	51.134	75.1653	103.665	82.5326	112.298
ENSG00000078403.17	39.6106	35.7852	44.6113	38.0773	42.4008	35.2846	36.9815	35.6837	43.2316	43.5894	42.7579	39.4537
ENSG00000078487.18	1.33346	1.30863	2.1651	1.74287	2.12516	1.66354	1.15855	1.06988	1.4497	0.62449	1.1601	2.23433
ENSG00000078549.16	60.3026	49.186	25.579	25.2513	21.3466	23.5523	44.9124	59.756	25.132	29.1012	24.2792	26.4132
ENSG00000078579.9	0.177361	0.112297	0.233812	0.133605	0.14621	0.35022	0.173826	0.0944013	0.172926	0.062449	0.165728	0.249181
ENSG00000078589.13	0	0	0	0	0	0	0	0	0	0	0	0
ENSG00000078596.11	0.325161	0.449187	1.02877	0.801627	1.38899	0.700439	0.173826	0.157335	0.864632	1.37388	0.662913	1.57815
ENSG00000078618.23	174.421	193.716	175.293	192.525	165.644	173.213	207.795	179.935	186.777	181.706	187.328	187.195
ENSG00000078668.14	159.684	141.831	129.999	128.862	131.515	118.199	151.707	158.374	133.038	134.14	139.129	131.319
ENSG00000078674.20	188.209	208.198	189.294	194.395	170.48	177.474	172.501	190.061	153.097	175.294	160.673	176.67
ENSG00000078687.18	31.5495	47.5311	29.0525	39.1341	23.6655	36.7407	57.9904	46.3923	48.639	36.6126	45.3896	35.5499
ENSG00000078699.22	47.4735	46.0417	54.5249	52.707	45.9098	51.1321	51.6698	49.0257	49.8028	49.9592	49.0555	53.4909
ENSG00000078725.13	56.6963	46.0791	32.9675	29.5934	27.926	31.9575	81.7635	69.2276	43.9809	39.8425	36.9574	32.4766
ENSG00000078747.17	51.413	50.7847	55.0978	44.4536	48.5481	49.683	44.046	45.4599	44.6283	48.0676	42.8515	45.0727
ENSG00000078795.17	0.0369501	0.170691	0.0467624	0	0	0	0.0973427	0.109191	0.0662884	0	0	0
ENSG00000078804.13	163.142	135.355	161.517	167.941	169.311	161.977	206.006	193.082	213.737	176.606	205.751	176.254
ENSG00000078808.20	80.5513	76.2869	80.0104	70.8104	90.9423	86.5042	76.8095	75.3008	78.8544	73.3776	76.3178	78.9074
ENSG00000078814.18	0.384282	0.262026	0.374099	0.0668023	0.219314	0.437774	0.391109	0.377605	0.461137	0.062449	0.331456	0.0830604
ENSG00000078898.7	0	0	0	0	0	0	0	0	0	0	0	0
ENSG00000078900.15	0.0931144	0.238069	0.0486329	0.205751	0.235397	0.183865	0.200987	0.131532	0.0599478	0.129894	0	0.167782
ENSG00000078902.16	67.2788	66.6294	63.176	61.3913	62.1391	67.2422	70.5952	61.3923	60.9277	54.4555	54.276	52.245
ENSG00000078967.13	18.5428	16.8599	17.0538	14.1407	15.2504	13.9633	21.9888	17.0769	17.8569	17.4389	17.3526	17.9344
ENSG00000079101.18	3.4541	3.81322	4.57897	3.87453	3.94766	3.05742	3.56235	3.48089	3.56978	3.371	3.22341	3.71778
ENSG00000079102.16	76.1173	104.062	56.9566	80.2963	50.1499	74.6843	115.508	94.9362	82.2553	77.6866	86.0958	69.6877
ENSG00000079112.10	0	0.0748645	0.0467624	0	0.14621	0.0875549	0.0217283	0.0629342	0	0.124898	0.0828641	0.0830604
ENSG00000079134.13	21.6679	24.7802	21.1366	20.8423	21.4197	20.0501	22.3367	21.02	20.1747	21.6074	22.4562	20.2667
ENSG00000079150.19	19.7166	22.9085	25.2985	25.3849	23.5397	24.778	17.9041	17.5901	24.7285	24.1053	22.3733	23.7553
ENSG00000079156.17	36.7728	31.8548	28.5718	28.1906	25.7329	22.2389	36.9598	35.6208	27.0918	29.351	25.1907	25.6657
ENSG00000079215.15	10.1391	19.7642	3.55394	8.48389	3.58213	9.19326	18.0997	11.8002	11.2402	9.24245	12.2639	8.55522
ENSG00000079246.16	345.41	381.098	360.398	381.775	350.903	346.98	367.469	356.994	377.613	360.768	374.214	366.712
ENSG00000079257.8	1.00504	1.12297	2.43164	1.60325	2.04693	2.01376	1.28197	0.881079	2.1904	1.31143	1.98874	1.99345
ENSG00000079263.19	0.308312	0.0771104	0.804781	0.267209	0.228818	0.364228	0.514091	0.0969187	1.2981	0.846809	0.856814	0.587237
ENSG00000079277.22	10.5825	9.91955	10.8021	11.0224	9.64983	11.8199	8.2122	9.91214	8.35811	10.8037	9.03218	8.47216
ENSG00000079308.21	129.71	145.275	109.892	148.902	107.098	153.046	113.704	149.815	127.504	122.775	114.435	110.886
ENSG00000079313.15	50.225	46.9692	48.8938	43.658	52.9271	49.212	53.0752	51.2159	50.0679	45.4929	49.2569	50.5223
ENSG00000079332.15	108.427	106.682	105.028	96.7965	100.738	89.9189	106.838	102.803	96.954	95.2972	97.9453	95.9348
ENSG00000079335.20	4.28622	3.06944	3.74099	3.54052	4.02076	4.29019	3.60689	3.58725	2.9507	3.80939	3.97748	3.40548
ENSG00000079337.16	1.10644	1.46023	1.73021	1.92457	1.79253	2.29569	1.96011	1.26372	2.63482	2.06269	2.45775	1.58812
ENSG00000079385.23	0.236481	0.374323	0.935248	1.00203	1.97383	1.40088	0.651848	0.22027	2.01747	0.499592	2.15447	0.996725
ENSG00000079387.14	24.2839	23.3577	21.3236	24.5832	20.5059	19.6998	23.4448	19.7425	23.1721	22.0445	26.6822	21.8449
ENSG00000079393.21	0.0591202	0	0	0	0	0	0.0651848	0.0314671	0	0	0	0
ENSG00000079432.9	100.504	114.505	112.276	116.704	111.997	136.498	141.299	117.687	147.045	126.896	140.703	125.504
ENSG00000079435.10	5.86591	6.00076	6.06789	5.70892	5.17655	6.54911	5.24499	5.36199	5.93714	5.50051	5.80048	6.03351
ENSG00000079459.13	387.474	317.426	242.463	231.737	252.723	203.478	390.218	343.495	259.851	220.32	280.246	206.654
ENSG00000079462.8	93.4416	109.525	88.7167	107.882	95.6079	115.873	105.431	98.4322	106.068	85.3709	108.501	92.8848
ENSG00000079482.14	15.1643	18.3792	17.6294	20.5751	14.6941	21.0132	16.1441	16.9608	16.6009	19.0469	17.4843	19.4361
ENSG00000079557.5	0	0	0.0467624	0	0	0	0	0	0	0	0	0
ENSG00000079616.14	15.6252	18.103	12.552	16.2122	16.4493	15.02	18.6998	15.1829	17.7861	13.489	20.5495	15.9476
ENSG00000079689.15	0.354721	0	0.420861	0.400814	0.657943	0.0875549	0.152098	0.157335	0.345853	0.811837	0.248592	0.581423
ENSG00000079691.19	8.72023	7.56132	13.187	12.7592	13.8168	11.6448	7.6049	7.4577	10.952	11.6155	11.1866	11.4623
ENSG00000079739.17	12.8291	12.8018	12.392	15.4313	14.1823	16.4603	14.2955	15.7335	16.6586	16.4241	15.247	16.3629
ENSG00000079785.16	165.33	159.199	150.201	157.72	141.969	142.277	166.982	161.521	145.662	157.184	142.526	151.668
ENSG00000079805.19	91.2601	85.9115	87.1202	83.6498	86.453	89.074	93.3006	96.6688	93.6327	91.3036	91.2665	82.1916
ENSG00000079819.20	63.7907	54.2019	108.676	77.8914	107.172	85.5411	48.9104	55.2248	77.9898	100.48	78.7209	93.526
ENSG00000079841.20	70.5304	54.8757	68.3666	50.2353	55.1941	50.6943	56.9715	57.8995	50.5521	58.5772	46.8182	51.8297
ENSG00000079931.15	22.5248	24.1438	18.9388	22.98	23.1011	18.299	24.466	23.5689	21.3276	14.9878	24.0306	14.7848
ENSG00000079950.14	127.404	127.12	134.582	127.659	120.55	117.148	121.461	124.232	118.397	126.397	117.17	117.697
ENSG00000079974.19	38.2579	46.745	44.9592	40.6178	39.0036	40.4906	42.5907	38.9544	42.3462	42.9499	41.7229	40.1689
ENSG00000079999.14	47.0597	43.384	48.3055	40.9498	50.8078	44.2152	51.2787	46.5084	48.7076	42.5278	49.0555	44.9357
ENSG00000080007.8	0	0	0	0	0	0	0	0	0	0.062449	0	0
ENSG00000080031.10	56.785	47.5764	54.9458	53.2414	53.8782	48.2427	47.9543	49.0572	45.2491	42.278	49.2213	44.5204
ENSG00000080166.16	0.177361	0.33689	0.280574	0.334011	0.14621	0.437774	0.108641	0.503474	0.288211	0.374694	0.165728	0.332242
ENSG00000080189.15	36.2111	33.5393	37.9243	30.5954	36.3331	31.87	32.7445	29.8937	31.8184	31.5992	32.4827	30.4001
ENSG00000080200.10	8.68388	6.22873	8.69827	7.08505	6.73368	7.16199	6.90134	6.63043	7.47561	7.91354	9.20785	8.88248
ENSG00000080224.18	9.05515	13.8589	8.64964	14.9443	8.11902	14.7364	18.3771	9.78375	11.7515	7.26532	12.7478	8.42399
ENSG00000080293.10	0.206921	0.187161	0.0935248	0.133605	0.0731048	0	0.108641	0.157335	0	0.062449	0.0828641	0
ENSG00000080298.16	48.656	36.0098	43.489	29.9942	30.704	25.3909	33.9178	39.208	26.4577	30.3502	23.2848	27.493
ENSG00000080345.18	65.4461	68.6508	53.6365	55.9135	48.3954	48.9432	70.8994	68.9129	57.1233	63.2608	52.9501	59.2221
ENSG00000080371.6	65.9191	77.7094	66.122	66.0006	61.1887	58.4867	65.1197	65.4201	53.0307	63.8853	57.0933	59.056
ENSG00000080493.19	10.4052	13.0639	7.52874	11.2896	4.75181	6.2164	12.9718	14.2231	10.2603	13.3016	9.19791	11.1301
ENSG00000080503.25	40.2018	50.0844	58.4997	56.6483	62.2853	51.92	39.7864	32.0964	41.6752	38.1389	50.7957	40.4504
ENSG00000080511.5	0	0	0	0	0	0	0	0	0	0	0	0
ENSG00000080546.14	37.0282	45.8253	47.7729	54.6469	43.5887	51.1951	34.0111	42.3553	44.4986	67.7422	42.1778	60.4705
ENSG00000080561.14	22.3474	20.8498	23.5682	22.0447	22.0045	21.1883	20.8374	19.8872	20.6935	21.7323	21.4618	17.2766
ENSG00000080572.14	0	0	0	0	0.0731048	0	0.0434566	0	0	0.062449	0	0
ENSG00000080573.7	2.42393	0.748645	2.80574	2.47168	3.28971	1.92621	1.19506	2.07683	1.21048	2.37306	2.0716	3.65466
ENSG00000080603.17	74.0969	91.4485	92.4838	88.6433	81.1726	88.4891	83.067	84.3183	99.6355	88.1343	94.1269	73.5699
ENSG00000080608.10	25.4808	20.7375	28.2445	26.0529	27.7798	22.9394	19.8596	26.338	23.5756	29.2886	23.782	29.9848
ENSG00000080618.17	0.123857	0.112297	0.0467624	0.0668023	0.14621	0.17511	0.0869131	0.0944013	0.0576421	0.249796	0.165728	0.249181
ENSG00000080644.16	39.5364	31.9709	20.4352	28.725	25.7329	20.4003	39.6758	49.313	25.0167	22.3567	31.3301	22.5094
ENSG00000080709.16	1.33021	0.786077	0.888485	0.534418	1.6083	0.17511	0.782218	0.75521	0.576421	0.62449	0.497184	1.07979
ENSG00000080802.20	34.8809	38.3306	35.1653	34.8708	34.871	36.9482	37.0033	36.1242	34.9888	37.7817	36.5431	34.387
ENSG00000080815.20	95.5679	115.703	99.183	104.546	100.811	92.458	96.2345	101.733	95.0518	98.4196	88.4988	97.4299
ENSG00000080819.9	23.3229	21.8604	21.0431	22.1784	19.7383	19.1745	22.8364	20.2963	22.7686	22.2318	20.716	22.011
ENSG00000080822.17	94.9175	102.864	86.1363	103.811	82.8277	96.7482	109.923	97.5795	108.886	102.416	109.215	100.918
ENSG00000080823.23	10.3756	10.1067	8.04313	7.32286	6.72564	8.1426	12.122	10.038	9.62623	9.72956	8.94932	8.22298
ENSG00000080824.19	1791.29	2089.86	1598.07	2199.54	1635.84	2016.36	2176.41	2039.08	2144.63	2138.81	2174.62	2151.11
ENSG00000080839.12	3.36985	4.00525	3.74099	4.87657	4.09387	3.5022	3.02023	2.89497	4.84194	4.24653	5.13757	3.9869
ENSG00000080845.19	135.77	142.45	149.219	162.664	153.739	178.146	157.09	151.986	190.334	178.292	186.361	178.663
ENSG00000080854.16	102.81	98.2162	77.532	88.6466	75.7365	80.8132	123.178	115.421	90.4981	81.9956	86.1786	85.6353
ENSG00000080910.14	0	0	0	0	0	0.0875549	0	0.0314671	0	0.124898	0	0
ENSG00000080947.16	0.247714	0.687631	0.43489	0.914523	0.176182	0.935086	0.637073	0.116743	0.927462	0.287265	0.428407	0
ENSG00000080986.13	0.798123	0.33689	0.607911	0.734825	0.804152	0.700439	0.803946	0.75521	1.32577	1.68612	3.81175	1.49509
ENSG00000081014.11	26.5745	24.4433	29.4135	24.8504	27.7067	23.6398	26.2912	21.9955	25.5931	20.4833	27.5109	19.8514
ENSG00000081019.14	48.4195	57.1965	40.9171	50.0349	38.38	39.3997	51.5612	48.0188	41.7329	39.9049	44.4151	38.457
ENSG00000081026.19	58.4699	60.8648	65.7479	63.9966	57.8259	56.8231	51.3657	69.7311	54.1259	73.6274	51.9558	75.8342
ENSG00000081041.9	0	0.0748645	0.420861	0.334011	0.438629	0.262665	0.13037	0.157335	0.461137	0.499592	0.911505	0.664483
ENSG00000081051.8	9.37056	3.25661	11.0359	4.60936	9.79604	3.41464	2.56394	2.89497	3.97731	6.05755	4.47466	5.06669
ENSG00000081052.14	7.92211	2.35823	11.8776	1.80366	5.62907	2.53909	1.86863	4.40539	4.43844	8.61796	2.23733	4.15302
ENSG00000081059.20	6.11894	4.71646	4.11509	6.14581	4.38629	6.39151	9.82118	9.18839	8.7616	6.4947	9.19791	6.97708
ENSG00000081087.16	87.3501	77.7468	84.5932	69.4076	69.3764	58.5742	74.5932	78.7307	69.574	73.6274	65.3797	66.6975
ENSG00000081138.14	5.97114	7.93564	6.82731	11.824	7.01806	10.0688	9.99501	5.09767	11.2979	6.86939	12.4296	8.80441
ENSG00000081148.12	4.75918	6.06403	4.25538	4.80976	2.92419	3.23953	4.23701	5.0662	3.17032	4.18408	3.2317	2.99018
ENSG00000081154.12	109.579	109.003	122.658	117.104	108.122	90.882	96.6039	97.9885	98.4527	117.716	98.8568	106.816
ENSG00000081177.19	35.2915	35.935	44.471	40.3486	35.8213	39.3997	32.3743	33.1632	36.4875	38.5935	38.7804	39.4537
ENSG00000081181.8	31.6837	48.0177	38.3297	55.5007	41.283	51.6539	45.2457	41.1794	58.5154	58.1126	57.8772	51.6827
ENSG00000081189.16	13.9249	12.4994	24.2809	20.4415	21.8583	19.8093	13.2842	16.3078	18.8628	23.7306	17.3186	24.2271
ENSG00000081237.21	0	0.0374323	0.140287	0.133605	0	0.0875549	0.0651848	0.0314671	0	0.062449	0	0
ENSG00000081248.12	0.0591202	0	0	0	0.0731048	0.17511	0.0869131	0	0	0	0.0828641	0
ENSG00000081277.13	0.0886804	0.112297	0	0.200407	0.14621	0.0875549	0.217283	0.283204	0.172926	0.124898	0.41432	0.0830604
ENSG00000081307.15	62.5028	61.2047	55.1558	53.9014	49.1271	47.8855	62.5273	61.623	47.3438	52.02	46.7892	51.6636
ENSG00000081320.11	9.31144	7.0747	11.9244	8.61749	11.5506	8.1426	7.93082	6.67103	13.0848	10.991	8.28641	9.13665
ENSG00000081377.17	26.0942	27.7025	27.6497	27.2734	26.7812	27.1508	23.847	23.7665	23.3116	26.7625	27.9434	30.3578
ENSG00000081386.13	31.6293	31.78	25.8128	28.9254	24.8556	27.4922	33.4833	29.0441	26.6307	27.9147	27.3451	26.5793
ENSG00000081479.15	8.33595	8.75915	11.7841	9.68633	9.1381	6.74173	4.25874	7.1745	6.28299	11.6155	5.38616	10.8809
ENSG00000081665.14	11.4114	12.9721	11.4568	12.6924	10.454	8.372	10.6864	11.6504	8.22322	10.991	7.95495	8.38412
ENSG00000081692.13	16.1561	13.9761	16.8087	12.1447	17.2929	14.3914	17.4322	15.6684	16.5485	14.4857	16.2869	13.749
ENSG00000081721.12	27.2704	26.0993	24.4623	24.3334	24.0727	22.9499	28.3904	25.5651	28.0227	28.6266	24.4971	21.7892
ENSG00000081760.17	38.6646	36.5713	35.9603	35.8728	35.8944	32.4829	49.2363	41.8198	43.9233	33.5351	44.9952	37.2111
ENSG00000081791.9	47.4144	57.3462	40.4962	48.1644	37.9414	48.2427	43.6087	45.2497	37.1215	39.8425	41.8464	34.0548
ENSG00000081800.9	0	0	0	0	0	0	0	0	0	0	0	0
ENSG00000081803.17	1.00504	1.90904	3.64747	2.9393	3.58213	4.02752	1.19506	1.22722	2.88211	3.93429	2.0716	4.06996
ENSG00000081818.4	3.96342	3.55195	4.41811	4.12237	3.72323	3.7456	3.25294	3.38366	3.31039	3.65514	3.0494	3.26012
ENSG00000081842.18	0.94149	0.95602	3.31592	2.0515	4.59463	1.98487	1.10945	0.754896	2.72417	2.92261	2.18844	2.535
ENSG00000081853.15	0.919615	0.439829	0.303488	0.60122	1.57979	0.875549	0.912588	0.893351	0.730902	0.62449	0.41432	0.664483
ENSG00000081870.12	9.31144	8.72172	8.93162	9.55272	7.82221	7.61728	8.73477	7.61504	9.33802	8.36817	10.2751	9.13665
ENSG00000081913.14	15.6964	17.7803	15.4316	14.2289	14.1092	14.5341	16.8611	16.772	15.5634	15.4874	15.4956	17.1104
ENSG00000081923.15	7.52128	3.47072	12.8919	6.82118	11.4636	5.89595	2.3975	4.55675	3.92139	7.70621	3.02122	7.9331
ENSG00000081985.14	2.18745	3.06944	0.654673	0.868429	1.09657	1.92621	3.71554	2.80057	1.03756	1.62367	1.98874	0.996725
ENSG00000082014.17	48.4514	42.76	39.1144	36.6891	38.9305	40.9013	46.5063	48.3838	40.7853	37.3039	42.2424	38.8773
ENSG00000082068.9	24.594	21.9353	24.3164	24.4496	26.0253	23.6976	21.5864	21.8696	22.711	23.5433	24.4921	23.8383
ENSG00000082074.19	0	0.0374323	0.18705	0	0	0.0875549	0.13037	0.0629342	0.0576421	0	0	0.0830604
ENSG00000082126.18	0.552183	0.29272	0.879133	0	0.867754	0.262665	0.240749	0.492775	0.614465	0.483355	0.206332	0.332242
ENSG00000082146.13	34.141	33.0662	37.2224	34.3938	35.4734	31.9295	25.1748	28.0904	26.1557	38.2588	26.5571	33.3836
ENSG00000082153.18	338.45	319.834	293.628	308.661	283.492	270.468	321.02	309.233	291.417	297.858	291.456	296.667
ENSG00000082175.16	0.0591202	0.0374323	0.0467624	0.200407	0	0.262665	0.0869131	0.0314671	0.0576421	0.062449	0	0.0830604
ENSG00000082196.21	3.39321	4.39829	3.05171	5.60003	3.41838	4.00213	3.30813	3.32953	2.79852	3.28919	3.37837	2.77422
ENSG00000082212.13	53.7107	51.9185	49.9422	53.1746	46.6408	47.5423	48.6062	46.7601	46.2866	45.0882	47.7297	44.7696
ENSG00000082213.18	50.9321	47.4641	53.4026	49.4337	46.9333	42.5517	44.4343	43.2987	46.863	47.3363	49.1384	45.8494
ENSG00000082258.13	78.3343	93.8052	66.6832	72.5473	54.3168	66.3535	81.5462	69.8812	66.4614	61.887	70.8488	58.1423
ENSG00000082269.17	29.1167	36.3093	26.6546	40.0814	25.5867	32.0451	34.1569	30.5546	32.9713	36.8449	32.2341	35.716
ENSG00000082293.13	0.827683	1.68445	0.98201	0.534418	0.804152	0.525329	1.82518	2.26563	0.922274	0.936735	1.1601	0.996725
ENSG00000082397.18	176.415	152.948	146.834	144.961	142.262	147.53	168.655	209.351	146.814	182.851	140.455	178.331
ENSG00000082438.18	5.46862	4.82876	6.64026	5.9454	6.43322	5.60351	3.62862	3.74458	6.05242	5.9951	5.38616	6.39565
ENSG00000082458.12	60.2435	69.0999	44.7516	68.1383	45.9829	62.0764	58.1883	73.0981	51.7626	65.6964	53.1159	62.2953
ENSG00000082482.14	2.06921	3.81809	4.62948	5.67819	3.72834	3.15198	2.52048	1.76216	1.55634	1.62367	3.39743	2.74099
ENSG00000082497.12	10.4347	12.3901	8.41723	11.4232	7.82221	13.4546	7.13318	9.88067	7.26291	9.11756	8.61786	7.64156
ENSG00000082512.15	7.53783	10.2939	7.85608	9.95354	6.50632	9.63104	7.95255	9.09399	8.12754	10.429	8.03781	9.96725
ENSG00000082515.18	12.297	11.9783	14.0287	12.6924	13.8168	11.6448	11.9288	11.926	12.1625	12.802	13.2583	13.9542
ENSG00000082516.9	36.3885	36.3842	34.2768	33.7351	34.2861	34.3215	36.786	33.5125	36.3722	34.1596	37.6203	33.5564
ENSG00000082556.14	10.0504	10.4062	32.266	14.0953	32.2392	13.0457	8.43057	5.66408	11.4708	7.43143	11.5181	8.55522
ENSG00000082641.16	425.015	415.647	485.113	418.249	491.987	422.365	367.795	385.44	375.538	382.937	384.075	393.291
ENSG00000082684.16	28.762	37.6568	21.0898	24.65	16.9603	26.8794	31.6798	25.331	25.0743	20.171	25.1907	18.3564
ENSG00000082701.17	248.335	261.951	251.067	254.583	215.367	236.661	279.404	236.444	254.375	217.135	250.084	224.097
ENSG00000082781.12	22.2883	17.9675	32.0322	28.391	31.8006	30.8193	16.6873	19.2264	25.8237	32.7857	26.848	30.7324
ENSG00000082805.21	165.448	132.585	171.337	152.376	155.567	154.797	163.723	152.395	169.468	160.994	174.18	155.987
ENSG00000082898.19	181.705	194.775	222.808	237.817	205.554	210.628	170.589	172.79	206.502	235.427	215.568	226.097
ENSG00000082929.8	0.0886804	0.187161	0	0.0668023	0.14621	0	0.217283	0.440539	0.0576421	0.124898	0.0828641	0.166121
ENSG00000082996.20	28.6733	29.6838	33.7157	32.2655	30.7771	30.1189	20.7505	26.7156	23.0568	28.4767	23.782	29.5695
ENSG00000083067.25	15.3121	12.8393	24.8776	13.2268	15.9368	11.8199	6.75749	9.69187	8.01225	12.8645	9.61223	12.376
ENSG00000083093.11	11.8832	12.8018	15.1978	12.158	11.2581	10.5066	13.754	13.0588	11.759	13.9886	14.9984	13.9542
ENSG00000083097.15	75.5045	92.5228	65.2868	80.5782	54.1801	70.958	83.7923	82.2817	66.4233	77.9489	66.2987	71.123
ENSG00000083099.11	45.6745	49.0965	47.3815	45.5745	42.6764	37.1837	40.8807	44.6087	37.3296	44.5324	35.8155	43.2903
ENSG00000083123.15	10.9077	9.84468	12.9064	10.8888	11.185	8.66793	7.84391	8.14998	10.4332	12.3649	9.86082	10.4656
ENSG00000083168.11	108.663	115.516	106.525	114.699	94.8169	108.656	135.302	119.355	123.585	114.407	122.307	114.457
ENSG00000083223.18	31.1564	31.7426	35.2121	36.474	33.7013	29.7687	34.309	31.2783	36.6027	30.6	36.2945	30.8985
ENSG00000083290.20	87.7344	90.3989	92.2622	90.2499	86.4829	87.4673	98.516	84.9926	88.423	78.998	90.239	81.9806
ENSG00000083307.12	0.413842	0.224594	0.420861	0.133605	0.14621	0.35022	0.304196	0.22027	0.345853	0.374694	0.165728	0.166121
ENSG00000083312.19	328.975	311.099	351.373	279.567	281.161	241.827	255.764	282.795	224.92	282.582	220.916	253.002
ENSG00000083444.17	172.72	141.943	180.082	173.085	188.099	197.611	136.823	148.776	210.509	189.595	175.672	182.816
ENSG00000083454.23	13.6479	12.5776	7.24536	8.84662	8.00863	7.56737	18.7078	20.205	13.4052	9.96936	12.7321	10.5669
ENSG00000083457.12	14.7209	12.6521	11.2697	10.6216	9.43052	10.5941	12.9529	11.3282	10.0874	12.24	9.11505	8.72135
ENSG00000083520.15	79.3979	81.3781	69.2312	68.8043	61.4307	63.4466	59.9038	73.9071	50.3988	64.9688	50.3001	65.7423
ENSG00000083535.16	13.4499	12.0532	14.5899	15.7653	12.3547	10.0688	11.8636	13.0274	11.9319	13.9261	11.1866	14.2033
ENSG00000083544.16	13.2725	16.0584	16.5071	18.237	15.4982	15.935	15.3836	14.9783	17.2926	17.8604	18.4787	19.1039
ENSG00000083622.8	0	0	0	0	0	0	0	0	0	0	0	0
ENSG00000083635.8	16.4342	17.8915	14.7769	15.6985	11.185	14.2714	17.513	16.8343	12.0455	15.4187	14.1698	15.0339
ENSG00000083642.19	57.1988	65.207	60.8846	70.4096	53.3665	63.3022	63.2076	58.6547	61.7347	68.0694	65.214	67.6943
ENSG00000083720.13	122.722	136.167	121.384	132.918	108.752	123.157	132.555	127.743	118.96	123.265	122.848	117.548
ENSG00000083750.13	28.8211	35.336	23.9423	32.3323	23.8322	33.5335	33.983	31.4356	30.608	27.3527	28.2566	27.7422
ENSG00000083782.8	0	0	0	0	0	0	0	0	0	0	0	0
ENSG00000083799.18	78.2161	76.5864	65.0465	70.8104	54.3168	64.4404	59.9483	75.8357	48.3041	72.7531	46.6525	70.7675
ENSG00000083807.10	4.47452	4.28637	4.24836	4.50514	5.19629	2.94097	3.78485	5.34783	3.99575	3.01754	5.51543	5.32085
ENSG00000083812.13	24.2963	26.6963	15.5087	18.2824	16.1437	18.1256	26.8625	23.1157	20.6151	19.8881	20.2047	17.3613
ENSG00000083814.13	13.6568	14.5611	13.5143	13.2268	11.4774	11.995	13.7757	12.5868	14.0647	13.489	13.2583	9.88419
ENSG00000083817.9	8.01079	10.2939	8.84791	8.7511	7.96038	6.47906	7.6049	8.77366	5.8795	7.74368	7.45777	7.64156
ENSG00000083828.16	6.04327	6.58808	6.73378	7.28145	7.77104	6.74786	7.86977	7.30729	6.57524	8.13648	7.62349	7.4962
ENSG00000083838.17	12.6313	12.1247	10.3471	10.6242	10.0782	13.2847	13.2642	9.47443	10.4159	8.50556	10.5718	9.28366
ENSG00000083844.10	39.5514	43.1141	36.7552	34.9376	32.1661	31.6073	42.8414	32.7887	33.4324	27.9147	35.7973	25.8318
ENSG00000083845.9	258.917	229.759	238.535	227.328	267.271	245.416	254.481	247.898	261.983	232.248	277.595	256.74
ENSG00000083857.15	386.144	354.858	566.573	487.122	522.626	522.352	230.102	344.659	373.233	514.205	359.464	517.3
ENSG00000083896.13	79.2802	82.3884	73.1831	88.7134	77.8566	84.7531	84.8489	77.6293	78.9697	79.8098	83.3612	78.6582
ENSG00000083937.10	36.0042	27.5127	40.1221	29.1258	35.8944	27.0545	28.9855	28.4148	29.2822	34.8465	28.5881	31.4799
ENSG00000084070.12	86.8772	87.2546	74.5392	84.7053	77.3448	84.1402	95.0178	94.4013	91.8239	81.3086	92.1448	75.8342
ENSG00000084072.17	24.5645	23.7298	31.097	28.4257	34.7979	25.0407	22.3367	22.4313	28.5905	27.9147	27.3451	29.8187
ENSG00000084073.10	61.9876	50.9079	56.4422	47.3628	47.2257	41.8512	58.1666	52.6445	53.953	50.5837	52.5358	50.1685
ENSG00000084090.14	137.812	147.7	131.589	132.055	127.322	133.285	140.119	146.364	132.051	139.529	133.501	138.085
ENSG00000084092.7	18.3273	17.5183	21.9783	22.1116	21.2004	21.4509	19.0122	17.9048	21.2123	19.6714	22.3733	21.5127
ENSG00000084093.19	25.6582	30.5447	31.7517	35.6056	26.3908	37.4735	24.9658	25.9918	32.9713	30.4751	34.4715	32.6428
ENSG00000084110.11	0.0295601	0.149729	0.0467624	0.0668023	0.0731048	0	0	0	0	0	0.0828641	0.0830604
ENSG00000084112.15	96.366	95.864	103.579	91.1851	91.3079	97.7988	122.243	107.775	133.326	121.713	117.584	116.949
ENSG00000084207.18	386.469	278.87	657.479	482.312	729.805	548.882	259.131	279.271	456.468	484.729	448.129	506.752
ENSG00000084234.18	660.314	647.017	719.767	734.357	733.314	745.092	578.733	624.276	661.155	671.702	658.272	686.661
ENSG00000084444.14	58.2039	51.4319	58.9206	53.6422	49.4188	48.9432	55.5375	67.9689	52.339	64.1976	54.6903	64.7041
ENSG00000084453.17	4.55226	4.22984	2.94603	3.40692	2.12004	2.36398	3.67208	3.93339	3.17032	3.4347	2.56879	3.1563
ENSG00000084463.8	105.796	103.088	100.913	100.471	105.417	100.688	125.611	112.212	121.74	109.223	126.865	105.985
ENSG00000084623.12	115.321	98.5816	132.4	110.394	136.173	114.994	111.767	103.794	125.32	112.41	124.71	116.783
ENSG00000084628.10	113.452	129.89	86.791	128.327	93.7934	123.19	141.951	137.857	135.574	116.467	141.2	122.846
ENSG00000084636.18	2.92645	3.40634	1.44963	2.53849	1.6083	3.32709	4.23701	3.71312	2.99739	3.12245	2.90024	1.74427
ENSG00000084652.16	95.0653	116.564	104.795	105.948	100.154	114.347	96.1694	102.142	99.1444	99.1066	91.1505	96.6823
ENSG00000084674.15	0.679883	0.486619	0.607911	0.534418	0.950362	0.787994	0.63012	0.75521	0.691705	0.62449	0.662913	0.415302
ENSG00000084676.16	71.3286	72.8806	77.3918	69.7416	70.8385	68.643	71.486	66.962	70.8998	72.1286	69.4401	69.1893
ENSG00000084693.16	39.0117	40.0944	45.8173	43.1269	54.1341	46.2675	27.4865	38.1894	29.9687	47.3994	30.8776	48.499
ENSG00000084710.14	228.648	256.972	174.05	200.54	175.378	199.625	235.513	225.462	172.926	152.625	192.659	161.386
ENSG00000084731.15	366.516	355.457	318.873	316.376	313.473	339.801	362.993	365.27	347.294	322.612	321.761	305.081
ENSG00000084733.11	235.505	247.764	226.47	252.045	223.481	224.491	251.592	239.968	238.869	230.812	234.754	228.25
ENSG00000084734.9	0.266041	0.748645	0.327337	0.400814	0.292419	0.700439	0.434566	0.503474	0.634063	0.312245	0.662913	0.415302
ENSG00000084754.12	133.848	131.088	150.855	129.196	149.792	129.756	122.113	131.375	129.752	145.007	134.323	147.931
ENSG00000084764.12	125.542	114.168	99.8377	96.8633	102.639	105.591	141.951	123.571	114.708	103.103	107.226	97.2638
ENSG00000084774.14	46.0842	40.2397	64.2983	55.9803	67.6219	64.7906	42.7613	43.2673	62.4264	64.3849	64.3025	67.7773
ENSG00000085063.17	182.767	171.71	166.604	188.344	170.188	184.818	192.631	196.481	213.113	214.406	211.781	215.542
ENSG00000085117.12	3.13337	2.13364	6.54673	6.68023	6.50632	8.23016	10.5382	5.31794	13.6035	9.49225	13.3411	10.1334
ENSG00000085185.16	27.4022	36.8708	26.6546	38.7453	31.0695	42.2015	35.982	33.5754	36.3722	34.7841	41.9292	36.7958
ENSG00000085224.23	133.7	135.205	118.309	148.568	98.4721	130.457	171.154	168.066	160.533	185.474	160.922	169.111
ENSG00000085231.14	18.0506	16.411	17.1436	15.7219	15.488	14.1603	18.0438	18.2805	18.0858	19.3492	17.8415	16.078
ENSG00000085265.12	0	0	0	0	0	0	0	0	0	0	0	0
ENSG00000085274.16	19.8948	21.5512	16.5997	18.2938	17.5159	16.4279	20.6401	18.4715	19.2035	20.6381	17.3758	16.5423
ENSG00000085276.19	3.81326	4.15498	5.65825	5.01017	5.26354	3.23953	4.25874	3.49285	4.3808	4.55878	3.48029	5.31587
ENSG00000085365.18	103.638	161.632	80.1975	146.831	66.5984	129.581	176.455	163.346	154.654	153.187	140.455	135.222
ENSG00000085377.15	80.8469	80.5168	71.7803	71.3448	72.2275	67.5924	71.5947	71.7135	65.5967	71.3168	60.4079	71.6812
ENSG00000085382.12	15.8738	14.8232	20.6222	16.2998	17.2527	13.1332	14.9708	17.4642	17.3503	18.6723	17.2357	19.27
ENSG00000085415.16	50.6323	47.3847	33.5286	38.5449	32.0199	32.4829	56.6239	50.7564	41.8366	39.9049	38.2832	39.7029
ENSG00000085433.17	157.496	130.264	122.377	122.916	108.634	108.831	146.383	140.658	121.048	114.282	118.993	106.899
ENSG00000085449.15	57.8787	56.5901	60.0223	54.2341	54.8286	52.0952	64.055	53.9598	62.5371	53.7061	58.4846	51.4044
ENSG00000085465.13	2.42393	4.08012	1.40287	2.07087	2.19314	2.53909	2.02073	2.13976	1.55634	1.68612	1.65728	1.74427
ENSG00000085491.17	63.0671	50.9262	74.6272	63.1562	67.7623	61.1072	43.6499	51.6677	54.3363	73.7054	55.9763	68.3612
ENSG00000085511.20	37.7166	48.4579	30.8248	37.3866	26.5955	36.9455	41.8272	38.854	38.5678	35.0595	35.1783	34.2018
ENSG00000085514.16	2.49251	3.1926	1.8892	2.07087	1.99211	2.58462	2.94918	2.34902	2.01747	2.09079	3.15878	1.25255
ENSG00000085552.18	21.2833	17.7055	16.1798	20.5083	17.6182	21.8887	21.989	23.8835	21.2699	19.2343	22.2904	18.6055
ENSG00000085563.15	1.0346	0.82351	1.44963	1.13564	1.75451	0.700439	0.717033	0.940552	1.21048	0.686939	1.24296	1.07979
ENSG00000085644.14	21.5198	28.7854	27.6366	25.0509	28.0986	31.082	26.5737	24.859	31.415	25.9163	28.8251	31.9783
ENSG00000085662.14	118.743	101.928	153.614	110.491	163.389	113.821	91.9323	110.607	100.009	127.334	96.2052	143.113
ENSG00000085719.13	91.8433	120.008	85.1543	121.914	80.6346	103.402	128.523	120.897	119.492	112.97	115.927	108.56
ENSG00000085721.13	88.1314	95.4751	79.5372	81.5395	67.8493	73.3395	88.8945	90.4232	76.0052	74.0789	76.1703	72.5275
ENSG00000085733.16	202.457	201.46	197.478	186.712	195.482	206.192	205.919	203.435	203.073	185.224	195.311	192.617
ENSG00000085741.14	1.15284	0.187161	0.18705	0.467616	0.219314	0.0875549	0.456294	0.818145	0.403495	0.249796	0.112695	0.332242
ENSG00000085760.15	24.9192	26.8389	26.4207	24.4496	29.6805	24.9531	26.3347	23.7577	26.9765	24.5425	26.5994	26.5793
ENSG00000085788.14	105.145	109.168	96.424	92.0749	82.4856	86.7853	94.996	98.5631	79.6614	93.6267	83.8684	89.0408
ENSG00000085831.16	7.21267	5.76457	7.62227	5.54459	5.40975	5.4284	8.23502	5.0662	6.80177	5.55796	6.4634	5.39893
ENSG00000085832.18	94.2081	95.7891	127.521	128.661	115.798	113.384	85.001	97.2963	117.648	135.015	115.181	126.003
ENSG00000085840.13	0.945924	1.12297	0.888485	1.00203	0.731048	1.13821	0.673577	0.818145	0.864632	1.12408	1.24296	0.747544
ENSG00000085871.9	6.49347	5.43067	7.85935	8.02629	9.29015	8.06293	3.66317	5.3406	7.32574	8.06092	7.54394	5.98783
ENSG00000085872.15	55.7111	55.2687	48.804	48.8919	55.4777	56.2952	57.7362	62.1818	53.0763	55.2655	62.9568	52.6711
ENSG00000085978.22	51.9371	53.2661	42.4135	46.7616	42.7663	42.6392	47.9543	51.7948	39.7731	44.9633	36.3773	43.6067
ENSG00000085982.16	21.4902	27.1758	29.2733	24.316	27.4143	27.93	23.8142	22.5304	24.152	23.5433	21.959	24.5859
ENSG00000085998.15	60.3216	53.5891	64.2263	55.323	68.3413	58.7344	70.8781	63.7643	72.0371	63.5381	72.4439	66.6709
ENSG00000085999.13	0.447836	0.285234	0.495681	0.327999	0.445208	0.35022	0.521044	0.380123	1.00413	0.455878	1.84455	0.166121
ENSG00000086015.23	138.046	112.783	147.348	122.449	144.894	130.807	130.413	138.833	133.499	135.14	133.991	139.375
ENSG00000086061.16	392.44	447.128	403.98	439.292	382.557	421.752	454.012	381.633	439.06	389.494	438.268	383.656
ENSG00000086062.13	29.5598	25.117	42.6005	38.6785	44.8132	41.2384	20.3377	28.5092	32.9713	43.1523	31.5712	46.763
ENSG00000086065.14	75.1714	72.5437	72.7623	71.7456	74.4938	70.3941	49.6926	64.8852	50.8403	70.5049	52.2872	63.0429
ENSG00000086102.19	53.1787	51.2822	46.6689	45.8264	44.3015	43.3397	57.8624	53.6829	51.5897	47.149	50.1328	47.8428
ENSG00000086159.13	0.236481	0.192776	0.0935248	0.133605	0.0731048	0.560351	0.195555	0.283204	0.345853	0.187347	0.248592	0.166121
ENSG00000086189.11	12.0605	11.5059	10.2873	9.86536	11.9066	11.9521	10.802	11.1044	10.0153	9.96312	10.005	10.5055
ENSG00000086200.17	16.5537	20.073	14.964	20.6419	13.3051	18.7367	22.4236	23.4745	21.7887	24.8547	21.3789	25.9979
ENSG00000086205.18	0.0591202	0	0.18705	0.2465	0.219314	0.875549	0	0	0.115284	0.352212	0	0.415302
ENSG00000086232.13	140.105	129.166	146.101	135.502	144.938	129.877	121.004	138.882	126.087	137.836	121.677	138.126
ENSG00000086288.12	0.177361	0.0374323	0.18705	0.267209	0.14621	0.0875549	0.239011	0.0629342	0.345853	0	0.248592	0.332242
ENSG00000086289.13	20.0122	23.3952	23.7085	20.8423	22.8087	22.7643	11.4073	14.6951	15.9092	16.4241	15.5784	19.187
ENSG00000086300.17	59.8383	56.3902	33.9883	40.2724	30.5841	28.669	64.9593	57.1134	39.7419	34.4325	35.2769	28.0337
ENSG00000086475.15	48.2418	45.3679	48.8667	46.0261	45.6174	48.7681	49.6491	48.9943	52.7425	50.3964	51.8729	50.0854
ENSG00000086504.18	37.1275	38.7798	43.7233	43.8223	44.2547	44.3028	34.2642	41.5051	37.8132	45.1506	40.5205	42.9422
ENSG00000086506.3	0.768563	0.748645	0.561149	0.801627	0.731048	1.31332	0.521479	0.597875	0.345853	0.749388	0.911505	0.332242
ENSG00000086544.4	25.2739	28.4859	25.4855	28.6582	28.4378	27.7549	25.1831	24.4499	22.6533	23.918	28.3395	26.4963
ENSG00000086548.9	0	0.112297	0.280574	0.267209	0.365524	0.525329	0.0217283	0.0629342	0	0.499592	0.165728	0.664483
ENSG00000086570.13	1.55457	0.898374	1.54316	0.903835	1.28006	0.864167	2.09569	1.12149	1.3569	0.62449	0.994369	0.855522
ENSG00000086589.12	41.6502	50.1592	50.5501	49.5673	49.1995	52.0076	45.8249	45.6902	49.8028	46.4621	47.564	47.5106
ENSG00000086598.11	164.81	151.624	174.781	154.097	164.258	150.143	150.52	149.234	158.563	169.351	149.728	156.312
ENSG00000086619.15	9.28188	10.8928	7.57551	8.21668	7.82221	9.19326	7.69181	7.5521	7.03234	6.4947	7.87209	8.47216
ENSG00000086666.19	58.0262	74.7144	49.8945	73.4825	46.7863	64.7906	58.0575	73.9477	60.1207	75.6251	52.7844	67.4451
ENSG00000086696.11	3.98884	1.38499	13.7921	2.8725	10.5264	3.58975	2.1511	3.76787	3.51617	8.30384	3.48029	6.31259
ENSG00000086712.13	21.2564	24.3714	23.8072	23.5251	22.3701	24.3403	22.0164	23.4785	23.4027	24.7923	23.1191	22.0941
ENSG00000086717.19	0.384282	0.486619	0.374099	0.400814	0.584838	0.437774	0.977773	0.440539	0.634063	0.562041	0.41432	0.747544
ENSG00000086730.17	0.472962	1.08554	0.420861	0.534418	0.950362	0.787994	0.825675	0.629342	0.691705	1.12408	0.828641	0.747544
ENSG00000086758.17	446.86	478.047	481.466	506.962	445.5	501.514	555.549	484.153	570.369	503.651	559.332	512.234
ENSG00000086827.9	16.5832	19.2027	16.6474	18.7046	18.4955	18.8243	15.5357	16.2056	16.7739	17.2359	19.5559	21.5127
ENSG00000086848.15	48.5082	59.8916	46.9153	50.8793	44.0822	46.0539	40.8881	50.3474	34.0665	45.9	36.8695	45.2671
ENSG00000086967.10	5.97114	7.74848	2.66546	6.27941	2.04693	5.51596	12.472	8.02411	11.0096	7.43143	9.77796	6.81096
ENSG00000086991.13	13.4499	13.513	17.115	14.2957	13.7437	12.0826	7.38761	10.0065	12.3931	17.3583	11.4352	10.2164
ENSG00000087008.16	23.5003	20.3631	19.1258	20.1743	16.9603	20.7505	20.6419	24.0094	16.7739	21.8572	16.1585	17.0274
ENSG00000087053.20	114.845	115.449	115.852	112.989	112.292	100.017	119.958	112.884	110.55	105.905	108.805	106.437
ENSG00000087074.9	98.1987	75.3511	125.557	83.5696	135.682	89.0433	75.0929	68.1892	95.1095	88.2405	98.9397	98.1774
ENSG00000087076.9	1.06416	1.1604	1.77697	1.67006	2.33935	2.53909	0.934316	0.881079	1.90219	2.87265	1.32583	1.74427
ENSG00000087077.14	13.0951	9.58266	25.392	17.903	29.8267	21.8887	10.4078	10.9506	19.2525	22.4192	20.4674	22.1771
ENSG00000087085.16	172.365	164.14	112.931	145.295	124.059	161.714	183.713	200.603	153.789	148.504	143.935	145.937
ENSG00000087086.15	580.385	354.82	1097.51	633.753	1289.05	742.639	568.563	475.628	935.07	807.722	996.357	921.223
ENSG00000087087.20	57.7309	58.6563	51.2048	51.8386	53.732	61.0258	64.055	62.3363	58.0456	55.8294	62.2309	52.4942
ENSG00000087088.21	29.1167	25.4165	46.3415	37.4093	48.7609	43.865	28.1164	27.0302	42.1364	41.0914	39.2776	43.1914
ENSG00000087095.13	69.2002	69.362	74.6795	77.4238	72.4468	67.2422	71.3557	67.8745	72.1103	76.6874	71.1802	74.256
ENSG00000087111.22	78.6595	57.7954	88.4744	66.8023	100.08	74.4217	65.0979	73.9477	75.5688	81.496	72.0089	88.8747
ENSG00000087116.17	7.41959	5.27795	3.32013	4.34215	2.9973	3.23953	4.9975	9.53453	4.66901	6.74449	5.3033	5.64811
ENSG00000087128.10	0	0.0374323	0	0	0.0731048	0.0875549	0.0869131	0	0	0.062449	0	0
ENSG00000087152.16	114.329	126.64	122.924	129.116	126.966	138.853	146.16	124.001	154.308	132.366	139.939	137.514
ENSG00000087157.19	38.6055	40.8012	32.4999	34.2028	31.3619	35.6348	43.5217	35.6837	33.663	33.9098	33.3942	32.4766
ENSG00000087191.14	95.9817	90.7358	86.3701	80.2295	91.9658	81.1634	101.667	88.7058	92.1697	76.5	87.3387	81.3162
ENSG00000087206.17	16.1989	16.021	19.7337	17.1682	19.7383	18.4741	15.6444	16.9922	17.8691	19.5465	18.4787	20.1837
ENSG00000087237.12	0	0.0374323	0	0	0	0.0875549	0.152098	0	0	0	0.0828641	0
ENSG00000087245.13	204.346	200.821	227.398	283.304	244.385	285.243	223.709	248.175	307.629	311.054	287.369	296.688
ENSG00000087250.9	0.354721	0.262026	0.18705	0.133605	0.14621	0.0875549	0.0869131	0.125868	0.172926	0.187347	0.248592	0.249181
ENSG00000087253.13	17.943	21.2596	23.8483	25.1845	16.8872	23.3772	14.7752	15.5762	19.9442	19.2343	17.7329	17.0274
ENSG00000087258.16	246.1	233.619	235.524	229.933	232.327	240.208	265.541	263.568	255.643	229.365	245.319	241.712
ENSG00000087263.17	62.8061	63.9998	65.5866	59.3164	62.9798	59.4182	55.8738	62.0166	55.1629	59.8874	55.8214	60.11
ENSG00000087266.17	59.1202	73.0678	60.3702	57.6504	57.1679	64.2653	68.053	67.4655	58.6797	56.1417	61.8995	58.8068
ENSG00000087269.16	30.8297	27.3353	28.6256	27.1932	29.6184	28.4466	31.041	32.1169	28.1662	28.992	27.5697	31.0862
ENSG00000087274.19	331.99	332.174	349.97	338.22	351.707	347.768	314.625	315.584	313.688	302.69	308.917	317.291
ENSG00000087299.12	12.3266	11.1174	9.0719	10.0203	9.2112	8.23016	8.43057	10.1639	6.68648	8.74286	4.64039	9.63501
ENSG00000087301.9	26.9884	43.0097	25.6726	44.6239	19.8845	35.4597	41.9573	38.1696	33.663	38.7184	40.1062	38.3739
ENSG00000087302.9	101.027	99.934	108.243	109.218	110.652	98.2086	99.7928	97.8882	102.887	113.812	100.959	106.965
ENSG00000087303.19	0.394036	0.683887	0.759889	0.538426	0.978873	0.816012	0.526693	0.226248	0.465172	0.969209	0.715117	0.930277
ENSG00000087338.5	12.9178	13.6628	11.223	10.9556	10.0154	10.2439	12.7545	12.4295	11.8743	13.9261	11.1038	13.1235
ENSG00000087365.16	172.217	184.228	189.621	180.099	204.58	195.86	158.486	171.932	161.859	180.478	163.739	173.762
ENSG00000087448.11	161.989	210.182	125.183	168.542	126.471	152.871	190.383	163.094	151.887	139.761	154.293	136.219
ENSG00000087460.29	2802.43	2275.43	2422.77	2344.66	2501.33	2500.59	2703.41	2761.99	2446.85	2480.49	2445.47	2559.34
ENSG00000087470.21	143.233	144.744	140.546	142.374	133.909	133.42	132.114	144.153	123.181	132.931	123.053	130.867
ENSG00000087494.16	8.06903	18.3792	7.71579	14.5435	8.99189	14.0088	17.2733	12.4279	20.9235	10.3665	23.2019	12.376
ENSG00000087495.17	31.6589	33.8388	36.2876	40.6158	34.5055	39.8375	36.2862	30.1769	40.5224	37.5319	41.432	34.9684
ENSG00000087502.19	34.397	36.8232	37.2346	32.9723	37.3368	31.9794	32.7808	30.7062	33.546	34.5499	32.3228	32.3961
ENSG00000087510.7	0.354721	0.449187	0.467624	1.13564	0.731048	1.92621	0.564935	0.534941	1.72926	2.31061	1.49155	4.15302
ENSG00000087586.18	3.01513	2.91972	3.94394	3.54052	4.73573	3.93997	2.83902	2.81945	4.43844	5.18327	4.97184	6.14647
ENSG00000087589.17	0.11824	0.0748645	0.327337	0.334011	0.292419	0.262665	0.304196	0.188803	0.172926	0.124898	0.0828641	0.332242
ENSG00000087842.11	1.38933	1.42243	2.33812	1.53645	3.14351	1.57599	1.60789	0.786677	2.36333	1.49878	1.49155	0.913665
ENSG00000087884.16	5.35038	5.42768	6.31292	6.14514	7.23737	6.74173	3.60689	4.43686	4.7843	6.55715	4.97184	5.56505
ENSG00000087903.13	2.66041	2.05877	3.2266	3.67412	3.28971	3.23953	2.34665	2.36003	3.2856	4.18408	2.32019	3.9869
ENSG00000087995.16	38.0486	39.1927	34.4573	34.3143	34.3066	32.1896	27.1215	37.9421	23.6771	30.5145	26.4204	30.4765
ENSG00000088002.12	0	0	0	0	0.0731048	0	0	0.0314671	0	0.062449	0.0828641	0.0830604
ENSG00000088035.18	8.83848	9.73239	9.96039	10.0203	8.04152	6.74173	8.4523	8.37025	10.5485	9.86694	10.6895	8.63829
ENSG00000088038.20	29.4182	34.3295	27.883	36.6958	30.3473	43.9499	42.6248	38.7052	48.692	41.9957	46.2108	43.6408
ENSG00000088053.11	0.11824	0.112297	0.280574	0.0868429	0.219314	0.262665	0.18708	0.236947	0.0576421	0.187347	0.248592	0.22011
ENSG00000088179.9	27.9639	27.363	29.8344	26.7209	21.2004	21.9763	32.549	27.3449	30.3198	26.1037	26.9308	22.2602
ENSG00000088205.13	88.2074	98.2222	87.8665	85.5737	77.7104	76.3479	90.1941	84.2689	84.9068	87.4286	82.4497	83.7249
ENSG00000088247.19	160.482	176.493	158.244	166.538	174.209	192.271	189.862	173.51	194.196	168.238	202.437	182.816
ENSG00000088256.9	76.6494	68.7256	79.4025	76.0878	79.6111	82.3016	68.3137	79.4894	71.5748	81.8082	73.6662	83.2714
ENSG00000088280.20	19.8348	22.0476	23.2409	28.6582	25.3674	34.234	21.6414	22.436	25.5355	30.3502	27.3451	34.4701
ENSG00000088298.13	23.2934	16.021	33.2013	20.5751	30.9964	25.3909	14.4493	13.7826	20.7512	20.1086	20.6332	20.682
ENSG00000088305.19	9.25232	11.6789	12.6258	13.0264	12.4278	12.6955	13.1673	11.1079	16.5433	14.1135	14.4183	12.9574
ENSG00000088320.4	0	0	0	0	0	0	0	0	0	0	0	0
ENSG00000088325.16	7.47871	5.61484	11.1294	8.08307	12.5009	7.00439	7.757	7.04863	19.3677	11.4906	24.1963	11.9607
ENSG00000088340.17	0.561642	1.79675	1.02877	1.20244	0.657943	2.01376	1.78172	1.95096	1.0952	0.936735	1.32583	1.82733
ENSG00000088356.6	36.5292	36.2236	26.4642	28.4471	30.7727	28.3459	38.996	37.7555	30.7722	30.1554	26.8413	27.4855
ENSG00000088367.23	352.268	310.688	309.333	301.412	280.576	309.331	361.971	376.126	324.756	333.103	325.821	330.331
ENSG00000088386.17	0.0886804	0	0	0	0	0.262665	0	0.0314671	0	0.062449	0.0828641	0
ENSG00000088387.22	13.8341	12.3901	11.5971	13.7613	11.3312	12.6079	15.3619	14.0343	15.6787	15.3	15.3299	13.9542
ENSG00000088448.14	65.5348	65.1321	58.3127	56.0471	46.7139	54.4591	67.01	61.7384	55.2788	58.6396	53.3645	51.7466
ENSG00000088451.11	6.26674	4.04268	5.79854	3.60732	7.09116	2.01376	5.80145	6.35635	5.59128	5.62041	4.55752	4.48526
ENSG00000088538.13	73.3348	80.2158	63.0712	68.4269	56.5758	65.323	87.6812	76.9245	76	73.3763	73.4905	66.2731
ENSG00000088543.15	16.8493	17.7429	20.4352	17.9698	18.7879	18.4741	19.4903	17.0866	20.1747	17.9229	19.1416	17.1104
ENSG00000088682.14	21.7562	24.7053	25.8128	25.4517	26.1715	25.3034	24.5747	20.9886	28.3023	22.1069	23.6991	20.9312
ENSG00000088726.16	0.325161	0.149729	0.888485	0.133605	0.877257	0.612884	0.325924	0.346138	0.345853	0.62449	0.248592	0.581423
ENSG00000088727.14	5.31698	4.56674	4.01081	3.85449	4.58732	3.75961	6.19452	6.20909	3.93292	4.70616	3.12812	3.52592
ENSG00000088756.13	53.4441	67.5263	57.7983	60.6565	46.5677	57.5927	54.5966	47.1648	55.2788	58.0776	53.7788	52.3281
ENSG00000088766.12	24.7785	22.3265	22.633	22.0187	22.1507	22.4141	26.2819	22.6878	26.8612	24.48	25.8536	24.7312
ENSG00000088782.5	0	0	0	0	0	0	0	0	0	0	0	0
ENSG00000088808.18	46.8374	44.6679	37.6895	36.7259	36.0399	36.4009	49.8605	49.8338	38.7101	39.5714	42.491	36.0233
ENSG00000088812.18	162.433	156.504	165.913	161.795	154.251	146.479	174.761	159.098	156.556	165.427	157.525	157.649
ENSG00000088826.18	17.7656	13.7751	21.9783	21.1763	28.7302	22.3265	18.0997	17.181	28.6481	21.5449	31.3226	27.0777
ENSG00000088827.13	0	0.0374323	0.0467624	0.0668023	0	0.262665	0.0869131	0.0314671	0	0	0	0.0830604
ENSG00000088832.18	189.206	191.819	193.218	197.663	200.192	205.133	193.341	187.953	211.97	195.227	207.52	201.561
ENSG00000088833.18	99.0264	95.9389	98.996	94.1244	103.005	93.5962	113.031	95.8803	103.756	87.8033	97.1167	90.1206
ENSG00000088836.14	0.532082	0.411755	1.4964	1.20244	1.75451	1.31332	1.12987	0.503474	2.01747	1.74857	2.56879	1.49509
ENSG00000088854.13	124.3	126.259	133.787	120.845	119.234	118.112	74.05	97.7683	66.4614	105.289	74.2462	105.57
ENSG00000088876.13	14.6618	16.0004	14.5164	14.3992	14.4367	13.571	15.1309	13.5652	12.8208	13.1805	13.332	13.2897
ENSG00000088881.22	13.8933	16.4702	15.6654	14.2957	13.7437	21.1007	22.2063	14.8525	19.3101	18.2351	19.3073	15.4492
ENSG00000088882.8	22.0518	28.6731	25.2985	40.6826	29.2419	43.5148	27.6166	27.4078	37.8132	42.5902	40.1891	39.7029
ENSG00000088888.18	99.1151	94.4041	117.046	96.9301	112.362	98.3241	107.229	110.229	119.55	122.712	115.927	124.175
ENSG00000088899.16	67.3971	80.4045	76.6903	90.6507	75.4441	95.2597	88.3472	82.8843	90.7287	76.5625	90.4047	83.7249
ENSG00000088926.14	0	0	0.0467624	0	0.0731048	0	0.0434566	0.0629342	0	0	0.165728	0.166121
ENSG00000088930.8	98.7181	104.163	101.47	117.888	98.5211	108.965	108.138	97.7944	112.742	114.398	108.857	108.116
ENSG00000088970.16	12.1788	12.1655	16.0863	14.8301	14.4747	11.995	12.3634	11.0135	13.0271	13.7388	12.0153	12.8744
ENSG00000088986.11	186.79	152.649	208.326	193.326	220.118	196.998	158.508	168.129	196.156	209.579	190.504	204.329
ENSG00000088992.18	1.1824	0.748645	0.748198	0.60122	0.804152	0.700439	1.1516	1.98243	0.922274	0.437143	0.41432	0.498363
ENSG00000089006.17	33.1369	30.6944	43.5358	36.2736	42.4739	34.6717	28.551	33.009	31.3585	40.4045	38.0346	42.4439
ENSG00000089009.16	576.395	486.47	590.043	536.68	641.711	494.543	536.466	548.025	572.965	574.201	588.871	583.637
ENSG00000089012.14	0	0	0	0	0	0	0	0	0	0	0	0
ENSG00000089022.14	71.8819	72.0638	62.2753	59.4701	55.7007	55.1429	68.2722	65.4494	56.7095	62.509	56.2224	58.9571
ENSG00000089041.17	0.153417	0.224594	0.0467624	0.133605	0.365524	0.138337	0.173826	0.125868	0.0576421	0	0.331456	0
ENSG00000089048.15	22.6135	23.1331	23.0071	22.4456	21.4197	19.6123	24.1618	23.7262	22.5381	22.7939	18.893	23.8383
ENSG00000089050.16	30.2104	32.7907	31.5178	36.0064	29.6805	32.7455	28.7682	29.4217	28.0717	33.1604	27.8423	29.1542
ENSG00000089053.13	78.157	72.918	78.7946	73.5493	76.6869	70.3066	78.6998	71.7135	76.6064	78.8731	80.2953	74.9205
ENSG00000089057.15	110.85	121.954	103.906	105.815	91.2348	105.679	106.447	117.655	90.7287	108.474	87.5045	111.633
ENSG00000089060.12	6.0007	6.66294	5.4712	8.28348	7.01806	8.49282	7.32243	8.14998	6.51356	7.68123	7.20917	7.80768
ENSG00000089063.15	73.4865	49.186	84.5969	53.9094	81.1463	52.3578	70.8994	60.8571	77.4134	73.7523	73.8319	75.585
ENSG00000089091.17	7.07581	10.0693	6.31292	7.68226	6.21391	6.04129	8.1116	9.8492	6.34063	7.68123	7.29204	8.13992
ENSG00000089094.20	51.8694	58.2554	46.291	55.7064	48.187	52.4568	48.846	58.654	45.8658	53.3989	50.5462	51.0232
ENSG00000089101.19	0.620762	0.973239	0.748198	0.668023	0.877257	0.875549	0.369381	0.597875	0.518779	0.686939	0.911505	0.747544
ENSG00000089116.4	0.768563	0.898374	1.1223	1.46965	0.950362	1.57599	1.32543	0.881079	1.78691	1.43633	2.48592	0.996725
ENSG00000089123.16	6.68059	7.14956	8.08989	6.0122	7.52979	5.60351	6.04046	6.89129	5.59128	5.68286	4.97184	5.81423
ENSG00000089127.15	0.354721	0.149729	0.233812	0.0668023	0.511733	0.35022	2.21628	0.534941	1.0952	0.499592	0.745777	0.498363
ENSG00000089154.11	110.939	90.5112	133.086	108.153	137.656	109.093	110.401	103.904	127.101	118.716	121.81	121.684
ENSG00000089157.16	711.608	362.668	784.967	494.824	866.036	475.752	723.355	697.871	881.052	806.408	873.049	864.929
ENSG00000089159.17	91.6804	85.5192	81.223	88.0968	86.3557	92.8458	80.1702	95.6194	78.4855	95.2291	82.3694	87.8215
ENSG00000089163.4	1.47801	2.3208	1.82373	2.40488	2.41246	3.41464	1.80345	2.2027	2.82446	2.99755	2.48592	2.57487
ENSG00000089169.15	8.36551	6.55064	10.0072	13.2268	9.43052	14.6217	7.56144	9.15693	12.3931	13.3641	12.2639	15.8645
ENSG00000089177.19	5.79378	7.78591	10.5215	8.08307	10.8926	10.0688	5.10615	5.22354	7.78169	9.05511	9.03218	6.7279
ENSG00000089195.15	23.0865	25.8657	20.2949	20.9091	20.5424	19.875	27.3124	24.5443	23.518	24.7298	28.7538	27.7422
ENSG00000089199.10	198.969	189.37	164.697	164.935	151.546	157.336	203.268	190.785	164.222	154.874	165.645	162.882
ENSG00000089220.5	342.099	299.009	337.017	306.162	332.627	299.875	264.281	346.515	255.989	333.478	262.845	321.693
ENSG00000089225.20	0	0	0	0	0	0	0	0.0314671	0	0	0	0
ENSG00000089234.16	33.2256	33.5767	29.2265	30.8626	28.7302	31.6073	33.5702	27.4078	32.9136	26.7906	34.2229	26.5793
ENSG00000089248.7	105.914	98.7257	109.414	91.1784	112.508	92.8082	81.9899	95.3138	81.333	96.9833	90.4047	101.5
ENSG00000089250.20	0.413842	0.524052	1.21582	1.00203	1.02347	1.48843	1.56444	0.912546	1.03756	1.18653	1.1601	0.996725
ENSG00000089280.19	238.012	251.8	190.592	199.939	202.5	200.608	267.998	237.891	217.426	178.042	237.558	181.155
ENSG00000089289.16	42.6552	48.5871	50.2696	45.3587	52.0506	48.7681	33.9613	41.4422	33.7206	41.5286	34.0571	43.1084
ENSG00000089327.15	4.99566	2.3208	8.23018	4.54255	9.72293	8.49282	4.80195	4.09072	11.4131	8.18082	13.5068	7.47544
ENSG00000089335.22	38.1476	36.5702	34.3231	31.3971	33.229	30.0313	40.6482	36.116	34.7582	40.3421	36.8745	31.3138
ENSG00000089351.15	138.489	153.809	155.345	157.987	154.543	182.027	148.209	144.403	181.803	161.306	168.297	155.157
ENSG00000089356.19	0.0886804	0.0748645	0	0.0668023	0.292419	0.17511	0.0434566	0.0629342	0.115284	0.062449	0	0
ENSG00000089472.18	43.3943	48.3625	54.1041	55.4459	49.1264	49.9063	43.7173	49.6865	49.3993	57.3282	47.0668	55.8166
ENSG00000089486.17	74.6689	92.3079	84.3593	91.5859	90.7961	98.6744	78.3739	77.8811	83.2352	81.2462	85.93	85.3861
ENSG00000089505.18	1.77124	1.78477	1.54316	2.40488	2.04693	2.01376	1.9738	1.87166	2.18752	2.12327	2.81738	2.57487
ENSG00000089558.9	1.74405	0.673781	0.888485	0.334011	0.584838	0.787994	0.673577	1.38455	0.864632	0.437143	0.580048	0.498363
ENSG00000089597.18	344.582	338.462	403.7	402.617	403.173	380.776	364.079	340.096	406.031	380.002	407.194	385.317
ENSG00000089639.11	23.6777	24.5556	25.7193	23.9152	22.7356	23.2896	30.6803	29.1385	27.8411	29.1637	29.0024	25.6657
ENSG00000089682.17	20.8694	19.6519	22.3057	19.5063	19.8845	18.5616	18.2735	19.8243	20.5782	23.6682	21.3789	22.1771
ENSG00000089685.15	1.1824	0.748645	1.1223	1.67006	2.70488	1.7511	1.3037	0.723743	5.01486	2.81021	8.70073	3.40548
ENSG00000089692.9	0.768563	0.636348	0.140287	0.267209	0.804152	0.262665	0.934316	1.10135	0.461137	0.936735	0.580048	0.830604
ENSG00000089693.11	201.009	196.145	196.683	197.802	205.863	205.404	225.127	210.767	233.739	209.766	217.27	215.376
ENSG00000089723.10	7.57182	8.37434	7.92716	10.0337	7.90628	8.14436	6.41897	8.21669	6.66919	8.262	7.17437	8.00869
ENSG00000089737.18	202.541	223.032	193.198	207.608	188.892	200.499	224.031	212.745	210.469	200.505	209.184	198.48
ENSG00000089775.12	15.0689	18.934	15.0266	16.7594	15.8689	16.5785	15.8188	14.8389	14.3379	15.2519	15.8204	12.8021
ENSG00000089818.18	165.199	161.211	145.355	152.376	130.834	137.111	172.671	158.007	153.825	140.795	152.835	140.434
ENSG00000089820.17	0.725405	1.34269	1.16906	0.668023	1.16968	1.40088	0.608392	0.818145	0.864632	1.12408	0.828641	0.913665
ENSG00000089847.13	8.39507	7.26186	9.30572	7.08104	8.11463	7.70483	10.5165	10.7617	8.81924	7.18164	10.1094	7.72462
ENSG00000089876.12	27.8498	27.832	32.0018	29.8145	33.6823	32.0293	31.111	29.3808	38.0911	34.3145	34.1748	35.6853
ENSG00000089902.10	24.2984	21.1867	23.9423	21.5771	22.7356	22.5892	20.1204	20.7368	22.5381	20.7955	22.3733	17.1104
ENSG00000089916.18	131.779	140.558	129.064	134.807	105.929	117.761	149.643	134.648	127.562	114.906	121.313	112.962
ENSG00000090006.18	31.3337	21.8604	34.4171	26.7209	33.6282	28.718	30.2892	33.953	35.277	33.7849	33.4771	28.9881
ENSG00000090013.11	6.97619	6.02659	10.8956	7.81587	12.5009	9.71859	5.43207	7.80384	8.01225	9.18	7.62349	8.72135
ENSG00000090020.11	34.7036	31.4805	37.9243	37.3425	41.2311	41.0632	38.2852	39.5541	49.5722	46.0249	48.9727	49.421
ENSG00000090054.16	47.063	59.4095	41.9047	51.8058	37.8982	53.4286	53.0042	50.5786	57.9718	59.6082	52.7388	50.1236
ENSG00000090060.19	131.602	153.734	157.73	174.287	142.701	154.622	152.467	141.319	177.365	183.787	176.418	177.915
ENSG00000090061.17	39.7427	34.4429	48.6175	43.9379	50.8561	50.6768	41.6516	40.0894	55.6903	49.8474	59.8005	51.4618
ENSG00000090097.22	196.368	225.642	215.808	236.346	216.536	252.859	255.829	214.385	264.577	228.064	267.817	227.17
ENSG00000090104.12	0.295601	0.224594	1.02877	0.467616	1.09657	0.612884	0.173826	0.251737	0.403495	0.562041	0.580048	0.913665
ENSG00000090238.12	21.6055	20.6076	18.9023	20.1863	21.0878	22.0279	23.2632	21.2211	23.6552	20.6369	23.8367	17.6088
ENSG00000090263.16	32.3302	37.3574	31.5178	32.6663	31.1426	28.6304	30.55	30.9322	26.1695	29.0388	27.0137	28.4897
ENSG00000090266.13	71.0448	68.8776	59.991	64.2778	65.711	68.1527	74.2214	71.2513	68.8581	65.7432	71.254	70.4967
ENSG00000090273.14	88.417	63.4102	87.679	64.7982	95.9866	74.7719	87.4802	85.7478	87.5584	78.8725	97.6172	87.8779
ENSG00000090316.16	66.1555	62.8488	58.9206	60.9905	60.8963	64.4404	64.0332	63.123	60.7548	60.638	64.0539	58.3915
ENSG00000090339.9	10.08	7.13646	23.1006	22.8163	36.6759	28.0473	14.3135	10.5729	27.6498	26.6033	31.9855	39.869
ENSG00000090372.15	130.297	125.359	136.219	117.706	148.11	134.835	117.565	122.342	124.276	118.27	128.432	121.767
ENSG00000090376.11	1.41889	1.53472	1.4964	1.87046	1.09657	1.31332	1.02123	1.22722	2.13276	1.06163	1.98874	2.74099
ENSG00000090382.7	0	0.112297	0	0.175022	0.14621	0	0.0217283	0	0	0	0	0
ENSG00000090402.8	0	0	0	0	0	0	0	0	0	0	0	0
ENSG00000090432.7	33.6394	28.1491	31.7517	26.9881	31.1426	26.0914	36.8946	32.4426	33.8359	29.1012	35.6315	28.905
ENSG00000090447.12	5.08434	5.46511	3.88128	3.94133	4.38629	4.4653	5.91009	5.03474	4.61137	4.18408	4.97184	4.06996
ENSG00000090470.15	23.6185	25.716	24.8776	26.0529	22.3701	23.4647	24.0967	26.338	20.7512	21.8572	21.5447	22.0941
ENSG00000090487.11	80.4922	72.1694	80.291	73.2153	77.4911	73.5461	79.1561	75.9616	84.1575	75.1262	81.0411	76.5817
ENSG00000090512.12	0	0.112297	0.0467624	0	0	0.17511	0.13037	0.0944013	0	0.062449	0.0828641	0
ENSG00000090520.12	78.5915	83.0472	68.1459	75.6756	76.3652	73.9357	89.1114	79.9359	79.5917	67.3088	90.7478	72.1687
ENSG00000090530.10	34.1419	29.1223	41.8991	32.6663	43.5704	38.6993	16.3179	23.6947	24.2097	34.4094	23.1191	39.6198
ENSG00000090534.20	1.41889	1.84429	1.21582	1.20244	1.4621	2.53909	2.31515	1.57335	1.90219	1.49878	2.56879	1.82733
ENSG00000090539.16	15.6077	41.6614	13.187	33.6015	16.2293	32.8331	60.3709	28.6036	42.367	25.2294	43.7522	24.9181
ENSG00000090554.13	0	0.187161	0.225395	0.0668023	0.14621	0.0875549	0.178172	0.177789	0.240368	0.312245	0	0.112132
ENSG00000090565.17	60.746	69.1748	68.6004	64.865	66.6716	69.8688	66.6841	66.5529	66.4614	63.1984	62.7281	60.468
ENSG00000090581.11	22.3959	19.2076	23.9971	18.7534	24.5106	20.0702	27.2121	20.2793	24.5936	20.7812	26.1461	17.6362
ENSG00000090612.22	25.4808	32.0794	23.8488	25.6521	21.3466	22.5016	27.9426	26.2121	23.0568	23.5433	23.1191	28.4897
ENSG00000090615.16	100.255	95.5383	88.8018	84.6305	98.0766	90.2691	100.24	97.5461	88.1688	88.7019	93.8295	89.5325
ENSG00000090621.15	141.15	114.468	133.413	112.896	137.583	110.844	143.602	140.154	141.223	122.587	136.726	126.999
ENSG00000090659.18	0	0	0	0	0	0	0	0	0	0	0	0
ENSG00000090661.12	28.7324	28.8977	26.2805	33.0671	24.5632	29.4184	30.9628	26.3065	34.0088	24.8547	32.5656	25.0843
ENSG00000090674.16	15.5965	12.0532	20.3833	13.2937	19.8801	15.4972	12.1665	14.3471	13.7765	16.7288	14.2833	16.8613
ENSG00000090686.16	79.2211	83.3991	77.8594	73.3489	73.6896	71.8826	78.4174	77.9755	74.8771	76.6874	69.2744	73.1762
ENSG00000090776.6	10.9668	15.6467	14.3561	23.8484	21.0542	28.8931	13.5367	12.4924	21.2123	21.9821	25.6879	25.5826
ENSG00000090857.14	74.8075	87.6499	78.5865	82.9764	67.456	72.8684	87.6488	80.3066	81.985	83.6117	85.2116	84.9775
ENSG00000090861.17	110.584	115.89	147.442	142.088	155.275	144.903	101.58	117.341	131.021	144.32	140.206	146.02
ENSG00000090863.12	206.3	230.021	217.539	229.199	209.664	219.413	218.586	207.211	208.434	214.2	218.347	220.941
ENSG00000090889.12	1.24152	1.19783	1.1223	1.73686	2.04693	1.57599	1.5212	1.13282	6.11006	2.74776	7.71796	2.65793
ENSG00000090905.19	103.697	141.194	92.7298	113.764	79.8304	115.135	140.473	122.029	145.373	117.467	134.406	109.806
ENSG00000090924.15	58.0856	64.6455	80.6184	78.8935	78.6607	85.7162	67.7922	67.7801	83.9269	90.4886	80.1295	87.961
ENSG00000090932.11	17.0266	15.5344	15.7589	15.4313	16.5217	19.7874	16.47	16.9293	15.9092	14.4257	19.2245	17.1935
ENSG00000090971.5	36.9501	34.2879	34.6509	32.3991	39.4035	34.4966	32.0492	36.1872	30.3774	31.287	30.9912	33.7225
ENSG00000090975.14	89.4489	72.9929	64.8127	58.7192	60.8232	64.2653	70.8776	91.7266	71.8797	75.0013	61.7337	70.7675
ENSG00000090989.18	77.3021	84.5209	77.1743	89.2685	79.584	75.6089	80.3271	78.4229	77.1695	85.0412	79.8089	76.4937
ENSG00000091009.8	40.4158	42.4111	39.3463	42.5564	39.016	35.9422	44.757	43.0168	41.7098	43.9091	36.9093	39.2751
ENSG00000091010.6	0.295601	0.149729	0.280574	0.200407	0.438629	0.17511	0.347652	0.188803	0.230568	0.062449	0.248592	0
ENSG00000091039.17	185.874	230.096	197.291	232.205	162.073	181.414	162.136	189.81	144.682	219.196	147.829	199.013
ENSG00000091073.20	5.23835	6.99908	8.19277	8.88403	10.84	10.328	7.7696	7.11251	10.1104	8.52866	10.5967	9.73385
ENSG00000091106.19	0.372457	0	0.233812	0	0.0731048	0.17511	0	0.125868	0.0576421	0.124898	0.0828641	0.249181
ENSG00000091127.14	26.811	24.5556	23.7085	27.7897	21.9314	23.0269	28.1164	28.4148	25.4202	28.9139	29.0853	31.3968
ENSG00000091128.13	0.532082	0.411755	1.02877	0.668023	0.365524	0.963104	0.325924	0.566408	0.518779	0.874286	0.41432	1.07979
ENSG00000091129.22	237.9	352.799	290.02	352.85	271.072	325.792	321.426	252.523	291.727	276.025	316.209	294.615
ENSG00000091136.15	356.726	361.584	613.512	544.772	631.333	578.77	210.131	363.084	384.031	675.715	375.959	671.201
ENSG00000091137.14	0.0886804	0.112297	0.18705	0.0668023	0.14621	0.0875549	0.108641	0.0944013	0	0.124898	0.0828641	0
ENSG00000091138.13	0.0886804	0	0	0	0	0	0.0217283	0.0314671	0	0	0	0.0830604
ENSG00000091140.15	104.162	102.995	101.534	97.0637	87.2871	83.1447	110.171	104.019	100.051	98.4053	94.296	97.4432
ENSG00000091157.15	91.0741	100.427	93.7721	99.1994	85.1137	90.108	118.317	87.9751	114.704	95.4733	120.144	92.9795
ENSG00000091164.13	83.8683	82.9532	76.7904	81.9009	74.6422	72.4981	98.3891	80.6517	84.3356	78.0101	83.7018	71.5242
ENSG00000091181.20	0.11824	0.0748645	0.0935248	0.0668023	0	0.0875549	0.0217283	0	0.115284	0	0	0
ENSG00000091262.17	0.921093	0.786077	1.01287	0.75687	0.877257	0.794123	0.924756	0.936146	0.634063	0.947976	0.828641	0.996725
ENSG00000091317.8	31.2746	29.1597	36.1006	35.49	38.0876	31.3446	26.0739	30.9636	32.652	37.2196	29.251	35.8821
ENSG00000091409.16	29.235	33.1275	24.9244	31.8647	23.9784	30.3815	25.9001	22.3416	26.6307	25.5416	27.0137	29.9018
ENSG00000091428.18	30.0922	39.896	21.2769	33.9356	18.2762	30.9944	38.0462	33.3866	37.1215	37.2196	35.8801	39.869
ENSG00000091436.17	112.209	69.2871	168.064	96.0617	145.771	99.2872	31.3105	57.5518	60.4089	97.8576	59.4964	106.733
ENSG00000091482.8	0	0	0	0	0	0	0.0217283	0.0629342	0	0	0	0
ENSG00000091483.8	60.1844	68.1267	64.8127	70.944	62.3584	69.7812	65.2718	60.3854	68.6518	69.5682	73.749	67.279
ENSG00000091490.11	103.106	59.8916	132.618	101.139	139.776	100.075	78.5695	111.991	121.855	157.434	124.628	162.383
ENSG00000091513.16	4.93654	3.89295	1.63668	2.40488	1.90072	3.23953	6.34466	6.16755	4.26552	4.93347	3.48029	3.07324
ENSG00000091527.17	241.033	152.087	257.661	182.036	262.3	170.032	193.881	224.423	204.86	235.058	220.087	246.773
ENSG00000091536.20	1.77361	1.68445	1.63668	1.26924	1.6083	1.22577	1.39061	1.44749	0.345853	0.811837	1.40869	1.16285
ENSG00000091542.9	73.7525	50.5886	83.5129	58.8481	84.6436	68.9933	79.2798	72.3611	91.7086	81.1163	97.1167	81.7248
ENSG00000091583.11	0.443402	0.561484	1.44963	1.53645	1.5352	0.963104	0.478022	0.723743	1.44105	1.56123	0.662913	1.41203
ENSG00000091592.17	2.02812	3.34083	7.56195	5.63945	2.21069	1.80276	2.53808	3.0951	2.04111	8.64107	1.72109	2.71857
ENSG00000091622.16	24.6194	21.1593	14.7563	15.4587	14.5932	13.7128	21.3722	21.268	14.4105	12.3374	16.7609	13.1136
ENSG00000091640.8	38.5168	40.9509	38.2984	45.4255	40.2076	44.7405	49.0625	47.7985	49.6299	48.0233	48.7241	45.5171
ENSG00000091651.9	5.05478	5.09079	3.27337	4.67616	4.09387	3.15198	4.95405	5.0662	5.59128	4.93347	6.71199	4.4022
ENSG00000091656.19	28.5551	31.8548	35.0718	36.9417	27.195	41.2384	27.9643	34.7397	29.9739	36.3453	31.5712	34.8023
ENSG00000091664.9	23.7959	21.4487	24.0826	22.312	19.519	21.2758	20.2725	17.2754	21.3852	21.1078	21.2132	17.7749
ENSG00000091704.10	0	0	0	0	0	0	0.0217283	0	0	0	0	0
ENSG00000091732.17	18.7411	20.2134	22.5395	17.9698	21.4197	19.4372	16.7742	17.4328	17.0621	19.2343	16.4899	17.9411
ENSG00000091831.25	1.38933	1.60959	1.91726	1.06884	1.31589	1.31332	1.16594	1.44749	0.80699	1.06163	0.580048	1.32897
ENSG00000091844.8	47.5622	50.4961	35.5862	35.3384	28.584	25.4785	40.5773	45.5644	28.2446	31.0996	25.3564	23.9214
ENSG00000091879.14	0.975484	1.64702	1.26258	2.07087	1.38899	1.7511	1.28501	1.38455	2.07512	2.36932	1.84041	1.57815
ENSG00000091947.10	11.6467	16.1707	14.4028	17.3018	18.13	18.7367	11.4943	11.045	13.8917	15.2376	15.5784	14.7017
ENSG00000091972.18	115.432	106.907	96.3773	91.7195	91.9658	87.9051	55.8417	91.2861	54.2989	87.616	57.5077	83.4757
ENSG00000091986.16	244.728	353.173	312.747	439.158	309.233	436.461	254.46	268.383	436.639	373.632	367.336	334.567
ENSG00000092009.10	0.0295601	0.0374323	0.0935248	0	0	0.0875549	0	0	0	0	0	0
ENSG00000092010.15	17.677	16.6948	24.9711	21.9111	28.5109	23.4647	24.466	19.0061	25.5355	24.4176	25.8536	27.2438
ENSG00000092020.11	37.6829	34.8476	33.9495	37.8101	33.7744	27.142	30.8439	33.7286	29.8482	31.3469	29.3761	32.5597
ENSG00000092036.19	2.1168	1.57215	4.08937	3.06956	3.78537	3.13096	2.25692	1.44623	2.33047	2.46549	3.16209	3.7643
ENSG00000092051.18	107.421	91.9336	86.791	77.8246	81.1463	89.7438	114.052	116.963	88.3077	87.1788	89.8246	88.6255
ENSG00000092054.13	2.30569	0.898374	0.654673	0.467616	1.31589	0.262665	0.586664	0.881079	0.518779	0.437143	0.248592	0.332242
ENSG00000092067.7	0	0.0374323	0	0	0	0	0	0	0	0	0	0
ENSG00000092068.21	13.5572	14.733	33.0975	33.3651	31.2888	31.5198	12.7486	13.6275	29.2586	25.7103	32.5275	27.4299
ENSG00000092094.11	20.0755	23.4959	21.2769	18.0092	16.2658	18.3287	21.106	20.3532	17.4656	17.4851	16.0756	15.5697
ENSG00000092096.19	174.139	134.981	212.208	174.755	192.192	203.215	162.528	182.1	222.441	218.759	204.757	213.548
ENSG00000092098.18	26.9517	29.0456	27.1203	29.4184	34.7408	30.0996	35.5244	28.9123	35.8851	27.4844	31.2613	31.2764
ENSG00000092108.22	50.4887	48.2876	55.8343	47.4964	51.7582	43.077	48.8017	44.2742	46.7478	48.4604	46.4039	47.5936
ENSG00000092140.16	31.718	28.7854	29.0862	32.6663	23.3204	22.7643	30.5934	26.747	29.628	28.7265	29.3339	26.3302
ENSG00000092148.14	206.284	210.744	217.18	223.721	205.351	204.703	229.888	205.057	221.576	210.016	220.087	201.402
ENSG00000092199.19	407.176	418.125	449.214	433.018	452.348	423.068	424.687	413.187	447.359	430.395	471.699	454.924
ENSG00000092200.13	0.206921	0.561484	0.0935248	0	0.292419	0	0.304196	0.0944013	0.230568	0.062449	0.0828641	0.249181
ENSG00000092201.10	156.014	172.821	153.192	166.872	155.27	157.158	160.309	166.394	142.318	168.361	161.086	170.936
ENSG00000092203.15	94.3376	86.7874	104.194	98.015	102.502	97.5239	96.7343	90.0422	95.0599	92.9016	107.379	95.7579
ENSG00000092208.19	10.4938	11.0051	9.39924	9.61953	8.99189	9.45593	9.49526	10.2897	9.79916	8.30572	11.1038	7.30932
ENSG00000092295.12	1.09372	1.34756	1.02877	0.868429	1.16968	1.48843	1.34715	1.06988	1.38341	1.12408	1.90587	1.07979
ENSG00000092330.19	33.254	36.7008	39.2757	42.9625	39.5599	40.4311	33.2627	32.7009	41.3548	36.2816	38.5832	40.4438
ENSG00000092345.14	0	0	0	0	0	0	0	0	0	0	0	0
ENSG00000092377.15	0.206921	0.112297	0.561149	0.334011	0.438629	0.35022	0.239011	0.0944013	0.461137	0.312245	0.662913	0.332242
ENSG00000092421.17	55.8932	61.2976	57.6547	52.4905	47.9567	54.4574	39.1702	50.1126	37.3498	46.4608	35.5487	47.9956
ENSG00000092439.16	36.3294	34.1382	41.525	37.2757	35.4558	35.8099	30.789	27.9743	36.2235	33.0355	32.9799	34.0548
ENSG00000092445.12	36.8023	37.1328	60.6508	54.9783	59.4342	61.2009	42.2832	40.152	60.1207	52.5196	56.4304	57.5609
ENSG00000092470.12	0.739003	0.898374	0.701436	0.935232	1.02347	1.05066	0.847403	0.881079	2.01747	1.31143	1.90587	2.15957
ENSG00000092529.25	1.02426	1.2304	0.926363	1.09222	0.966445	1.38337	0.986464	0.866289	0.942449	1.35577	1.74015	0.831435
ENSG00000092531.10	31.1768	18.9329	44.7722	25.3982	38.7514	22.4141	19.3705	23.8514	29.1761	36.2442	26.7651	33.5988
ENSG00000092607.15	0.236481	0.0748645	0.280574	0	0.0731048	0	0.217283	0.22027	0.0576421	0.124898	0.248592	0.0830604
ENSG00000092621.13	58.6768	32.1169	88.0536	51.705	91.2348	56.5605	32.7662	35.1173	67.96	61.7621	76.0692	60.9664
ENSG00000092758.18	0.472962	0.898374	0.514386	1.87046	0.584838	1.66354	0.738761	1.16428	1.03756	1.31143	0.580048	1.24591
ENSG00000092820.19	112.062	84.6718	171.104	150.171	169.384	182.815	64.4243	86.2513	119.204	157.184	113.938	170.523
ENSG00000092841.19	631.256	581.005	645.885	651.607	711.162	695.698	579.604	565.455	676.494	615.961	687.159	644.321
ENSG00000092847.14	90.3812	76.8406	85.7622	64.6987	78.6607	62.2515	87.7042	98.2617	71.0128	93.3201	70.006	84.7216
ENSG00000092850.12	0.472962	0.673781	1.21582	0.534418	0.584838	0.963104	0.564935	0.75521	0.691705	0.999184	0.828641	0.498363
ENSG00000092853.14	2.06921	1.98391	1.73021	2.13767	2.33935	1.92621	2.52048	2.3915	3.45853	2.87265	4.06034	2.49181
ENSG00000092871.17	25.3641	25.6901	22.3145	25.6414	25.0764	23.5339	24.7596	25.4597	24.4841	30.4639	27.5606	29.5612
ENSG00000092929.13	1.0346	0.673781	1.35611	0.734825	0.804152	0.612884	0.63012	1.00695	0.80699	0.999184	0.580048	1.16285
ENSG00000092931.12	20.7426	18.1614	20.5025	17.9705	18.5905	18.9688	23.221	18.6619	20.0543	16.534	16.901	14.8072
ENSG00000092964.18	632.409	648.664	549.224	595.743	561.81	598.525	653.587	608.07	575.614	515.017	603.25	538.481
ENSG00000092969.12	136.978	220.712	155.376	327.56	165.265	328.344	154.468	194.77	272.131	288.73	269.871	307.393
ENSG00000092978.11	20.899	25.6037	15.9927	19.8403	15.9368	16.2852	23.7273	22.499	18.1573	15.6123	16.6557	16.1137
ENSG00000093000.19	66.4426	71.8486	64.2983	64.531	61.4701	55.7725	72.0621	62.106	63.8098	56.2666	66.457	54.5707
ENSG00000093009.11	0.709443	0.486619	0.841723	0.267209	0.950362	0.35022	0.456294	0.440539	0.80699	0.999184	1.90587	0.913665
ENSG00000093010.15	47.3257	40.0525	49.007	41.0166	53.0741	52.4454	42.544	45.0609	49.3993	41.591	50.7128	47.8428
ENSG00000093072.19	58.9721	59.667	65.8882	68.2051	70.9116	67.9426	61.6866	61.9902	68.4788	64.0727	70.7659	67.8604
ENSG00000093100.13	20.2111	19.4341	19.6748	19.1876	21.2896	20.2015	18.5477	18.4913	21.7138	19.6708	22.3136	22.3067
ENSG00000093134.17	0	0	0	0	0	0	0	0	0	0	0	0
[truncated: 60,698 more rows]

## Sheet: cpm.PRJEB42763.Brown
CPM matrix for PRJEB42763 samples generated from short-read RNA-seq.
gene_id	ERR5296631	ERR5296641	ERR5296647	ERR5305084	ERR5303527	ERR5303529	ERR5303525	ERR5303450	ERR5303461	ERR5303456	ERR5296646	ERR5303484	ERR5302785	ERR5300363	ERR5296849	ERR5296899	ERR5296853	ERR5301820	ERR5296827
ENSG00000000003.15	12.3877	13.9584	11.211	11.7331	9.4902	9.62751	7.86547	26.856	27.2139	26.9796	22.1535	22.5785	20.312	56.1429	42.635	51.5583	57.6241	48.6939	49.5246
ENSG00000000005.6	0	0	0	0	0.0469812	0	0	0	0	0	0	0	0	0	0	0	0	0	0
ENSG00000000419.14	22.1008	23.4451	21.1363	21.9003	25.5813	24.819	26.1134	69.3835	69.0332	71.6652	55.2767	61.5611	60.7284	72.1509	54.1071	73.0256	66.8633	56.6312	68.0963
ENSG00000000457.14	23.6493	19.7558	19.4135	21.4733	20.1314	18.7757	20.8098	12.3548	12.942	14.8396	15.301	15.4745	16.1196	18.724	17.9385	19.8243	19.7813	20.2619	18.2478
ENSG00000000460.17	4.03539	3.60939	4.29411	3.80257	3.96991	3.39672	2.53942	30.4538	29.8766	36.9043	42.5474	47.9604	46.7146	43.8936	37.4105	30.2762	57.1982	53.8148	41.74
ENSG00000000938.13	0.0234616	0.0958245	0.0257132	0	0.0704718	0.0625163	0	0.137522	0.0795146	0.0593392	0.0755449	0.101431	0	0	0	0.021438	0	0	0
ENSG00000000971.17	0.0234616	0.063883	0	0.0203346	0.117453	0.185048	0.107195	0.0785839	0.119272	0.0988987	0.0566586	0.16229	0.0532192	0.035951	0	0.10719	0	0.0874691	0
ENSG00000001036.14	6.33462	6.67577	7.22542	7.21878	9.63114	9.50247	10.2476	66.6303	65.5473	59.4273	65.1899	67.6547	60.1421	42.8744	36.3092	36.6647	46.8263	40.7579	38.2213
ENSG00000001084.13	18.6754	18.8295	21.8562	19.5212	22.2221	20.4637	20.9896	59.8809	56.5349	59.5964	78.6044	74.6938	68.1738	37.1203	40.2806	39.7246	37.1632	41.4746	38.3398
ENSG00000001167.15	55.58	54.921	53.4053	52.8071	65.278	62.2243	63.7995	66.4161	59.7441	69.9137	92.1434	96.1282	104.672	65.0237	80.811	51.7695	88.636	105.933	69.2509
ENSG00000001460.18	11.3554	12.6169	12.8309	11.5704	12.8963	12.1907	12.3151	1.66991	0.954175	1.54282	3.45618	3.55009	2.90932	7.66141	9.30005	6.86015	10.4716	12.4298	9.93151
ENSG00000001461.17	41.9258	42.9294	37.747	41.0555	29.1048	36.3845	33.0125	1.51274	1.01381	1.5626	2.6063	3.34722	3.31733	4.74693	7.96587	6.4957	6.43171	8.22377	5.54493
ENSG00000001497.18	63.1116	67.0452	65.6201	64.2573	67.4885	75.1237	71.9803	81.6879	84.2457	84.0639	88.9163	87.7784	90.8097	96.6838	90.7246	99.022	87.1698	90.4196	86.2693
ENSG00000001561.7	7.95347	8.09717	10.131	9.63859	9.72511	7.35608	8.20256	4.83291	3.95585	2.96696	4.17385	4.38182	3.60116	0.0349039	0.117722	0	0.100495	0.0418512	0.132926
ENSG00000001617.12	21.2093	22.4868	22.9105	22.9781	26.9907	28.7575	27.1246	5.57945	6.1425	5.20207	1.6431	2.31263	2.66096	8.34204	7.23991	5.05936	4.10022	2.65755	2.92438
ENSG00000001626.18	0	0	0.0257132	0.0203346	0.0704718	0.083355	0.0449455	0	0	0	0	0	0	0	0.0196204	0	0	0	0
ENSG00000001629.10	90.7259	83.3353	84.6222	86.8897	91.6838	88.6481	85.2167	133.121	122.731	122.04	100.267	105.123	104.381	143.263	181.508	158.641	113.098	138.8	121.571
ENSG00000001630.18	215.352	202.081	207.808	210.28	215.196	186.025	213.532	166.161	139.752	151.28	121.654	128.406	137.487	66.5249	77.7773	68.9038	73.9972	81.4546	82.5234
ENSG00000001631.17	15.3134	10.6726	14.5205	11.9813	15.2379	16.0215	14.0158	61.0883	61.2463	63.2932	66.9741	68.8236	64.2709	106.745	102.073	111.369	97.9522	93.675	106.895
ENSG00000002016.18	15.9501	15.3618	18.1317	17.1821	19.1009	18.1431	16.4168	8.78666	9.06467	10.0877	11.7533	12.0934	11.6672	15.0785	11.3435	12.2683	15.6411	14.8153	15.2125
ENSG00000002079.14	0	0	0	0	0	0	0	0	0	0.0197797	0	0	0	0	0	0	0	0	0.0569685
ENSG00000002330.14	70.5724	76.9311	80.3538	80.6673	84.989	79.604	82.6773	18.0672	14.5949	14.8819	9.97419	8.09196	10.2623	30.2102	33.6968	25.9948	19.3396	19.1153	20.2339
ENSG00000002549.13	22.4527	23.6527	22.5505	24.0761	26.7323	28.4449	29.8888	61.4329	62.9358	61.693	59.4916	64.6115	63.2776	37.5392	50.3262	34.8796	38.0074	46.0363	35.1116
ENSG00000002586.20	0.492693	0.574947	0.257132	0.813383	0.986605	0.646001	1.44949	65.0674	66.1462	61.782	58.0468	57.3694	60.661	54.293	44.6559	47.946	46.1475	39.1309	44.5968
ENSG00000002586.20_PAR_Y	0.492693	0.574947	0.257132	0.813383	0.986605	0.646001	1.44949	65.0674	66.1462	61.782	58.0468	57.3694	60.661	54.293	44.6559	47.946	46.1475	39.1309	44.5968
ENSG00000002587.10	0.234616	0.383298	0.462838	0.427026	0.493303	0.375098	0.337092	0	0	0	0	0	0	0	0	0	0	0	0
ENSG00000002726.21	0	0	0	0	0	0	0	0	0.0795146	0.0395595	0.0377724	0.0608586	0.0532192	0	0.0196204	0	0.100495	0.0837025	0.0569685
ENSG00000002745.13	0	0	0	0	0	0	0	0.19646	0.159029	0.257137	0.113317	0.0811448	0.248356	0.506107	0.353167	0.514511	0.743667	0.439438	0.512716
ENSG00000002746.15	94.8785	94.7065	95.6018	100.066	95.1134	105.361	105.465	0	0.0198787	0	0.132204	0.0202862	0.0177397	0.244327	0.333546	0.343007	0.22109	0.104628	0.0569685
ENSG00000002822.16	32.5757	32.8969	36.5642	33.7414	36.8744	37.3849	36.743	34.7264	31.1934	29.472	28.8359	30.4315	29.6246	29.0057	34.7155	28.4064	26.891	31.2453	27.3726
ENSG00000002834.18	223.026	241.845	231.805	232.973	249.752	257.379	255.111	93.3183	84.5439	94.7054	85.4601	87.7581	96.8371	79.9649	102.026	76.4802	88.4642	101.176	70.9637
ENSG00000002919.15	29.632	32.0373	28.5417	30.8069	28.2827	30.6121	28.9225	21.2373	22.5225	20.6896	25.0998	23.7957	24.4099	35.4624	38.8091	32.65	37.2637	40.24	30.5541
ENSG00000002933.9	0	0	0	0.101673	0.164434	0.0208388	0	0.275043	0.198787	0.474714	0.169976	0.182576	0.124178	0.122164	0.255065	0.0857519	0.200991	0.167405	0.113937
ENSG00000003056.8	58.4427	63.0685	60.4004	61.7765	64.7636	66.9341	63.8227	92.5456	88.9289	97.3727	118.352	123.493	119.953	115.293	120.914	119.069	127.509	135.522	119.087
ENSG00000003096.15	31.157	30.8714	28.5931	33.7351	29.4102	28.2365	27.6865	189.485	166.603	173.726	197.342	186.998	178.249	192.268	194.673	157.655	143.668	146.5	119.463
ENSG00000003137.9	0.281539	0.558976	0.462838	0.345688	0.516793	0.812711	0.359564	0.0589379	0	0	0.188862	0.202862	0.0177397	0.244327	0	0.171504	0.0803964	0.104628	0.569685
ENSG00000003147.19	16.1416	17.9351	18.6164	16.6744	12.9668	13.0242	13.5736	168.268	188.827	173.073	117.227	130.075	129.642	142.705	129.896	246.022	67.0707	62.6513	115.171
ENSG00000003249.15	102.41	106.78	108.021	105.435	92.1536	97.4629	95.1946	52.6119	52.0026	47.3725	31.6722	31.4436	39.7192	55.2703	68.9459	60.2836	33.4248	36.0967	40.1248
ENSG00000003393.16	92.8374	97.5333	89.5077	93.7424	98.0732	102.902	95.8688	58.879	57.5487	64.4029	57.4896	61.8932	59.7119	58.3593	66.4345	60.0049	66.4677	68.6988	54.3289
ENSG00000003400.16	0.140769	0.351356	0.539978	0.345688	0.0939624	0.208388	0.224728	0.275043	0.516845	0.237357	0.358838	0.385438	0.177397	0.0872598	0.0392407	0.0428759	0.0401982	0.0627768	0.0189895
ENSG00000003402.21	43.4935	36.7174	40.6811	36.7454	43.6476	44.0323	42.4099	26.8065	24.9278	26.6475	47.1526	42.1148	38.8351	22.5841	17.364	20.8701	33.3287	25.3744	26.1713
ENSG00000003436.16	0	0	0.0514264	0	0	0	0	2.06283	2.48483	2.80872	4.09831	3.91524	3.26411	0.558463	0.451268	0.150066	0.462279	0.690545	0.607664
ENSG00000003509.16	28.8577	26.9107	27.4617	28.2244	30.7962	27.7989	26.855	30.4693	31.4057	32.5529	22.7213	22.9632	22.8559	43.8555	36.4743	47.3906	39.4073	34.3869	40.5988
ENSG00000003756.17	326.107	311.748	323.208	322.321	319.261	329.339	323.166	142.542	153.269	150.113	165.947	169.232	163.089	161.876	135.276	140.844	145.449	139.087	141.835
ENSG00000003987.14	50.5831	46.3631	51.3236	51.4262	57.1291	53.5139	53.5751	15.9979	17.4342	16.6096	14.2485	16.3888	14.7277	24.7565	27.9647	28.8075	22.8464	25.5924	22.8324
ENSG00000003989.18	0.164231	0.143737	0.308559	0.162677	0.493303	0.208388	0.202255	63.9083	56.7337	70.317	64.3076	69.4599	74.6488	36.4222	45.7939	32.6929	31.7968	33.1671	22.3127
ENSG00000004059.11	172.944	195.828	184.271	188.271	182.502	185.771	182.636	93.7674	87.9766	84.7562	81.3018	81.6041	87.2566	199.14	165.331	177.826	184.71	164.119	187.223
ENSG00000004139.14	131.837	137.46	140.927	136.015	119.686	134.303	130.61	82.7119	83.8939	77.0364	74.9396	76.6469	84.1949	43.9259	79.4211	51.1651	43.2303	62.2727	43.1791
ENSG00000004142.12	91.6643	93.7323	95.3189	92.1563	96.8752	102.172	100.161	69.9512	66.0725	65.9825	53.4182	51.248	54.1118	98.4074	118.012	90.6013	79.2916	86.2679	69.8546
ENSG00000004399.13	0.656924	0.543005	0.694257	0.528699	0.79868	0.687679	0.561819	63.3975	61.3455	61.0403	49.1042	60.5949	70.5509	8.0628	7.37726	6.47427	11.2756	10.4628	9.07698
ENSG00000004455.18	88.5031	88.9738	83.8333	87.508	85.6056	79.8368	83.536	204.037	199.204	217.597	208.105	218.807	226.054	139.528	140.639	135.316	156.687	154.933	151.365
ENSG00000004468.13	0	0	0	0.0610037	0	0	0	0	0	0.0197797	0.0377724	0	0	1.27399	2.53103	1.97229	0.864261	1.04628	1.74703
ENSG00000004478.8	204.35	212.73	224.836	217.214	194.995	196.093	209.536	361.584	348.79	344.603	224.5	222.256	252.791	261.569	339.727	222.482	197.794	240.645	165.226
ENSG00000004487.18	351.689	355.317	330.004	336.212	328.446	357.155	348.126	228.6	223.893	233.302	179.192	193.814	204.273	325.165	348.83	339.513	276.986	311.101	314.637
ENSG00000004534.15	139.981	141.534	152.512	144.601	144.796	158.35	156.898	159.218	190.771	165.538	186.642	177.525	174.648	347.731	251.602	382.916	324.988	283.005	386.403
ENSG00000004660.15	21.8896	23.9721	23.579	23.4458	21.8463	22.36	24.2032	24.6557	26.6573	25.0016	36.2615	38.8684	34.5215	8.28968	9.59436	11.1263	8.50192	9.37467	10.9759
ENSG00000004700.16	12.2704	10.1734	11.1853	10.7367	13.6245	12.6074	11.0117	59.3119	55.8197	61.4203	66.6134	69.7121	64.0085	46.4522	54.5493	49.621	52.3805	61.8245	46.7354
ENSG00000004766.17	38.9462	34.0337	33.6329	36.6836	37.4675	31.5916	31.7315	23.1822	19.7594	21.1643	24.1177	25.8446	24.2857	54.4501	52.8376	47.3993	54.6696	54.6159	50.8159
ENSG00000004776.13	0.140769	0.20762	0.0771397	0.142342	0.0704718	0.16671	0	0.19646	0.159029	0.138458	0.0700679	0.182576	0.124178	0.436299	0.294305	0.205161	0.602973	0.481289	0.334025
ENSG00000004777.19	129.789	131.711	153.971	135.571	125.604	130.159	128.432	33.85	37.9583	30.0035	36.0846	29.8004	28.8602	19.7556	20.4383	24.4279	24.2349	30.8188	32.2394
ENSG00000004779.10	82.7724	87.2961	74.4141	83.0261	88.4421	86.3766	92.2282	108.878	104.323	108.63	98.3972	95.9132	95.0317	98.8479	83.5239	91.3472	87.612	75.6461	80.8383
ENSG00000004799.8	0	0	0	0	0	0.0416775	0.0224728	0	0	0	0	0	0	2.94938	2.86457	2.61543	5.22577	5.16863	5.44998
ENSG00000004809.14	0	0	0	0	0	0	0	0	0.0198787	0	0.0188862	0	0	0.017452	0.0784814	0.0428759	0.0401982	0	0.075958
ENSG00000004838.14	1.73616	1.88455	2.15991	1.89112	1.52689	2.0422	1.77535	0.275043	0.457209	0.415375	1.30315	1.1766	1.08212	2.89702	1.70697	3.06563	2.69328	2.07164	3.49407
ENSG00000004846.17	0	0	0	0	0	0.0416775	0	0	0	0	0	0	0	0	0	0	0	0	0
ENSG00000004848.8	0	0.0159707	0	0	0	0	0	13.5557	13.756	13.3909	12.8993	13.4903	13.5354	0	0	0	0.0803964	0	0
ENSG00000004864.14	32.7993	33.4427	35.0471	32.759	37.5145	33.9047	36.4059	126.972	120.942	125.74	119.89	125.612	119.672	122.809	135.675	117.158	112.635	133.359	114.298
ENSG00000004866.22	72.9889	78.9113	68.4003	72.3462	77.0858	78.7717	77.8106	54.2136	49.0202	51.49	62.0656	57.7252	59.4765	36.1503	40.7075	33.1234	33.2453	38.875	29.4273
ENSG00000004897.12	65.6924	56.4246	59.1147	59.56	60.2769	53.0551	52.5189	104.831	89.8316	109.164	151.675	151.66	156.926	110.75	117.192	116.237	142.101	150.246	140.579
ENSG00000004939.16	0.0469231	0.0798537	0	0.0813383	0.0469812	0.0208388	0.0674183	0.019646	0	0	0	0	0	0.017452	0	0	0.0200991	0	0
ENSG00000004948.16	0.0234616	0	0	0	0	0	0	0.0392919	0	0.0395595	0	0.0202862	0.0177397	0.244327	0.117722	0.21438	0.321586	0.251107	0.132926
ENSG00000004961.15	21.9131	23.0777	23.0905	23.9135	26.9437	21.589	24.2032	26.5024	27.4723	27.5334	41.7197	43.3922	40.145	21.5357	22.171	17.9865	30.8722	31.5349	25.4649
ENSG00000004975.12	30.4296	31.8616	35.2271	31.5186	34.4842	34.8632	35.0126	30.078	26.9555	26.3862	28.6882	31.1799	32.0912	58.5513	65.9048	48.7714	66.0054	75.4996	60.7284
ENSG00000005001.10	0	0.0159707	0.0257132	0	0	0	0.0224728	0	0.0397573	0	0	0	0	0.0349039	0.0196204	0	0	0.0837025	0.0189895
ENSG00000005007.14	80.567	84.0381	89.3792	82.7617	83.697	85.168	87.6887	95.9509	86.8896	91.7187	81.5696	81.1854	90.8274	87.4168	120.646	85.8376	86.4864	99.9198	90.0862
ENSG00000005020.13	13.3731	10.908	13.448	11.428	11.7453	12.0656	10.7195	1.80743	1.47102	1.48348	3.26732	3.36751	3.24637	2.28621	3.31584	2.52968	3.77863	4.89659	3.17125
ENSG00000005022.6	118.551	129.65	117.561	128.149	123.936	119.093	124.859	374.078	367.217	364.618	337.307	348.008	346.668	300.313	272.271	268.746	295.014	295.49	284.709
ENSG00000005059.16	0.0703847	0.0798537	0.179993	0.0813383	0.39934	0.187549	0.202255	11.7286	11.6489	12.2041	10.7651	10.772	10.36	23.1238	22.0925	20.8163	23.1743	23.9389	20.0529
ENSG00000005073.6	0	0	0	0	0	0	0	0	0	0	0	0.00182576	0	0	0	0	0	0	0
ENSG00000005075.16	35.6238	38.1479	36.3819	37.9907	43.7266	40.6297	44.9941	45.1138	46.4568	45.3476	47.0063	45.689	46.4477	128.586	86.8297	107.427	118.717	95.5886	130.088
ENSG00000005100.13	39.697	44.4306	41.964	43.7397	46.3235	46.012	44.2714	73.2598	73.5113	72.5719	63.3444	72.8275	76.0857	78.8305	79.4428	74.7971	73.8441	80.6055	74.097
ENSG00000005102.14	0	0	0	0	0	0	0	0	0.0397573	0	0.0377724	0.0811448	0	0	0	0.021438	0	0	0
ENSG00000005108.17	224.316	189.525	222.111	207.128	246.393	251.295	241.762	174.861	142.112	159.918	235.622	261.001	233.577	29.5095	69.3364	37.8809	48.5594	109.671	64.563
ENSG00000005156.12	42.0666	43.1529	41.1154	43.6583	42.8234	44.9075	44.4062	154.7	147.069	147.596	117.831	124.007	131.952	56.7785	74.0127	49.0121	52.9527	69.0968	46.8894
ENSG00000005175.10	52.2254	43.68	45.1781	46.6679	50.7632	42.4069	45.5972	68.7805	63.5123	67.2116	68.0093	68.2631	66.2401	43.8044	47.6775	43.6263	49.9664	54.2392	48.6131
ENSG00000005187.12	0.821155	0.606888	1.00282	0.732045	0.869152	0.562646	0.80902	0.0589379	0.139151	0.217577	0.315022	0.122732	0.279401	0.268062	0.332173	0.305491	0.340881	0.219719	0.444924
ENSG00000005189.20	4.19962	4.53569	3.98555	4.04658	3.17123	3.16749	4.26983	8.00259	8.70685	8.08992	13.3337	13.47	11.4599	10.6457	13.2241	10.3974	14.5517	17.1799	14.3561
ENSG00000005194.15	101.917	113.808	97.9674	105.414	99.1773	107.528	113.195	100.941	102.852	102.973	117.737	116.828	111.281	67.574	79.0112	62.2987	69.4424	78.6803	59.8359
ENSG00000005206.17	63.5808	67.8757	72.8456	64.786	68.5221	72.9982	67.8003	34.9502	42.6397	34.8519	39.8121	38.8075	41.4223	51.6403	40.4179	54.088	52.1371	47.7104	65.3998
ENSG00000005238.20	51.2166	55.0192	53.4835	53.0529	51.4444	48.8669	51.2379	10.1766	6.99729	7.29873	3.34286	3.71237	4.80747	13.1239	16.5988	15.1781	9.34608	9.54208	10.2543
ENSG00000005243.10	0.0234616	0.0319415	0.179993	0.101673	0.117453	0.0625163	0.112364	1.68955	1.23248	1.3648	2.30412	2.29234	1.72075	5.65443	3.98293	5.12367	6.41161	4.05957	4.53849
ENSG00000005249.13	224.551	224.006	240.856	238.626	248.296	208.2	220.525	183.65	172.646	167.337	154.036	142.997	126.75	86.8584	105.734	85.5804	75.5525	87.8248	65.001
ENSG00000005302.19	46.5243	44.3987	42.8639	43.9024	43.9509	38.4058	42.3387	35.8146	33.1974	34.4168	36.6581	33.1274	32.9249	41.4658	38.3578	35.0725	45.0019	43.8182	38.8335
ENSG00000005339.15	161.439	157.28	163.305	159.382	144.843	165.939	159.984	95.0275	83.4506	87.5254	62.8722	65.3419	75.181	51.2913	76.0878	51.8799	45.8058	59.073	47.5687
ENSG00000005379.17	144.429	148.177	166.416	152.774	193.398	203.678	202.727	4.91149	5.16845	4.94494	2.77627	2.29234	2.96253	18.4991	13.8912	21.8882	9.20539	6.98915	14.3561
ENSG00000005381.9	0	0	0.0257132	0.0406692	0	0	0	0	0	0	0	0	0	0	0	0	0.0200991	0	0
ENSG00000005421.9	0	0	0	0	0	0	0	0.019646	0.0397573	0.0197797	0.0944311	0.0405724	0.0177397	0.0349039	0.0981018	0	0.0200991	0	0.151916
ENSG00000005436.14	5.79501	4.99884	6.19689	4.8803	6.45991	5.91821	5.86539	35.716	37.6104	38.1551	43.816	49.0922	44.846	47.1552	40.9659	56.2103	53.0005	50.3012	62.6084
ENSG00000005448.17	26.6993	28.2363	28.1303	27.838	31.2425	29.6952	30.9899	32.5927	32.1637	31.1135	33.202	36.7586	35.5859	35.6718	36.7293	35.1154	32.4198	35.5945	34.4469
ENSG00000005469.12	4.22308	3.40177	4.0884	3.84324	4.36925	3.87601	3.68553	12.0233	12.3446	10.9975	14.3535	17.365	16.356	30.7503	24.8394	25.8756	36.8216	36.1595	31.8834
ENSG00000005471.19	0.0469231	0.0159707	0.0771397	0.0406692	0	0	0	0.805681	0.715632	0.573613	0.245521	0.202862	0.195137	16.0792	23.31	20.8823	20.1393	27.9782	22.5595
ENSG00000005483.23	139.526	124.061	122.371	123.695	127.131	139.724	126.724	109.828	99.1307	115.497	98.4319	106.742	112.216	101.171	133.323	113.118	98.2569	123.503	115.678
ENSG00000005486.17	135.209	136.614	141.757	140.797	122.527	132.305	117.33	45.834	40.6717	42.9814	52.5415	50.6952	52.1016	59.2494	76.9118	62.8347	72.819	87.8666	67.6786
ENSG00000005513.10	5.74808	5.46199	6.11975	5.44967	7.47001	7.21021	7.32612	0.392919	0.397573	0.217577	0.755449	0.324579	0.691849	0	0	0	0	0	0.0189895
ENSG00000005700.15	53.9616	44.3987	52.7892	50.1654	54.1223	49.1378	52.5638	126.461	119.829	127.718	161.326	164.42	145.377	107.836	114.956	99.7723	133.136	134.426	103.835
ENSG00000005801.18	70.0562	54.1248	65.4144	59.1012	66.314	68.1011	62.7664	123.043	131.597	113.437	149.012	142.145	120.772	184.607	126.689	222.698	188.369	147.651	238.774
ENSG00000005810.20	411.915	344.649	373.202	366.612	340.167	397.291	357.991	169.138	147.83	161.827	113.901	126.559	138.849	51.2503	84.1455	56.1988	38.171	59.0858	40.2619
ENSG00000005812.11	22.1008	20.0752	19.8763	20.3753	26.8732	21.1513	22.1806	35.104	33.3987	34.4674	46.4061	46.1085	42.3454	29.0846	31.4465	28.4801	34.1924	41.8805	34.1817
ENSG00000005844.19	0.0703847	0	0.0257132	0.0203346	0.0939624	0.0416775	0	0.0392919	0.059636	0	0.0188862	0	0.0177397	0.0349039	0.0196204	0	0.0401982	0.0627768	0.0949475
ENSG00000005882.12	21.1623	22.2153	21.8048	22.49	21.353	21.193	22.293	12.2571	11.4664	10.3954	9.96135	10.5628	10.0827	20.4652	24.5604	19.4354	12.8401	16.5886	16.023
ENSG00000005884.18	55.3458	54.1887	59.8604	56.5505	65.1864	69.268	68.9465	1.82707	1.09333	1.50326	1.60533	1.13603	1.09986	14.9563	19.1102	14.0419	13.0644	11.2161	11.8874
ENSG00000005889.16	16.6812	14.779	14.7594	14.0479	13.836	13.962	13.1466	33.6339	33.257	32.6168	37.3003	36.2109	32.8895	38.2721	41.7521	35.5013	40.9017	42.9812	30.4402
ENSG00000005893.16	40.3539	35.7266	38.8784	40.7505	45.8771	36.572	36.3609	41.9048	36.8351	40.4298	67.6504	73.2535	68.3689	30.5584	35.6306	32.307	64.5985	74.4952	52.0692
ENSG00000005961.19	0.727308	1.13392	1.61993	0.894722	1.05708	1.292	1.10117	0.353627	0.73551	0.652732	0.925425	0.85202	1.15308	2.58289	2.119	3.32288	2.43199	2.99236	3.93083
ENSG00000005981.13	0	0	0	0	0.0234906	0.0625163	0.0674183	0	0	0	0	0	0	0	0	0.0643139	0	0	0
ENSG00000006007.12	98.5386	98.0284	94.9589	92.868	94.1738	92.5658	97.1273	86.3346	84.6636	84.9495	42.1351	42.4184	49.8275	60.6482	74.2544	60.1335	41.709	44.2932	36.7257
ENSG00000006015.18	37.3508	41.7954	42.1954	41.0759	47.0047	41.5108	45.7096	31.4335	33.6943	26.5444	28.3104	29.1107	28.3658	33.6299	29.9995	32.2641	28.7618	26.7011	26.5093
ENSG00000006016.12	2.135	2.53935	2.85417	2.29781	2.56047	3.02162	2.92146	6.08043	7.31296	5.94065	4.70078	5.61055	5.39536	4.71028	4.38103	5.46175	5.7807	4.40317	4.66059
ENSG00000006025.12	15.0389	15.9548	17.3564	16.471	15.4098	18.6507	17.8659	5.77591	7.49425	4.60868	4.72155	3.69209	4.47041	20.2094	16.9128	21.1593	15.215	14.6061	19.5972
ENSG00000006042.12	11.7308	12.9523	12.6509	13.2378	15.0575	14.087	14.45	3.33981	3.61791	3.14498	4.00388	3.9761	3.99144	92.1289	73.5175	69.0946	81.3813	68.636	65.5517
ENSG00000006047.13	1.75962	1.67693	1.56851	1.89112	0.516793	0.896066	1.25848	0.0982298	0.0993933	0.0197797	0.226635	0.202862	0.248356	24.3978	22.7989	29.2628	25.3651	28.8983	34.1431
ENSG00000006059.4	0	0	0	0	0	0	0	0	0	0	0	0	0	0	0	0	0	0	0
ENSG00000006062.18	14.9216	16.8811	16.1993	16.0237	15.1279	16.0042	16.0231	3.6233	5.74135	4.57664	5.20523	4.33983	4.57188	6.84082	6.68838	6.13555	8.46675	9.31901	8.62256
ENSG00000006071.16	14.8042	14.9007	12.7538	15.739	11.4869	14.3162	12.1802	1.74849	1.86859	1.68128	1.98305	1.86633	2.07555	3.82198	3.15888	5.531	2.77368	3.45273	5.52594
ENSG00000006116.4	0.211154	0.159707	0.102853	0.0813383	0.0704718	0.125033	0.112364	0	0	0	0	0	0	0	0	0	0	0	0
ENSG00000006118.15	291.885	315.917	330.235	315.999	330.207	338.776	330.395	183.454	207.593	170.917	126.084	123.442	130.493	156.876	154.314	167.045	109.62	117.665	124.324
ENSG00000006125.18	664.22	707.28	643.37	662.134	647.517	695.993	693.285	411.701	363.461	414.9	374.891	400.084	436.628	152.565	356.836	182.952	139.166	232.735	117.203
ENSG00000006128.12	51.8266	54.8276	53.3549	53.4799	88.2307	79.5624	83.0594	0	0	0	0.0188862	0.0202862	0	0	0	0	0	0	0
ENSG00000006194.11	44.1605	48.751	51.7486	47.525	48.7763	45.1726	51.0458	37.8169	34.863	34.861	35.1767	35.2558	34.9389	32.9435	36.7058	30.9461	35.6669	31.7075	27.6738
ENSG00000006210.7	0.305	0.0798537	0.102853	0.203346	0.0234906	0.0416775	0.0674183	56.6	57.2306	51.2889	38.0935	34.0605	33.1023	14.1186	21.0723	13.3987	14.4513	13.8737	9.32384
ENSG00000006282.21	30.6455	35.1037	35.4585	34.7111	27.9773	28.7139	25.1246	41.0208	46.5558	36.2761	35.6383	33.5737	35.2134	90.6109	65.6301	83.1364	85.1273	66.1578	95.3873
ENSG00000006283.18	3.07346	3.09832	2.75132	3.8229	3.42963	4.54285	3.84284	0.333981	0.159029	0.276916	0.132204	0.0608586	0.124178	6.2827	7.92996	9.30408	5.46233	4.91752	6.85521
ENSG00000006327.14	0.891539	1.59707	1.18281	1.30141	1.12755	1.33368	1.236	5.83485	4.87027	5.28119	11.124	7.6479	5.87185	21.0994	16.8539	11.1049	65.1814	41.621	18.4008
ENSG00000006377.11	0	0	0	0	0	0	0	21.2047	24.1677	19.5622	13.107	14.8481	14.6191	20.32	18.336	18.4109	15.3849	13.4179	14.5355
ENSG00000006432.16	122	121.026	120.904	121.804	98.684	105.173	105.847	29.9012	27.3133	32.4388	11.9361	13.186	16.7818	11.9546	25.4672	15.8641	8.56222	15.6314	12.0393
ENSG00000006451.8	75.4524	71.4371	77.7568	74.2822	102.02	74.8945	84.1605	135.773	135.453	140.298	107.368	97.2926	96.9653	113.42	125.511	108.883	82.0847	84.8324	71.5334
ENSG00000006453.14	0.211154	0.239561	0.282845	0.345688	0.281887	0.145871	0.202255	0.216891	0.202365	0.257928	0.283293	0.325188	0.382468	5.72372	7.87758	7.03165	7.95764	8.53619	8.8793
ENSG00000006459.11	34.3243	30.4402	33.1186	30.2172	43.81	39.802	36.7655	38.7025	30.3149	39.3617	38.0368	36.4746	40.8546	26.6317	48.8939	38.4383	28.0181	39.7168	28.845
ENSG00000006468.15	9.90078	8.25687	10.0282	7.95082	15.2689	11.503	11.8881	130.783	119.471	129.716	116.245	130.724	140.197	40.0522	40.4768	24.1391	43.4543	46.9571	30.1553
ENSG00000006530.18	54.9235	58.5008	61.2232	59.4787	48.649	50.7424	48.7659	68.1998	67.3721	68.6448	62.0554	64.4158	61.3214	71.1694	69.0321	75.3924	73.5289	70.8229	72.755
ENSG00000006534.17	0	0.0159707	0	0	0	0	0	0.844776	0.715632	1.02855	1.39758	1.3186	1.93363	0.732982	0.52975	0.900395	0.522577	0.711471	0.569685
ENSG00000006555.11	0	0	0	0	0	0	0	0	0	0	0	0.0202862	0.0354795	0	0	0	0	0	0
ENSG00000006576.17	26.7462	21.273	25.0447	22.49	24.7356	21.193	18.9895	129.408	125.852	136.263	137.359	145.31	132.782	76.8584	92.3923	75.1829	96.1742	112.391	90.1811
ENSG00000006606.9	0	0	0	0	0	0	0	0	0	0	0	0.0202862	0.0177397	0.122164	0	0	0.140694	0.0418512	0.0949475
ENSG00000006607.14	28.1069	27.0225	25.6875	28.5498	26.8263	26.5069	29.1022	61.8757	51.1641	65.1814	60.5473	67.5072	72.2993	23.4039	43.1199	26.1076	26.0068	39.0076	21.2435
ENSG00000006611.17	0	0.0319415	0	0	0	0	0	0	0.0993933	0	0	0	0	0	0	0.021438	0	0	0
ENSG00000006625.18	27.187	29.9646	25.4047	28.7858	27.258	26.4329	27.2431	176.932	177.735	184.822	155.377	159.49	147.861	153.76	135.144	163.142	170.501	159.602	172.149
ENSG00000006634.8	5.27791	5.33375	4.11386	5.42933	5.89614	5.25137	5.12379	116.607	115.853	114.525	112.071	116.706	108.341	101.361	95.1784	86.9095	116.655	112.433	114.867
ENSG00000006638.13	0	0	0	0	0	0	0	0.373273	0.357816	0.375815	0.472155	0.304293	0.337055	1.43106	1.82469	0.94327	1.86922	2.09256	1.29129
ENSG00000006652.15	89.7621	91.9246	88.4453	90.79	92.4249	84.5395	87.6027	133.467	138.467	146.43	143.423	141.86	137.673	80.6926	74.6276	92.4851	113.35	100.163	113.618
ENSG00000006659.13	0	0	0	0	0	0	0	0	0	0	0	0	0	0	0	0	0	0	0
ENSG00000006695.12	20.07	22.0736	22.1041	20.6488	20.5463	20.0923	21.1777	17.8403	15.7443	16.0028	16.5003	15.7652	15.772	15.578	20.0418	16.5692	16.5327	18.7646	16.1114
ENSG00000006704.11	62.2904	66.8376	71.5599	69.0562	65.2334	64.9961	66.3621	59.4094	57.4294	52.1988	40.001	42.4793	44.2251	61.9893	65.8067	64.2281	55.8152	58.4662	63.6148
ENSG00000006712.15	68.2966	74.6153	71.7399	71.6794	75.8981	75.2904	84.0706	43.7909	45.8203	40.3902	30.048	27.5892	30.7252	67.3995	67.8668	55.3957	51.6547	48.1708	49.1828
ENSG00000006715.16	58.2316	57.5266	55.1806	60.7801	61.5689	56.7648	57.9797	92.2771	87.148	92.8461	81.5696	86.3989	91.2354	85.6018	112.621	87.2954	76.8188	93.2445	74.7806
ENSG00000006740.18	30.242	33.0594	34.7129	31.8033	26.3095	29.1951	28.855	0.294689	0.178908	0.257137	0.0944311	0.0608586	0.195137	0.0872598	0.588611	0.428759	0.44218	0.209256	0.550695
ENSG00000006744.19	60.0147	62.3498	65.2087	61.6341	62.485	66.9549	67.7329	55.9517	58.5625	56.2536	49.3119	53.2513	55.6318	78.7956	81.8954	71.1526	63.8146	70.6658	71.7613
ENSG00000006747.15	0.164231	0.0798537	0	0.101673	0	0.083355	0.0449455	0.019646	0	0	0	0	0.0532192	0	0.0196204	0	0.100495	0	0
ENSG00000006756.16	18.7223	19.1968	19.3106	20.736	19.8965	20.9221	21.8885	17.8417	15.8632	16.6011	26.1043	23.6815	24.0561	16.3811	15.8452	17.5148	16.6823	15.5117	17.1602
ENSG00000006757.12	12.5519	11.7704	13.088	12.7091	13.2487	12.6074	13.596	0	0	0	0	0	0	8.9354	9.00575	9.49702	7.95924	7.40767	7.89963
ENSG00000006788.14	0	0	0	0	0	0	0	0	0.0198787	0.0197797	0.0188862	0.0202862	0.0177397	0.0523559	0.0196204	0	0	0	0.0189895
ENSG00000006831.10	81.0128	85.4435	77.1911	81.013	90.4388	92.4824	94.6778	163.081	154.994	162.491	139.531	149.935	153.555	74.7991	98.2784	77.0266	73.1607	92.1145	69.0838
ENSG00000006837.12	2.96671	3.00442	2.42424	2.30696	2.85434	3.22667	2.68909	0.690163	0.843252	0.541569	1.63101	1.69045	0.832703	2.90854	2.03797	2.87933	4.20051	2.51526	4.0685
ENSG00000007001.13	0.0469231	0.0159707	0.154279	0.0610037	0	0.0416775	0.0898911	0	0	0	0	0	0	0.017452	0.0784814	0	0	0.0418512	0.037979
ENSG00000007038.11	0	0	0	0	0	0	0	0	0	0	0	0	0	0	0	0	0	0	0
ENSG00000007047.16	95.4416	102.356	103.521	102.852	94.808	99.6301	100.543	35.2056	33.1377	29.5312	22.2857	20.8745	22.5827	40.0173	58.8807	49.2859	29.2442	35.0713	37.0485
ENSG00000007062.12	0.610001	0.367327	0.385698	0.894722	1.78529	0.83355	1.07869	0.19646	0.198787	0.0988987	0.226635	0.243434	0.0886986	11.8324	10.8304	9.7114	12.3408	12.6391	10.6721
ENSG00000007080.11	60.3197	67.0612	70.3257	67.3888	75.0994	70.2058	73.7332	60.9811	57.012	56.4118	66.7061	59.4589	68.5818	75.0783	67.9061	65.1285	62.6087	55.704	69.3876
ENSG00000007129.18	0.0938462	0.0798537	0	0.0813383	0	0.16671	0.179782	0	0.0397573	0	0	0	0	0	0	0	0	0	0
ENSG00000007168.14	494.341	465.17	468.457	470.484	503.051	467.673	468.089	153.65	148.122	153.036	136.85	149.672	140.729	159.441	233.973	177.445	157.497	196.366	141.643
ENSG00000007171.19	0.211154	0.22359	0.282845	0.406692	0.211415	0.16671	0.292146	0.137522	0.139151	0.118678	0.207748	0.121717	0.159658	0.89005	1.64811	1.37203	1.20595	1.7159	1.48118
ENSG00000007174.18	9.6427	10.8601	9.23105	9.86227	6.38944	8.16879	6.94409	0	0	0	0	0	0	0.541011	0.608231	0.514511	0.562775	0.52314	0.512716
ENSG00000007202.15	172.137	178.521	161.325	173.861	169.203	188.716	177.445	194.083	183.558	184.063	85.0048	82.6547	101.287	143.907	209.144	147.598	134.194	148.866	130.541
ENSG00000007216.16	0	0	0	0	0	0	0	0	0	0	0	0	0	0	0	0	0	0	0
ENSG00000007237.19	1.73616	1.72484	1.79993	2.35881	1.71481	2.18807	2.33717	0	0.0198787	0.0197797	0.15109	0.0405724	0.0709589	3.63001	5.90573	4.48053	4.3816	6.42416	4.48152
ENSG00000007255.10	10.0415	9.75812	11.5967	10.9807	14.3293	14.5871	15.259	3.26123	2.40532	2.63071	3.04068	3.30665	4.31075	5.61953	4.35572	6.58146	3.11536	2.97144	4.10173
ENSG00000007264.15	4.575	4.95093	6.29974	5.36833	2.65444	4.16775	3.48328	0.275043	0.278301	0.316476	0.509928	0.324579	0.62089	0	0	0	0	0.104628	0.037979
ENSG00000007306.15	0	0	0	0	0	0	0	0	0	0	0	0	0	0	0	0	0	0	0
ENSG00000007312.14	0	0	0	0	0	0	0	0.373273	0.496966	0.197797	0.0944311	0.121717	0.0886986	0.122164	0.0981018	0	0.0602973	0.0209256	0.037979
ENSG00000007314.12	0	0	0.0257132	0	0	0	0.0674183	0	0.0397573	0.0395595	0.0377724	0.0811448	0.0177397	0	0	0	0	0	0.075958
ENSG00000007341.19	21.7254	22.1355	20.982	22.8154	20.2724	20.1302	22.8099	21.3958	19.5705	17.408	18.816	16.5951	18.6219	15.461	15.8491	14.0502	14.2754	15.0045	12.9827
ENSG00000007350.17	0	0.0319415	0.0257132	0.0406692	0.187925	0	0	0	0	0	0.0188862	0	0	0.0698078	0.0196204	0.0857519	0.0401982	0.0418512	0.075958
ENSG00000007372.25	1.43116	1.3096	1.87707	1.5861	4.58067	3.0633	5.66314	0.137522	0.198787	0.237357	0.264407	0.430067	0.223698	0.017452	0	0.0643139	0	0	0.0189895
ENSG00000007376.8	28.4589	28.38	30.4702	28.8344	31.8298	31.279	30.3382	35.6967	37.7297	32.1815	26.7051	25.9866	31.6299	22.7224	24.9375	20.4947	21.9482	19.5864	17.8691
ENSG00000007384.15	0.703847	0.86242	0.462838	0.386357	0.728208	0.83355	0.65171	1.02159	1.47102	1.3648	3.90945	3.18493	2.43034	13.5253	7.31839	9.04682	20.6217	13.1413	14.9637
ENSG00000007392.17	131.479	136.965	141.911	133.842	164.199	155.228	164.051	119.565	133.326	116.206	131.278	121.453	123.965	190.157	125.099	180.829	178.4	141.436	175.805
ENSG00000007402.12	83.2182	84.054	84.9822	85.8933	82.452	85.4389	85.3066	174.338	168.829	160.612	87.7076	110.783	128.258	242.617	276.547	430.967	222.295	263.516	570.444
ENSG00000007516.14	89.3885	96.7188	98.1731	101.083	81.7708	87.231	86.655	0.157168	0.0993933	0.079119	0.0188862	0.142003	0.0709589	1.8157	0.922353	1.43656	1.52793	1.59097	2.33609
ENSG00000007520.4	44.9289	51.0425	54.8977	50.5111	59.6191	56.8064	57.2157	39.1937	37.7496	33.3487	34.3351	31.261	32.7298	26.5961	35.6304	25.9183	24.4401	25.8216	22.901
ENSG00000007541.17	38.8298	40.3371	44.5795	43.0379	50.5001	44.9429	46.5162	31.1449	36.1935	30.9276	34.7318	36.3326	38.159	39.8767	41.7706	38.7989	33.392	34.6882	34.0772
ENSG00000007545.16	62.6173	63.078	63.3391	63.3298	60.334	61.7077	64.222	63.2252	63.7866	63.1613	71.2475	71.521	72.0107	53.3433	48.4511	44.1727	48.8273	51.7241	47.1807
ENSG00000007866.22	0.187692	0.191649	0.257132	0.305019	0.493303	0.520969	0.741601	10.9624	9.502	8.78221	4.34383	4.15867	5.14452	15.6893	16.1279	17.7078	11.6575	11.9904	13.9953
ENSG00000007908.16	0	0	0	0	0	0	0	0	0	0	0.0188862	0	0	0	0	0	0	0	0
ENSG00000007923.17	81.8808	81.6584	79.7881	78.2678	86.0226	83.9802	87.8011	84.1892	91.2887	87.2404	75.8521	73.3914	77.1785	99.2828	105.865	93.653	89.1777	91.7622	88.8228
ENSG00000007933.13	0	0	0	0	0	0	0	0	0	0	0	0	0	0	0	0	0	0	0
ENSG00000007944.15	6.14693	5.39811	5.32264	4.65662	4.81557	3.39672	3.68553	9.66581	9.32309	6.76467	11.5773	12.1717	10.3245	9.28444	9.18233	11.3192	16.421	15.9035	18.2109
ENSG00000007952.18	0	0	0	0	0	0	0	0	0	0.0593392	0	0	0.0177397	0.0349039	0.0196204	0.021438	0.0401982	0.0418512	0.0949475
ENSG00000007968.7	0.0469231	0.0319415	0.102853	0.183011	0.0704718	0.208388	0.224728	49.5078	52.8375	48.678	42.985	41.9113	42.8592	45.3576	49.9142	34.1078	45.5848	54.2392	41.1123
ENSG00000008018.9	83.617	93.3011	77.3454	86.3	82.499	87.5228	79.8682	114.791	114.064	115.692	112.921	117.68	107.733	233.298	185.609	197.208	221.251	186.949	186.933
ENSG00000008056.14	74.314	74.6263	76.936	73.4786	52.4507	59.0758	57.8757	24.5182	22.3114	22.2566	22.1837	22.7625	23.1207	6.40487	12.4534	10.1402	6.02973	9.4793	8.73517
ENSG00000008083.14	91.0778	92.5345	87.9907	90.1839	97.5799	103.589	101.33	43.2604	38.6043	40.9836	51.4272	53.5759	55.2592	25.8638	33.2369	30.4205	30.9727	42.4581	38.1119
ENSG00000008086.13	49.0112	42.8814	42.1954	42.0926	41.0146	44.7825	39.7768	28.3707	26.4386	28.7202	13.617	15.1469	15.0392	23.6649	46.0598	29.906	16.1798	20.6745	16.0928
ENSG00000008118.10	7.41385	7.18683	6.42831	6.40539	5.7552	4.93879	5.93281	0	0	0	0.0377724	0	0	0.244327	0.0588611	0.171504	0.200991	0.0837025	0.246863
ENSG00000008128.23	21.7941	22.6802	24.6418	23.8344	23.0501	26.8251	28.3885	16.4953	19.7948	16.4267	17.6926	14.0729	14.9441	74.5218	60.1525	72.2532	62.2624	56.0051	76.6931
ENSG00000008130.15	73.1297	79.8058	77.8339	78.2068	75.8981	74.5819	76.3175	25.9523	25.8422	27.2763	25.4397	27.7109	32.0025	52.1988	53.7009	46.8848	51.8557	52.2931	51.4615
ENSG00000008196.13	0	0	0	0	0	0.0625163	0	199.249	177.775	155.093	160.231	155.149	167.268	315.095	385.619	412.188	279.759	342.28	429.409
ENSG00000008197.5	0	0	0	0	0	0	0	0	0	0	0	0	0.0177397	0.017452	0	0.192942	0.0401982	0.0209256	0.0569685
ENSG00000008226.20	0.0938462	0.111795	0.0257132	0.0813383	0.117453	0.208388	0.0898911	0.0247539	0.153066	0.137667	0.397744	0.0738418	0.153094	0.213437	0.166773	0.0563818	0.0924559	0.198375	0.587915
ENSG00000008256.16	56.4954	58.7244	56.7491	55.3101	55.1559	57.2857	57.8449	35.2841	36.0002	35.1684	25.2698	25.2766	28.6674	59.9475	70.7903	54.6025	49.6649	52.1676	45.8027
ENSG00000008277.15	80.7547	69.5526	83.4908	78.2881	77.8948	78.3746	73.868	237.854	214.729	226.518	223.046	205.702	207.342	240.662	374.67	257.341	180.832	247.822	161.601
ENSG00000008282.10	2.88577	2.65114	2.46847	3.02985	3.89944	2.37562	2.67426	10.1766	8.2894	10.1866	30.2935	28.421	24.7469	21.2216	18.7963	17.6649	52.1371	48.7358	36.061
ENSG00000008283.16	48.2604	51.1383	46.4638	52.3412	39.934	43.1779	37.5295	313.942	298.2	289.041	460.691	443.497	446.278	549.841	695.032	639.194	605.968	808.628	766.644
ENSG00000008294.22	285.738	261.936	284.517	281.024	308.103	300.286	301.607	202.216	179.584	200.309	242.329	247.796	236.577	185.427	290.303	229.493	204.488	277.076	226.26
ENSG00000008300.17	202.286	205.08	216.351	213.554	206.083	227.934	217.761	111.766	118.059	97.3757	114.866	108.511	106.314	123.49	140.403	143.441	106.666	124.549	139.174
ENSG00000008311.16	17.2442	11.8663	16.405	14.3765	30.3968	26.8403	26.5628	6.44388	8.50806	8.74265	8.631	8.90564	9.1537	7.39963	5.63104	5.78825	11.758	10.128	11.9254
ENSG00000008323.16	0	0	0	0.0203346	0.0469812	0	0	0.117876	0.0993933	0.0395595	0.0944311	0.284007	0.141918	0.279231	0.117722	0.10719	0.281387	0.355735	0.303832
ENSG00000008324.12	17.3146	18.7656	16.9964	17.7928	18.8395	17.3378	18.3153	24.2628	26.4585	25.6741	19.2073	18.217	19.017	29.7556	22.4849	28.341	28.0784	22.1602	23.3571
ENSG00000008382.16	22.6639	22.1355	23.8104	23.3441	20.2489	22.4017	24.765	10.1434	9.76042	8.74482	6.78015	8.09419	7.61034	14.7677	18.8179	16.057	9.4709	9.45733	12.6083
ENSG00000008394.13	0.0234616	0	0	0.0813383	1.05708	0.145871	0.0898911	0.137522	0.059636	0.0197797	0.0566586	0	0.0177397	9.47641	6.94561	9.75427	8.54212	8.45395	11.0519
ENSG00000008405.12	25.9485	27.5336	25.2504	26.8416	27.1551	24.5481	24.8998	42.9461	44.7071	47.2143	57.8674	55.7871	55.5786	31.7626	31.5495	31.4924	42.0071	46.3084	45.6887
ENSG00000008438.5	0	0	0	0	0	0	0	0	0	0	0	0	0.0177397	0.0349039	0	0.021438	0	0	0
ENSG00000008441.19	0.0234616	0.0159707	0.179993	0.0406692	0.0234906	0.0625163	0.0898911	32.3569	33.0184	36.0189	25.062	26.5749	31.4703	34.8341	57.6054	35.3726	30.2491	39.4239	31.9213
ENSG00000008513.16	37.0458	40.7414	34.7643	37.3343	39.5817	44.3865	42.7432	2.06283	1.68969	1.62194	2.49298	1.72433	2.19973	6.2129	7.10257	4.43766	8.80341	9.3119	5.16514
ENSG00000008516.18	0.258077	0.367327	0.257132	0.406692	0.234906	0.104194	0.382037	0.06326	0.0834903	0.0988987	0.10123	0.250737	0.134822	0.241535	0.146957	0.0966852	0.540666	0.141457	0.356433
ENSG00000008517.19	0.0703847	0.063883	0.154279	0.0813383	0.0939624	0.0416775	0.0674183	0.137522	0.0198787	0.0395595	2.13414	1.7649	0.904726	9.02266	4.96395	1.92942	6.49201	2.92959	1.15836
ENSG00000008710.20	285.646	288.765	314.015	303.981	226.173	246.567	233.671	125.279	157.788	123.888	134.765	131.607	136.301	209.3	205.741	290.738	183.363	179.675	231.407
ENSG00000008735.14	229.923	239.785	252.812	241.005	231.1	239.937	236.953	101.688	102.196	94.6263	85.819	79.177	89.1066	25.2181	55.3687	38.7813	20.8026	37.0383	31.8454
ENSG00000008838.21	192.385	192.096	194.906	189.437	181.676	192.196	191.67	97.4047	92.8532	87.1891	68.3303	83.3154	85.9667	62.3384	86.0549	60.8195	55.2725	65.9157	58.5066
ENSG00000008853.18	145.931	152.584	158.008	152.204	150.199	161.042	162.276	88.3601	75.6987	72.7062	55.7852	50.606	57.4304	32.2516	46.5899	28.148	27.8354	36.6079	25.881
ENSG00000008869.12	103.536	102.261	90.562	98.1347	91.261	99.0466	82.6548	77.6408	65.4604	82.3629	74.6383	77.6353	79.9352	68.656	73.2036	72.4818	75.452	68.9499	82.3005
ENSG00000008952.17	107.055	93.349	110.695	99.5988	129.715	108.32	113.353	136.441	128.337	132.564	131.618	121.027	124.515	118.202	120.744	117.609	121.861	122.875	112.057
ENSG00000008988.11	290.406	321.056	290.582	307.345	339.992	362.217	344.62	535.431	539.308	581.703	409.982	448.325	427.918	952.79	619.513	917.609	757.595	580.539	871.789
ENSG00000009307.17	732.564	714.323	695.671	704.654	755.81	741.776	731.601	1138.76	1098.41	1115.06	1014.61	1034.58	1021.12	491.342	660.851	531.018	500.528	637.122	460.685
ENSG00000009335.18	75.7574	77.8414	77.4739	72.5741	72.2571	71.6853	73.1713	306.732	313.069	310.74	216.096	232.094	232.515	169.755	221.808	157.419	128.715	149.827	129.907
ENSG00000009413.16	109.683	85.8268	94.8522	95.9589	88.3011	86.6684	79.4862	180.23	165.95	177.02	139.206	153.823	155.938	34.4022	62.8379	45.7017	26.9342	42.7481	35.3884
ENSG00000009694.14	30.3053	24.0168	27.329	25.1376	29.0262	32.5087	30.5421	0.0589379	0.0993933	0	0.0755449	0.0608586	0.0354795	0.0349039	0.0196204	0.0428759	0.160793	0.230182	0.284842
ENSG00000009709.12	0	0	0	0.0610037	0.0704718	0.0208388	0.0224728	0	0	0	0	0	0	0	0	0	0	0	0
ENSG00000009724.18	0.0234616	0.111795	0.0514264	0.22368	0	0.145871	0.0898911	1.49309	1.72944	1.3648	0.642131	0.446296	0.354795	1.86736	2.58989	3.79452	0.683369	0.272033	1.00644
ENSG00000009765.15	0	0	0.0257132	0	0	0	0	0.019646	0	0	0	0.0202862	0	0	0	0	0	0	0
ENSG00000009780.16	6.5927	6.62786	6.50545	6.30372	6.81227	6.48085	6.29238	12.2787	12.3844	12.481	13.5603	14.4438	13.7838	11.4834	11.576	11.6837	11.2153	11.1534	11.2608
ENSG00000009790.15	0	0	0	0	0	0	0	0.418066	0.155053	0.359991	0.238344	0.220714	0.075039	0.756193	0.414578	0.962993	0.937221	0.794755	0.486321
ENSG00000009830.13	44.8585	50.6432	49.7037	48.864	42.565	46.4287	44.8332	55.0676	54.5868	48.9351	34.5995	33.0868	37.0938	52.6002	52.4256	52.4158	46.851	47.0617	53.3605
ENSG00000009844.16	69.8685	67.8118	65.8773	67.8362	70.5892	64.4543	66.7666	75.9513	73.3125	77.4179	86.4422	83.0923	80.4851	77.2249	77.8144	75.2044	88.014	89.3105	84.8451
ENSG00000009950.16	0.797693	0.718683	0.694257	0.894722	0.563774	0.646001	0.539346	0.0982298	0.198787	0.158238	0.0755449	0.101431	0.0177397	2.2513	1.29494	3.45151	2.2109	2.19719	4.61445
ENSG00000009954.11	160.008	154.309	148.262	154.36	159.337	165.46	169.872	335.73	315.574	342.071	344.617	372.86	377.679	325.2	397.822	295.522	369.1	442.284	361.807
ENSG00000010017.13	77.7516	72.1239	75.7512	74.3229	71.9752	60.2865	67.9577	78.1917	78.9425	76.2424	62.6552	61.2838	57.035	76.0062	80.9622	80.0785	66.7682	70.9073	63.0447
ENSG00000010030.14	0	0.0159707	0	0.0406692	0	0	0	0.0589379	0.0198787	0.158238	0.0377724	0.101431	0	0.017452	0.0392407	0.0428759	0	0.104628	0.0569685
ENSG00000010072.16	11.2615	11.1476	11.9309	11.7127	15.1279	12.1698	12.7196	48.2297	46.0751	50.7671	45.5371	49.392	49.4481	31.8645	29.8989	28.5955	38.9892	38.5109	32.8856
ENSG00000010165.20	30.6173	30.9832	32.4244	32.0676	31.4069	32.7377	33.1698	109.271	107.365	112.705	103.138	99.1792	101.383	61.588	82.5625	46.992	54.549	71.5447	41.7389
ENSG00000010219.14	3.93943	4.44753	4.05472	4.07668	8.18671	8.14316	7.3868	3.23942	3.41913	3.61969	4.7971	4.23393	3.45925	23.3457	17.1678	20.7222	21.0438	15.3385	21.1733
ENSG00000010244.19	160.712	154.198	147.208	151.798	167.394	153.102	152.613	139.82	122.888	140.256	167.808	168.467	164.239	230.154	220.199	205.783	243.862	257.343	214.942
ENSG00000010256.11	144.969	152.425	146.694	149.276	156.729	158.916	151.759	175.989	172.944	168.385	152.204	167.949	174.47	101.762	125.06	91.047	97.8424	115.97	92.5738
ENSG00000010270.14	106.398	117.64	113.807	114.585	131.782	117.551	120.746	109.192	111.917	109.382	91.4659	88.1638	85.3636	119.232	125.57	116.966	94.7472	95.3371	82.7182
ENSG00000010278.15	0.0234616	0.0159707	0	0	0.0704718	0	0	20.4318	20.6539	20.5709	31.6722	24.5463	20.8264	46.1081	44.4597	36.3374	41.3237	37.687	30.4781
ENSG00000010282.15	0.0234616	0.0319415	0	0	0	0	0.0674183	0	0	0	0	0	0	0.0349039	0.0196204	0.0428759	0	0	0
ENSG00000010292.13	19.8016	21.4008	18.3078	19.4602	20.6952	20.026	22.7874	246.098	219.92	261.135	251.503	266.238	300.853	99.4859	148.058	79.6277	112.179	154.932	108.862
ENSG00000010295.20	24.6581	25.3615	25.3275	24.5438	26.9672	27.6322	30.2259	28.2902	35.3442	28.3048	38.9623	36.008	37.6792	36.6491	29.6071	31.3852	36.7613	32.3301	37.998
ENSG00000010310.9	1.92385	1.90052	2.18562	1.83011	2.46651	2.35478	2.98888	0.884068	2.18665	1.60216	0.887652	0.608586	0.798288	6.52703	4.94433	12.2411	3.87913	4.47808	7.78569
ENSG00000010318.22	4.38731	4.72734	4.65409	4.73796	4.27529	4.04272	3.59564	3.69344	3.59804	3.54057	4.70267	4.78754	5.28644	3.90924	4.10066	4.20184	3.49724	3.32717	4.36758
ENSG00000010319.7	0	0	0.0514264	0.0203346	0.0704718	0.0208388	0.0674183	6.30635	5.98347	5.77569	2.37966	2.88064	3.7076	2.86212	2.29558	3.51583	1.32654	1.42294	1.46219
ENSG00000010322.16	392.84	404.06	414.754	404.048	328.986	347.382	331.676	71.0398	76.1154	69.8027	66.895	70.7583	78.8708	113.996	114.249	116.044	114.907	108.437	126.451
ENSG00000010327.10	0	0.0159707	0	0.0203346	0	0.083355	0.0674183	0.392919	0.457408	0.336453	0.0946199	0.101634	0.230616	0.157068	0.0784814	0.21438	0.0602973	0.104837	0.151916
ENSG00000010361.14	11.5196	13.1439	13.808	14.4782	15.2924	12.6908	14.5399	10.9025	8.9935	9.54867	13.8685	14.0023	14.8732	30.8156	31.6788	27.9594	31.7729	33.4873	33.0974
ENSG00000010379.16	0.0938462	0.143737	0.128566	0.26435	0.0469812	0.083355	0.0674183	0	0	0	0	0	0.0354795	0.157068	0.0392407	0.128628	0.100495	0.0418512	0.132926
ENSG00000010404.18	295.13	274.925	279.808	278.157	265.562	270.437	267.918	279.019	250.475	270.533	218.867	207.917	210.887	146.16	286.535	162.464	125.439	184.935	107.823
ENSG00000010438.17	0.0234616	0.0479122	0	0	0	0	0.0224728	96.7367	88.3606	77.0026	133.28	111.351	89.5147	45.1657	42.0661	37.9452	42.8714	45.283	39.802
ENSG00000010539.12	19.3089	18.9253	19.6192	18.3621	16.8193	16.5876	16.5849	21.5909	19.6004	21.461	19.3584	19.353	20.2055	28.8655	26.0362	29.451	32.7012	29.7771	31.5415
ENSG00000010610.10	0.0469231	0.127766	0.128566	0.142342	0.352359	0.229226	0.0449455	0.628671	0.397573	0.415375	0.377724	0.304293	0.337055	0.244327	0.313926	0.514511	0.281387	0.33481	0.132926
ENSG00000010626.15	5.90832	5.56852	6.52576	5.6762	7.03261	6.77822	6.37058	0.813146	1.07285	1.53431	2.69695	1.91989	2.65741	11.9658	12.8753	13.1648	13.7014	14.3621	16.9196
ENSG00000010671.18	0.234616	0.20762	0.257132	0.284684	0.281887	0.520969	0.449455	0.019646	0.0795146	0.0988987	0.132204	0.0608586	0.106438	0.122164	0.156963	0.0857519	0.22109	0.104628	0.075958
ENSG00000010704.19	0	0	0	0	0	0	0	0.019646	0	0	0	0.0202862	0.0177397	0.017452	0.0196204	0.021438	0.0200991	0.0418512	0
ENSG00000010803.17	89.2243	88.2543	88.2992	88.6588	81.301	86.46	85.846	89.3695	87.3667	84.0046	82.3061	86.4395	89.9582	43.5426	49.5807	37.5808	48.5393	52.1466	44.9291
ENSG00000010810.17	253.103	263.629	249.495	249.546	256.235	269.258	271.426	212.864	210.873	210.575	214.661	217.935	207.448	55.1656	70.4371	66.6506	55.6544	67.6316	69.7294
ENSG00000010818.11	62.6893	57.8301	55.3349	54.2527	60.5588	67.6634	61.2608	0.019646	0.0795146	0.0395595	0.15109	0.0811448	0.124178	36.3699	54.7408	43.369	32.5605	38.0428	33.2316
ENSG00000010932.17	0	0	0	0	0	0	0	0.0392919	0.059636	0.0197797	0.0188862	0.0608586	0	0	0	0	0	0	0
ENSG00000011007.13	83.007	82.6646	87.2193	81.9077	82.9688	87.5853	90.363	69.0355	60.775	65.2643	29.77	26.7691	35.626	78.308	84.9562	70.1654	66.2603	62.7373	55.8458
ENSG00000011009.11	169.087	183.137	183.978	184.617	175.477	169.815	172.074	27.9955	28.8638	26.4851	19.8683	20.0022	23.4697	103.961	111.875	107.061	76.7384	76.6714	81.1801
ENSG00000011021.23	115.478	114.646	109.566	117.31	102.349	110.195	104.039	25.1354	30.792	24.4675	17.2441	18.1156	19.6379	48.4876	45.7351	55.2885	42.8915	39.089	54.8806
ENSG00000011028.14	0.0703847	0.20762	0.128566	0.386357	0.516793	0.437614	0.561819	25.4403	26.5565	27.3479	10.7291	11.5199	18.5896	127.623	160.491	127.169	79.8857	73.3372	81.2745
ENSG00000011052.21	13.6924	21.518	18.4315	18.5362	18.504	21.624	16.2608	6.74603	6.85237	5.9628	11.697	8.00433	9.30803	16.7333	18.6994	18.2671	18.8634	23.1703	26.5477
ENSG00000011083.9	0.422308	0.20762	0.231419	0.406692	0.140944	0.208388	0.0449455	0.137522	0.059636	0	0.0377724	0.0608586	0	0.0349039	0	0	0	0	0.0569685
ENSG00000011105.14	36.7173	36.4293	38.5184	37.5376	42.3301	40.0938	43.4848	37.8578	36.696	37.2848	30.9734	31.261	35.5149	21.8149	41.1831	24.2892	23.0738	34.6947	21.7809
ENSG00000011114.15	41.1985	40.1664	41.1154	39.3474	42.0717	39.9062	39.2599	63.9476	59.6956	68.4577	66.8194	77.0267	75.926	31.0645	43.9104	32.1141	33.5856	41.1188	29.8515
ENSG00000011132.12	8.75116	9.83798	10.5424	10.33	11.0171	10.9612	11.2589	8.43853	8.46831	10.1075	10.2363	8.49992	9.70363	10.0523	12.4393	9.2612	9.20539	9.3956	8.75416
ENSG00000011143.19	21.7019	25.6011	24.9418	23.7101	23.4201	27.1112	26.2707	21.9249	21.2503	22.628	25.8741	26.3112	27.6917	28.0627	26.9976	29.2843	31.4752	34.5063	31.4846
ENSG00000011198.10	17.8073	15.6673	15.7879	15.2306	16.9837	16.1084	13.5511	26.6792	23.6158	24.3884	34.2974	32.6202	30.6365	32.1989	35.1401	29.7773	49.7654	53.1929	40.7135
ENSG00000011201.12	3.44017	3.15869	3.31701	3.02985	6.31897	6.65048	6.89824	0.0589379	0.0198787	0	0.0755449	0.0202862	0	0.157068	0.156963	0.128628	0.542676	0.627768	0.208884
ENSG00000011243.19	117.237	129.347	127.589	124.854	132.276	135.369	136.972	69.1913	80.7674	63.9018	79.2158	76.224	70.5358	94.1029	81.4955	102.046	76.5794	68.7519	87.2609
ENSG00000011258.16	47.275	44.6861	46.1295	44.3701	53.0887	49.8671	48.249	52.5333	48.1461	56.5899	49.1042	55.1176	53.3434	81.7799	92.6277	96.9425	77.4217	84.4558	78.8064
ENSG00000011260.14	24.4939	28.6355	23.9133	25.6419	26.7558	25.1941	29.2371	90.0374	93.6483	94.7252	92.6747	95.832	92.5304	79.0748	79.5213	71.7529	83.9941	82.1958	75.0465
ENSG00000011275.19	63.4978	64.7535	64.1254	67.8532	59.2198	61.3272	66.0924	115.213	107.285	109.382	116.075	125.693	120.633	60.1918	84.1714	66.9722	67.0908	81.2332	76.4517
ENSG00000011295.16	103.552	105.423	87.6564	103.008	96.241	93.3803	90.2282	19.3137	21.7568	24.4106	41.8045	41.8531	42.8558	44.2882	38.274	48.4342	56.8533	53.1937	57.8773
ENSG00000011304.22	49.5977	54.5561	52.0436	52.0159	59.3607	54.4308	58.3393	489.97	429.021	454.875	464.714	484.475	536.857	335.025	389.621	302.811	331.756	393.715	336.076
ENSG00000011332.22	91.4297	101.286	104.91	93.9864	99.976	90.2318	94.9025	41.4726	43.6535	38.3727	16.3555	15.8638	23.0439	11.7626	13.6754	8.59662	10.4314	12.388	9.09597
ENSG00000011347.10	195.927	193.869	208.689	202.492	188.606	204.366	203.648	8.70316	8.88576	7.21961	6.38354	4.38182	4.34623	9.07502	22.9951	16.0785	10.3711	17.3683	15.4005
ENSG00000011376.12	42.395	45.1653	40.704	43.1907	42.2126	42.6778	42.7882	34.7144	29.7981	33.4871	25.8363	27.7312	31.6122	22.6352	38.4951	20.1946	21.4457	26.6802	17.5843
ENSG00000011405.14	34.0193	20.6182	27.076	24.3608	28.635	29.3826	25.9111	75.4601	69.3169	77.5564	110.768	121.21	116.976	63.6298	78.8346	73.4036	76.9997	100.401	78.0468
ENSG00000011422.12	0.0234616	0.0479122	0.0514264	0.0203346	0.0234906	0.0416775	0.179782	4.55786	5.70517	5.39987	4.53269	4.23982	4.59459	19.4764	17.9919	14.7922	27.2343	26.9313	22.7684
ENSG00000011426.11	2.29923	1.85261	2.08277	2.44015	2.65444	1.91717	2.44953	188.975	175.926	197.659	273.17	287.719	271.169	117.923	135.439	91.8617	218.136	244.767	177.837
ENSG00000011451.21	169.064	170.424	175.93	176.118	168.052	176.713	170.299	108.171	110.227	95.1406	71.6354	69.9265	90.3484	89.0224	99.593	84.0583	57.6844	52.5861	60.6524
ENSG00000011454.18	127.654	119.573	115.71	123.167	117.265	120.906	119.578	89.3302	83.6295	88.7715	73.7884	81.51	81.585	55.7415	84.3479	63.4349	56.6594	74.1604	57.6331
ENSG00000011465.18	0	0	0	0	0.0234906	0	0	1.55203	1.41138	1.40436	3.90945	2.73864	2.39486	16.1082	7.84814	8.21074	15.4361	9.01894	10.2163
ENSG00000011478.13	6.66308	6.30844	5.99118	6.30372	6.36595	6.56421	6.60699	6.71892	6.26178	6.03282	2.83293	3.75295	4.32849	6.85862	5.86649	7.28891	5.94933	5.31511	5.86775
ENSG00000011485.15	120.499	127.063	120.209	128.494	118.064	120.927	119.757	72.9455	77.1093	68.5962	72.6175	75.0184	77.2388	80.0347	114.72	75.2258	80.1351	106.762	80.4015
ENSG00000011523.15	52.2254	51.9209	52.8407	51.2025	51.6323	49.8671	51.7548	70.7685	62.0093	64.8038	29.1052	28.9525	33.4674	33.2503	47.2266	41.5721	20.8227	24.6299	23.9273
ENSG00000011566.15	44.0608	37.2118	37.6956	41.6656	43.2227	39.1769	40.024	70.0379	68.8199	72.3939	60.7192	65.9302	64.4839	50.4013	56.1731	51.1295	46.5294	56.7293	46.6382
ENSG00000011590.14	0	0	0	0.122007	0	0.0625163	0	0.0785839	0.0198787	0	0.0944311	0	0.0709589	0.0698078	0.0588611	0.0428759	0.100495	0.0209256	0.0189895
ENSG00000011600.12	0	0	0	0	0	0	0	0	0	0	0	0	0	0	0	0	0	0	0
ENSG00000011638.11	6.35808	6.24456	6.71115	6.81208	5.07397	4.33446	4.13499	0.392919	0.159029	0.494494	1.00097	0.689731	0.886986	3.73472	4.76775	3.02275	4.08012	5.50344	3.09529
ENSG00000011677.13	116.416	116.634	115.452	113.264	94.9255	103.819	107.307	0.0589379	0.059636	0.0593392	0.0755449	0.0405724	0	7.94064	10.0064	7.37466	7.43667	7.8471	6.98813
ENSG00000012048.24	0.868078	0.718683	0.539978	0.772714	1.17453	0.708518	0.853965	91.4716	77.1491	90.1165	111.051	120.135	111.246	35.9336	54.0541	22.4456	48.0569	64.5137	32.605
ENSG00000012061.16	59.6627	63.0844	59.1404	59.438	61.4044	64.1834	65.0137	23.0665	22.0403	24.1948	22.8988	22.6986	24.145	62.9703	60.3893	60.8999	63.5652	54.9467	62.4559
ENSG00000012124.17	0.0234616	0.063883	0.0257132	0	0	0.0208388	0.0674183	0	0	0	0.207748	0.0202862	0.0354795	0	0	0	0	0	0
ENSG00000012171.20	6.87424	6.80354	6.71115	7.82881	5.19142	5.83485	6.06765	1.15911	2.22641	1.44392	2.62518	1.92719	2.30616	12.3036	6.21965	14.0419	10.2304	7.70063	20.4897
ENSG00000012174.12	52.5098	44.1193	50.6551	46.6475	47.1858	41.6425	40.7431	62.5135	56.2765	64.6996	47.4422	48.3572	50.3453	48.3245	84.5522	50.7437	40.4705	62.6726	34.0292
ENSG00000012211.13	0.0938462	0.127766	0.0257132	0.0813383	0	0.145871	0.0898911	0.47445	0.199979	0.199973	0.418519	0.246072	0.28561	0.035253	0.0594497	0.0428759	0.0602973	0.0418512	0.075958
ENSG00000012223.13	0	0.0159707	0	0	0	0	0	0	0	0	0	0.0405724	0	0	0.0196204	0.0857519	0	0	0.0189895
ENSG00000012232.10	130.118	132.749	125.172	127.864	127.061	134.973	135.533	88.8783	72.0005	84.6573	84.9313	87.3321	96.2735	38.9004	79.2074	42.5329	51.0517	74.5161	47.7966
ENSG00000012504.15	0	0	0	0	0	0	0	0	0	0	0	0	0	0	0	0	0	0	0
ENSG00000012660.14	87.9339	84.1978	91.2819	84.9375	90.7442	82.4381	87.1269	270.564	242.42	275.908	217.645	218.645	223.148	167.94	203.934	171.054	169.375	192.181	167.089
ENSG00000012779.12	0.0469231	0.0159707	0	0.0203346	0	0	0	0.019646	0	0.0197797	0	0	0	0	0	0	0	0.0209256	0
ENSG00000012817.16	51.0758	49.8447	46.1038	50.0841	54.0284	57.9526	54.1818	41.6691	37.8092	40.9639	43.6649	46.3943	46.3894	0	0	0	0	0	0
ENSG00000012822.16	70.0562	75.4777	76.4968	73.7129	74.5357	80.3126	82.2953	6.09025	6.75874	6.52732	11.5206	9.25051	10.4487	53.3855	44.1851	62.899	42.1076	44.4669	52.43
ENSG00000012963.15	63.7986	61.8687	63.8459	62.4272	61.4751	58.5152	64.6897	96.3654	96.4892	100.976	114.165	120.956	114.76	62.8646	82.7051	55.2456	78.487	102.186	63.7098
ENSG00000012983.12	88.7785	76.0846	85.445	80.4233	95.2779	83.5217	83.1268	110.194	113.527	117.868	100.267	104.616	98.8635	83.2284	88.0758	94.8844	78.286	75.8972	82.3005
ENSG00000013016.16	32.635	33.6024	35.3814	36.1752	30.7492	32.1542	31.1697	9.62652	7.61352	7.18005	5.83584	4.86869	5.05582	27.958	44.6756	27.5049	24.5611	35.4061	23.6039
ENSG00000013275.8	118.434	120.819	124.066	123.634	105.449	113.863	122.027	63.9673	64.4267	66.005	62.7778	62.7046	61.1843	182.46	154.353	156.519	159.185	147.798	148.726
ENSG00000013288.9	23.3677	26.0323	24.2733	24.1168	21.3295	25.9651	24.0908	5.04901	4.96966	4.5889	6.04359	5.21355	5.07356	26.0732	28.6261	28.6197	20.9835	21.8463	25.1611
ENSG00000013293.6	29.0689	24.1797	29.0559	27.1467	21.2355	22.9643	21.5514	49.9007	43.5541	49.7263	57.0741	54.4279	49.2632	3.00174	8.31903	7.05309	3.59774	7.05193	4.91828
ENSG00000013297.12	0.305	0.156034	0.437125	0.293835	0.0704718	0.083355	0.112364	4.83291	4.15464	3.97573	5.7093	5.15269	4.48815	0.17452	0.215824	0.343007	0.301486	0.313884	0.132926
ENSG00000013306.16	65.8331	70.3192	68.9372	69.1986	65.2099	67.4551	64.3171	174.849	174.495	161.62	147.539	155.413	165.21	111.867	121.175	103.974	90.0842	88.9548	92.4978
ENSG00000013364.19	2.51813	2.79983	2.98273	2.64512	78.6514	79.2896	81.0047	0.471503	0.477088	0.415375	12.6727	10.8531	10.0229	18.7434	18.0704	15.9713	24.0184	18.017	24.2686
ENSG00000013374.17	54.5716	53.9811	52.2493	53.663	54.5217	54.0974	54.901	73.8688	76.2738	72.9068	76.4697	78.1621	76.724	74.1996	91.7841	71.9186	80.6269	97.0921	79.0246
ENSG00000013375.17	37.7731	33.4108	37.3613	37.924	39.887	39.9896	39.7094	67.7493	64.1721	63.4475	65.232	64.235	63.2254	75.2593	74.4771	69.8316	82.3983	78.6585	67.4338
ENSG00000013392.8	22.1712	20.6502	19.6449	21.0056	18.8864	18.8174	16.4276	8.58529	9.26345	9.71186	9.66974	9.75766	8.30219	13.0541	12.9691	14.2562	13.2855	13.6226	13.5585
ENSG00000013441.17	152.735	138.642	142.914	151.859	176.931	154.999	154.815	45.9126	44.6077	52.4361	82.1173	70.3728	64.679	73.1761	56.2516	58.8901	85.3006	86.3182	75.7111
ENSG00000013503.10	26.1127	26.0004	24.1961	24.6048	24.1718	23.2561	24.8998	37.8971	35.3045	35.2277	30.879	33.5737	33.4039	11.5183	16.0298	9.41127	11.7982	17.4938	10.3873
ENSG00000013523.11	16.1059	17.456	18.0936	16.9723	15.8693	18.146	15.3556	34.7897	34.9045	34.9872	26.9907	28.9417	32.4759	14.2525	24.7275	13.8011	14.0157	19.5339	8.96437
ENSG00000013561.18	59.6627	61.4554	53.7406	59.072	52.7599	49.1586	48.0468	51.0402	52.7778	57.3019	72.7497	69.8657	70.0187	39.9126	49.4041	41.311	48.479	55.3692	46.3534
ENSG00000013563.14	12.6927	13.7189	13.9623	11.123	16.8897	16.9002	16.3602	13.1221	13.0804	12.0205	8.95339	9.99339	11.2014	15.2855	12.9361	16.1466	10.5384	8.72117	12.1726
ENSG00000013573.17	13.3184	14.1402	16.9095	14.7066	12.8907	13.7419	14.6808	54.6953	73.0048	61.9549	73.3193	72.907	74.3293	100.656	68.414	80.6477	118.505	104.623	115.709
ENSG00000013583.10	5.0677	6.005	5.42549	5.97837	4.15784	4.31362	4.69681	1.65026	1.7692	2.07687	3.05957	2.63721	2.04007	14.0837	11.3994	13.3005	15.2954	14.2713	16.6348
ENSG00000013588.9	0	0	0	0	0	0	0.0224728	0.019646	0.119272	0.079119	0.15109	0.121717	0.0709589	0.942406	1.37343	0.600263	1.16575	1.17183	1.06341
ENSG00000013619.15	3.355	3.36983	3.59985	4.14825	2.41953	3.0633	2.40459	0.92336	0.755389	0.850529	2.17191	1.05488	0.975685	1.48342	1.1576	1.05046	2.71338	2.00886	1.65209
ENSG00000013725.14	0.0703847	0.0319415	0.0257132	0.142342	0.0234906	0.0416775	0.0898911	0.333981	0.29818	0.237357	0.415497	0.324579	0.425753	0.541011	0.882916	0.643139	0.683369	0.606843	0.987454
ENSG00000013810.21	10.2996	10.4608	10.9024	12.1804	10.0305	10.2318	10.8094	68.8787	71.2252	68.7742	68.9347	64.997	71.7217	118.586	122.863	92.3548	140.915	136.581	134.771
ENSG00000014123.10	13.5608	11.0038	11.8024	12.1601	14.9165	12.0865	13.6859	106.972	98.1608	97.3559	123.629	128.249	116.816	37.2425	40.4376	42.4686	41.6051	46.7897	42.6694
ENSG00000014138.9	3.33013	4.98686	3.70528	4.50594	3.78222	4.19088	4.70198	69.5471	60.3057	69.7076	62.6786	62.7969	71.883	28.4573	35.3563	17.9125	33.0057	43.2838	23.9304
ENSG00000014164.7	24.0246	23.8124	24.839	24.1371	23.0678	22.9226	21.5739	13.0842	13.597	12.8964	11.1618	11.908	15.2739	14.2582	14.8722	10.6975	12.5418	13.4761	12.1533
ENSG00000014216.16	170.941	180.485	185.649	182.971	165.045	168.398	166.276	132.316	116.747	107.918	75.4882	80.6174	92.9207	57.4344	86.9574	65.6216	40.6203	49.5519	44.8722
ENSG00000014257.17	0	0	0	0	0	0	0	0.0785839	0.0198787	0.079119	0.0755449	0	0.0177397	2.40837	2.2171	1.65072	1.12555	1.21369	0.778569
ENSG00000014641.21	255.051	271.774	239.647	268.559	234.272	240.25	220.705	135.479	131.994	148.665	131.486	137.784	135.62	174.919	152.47	164.341	185.957	167.675	166.044
ENSG00000014824.14	91.1012	92.231	85.1108	95.0235	101.949	91.5238	94.6328	128.288	119.113	128.628	136.51	144.762	137.749	106.911	130.318	117.309	99.5106	123.838	101.974
ENSG00000014914.21	0.281539	0.255532	0.282845	0.203346	0.328868	0.354259	0.292146	1.35557	1.57041	1.42414	5.09928	3.87466	2.99801	3.68236	2.04052	2.22955	5.34636	4.35253	4.76636
ENSG00000014919.13	35.8582	33.6488	34.2747	36.1179	35.9383	39.5474	40.3833	59.2167	50.417	56.5976	45.4608	47.318	49.0938	50.8374	64.2518	54.5303	39.499	44.3407	36.7023
ENSG00000015133.20	45.5858	46.7464	51.0408	47.3999	50.4343	55.6812	53.0133	38.899	35.2051	36.1574	29.538	32.3565	35.4617	30.5758	43.3806	31.7282	27.9176	36.9128	31.9213
ENSG00000015153.15	23.6493	19.9315	23.1676	22.3274	29.7861	22.9435	23.4391	18.5851	20.0377	19.6611	19.7172	21.0165	19.354	26.5095	23.2109	27.5478	29.2643	25.9896	30.801
ENSG00000015171.21	123.455	123.518	130.392	124.305	109.115	102.319	107.6	135.027	129.191	132.584	160.627	161.072	152.437	93.6472	102.497	101.938	111.289	125.721	105.658
ENSG00000015285.12	0.868078	0.686742	0.668544	0.732045	0.79868	0.66684	0.696656	0.255398	0.119272	0.178018	0.736562	0.284007	0.283836	0.872598	0.706333	0.814643	1.28634	1.02536	1.50017
ENSG00000015413.10	0.0234616	0.0479122	0.0771397	0.101673	0.234906	0.0625163	0.112364	0	0	0	0.0188862	0.0608586	0.0177397	0.017452	0	0	0	0.0209256	0
ENSG00000015475.19	35.3566	36.2696	34.1729	36.4802	39.6051	34.9883	36.6306	69.7628	67.8856	62.1677	69.7468	65.5041	64.5194	49.1098	44.1458	48.5999	49.3232	45.7225	46.8091
ENSG00000015479.20	715.595	692.367	740.665	743.669	719.868	698.237	678.894	581.481	521.924	569.247	497.016	537.035	537.979	459.952	533.548	479.207	438.19	495.695	430.626
ENSG00000015520.15	0.0234616	0	0.0257132	0.0203346	0	0	0	0.0785839	0.139151	0.138458	0.169976	0.142003	0.124178	0.0349039	0.117722	0.0643139	0.200991	0.209256	0.284842
ENSG00000015532.10	8.54001	9.80604	10.0024	8.78454	10.7587	9.75254	11.169	14.872	16.0023	14.6172	8.57434	6.55244	9.22466	32.5304	35.3951	30.0775	23.6566	20.7373	27.079
ENSG00000015568.13	48.3651	28.0668	37.1885	33.4181	41.6498	22.4415	25.085	0.197442	1.68571	2.98021	6.05908	5.00359	4.17203	19.8499	26.4849	37.8324	79.4093	51.505	64.1579
ENSG00000015592.17	341.201	365.187	343.657	335.073	442.774	435.155	457.433	8.80139	6.97741	6.30974	10.4063	7.3436	5.16226	15.4624	23.1128	26.9475	6.6528	9.4793	8.1275
ENSG00000015676.18	195.083	208.386	205.757	206.579	188.465	211.117	203.424	126.245	114.66	116.285	95.942	91.9371	103.44	101.483	148.271	93.6196	96.2345	113.752	93.7701
ENSG00000016082.15	11.3319	12.2496	10.491	10.7163	9.46671	8.29382	9.30373	103.77	96.9084	98.3053	95.8287	103.926	102.234	259.964	236.739	298.588	204.327	199.547	259.966
ENSG00000016391.11	0.258077	0.191649	0.179993	0.183011	0.187925	0.291743	0.179782	0.157168	0.218665	0.138458	0.415497	0.446296	0.408014	5.18288	6.21573	4.22542	5.40203	6.76148	3.42495
ENSG00000016402.14	0	0	0	0	0	0.0416775	0	3.83096	3.89622	3.75815	3.89056	4.32096	4.13336	13.8569	16.0887	16.3143	7.11508	6.84268	9.38081
ENSG00000016490.16	0	0	0	0	0	0	0	0	0	0	0	0	0	0	0	0	0	0	0
ENSG00000016602.9	0	0	0	0	0	0	0	0	0	0	0	0	0	0	0	0	0	0	0
ENSG00000016864.19	42.8408	42.3225	37.7984	39.5304	41.1555	41.3233	38.7206	33.2999	34.569	37.8782	42.3996	45.3804	43.2143	61.0295	50.0712	62.0629	62.9906	55.0553	57.7091
ENSG00000017260.20	172.067	158.558	163.87	166.805	163.635	167.064	157.422	185.798	174.283	190.654	176.064	175.474	187.576	103.521	119.688	110.376	96.0431	109.143	95.7933
ENSG00000017427.17	0.0234616	0.0159707	0.0257132	0	0	0	0	0.0139486	0	0	0.0285182	0	0	0	0	0	0	0.0108813	0
ENSG00000017483.16	3.2377	3.17818	4.03698	3.13153	2.39604	2.62568	3.66306	0.255398	0.159029	0.118678	0.585473	0.608586	0.461233	0.523559	0.215824	0.364445	0.924559	0.690545	1.00644
ENSG00000017797.13	59.4985	61.5512	59.3718	61.0444	65.5388	63.6832	64.0923	50.2151	48.7623	52.4361	31.54	29.7801	38.2291	59.4239	92.2353	63.9066	42.0272	53.1511	38.4917
ENSG00000018189.13	544.355	495.46	522.184	517.779	538.287	482.23	475.254	91.2555	92.5153	90.3934	87.4054	86.4192	79.403	129.075	135.832	151.931	114.344	114.149	117.83
ENSG00000018236.15	1135.05	1045.7	1120.89	1110.82	1330.18	1252.12	1202.29	421.17	357.796	433.513	448.283	511.983	511.507	54.3105	126.237	98.3574	37.6255	83.4723	70.7359
ENSG00000018280.17	0.0234616	0	0	0.0610037	0	0.0208388	0.179782	0.0982298	0.178908	0.138458	0.169976	0.182576	0.195137	0.401395	0.0981018	0.278694	0.140694	0.0209256	0.151916
ENSG00000018408.15	0.140769	0.20762	0.0514264	0.101673	0.469812	0.229226	0.292146	0.785839	0.656393	0.553833	1.4312	0.689731	0.852039	0.615531	0.904695	0.407536	1.18665	1.08813	0.432391
ENSG00000018510.18	95.5824	88.3022	93.9818	95.9996	98.0967	84.647	83.5088	129.27	107.305	121.631	159.861	154.845	154.158	77.6111	92.9436	81.6143	72.9613	87.762	69.4826
ENSG00000018607.9	0.366235	0.383298	0.515036	0.333487	0.140709	0.215056	0.292146	0	0	0	0	0	0	0.017452	0.0196204	0.021438	0.0200991	0.104628	0.0189895
ENSG00000018610.15	24.9511	24.1014	25.4049	24.458	24.4537	24.8135	25.2482	25.7951	28.1283	29.7877	29.2925	28.7658	28.561	35.3751	31.6476	34.3007	37.3039	37.1848	38.3208
ENSG00000018625.15	0	0	0	0.0203346	0.0704718	0.0208388	0.0449455	0	0	0	0	0	0	0	0	0	0	0.0209256	0.0189895
ENSG00000018699.13	10.5812	9.71021	10.2082	10.2283	10.8761	11.6697	10.697	36.738	37.9285	38.1551	46.479	49.7418	49.4938	22.6701	25.271	20.6662	27.1338	27.7055	22.4836
ENSG00000018869.18	4.73924	4.45584	4.19126	4.83963	4.95652	4.52201	5.66314	1.96911	1.39747	0.956746	2.20648	1.76145	1.49581	4.43629	4.1862	5.23472	5.63478	4.86123	4.91828
ENSG00000019102.12	0.0234616	0.0159707	0.0257132	0.0813383	0.0939624	0.083355	0.0224728	0.19646	0.258422	0.138458	0.113317	0.202862	0.177397	0.0523559	0.0981018	0.0643139	0	0.104628	0.189895
ENSG00000019144.20	103.583	113.265	120.775	114.321	108.621	111.154	111.982	35.4036	38.3046	34.8124	33.863	33.9074	41.7948	86.5301	85.18	90.0242	77.2692	71.8684	71.6375
ENSG00000019169.11	0	0	0	0	0	0	0	0	0	0	0	0	0	0	0	0	0	0	0
ENSG00000019186.10	0	0	0	0.0203346	0	0	0	0	0	0	0	0	0	0	0	0	0	0	0
ENSG00000019485.14	27.7316	30.3284	28.9788	30.7459	27.6719	30.0703	31.6866	18.6244	18.4275	17.7029	14.4291	13.6729	14.1386	13.8394	17.5014	14.0633	12.5418	12.5763	10.862
ENSG00000019505.8	154.565	160.969	154.691	154.807	102.184	95.0247	98.6105	0.491149	0.616238	0.81097	0.566586	0.831734	0.567671	0.541011	1.86393	1.39347	1.40694	2.11349	1.78501
ENSG00000019549.13	0.703847	1.07004	0.334272	0.75238	0.704718	0.646001	0.719129	6.50281	7.11656	7.45696	29.3492	22.0714	14.2805	6.87607	6.43548	5.31662	15.4964	14.3131	9.74161
ENSG00000019582.17	0.0234616	0.0640427	0.0514264	0.0610037	0.0704718	0.083355	0	4.71503	4.94978	3.83727	1.75642	2.17062	1.86267	0.453751	0.392407	0.557387	0.241189	0.251107	0.208884
ENSG00000019991.18	0.0234616	0	0	0	0	0	0	8.46741	6.93765	10.2657	16.1666	16.2492	16.3383	20.0523	19.4045	11.7909	69.1007	63.3418	24.6484
ENSG00000019995.6	92.7806	87.5617	85.8565	89.4201	92.8001	89.2303	86.3242	82.8563	84.1777	84.0461	72.2113	72.1219	72.1434	38.5465	58.1805	40.4534	43.3604	52.784	32.9211
ENSG00000020129.16	198.086	211.532	208.38	210.178	200.445	206.366	202.48	92.7289	89.6328	78.7234	48.1032	43.6762	51.8355	33.2111	44.6559	32.1784	23.1944	26.7429	22.0088
ENSG00000020181.18	5.46654	6.19665	7.27684	6.32405	7.04718	6.25163	5.68561	80.4371	82.0595	71.7716	31.6928	32.5955	44.4838	118.034	112.163	102.857	72.2287	64.2088	74.0495
ENSG00000020219.9	0.0469231	0.0319415	0.0257132	0	0	0.0208388	0.0898911	0.0982298	0.0198787	0	0.0188862	0	0	0.0523559	0	0.10719	0.0401982	0.0209256	0
ENSG00000020256.20	35.0516	33.1074	31.9873	34.0401	30.9841	30.5913	29.5966	35.736	34.1118	34.4365	26.9506	28.2384	28.2239	15.1483	20.6799	14.6207	14.3106	16.887	13.1217
ENSG00000020426.11	12.1981	12.7439	11.3395	11.9933	8.4801	7.04267	7.46096	24.6164	26.7169	28.7795	27.2528	27.2647	26.4499	24.4327	20.8172	21.6095	27.4956	26.1989	23.7179
ENSG00000020577.14	4.17616	3.7691	3.77984	4.65662	4.22831	4.37614	3.97768	14.8523	13.2988	14.6172	32.6354	33.0868	25.3146	24.6073	37.2198	35.6942	34.5102	46.6223	39.9159
ENSG00000020633.19	0	0	0	0	0	0	0.0224728	0.117876	0.0993933	0.0197797	0.169976	0.0202862	0.159658	0.191972	0.137343	0.0428759	0.160793	0.188331	0.151916
ENSG00000020922.13	5.30231	4.53569	5.50263	5.30733	7.14114	5.66814	5.59572	92.1592	87.1281	93.4791	117.793	123.198	113.995	40.5933	41.4578	38.8885	52.539	59.9519	49.5436
ENSG00000021300.14	0.985386	1.00616	1.51708	1.28108	1.5034	1.12529	0.966329	0.550087	0.854782	0.79119	1.43535	0.85202	0.993425	11.6579	9.22157	12.9271	9.42648	9.3119	10.6911
ENSG00000021355.13	0.868078	1.05407	0.642831	0.996394	1.12755	1.58375	1.59557	9.07643	9.32309	9.53384	10.1608	9.16936	8.51507	15.0087	12.0665	12.8199	11.959	12.9739	11.7925
ENSG00000021461.18	0.0469231	0.0319415	0	0	0	0	0	0	0	0	0	0	0	0	0	0	0	0	0
ENSG00000021488.13	0.985386	0.990186	1.00282	0.610037	0.869152	0.937744	0.853965	0.019646	0	0	0.15109	0.0811448	0.0886986	0.0349039	0.0588611	0.128628	0.22109	0.104628	0.246863
ENSG00000021574.14	70.7835	64.2663	63.9192	66.9821	79.962	71.6436	70.0701	62.1205	53.7121	60.2293	55.1478	58.0997	59.2507	52.478	66.2972	57.6681	44.7808	55.6621	46.5812
ENSG00000021645.20	31.2508	29.6577	31.0101	30.9899	25.1349	23.131	19.6412	0	0	0.0593392	0	0	0.0177397	0.191972	0.255065	0.300132	0.361784	0.33481	0.284842
ENSG00000021762.20	55.6274	60.034	63.0231	62.7322	53.0418	57.7234	58.8787	35.6378	35.9804	31.1927	27.5361	25.0332	28.0642	6.49213	4.57154	4.6306	6.99449	5.37788	7.88064
ENSG00000021776.11	53.1874	45.1493	46.8752	48.1116	50.5518	48.4084	46.9681	105.715	100.347	105.98	100.097	113.339	114.031	60.122	78.089	62.4917	58.2271	64.137	54.8606
ENSG00000021826.18	0.586539	0.239561	0.385698	0.284684	0.728208	1.00026	0.80902	0.0589379	0.0795146	0.0395595	0.169976	0.304293	0.159658	3.21116	3.2766	3.04419	4.28111	3.36902	2.75348
ENSG00000021852.14	0	0	0	0	0	0	0	0	0	0	0	0	0	0	0	0	0	0	0
ENSG00000022267.19	150.764	159.564	143.994	152.55	164.974	153.894	155.085	107.719	107.742	114.149	111.75	106.34	107.982	168.935	131.672	129.807	189.414	161.42	130.23
ENSG00000022277.13	82.092	90.0153	87.9624	86.1373	83.5091	89.3357	93.6216	83.3382	80.6278	81.1563	81.003	81.7128	80.6256	91.553	85.329	88.0236	80.838	82.0912	83.4208
ENSG00000022355.18	0	0.0798537	0.128566	0.0406692	0.0234906	0.0416775	0	0.314335	0.337937	0.257137	0.132204	0.16229	0.301575	0	0	0	0	0	0
ENSG00000022556.16	0	0	0	0.0203346	0	0.0208388	0	0	0	0	0	0	0	0	0	0	0	0.0418512	0
ENSG00000022567.10	28.2477	29.6257	29.6216	29.7698	30.2324	29.7161	28.4955	13.4182	14.4717	11.7689	10.8785	11.2588	11.9211	19.3368	26.1736	18.5653	17.3857	21.0512	19.2743
ENSG00000022840.17	164.372	179.048	170.144	168.309	158.89	166.511	164.94	132.767	126.885	127.718	152.865	140.766	142.947	108.761	126.061	103.288	111.791	122.059	106.835
ENSG00000022976.16	9.36116	10.0935	10.6453	10.513	12.3561	11.1696	11.7757	16.6617	15.6536	15.4749	18.2492	15.3686	17.8921	24.9348	17.4207	20.8673	26.9515	23.2283	29.7214
ENSG00000023041.12	33.9489	35.1037	33.9672	34.5078	40.8971	35.0716	38.7431	72.917	74.3708	77.9166	54.4516	53.6034	56.3618	74.0856	60.1038	63.2435	62.0887	57.1091	55.3755
ENSG00000023171.20	30.6408	29.3542	29.0045	28.7938	48.2027	48.3251	51.7773	74.1046	68.5814	65.1545	113.317	103.48	84.3347	70.6281	79.9334	69.8663	105.48	101.154	75.7111
ENSG00000023191.17	61.2112	68.9776	68.5515	72.6758	71.1765	71.4353	73.8006	52.1797	53.6525	48.0252	58.8117	58.0185	56.1995	62.9492	62.0592	47.8495	61.4429	55.6621	52.2971
ENSG00000023228.14	136.766	140.089	140.208	143.534	144.883	139.752	136.643	245.547	223.919	233.555	250.221	263.035	252.989	100.581	129.001	107.615	100.91	121.163	92.8634
ENSG00000023287.13	122.516	108.585	110.927	115.439	127.507	104.298	111.847	135.243	127.382	135.076	109.483	106.462	108.549	56.4396	85.4663	68.9231	51.6949	66.2505	55.6772
ENSG00000023318.9	56.2139	46.5547	53.8949	47.6846	60.4413	51.2425	60.2495	47.8183	43.7728	45.5725	43.6272	41.0187	39.5241	57.0853	53.3478	57.7968	57.5638	51.5816	50.3032
ENSG00000023330.15	46.7589	48.8066	47.518	46.2205	49.8001	50.7424	50.9458	68.8002	68.7801	64.1853	56.1487	62.0352	61.2198	20.9947	36.1603	22.7886	20.5011	30.3212	18.5337
ENSG00000023445.16	0	0	0	0	0	0.0208388	0	1.63061	1.37163	1.48348	6.25134	5.4367	3.10445	0.80279	0.922157	0.471635	0.643171	0.941653	0.493727
ENSG00000023516.9	117.144	91.8957	104.473	104.479	122.621	122.323	106.364	170.134	141.297	151.79	165.481	179.289	168.51	54.0138	88.5467	59.1688	54.0465	79.0151	52.6389
ENSG00000023572.10	7.88308	7.44237	8.69107	7.1171	7.51699	6.87679	8.44976	47.2843	48.4105	47.0671	61.4573	56.5662	52.1183	31.006	25.4439	25.1135	45.2029	41.0104	35.87
ENSG00000023608.5	3.68346	3.24206	2.87988	3.27387	3.68802	2.79239	3.21361	19.0566	17.4733	20.9475	24.8312	27.9605	25.5239	24.3804	20.6491	29.0484	31.6197	29.6401	33.7759
ENSG00000023697.13	5.77154	4.79122	5.01408	5.34799	4.62765	5.85569	5.2811	41.5316	42.103	44.2473	39.0567	41.891	42.0609	65.6892	59.4693	67.551	62.7896	59.0939	66.3683
ENSG00000023734.11	192.314	201.199	184.03	198.222	180.243	176.483	166.029	207.343	192.883	206.718	220.478	219.091	217.542	196.631	178.506	190.605	227.341	209.57	213.917
ENSG00000023839.12	0.586539	0.574947	0.462838	0.508365	0.704718	0.395936	0.719129	0.785839	1.13308	1.20656	5.77918	3.95581	2.66096	0.924954	0.510129	0.921833	1.86922	0.878876	0.835538
ENSG00000023892.12	2.39308	2.31576	1.97992	2.31814	1.76179	1.83381	1.75288	0.962652	0.795146	1.00877	0.321066	0.486869	0.425753	0.488655	0.235444	0.514511	0.522577	0.481289	0.683622
ENSG00000023902.14	71.5812	77.9692	78.8882	78.9998	79.3747	78.7288	84.4751	98.8781	99.8505	91.0066	77.4901	76.1747	78.4628	97.5739	84.1714	71.024	90.5062	87.6365	78.0658
ENSG00000023909.10	4.41077	3.64133	3.80556	4.12792	4.39274	3.6051	4.51703	14.0076	12.9609	15.5864	40.9075	34.8517	28.1884	11.8324	12.6748	9.19689	15.818	18.854	13.1977
ENSG00000024048.11	56.3312	48.8385	50.9636	49.8401	51.5853	49.4295	50.4963	54.8319	52.7977	54.1174	42.9661	47.206	50.2389	48.0801	59.3516	54.9026	44.7406	49.9913	48.86
ENSG00000024422.12	0.328462	0.335386	0.437125	0.244015	3.5001	3.04246	2.96641	9.07643	6.55996	7.23939	6.23245	5.76128	5.60575	1.50087	2.78609	1.5221	1.84912	2.28089	2.01289
ENSG00000024526.17	0.0234616	0.0319415	0	0	0.234906	0.0625163	0	96.0283	84.7974	107.165	142.869	139.851	137.652	46.9777	59.3455	40.2131	76.2514	99.9945	70.1975
ENSG00000024862.18	3.47231	3.17818	2.7256	2.90785	3.87595	2.97994	3.61812	6.0706	5.46663	5.91414	8.38548	7.81019	7.91192	8.25478	6.76902	8.72525	9.62747	8.72598	10.7291
ENSG00000025039.15	19.0273	18.7816	19.5163	19.2162	21.2825	19.2342	22.248	79.4876	85.2397	79.6728	38.6979	42.2967	39.7725	19.267	27.547	26.2186	13.8885	18.8121	14.7169
ENSG00000025156.13	50.935	51.2022	48.2894	50.2468	52.2901	50.138	49.1255	58.3878	57.5885	60.3678	45.7802	52.4601	49.9551	51.9021	49.0705	55.9317	43.7758	43.5253	49.4297
ENSG00000025293.17	60.1085	55.3706	55.8748	56.9978	64.9045	62.9122	68.3622	87.0316	86.1541	92.6483	61.739	62.2786	64.5903	51.9545	71.4574	50.272	44.2381	49.9076	43.0112
ENSG00000025423.11	0.398847	0.351356	0.359985	0.427026	0.281887	0.375098	0.40451	2.29858	2.14689	2.51203	3.7017	3.59066	3.38829	2.89702	2.23672	3.79452	3.25605	2.34367	3.608
ENSG00000025434.19	2.39308	2.12411	2.03134	2.03346	2.60746	2.29226	3.21361	4.57751	4.25403	3.81749	5.42034	5.4367	5.3574	3.50784	3.4728	2.29386	3.19576	3.22254	3.41811
ENSG00000025708.14	1.12733	1.35336	1.03444	1.2337	0.614749	0.991925	0.695532	0.99664	1.33187	0.909868	1.61609	1.56975	1.49777	6.31325	4.35395	6.71651	4.55626	3.26126	4.76029
ENSG00000025770.19	73.4077	78.7589	84.1702	81.9349	89.0129	88.5564	88.7681	71.2537	77.264	66.0497	70.9245	67.2735	70.3364	51.2747	47.6365	36.5089	54.2869	53.8115	46.8313
ENSG00000025772.8	22.5935	22.9659	22.5762	22.6731	21.1885	20.9638	20.7199	97.2475	89.2154	90.4132	29.4058	27.9544	39.9144	56.9457	59.8029	55.31	28.5608	27.8101	30.4781
ENSG00000025796.14	84.0963	66.4278	72.6075	75.2286	80.3923	79.1646	75.7296	310.904	318.967	328.348	303.616	308.985	296.645	139.876	146.698	167.472	136.291	139.549	155.864
ENSG00000025800.14	83.7608	84.7681	75.1922	79.3016	76.2634	83.4759	71.9805	149.132	142.649	148.012	155.931	147.724	155.96	66.0581	101.461	61.6365	67.2407	96.9274	61.1824
ENSG00000026025.16	61.7039	65.8633	65.2859	68.2022	71.5054	64.0792	66.9014	468.054	448.772	471.698	699.588	683.389	678.019	1941.41	931.783	897.221	2337.74	1315.41	1079.03
ENSG00000026036.23	16.737	16.1388	16.0523	15.9529	13.4042	11.9804	15.9505	12.3705	26.9415	15.73	18.5702	14.2267	15.1879	25.8507	14.748	25.4932	15.2602	12.1293	19.8647
ENSG00000026103.25	0.682731	0.546359	0.385698	0.544357	0.657737	0.325501	0.40451	1.66146	1.2126	0.853694	1.79419	1.47663	0.983136	3.98603	4.0518	2.99167	5.36847	5.08597	3.61807
ENSG00000026297.17	5.04424	5.68558	5.16836	5.28699	6.7418	6.00156	7.843	5.81521	4.83051	3.58013	2.82028	2.98207	3.77856	35.5147	32.4648	39.2958	23.8598	24.6504	32.8533
ENSG00000026508.21	0.0234616	0	0	0	0.0469812	0.083355	0	8.0352	8.11049	7.25917	19.5095	13.7743	11.2647	1.44851	1.0595	1.02902	4.58259	3.36902	1.70905
ENSG00000026559.14	0.211154	0.22359	0.282845	0.427026	0.328868	0.250065	0.157309	101.432	99.6119	101.055	96.3764	105.745	127.153	7.41708	8.5741	7.18172	6.04983	6.54972	5.84876
ENSG00000026652.15	161.416	167.31	163.613	162.778	135.282	138.015	141.107	19.8817	17.7715	17.8018	13.0315	14.3626	13.0742	35.9336	41.8699	42.5544	29.6864	32.7695	32.8138
ENSG00000026751.17	0	0	0	0	0	0	0	0	0	0	0	0	0	0	0	0	0	0	0
ENSG00000026950.17	4.96728	4.55406	4.44813	4.29792	4.4719	4.28028	4.45298	7.61124	7.81251	7.8755	8.71127	8.92978	9.61724	30.6448	28.3748	36.9102	35.3195	31.7668	43.2761
ENSG00000027001.10	9.68962	10.1095	9.12819	10.5333	11.4164	9.91925	10.6071	22.7697	20.0973	23.3994	24.2688	26.5749	24.8356	10.0523	11.2032	6.88159	10.1902	10.3791	8.50729
ENSG00000027075.17	0.117308	0.159707	0.591404	0.467695	0.305378	0.104194	0.0674183	2.02353	1.59029	1.50326	2.07748	1.21717	1.49014	4.0314	5.52568	4.6306	6.13023	6.80082	7.08308
ENSG00000027644.5	0	0.0159707	0	0.0203346	0.0469812	0	0	1.53239	2.72338	1.6615	3.11623	3.06322	3.29959	55.9859	36.6037	56.489	50.1071	44.1112	69.7674
ENSG00000027697.16	25.3619	24.2276	22.6791	23.6491	30.6552	25.1732	26.1583	32.8873	31.7661	36.9288	36.3749	37.5903	36.0116	37.7311	38.7306	46.1131	31.5355	31.6605	40.2767
ENSG00000027847.14	19.9892	21.4966	20.7763	20.6396	20.4133	20.6304	20.0008	17.9564	19.7594	17.6831	14.5613	15.7421	16.6221	13.5078	14.4602	12.434	9.42648	10.7767	9.68464
ENSG00000027869.12	0.117308	0.0479122	0.0771397	0.0610037	0.187925	0.083355	0.0898911	1.84672	2.22641	2.21533	1.17095	1.21717	1.41918	0.541011	0.176583	0.257256	0.341685	0.146479	0.037979
ENSG00000028116.18	0.44577	0.271503	0.257132	0.284684	0.39934	0.312581	0.269673	4.09363	4.4552	4.66782	6.74483	6.69404	5.76523	0	0	0	0	0	0
ENSG00000028137.19	0	0.0319415	0	0	0.0469812	0.0208388	0	0.569733	0.576481	0.534053	0.830994	0.973738	0.567671	0.157068	0.176583	0	0.643171	0.397587	0.227874
ENSG00000028203.19	169.041	151.626	165.233	161.05	178.082	163.522	163.624	117.306	118.059	119.035	109.446	116.585	112.381	84.3104	90.0575	93.491	85.0795	92.7842	90.6369
ENSG00000028277.22	44.7647	42.8176	46.7981	44.5531	49.3537	54.1599	57.2157	2.6522	3.06131	2.35379	2.56853	2.51549	3.29959	2.05933	2.53103	2.20811	1.50743	2.34367	2.1648
ENSG00000028310.18	47.8201	48.9995	49.1513	48.863	36.1344	37.4222	38.7756	72.4129	76.6445	73.0601	32.5226	35.4554	39.151	79.3769	75.5354	76.6971	55.1781	53.1494	61.9809
ENSG00000028528.15	66.8654	68.1791	71.5599	70.3373	75.4518	77.4785	76.1827	107.149	102.375	110.905	109.389	107.213	116.337	96.8933	109.835	93.8769	96.1541	106.762	89.8963
ENSG00000028839.10	54.3311	53.9072	48.4352	52.2365	70.7814	59.7518	61.3918	53.7855	54.1679	54.7899	42.284	41.3173	41.027	69.6375	57.2809	61.2725	57.9483	52.0163	54.1039
ENSG00000029153.15	17.9481	16.1145	16.7907	17.1421	16.0911	15.1915	16.7422	2.00389	1.92823	1.97797	2.98402	2.4952	1.79171	18.3944	16.6184	9.23976	19.4559	16.9707	9.93151
ENSG00000029363.17	275.118	238.724	262.8	267.277	289.482	268.077	261.325	293.182	274.477	295.074	237.031	240.851	249.396	259.522	299.787	263.174	230.935	254.808	215.727
ENSG00000029364.12	98.1632	100.552	90.4334	96.2436	98.637	97.2962	92.408	98.6227	97.4253	96.1098	79.4165	81.8345	80.1836	73.0364	101.771	65.6645	51.3331	60.2239	39.5741
ENSG00000029534.22	96.8728	95.4412	99.3816	95.7149	103.265	115.655	109.914	40.6884	34.4658	36.4719	37.2047	40.8471	41.4118	3.05409	6.76902	2.91556	2.16608	4.89659	2.67752
ENSG00000029559.7	0	0	0	0	0	0	0	0	0	0	0	0	0	0	0	0	0	0	0
ENSG00000029639.11	7.35074	8.71859	8.58102	8.58607	8.63467	8.13441	8.67449	16.6289	15.4153	15.3914	17.2329	17.4764	15.9814	39.3083	36.4613	42.167	37.1667	40.4741	45.2089
ENSG00000029725.17	192.385	182.354	181.355	188.766	183.015	184.736	177.557	67.0582	61.2903	59.4799	59.8869	61.1138	64.5224	91.1332	107.588	90.7591	89.7332	101.937	87.7882
ENSG00000029993.15	206.274	207.795	210.437	203.589	199.247	195.092	196.322	182.511	189.583	188.204	227.768	227.55	212.238	148.185	140.658	116.493	194.479	207.98	165.664
ENSG00000030066.14	60.5777	58.4369	55.232	56.2861	56.9882	63.454	54.8111	123.239	114.123	125.344	164.99	189.412	173.317	154.694	137.009	140.14	184.449	177.177	167.221
ENSG00000030110.14	12.7162	15.1567	13.7051	13.7661	10.9231	11.2321	11.9587	21.9052	19.4413	21.1643	23.1545	23.7754	22.4585	25.5497	26.9584	18.6082	21.0438	24.8178	17.3374
ENSG00000030304.15	0	0	0	0	0	0.0208388	0	0.0392919	0.0993933	0.0197797	0	0	0.0177397	0	0	0	0	0	0
ENSG00000030419.17	4.05885	3.44968	4.37125	3.78223	4.32227	4.02188	4.5395	0.294689	0.159029	0.316476	0.0944311	0.243434	0.124178	1.91972	3.21774	1.13621	1.74862	2.65755	1.51916
ENSG00000030582.18	36.8581	39.9588	41.6554	42.0112	46.6993	49.3045	48.0018	33.3196	30.0366	28.7993	27.1206	29.0296	30.3172	52.7224	72.5757	52.4373	53.9661	61.0191	53.0946
ENSG00000031003.11	122.282	107.483	114.707	113.792	101.197	95.1498	96.116	32.0583	26.4187	28.7795	37.9046	37.6672	35.8875	46.9067	49.4237	44.9085	50.4889	49.8239	42.2896
ENSG00000031081.11	0	0.0319415	0.0257132	0.0406692	0	0	0.0224728	39.4294	35.543	36.1178	32.3899	30.125	31.4525	44.136	87.0359	52.2658	44.9818	68.9917	46.5053
ENSG00000031691.7	0.610001	0.798537	0.87425	0.996394	1.33896	0.854389	0.988802	6.48317	5.8642	7.18005	25.3264	27.2849	21.128	9.8429	8.71144	9.49702	22.6718	23.353	19.5402
ENSG00000031698.13	377.098	406.296	413.803	400.673	402.065	422.006	430.848	273.04	273.491	285.798	321.311	311.474	269.626	96.2475	132.182	106.783	84.8383	112.977	89.2696
ENSG00000031823.14	85.4001	88.6217	89.7906	86.8693	90.6737	85.939	90.6327	52.1207	51.9429	46.8384	50.9928	50.3706	55.7914	52.3908	49.0313	45.4056	47.8158	46.0154	47.0939
ENSG00000032219.19	66.9593	55.8337	58.2147	59.3973	66.1495	58.2652	61.3956	44.6749	43.7529	51.1306	43.7216	46.0497	48.3585	34.5025	47.5401	40.0461	35.1332	44.5925	37.2194
ENSG00000032389.13	40.002	43.9036	44.1496	44.8581	43.4106	41.8651	41.5297	55.4213	51.446	48.2626	49.3686	50.3503	46.8684	48.3419	58.194	50.122	40.9821	46.0363	42.9163
ENSG00000032444.17	31.6323	33.2907	35.4156	34.6816	32.4405	31.8527	31.8286	35.6504	33.13	31.0283	21.2351	20.9151	23.31	50.0833	63.5759	50.4435	34.269	35.4061	36.4029
ENSG00000032742.18	13.4904	11.2274	10.9538	12.3838	10.9701	11.0862	11.3038	13.1235	12.2651	13.4107	22.4557	23.0857	20.4007	26.9807	23.5641	25.3826	39.4746	33.4182	35.0546
ENSG00000033011.14	32.2965	36.6014	33.4974	35.9056	34.8795	35.0495	35.5829	26.7421	25.8625	22.6175	18.1674	19.2914	17.4181	19.1924	19.5466	15.7295	14.4436	14.834	12.4068
ENSG00000033030.15	29.6789	29.3542	31.3958	30.0748	31.6888	31.1956	34.7878	45.0089	50.5117	51.5856	49.954	50.4315	53.1127	84.7642	62.0396	75.4831	87.9537	70.7913	86.6301
ENSG00000033050.9	51.2262	57.66	48.462	51.952	52.4423	50.4056	49.4907	152.118	154.819	145.633	157.331	160.717	152.718	74.1097	76.3776	57.3286	73.9822	83.9211	69.8798
ENSG00000033100.17	43.1092	45.6628	43.3785	44.7942	43.5776	49.0994	45.8707	69.044	64.9883	56.6142	115.232	96.2308	79.0755	53.2163	68.1537	51.8211	60.2714	68.9187	51.8934
ENSG00000033122.21	29.6554	22.1993	27.436	27.9397	29.3163	32.1334	31.6417	75.303	72.0601	64.1655	64.2698	72.442	67.7658	9.3717	9.00575	11.6837	6.5925	6.21491	8.88708
ENSG00000033170.17	37.8904	39.847	32.8358	35.5042	36.7628	36.2803	34.9227	47.8051	46.0227	41.6534	41.012	40.1117	38.7863	27.3427	29.7178	25.2758	31.1383	35.1739	27.3923
ENSG00000033178.13	41.5973	35.2315	38.287	39.0627	43.81	38.4475	35.3946	60.1756	57.4096	63.6314	70.7289	73.8418	70.4799	78.3593	87.1733	85.2802	95.5913	96.0695	88.605
ENSG00000033327.13	111.513	113.616	112.495	112.288	78.8344	86.8143	85.9359	95.2043	79.7134	78.486	77.9434	62.7249	66.4353	92.5652	192.103	115.765	79.9743	125.449	73.7552
ENSG00000033627.18	287.524	290.061	282.783	272.849	249.611	253.945	267.538	102.257	93.9664	95.8922	110.296	101.857	105.693	40.0173	74.1453	44.0979	34.5504	51.2495	34.9597
ENSG00000033800.14	75.4289	67.0452	68.2943	69.6256	75.8981	67.4967	66.3396	57.065	52.2586	59.8774	63.4435	67.2613	67.1294	38.2713	46.0201	38.6443	41.5545	50.7375	40.565
ENSG00000033867.17	34.6293	29.6257	34.4043	31.6406	35.001	29.0701	29.4393	72.2186	67.17	77.4773	59.5105	68.7499	70.7638	63.4204	85.0739	80.9712	62.3675	89.164	78.1038
ENSG00000034053.15	223.636	242.819	239.004	236.613	217.593	217.077	218.345	82.0612	81.9796	71.2269	54.3168	54.8945	61.2908	76.3	97.9252	83.2865	63.8749	81.1077	76.9264
ENSG00000034152.19	10.6687	11.8174	11.159	11.2989	10.1949	8.96066	9.52845	7.54405	7.9117	7.37785	5.09928	2.92121	5.0913	16.0209	14.6172	12.8842	8.9843	8.20284	8.8491
ENSG00000034239.11	0.164231	0.0958245	0.102853	0.162677	0.0469812	0.0625163	0.157309	0.609025	0.755389	0.632952	1.79419	1.70404	1.22404	1.22164	1.3538	1.0719	1.50743	1.42294	1.89895
ENSG00000034510.6	2137.82	2205.59	2166.42	2179.11	2358.17	2402	2621.92	380.778	374.434	370.91	271.678	267.453	289.867	1102.41	709.59	796.528	726.321	504.098	616.779
ENSG00000034533.12	8.54001	8.72003	6.91686	8.43885	9.51369	8.64808	9.3262	9.4833	9.89301	9.69465	8.6242	7.95361	8.9096	6.84518	9.11974	5.73187	7.06524	7.74729	6.37022
ENSG00000034677.13	39.2043	37.7708	38.2613	37.9037	42.9408	38.3225	37.9116	37.6988	37.2701	35.8935	45.383	44.399	39.415	42.5231	54.5432	52.7138	47.0401	57.6884	53.4702
ENSG00000034693.15	9.66053	7.68049	9.43675	9.96923	9.97293	10.2664	9.55093	18.644	18.348	17.2875	21.3037	23.106	20.2588	9.31934	9.14309	10.9548	12.381	13.0576	13.1028
ENSG00000034713.8	157.615	174.273	168.962	160.033	176.978	166.814	173.602	74.5171	67.4682	75.3213	79.001	72.7463	70.4267	111.134	89.5081	116.108	99.591	96.8856	120.868
ENSG00000034971.17	0	0	0	0	0	0	0	0	0	0	0	0	0	0.017452	0	0	0	0	0
ENSG00000035115.22	18.8866	18.1747	21.9591	18.1181	20.1549	20.3595	17.5512	25.4612	24.5899	26.4653	28.7259	28.1453	27.627	38.8782	35.8062	46.3274	39.3703	36.3478	42.6905
ENSG00000035141.8	40.3766	42.2107	40.4212	39.6114	41.179	39.0727	44.2489	90.6072	90.1099	86.4771	77.6979	74.0852	78.6225	98.9351	73.6745	88.7961	86.1447	73.8883	83.2499
ENSG00000035403.18	40.0958	39.0485	38.8784	39.8964	32.7694	29.3201	30.518	62.3907	52.3858	58.3959	49.2135	57.4124	60.7302	73.0925	95.9465	55.9111	99.4174	118.679	56.2064
ENSG00000035499.13	1.94731	2.12411	2.26276	1.91145	3.54708	2.0422	2.53942	18.8601	19.4413	25.2587	41.002	46.1511	46.9038	16.4223	16.952	15.371	30.9928	33.5019	26.4524
ENSG00000035664.11	0.422308	0.495093	0.591404	0.549034	0.610755	0.437614	0.629238	0.373273	0.477088	0.593392	0.509928	1.05488	0.585411	1.71029	1.2557	1.0719	2.49229	2.25997	1.65209
ENSG00000035681.9	29.3269	24.8345	27.7703	25.6826	21.9637	23.4853	22.9672	73.7313	72.8751	75.9542	61.8524	55.9696	61.344	39.04	31.8635	34.6652	37.324	30.1747	32.2632
ENSG00000035687.10	38.5004	40.8691	37.567	41.1775	44.6791	36.8221	38.4509	187.776	190.895	200.349	113.941	117.68	118.484	89.4238	100.378	90.1466	61.041	66.4597	59.1143
ENSG00000035720.8	0	0	0	0	0	0.0208388	0	0	0.0397573	0.0395595	0.0188862	0	0.0532192	0.0349039	0	0	0	0	0
ENSG00000035862.12	154.541	155.89	154.459	146.653	161.498	164.522	165.152	197.265	195.566	207.351	154.924	142.551	153.183	548.969	641.861	462.46	493.594	492.945	351.477
ENSG00000035928.17	39.3685	36.0779	34.8414	38.3307	43.0113	40.4063	41.7319	90.4107	70.4499	87.4265	130.504	135.431	135.549	49.965	65.7478	51.837	72.2764	92.0936	66.6151
ENSG00000036054.13	24.4939	22.2952	23.0905	22.8967	28.8934	27.007	26.4504	43.3586	42.8584	44.0297	46.1957	48.0174	40.5175	36.3175	38.3382	36.2087	34.2891	36.6198	34.5229
ENSG00000036257.14	84.1097	81.1793	76.8054	76.3157	82.5929	78.6663	79.3513	129.632	134.838	134.951	136.021	132.77	132.15	107.41	104.566	102.633	109.761	109.156	106.19
ENSG00000036448.10	1.22	1.4214	0.848536	1.34208	1.08057	1.00026	1.21353	2.51468	1.90835	1.60216	2.13414	1.60261	2.23521	0.785338	1.47153	1.56497	0.88436	0.837025	0.911496
ENSG00000036473.8	0.0469231	0.0479122	0.0514264	0.0610037	0	0.0208388	0.0224728	0.0982298	0.119272	0	0.113317	0.0811448	0.0354795	0.0349039	0.0196204	0.021438	0.0602973	0	0.0569685
ENSG00000036530.9	16.5169	16.7373	18.5135	16.837	12.1446	11.3154	11.0791	0.0392919	0.0198787	0	0	0.0405724	0.0354795	0.296683	0.353167	0.385883	0.462279	0.732396	0.854527
ENSG00000036549.13	54.5012	46.954	50.2436	51.2228	45.1724	41.0315	39.6869	18.2315	16.4993	19.8786	30.1046	33.2897	30.8671	40.8376	42.1445	44.934	50.911	54.7414	47.1699
ENSG00000036565.15	0.164231	0.0798537	0.154279	0.0813383	0.140944	0.270904	0.292146	12.8288	13.7163	17.0106	21.8514	28.8064	31.9138	34.6596	76.5783	74.7971	45.4039	79.036	78.0848
ENSG00000036672.16	0.727308	0.766596	0.848536	0.71171	0.681227	0.541808	0.561819	8.52635	8.68478	9.55045	3.87167	4.01667	4.83993	6.84117	6.27852	6.68865	4.74339	5.27325	5.61026
ENSG00000036828.17	0	0.0479122	0	0	0	0	0	0	0	0	0	0	0	0	0	0	0	0	0
ENSG00000037042.9	23.4592	23.6904	22.9437	23.3713	19.6424	22.2964	24.7702	14.0561	17.3889	17.1617	14.267	13.5855	14.0531	16.0745	13.4142	14.9202	13.5002	12.7713	14.3817
ENSG00000037241.7	25.6067	29.0626	25.7839	27.7789	27.1981	29.8605	28.469	27.7006	25.9814	24.5862	26.8619	25.1381	25.4386	51.9019	35.7285	44.4405	48.8603	38.4611	45.9981
ENSG00000037280.16	2.62769	2.71503	3.65128	2.94851	2.39604	3.73014	3.14619	3.96848	3.49864	2.94718	2.47409	3.42837	2.69644	1.48342	1.11836	0.814643	2.35159	1.44387	1.6331
ENSG00000037474.15	46.2193	46.1874	46.6695	44.4107	47.6859	44.5741	49.8446	169.741	163.86	170.699	167.389	171.926	172.235	123.857	135.165	124.04	125.8	130.325	122.235
ENSG00000037637.11	78.3147	84.7088	76.4197	78.7355	74.0189	75.6655	73.3961	22.1214	24.9875	20.7885	25.5531	27.6501	24.9775	25.4624	29.3521	25.8327	28.2995	31.9116	23.9458
ENSG00000037749.13	104.498	88.3022	90.6134	90.7126	87.1736	83.5634	77.7783	62.5331	54.3482	68.9126	74.5061	77.2499	80.6625	46.5444	77.677	53.9808	50.509	72.591	43.41
ENSG00000037757.14	15.9069	17.8233	17.7164	17.3861	20.7187	18.0672	20.7873	25.3189	26.1007	26.2327	25.4775	23.2277	23.9486	32.8271	31.5174	31.5138	31.9314	31.6335	30.4212
ENSG00000037897.17	5.60731	4.79106	5.73405	5.06331	6.34246	6.12659	5.70808	27.5436	27.4723	25.9708	38.7356	38.2801	31.7009	16.0209	11.0266	9.99009	18.6721	16.7196	16.5588
ENSG00000037965.6	0	0	0	0	0	0	0	20.53	23.5761	23.439	17.1487	19.3125	17.8639	9.09247	9.45701	7.82486	8.76321	8.16099	6.58935
ENSG00000038002.9	0.656924	0.495093	0.745684	0.528699	0.986605	0.83355	0.292146	16.8562	15.1277	15.626	19.7739	20.2862	17.2785	19.9825	16.0298	15.6497	20.9835	17.3683	15.5144
ENSG00000038210.14	2.88577	2.53935	3.41986	2.66383	3.26519	2.79239	2.60684	42.1013	39.0019	45.1572	46.3468	50.4518	49.0681	7.85338	8.65258	7.54616	11.155	14.355	9.83656
ENSG00000038219.13	162.917	143.226	146.514	144.986	159.619	174.483	166.186	57.8181	50.1737	60.8425	52.4093	58.6068	59.4103	93.8392	146.309	120.01	88.0743	113.333	98.7454
ENSG00000038274.18	13.4669	12.7926	13.2423	13.7868	13.8595	12.2115	12.8095	75.7548	79.4351	89.6616	87.4621	100.457	102.465	96.7886	77.677	85.173	100.194	92.3447	90.1621
ENSG00000038295.8	4.41077	4.6954	4.96265	5.28699	11.252	12.149	11.3487	0	0	0	0	0	0	0	0	0	0	0	0
ENSG00000038358.15	121.407	131.057	122.638	126.436	117.963	129.666	123.54	97.8833	103.953	90.001	89.4028	81.8978	95.5648	64.123	72.0277	56.4174	63.3463	72.0649	67.8844
ENSG00000038382.23	362.528	373.636	361.682	360.959	325.086	357.301	347.429	434.136	417.472	378.901	422.22	392.66	356.746	362.564	312.866	301.525	612.259	482.231	437.062
ENSG00000038427.16	66.3728	54.0929	57.7005	57.8722	79.9385	90.336	71.8454	210.29	187.535	213.067	162.931	196.449	215.857	178.089	195.537	93.6196	298.15	299.215	172.026
ENSG00000038532.17	60.4135	62.2859	61.8146	63.6879	57.0117	60.349	60.0697	48.4273	42.2819	40.5089	31.6344	29.9424	32.5524	40.4536	54.6231	40.7964	38.1682	42.1023	40.1628
ENSG00000038945.15	0.0703847	0	0.0257132	0.0203346	0	0	0.0224728	0.0589379	0	0.0395595	0.0566586	0.0405724	0.0532192	0	0	0	0	0	0
ENSG00000039068.20	0	0.0958245	0.0514264	0.122007	0	0.0416775	0	0.0982298	0.119272	0.217577	0.528814	0.730303	0.514452	0.0349039	0.117722	0.21438	0.0200991	0.0418512	0.151916
ENSG00000039123.16	76.0389	67.2209	64.9773	68.5479	79.7271	74.4986	67.2385	161.212	148.164	163.426	164.414	169.061	167.738	82.4244	93.3091	76.7447	93.8716	99.102	81.0606
ENSG00000039139.11	1.99423	1.40543	1.7485	1.76911	1.03359	1.00026	0.426983	1.51274	1.43126	1.20656	2.15303	1.92719	1.59658	0.872598	0.470889	0.664577	1.34664	1.52757	1.2723
ENSG00000039319.17	40.565	27.6134	34.2757	35.0568	31.6653	28.8825	26.4954	151.841	128.761	148.573	160.763	168.179	163.648	82.2181	114.577	94.1009	91.6085	124.645	94.2944
ENSG00000039523.20	73.6693	75.334	78.811	79.5896	71.5524	80.5418	75.0366	70.0379	67.5675	66.6577	73.8829	68.5268	72.2007	46.2651	69.2599	48.4927	47.0118	56.6666	48.1194
ENSG00000039537.15	0.703847	0.670771	0.694257	0.650707	0.37585	0.520969	0.674183	0.550087	0.715632	0.316476	0.585473	0.365152	0.390274	4.39789	3.41394	3.73021	4.24091	3.22254	3.83588
ENSG00000039560.14	238.839	218.799	215.94	205.989	227.201	237.645	225.065	1.06088	0.795146	1.08789	2.20969	2.92121	2.57226	14.8865	18.5609	13.2272	27.777	32.058	19.0655
ENSG00000039600.11	0.0469231	0.159707	0	0.101673	0.0704718	0.104194	0.0898911	0	0.0198787	0	0.0566586	0	0.0709589	0.104712	0.274685	0.278694	0.0803964	0.188331	0.132926
ENSG00000039650.12	16.9627	17.0408	18.6164	17.4471	18.8395	18.3798	19.9109	11.1799	13.2626	10.2657	17.0601	14.8519	14.7965	40.1828	38.0086	36.4874	49.9203	56.1083	56.4035
ENSG00000039987.7	0.0469231	0.0159707	0.0514264	0.0610037	0.211415	0.0208388	0.0224728	0	0.0397573	0	0	0.0405724	0.0709589	0	0	0	0.0602973	0.0209256	0.0569685
ENSG00000040199.18	34.3946	33.5066	32.8872	32.942	26.5209	28.4866	28.7876	32.221	34.5642	34.0405	20.2466	20.9897	19.5348	17.5516	24.0453	15.2911	15.0209	18.8852	13.9692
ENSG00000040275.17	14.7339	12.1058	13.0109	11.245	15.3159	13.1284	13.6185	75.3816	79.2959	84.5189	53.1458	55.4016	56.8558	81.0818	68.8282	63.3921	91.9534	70.603	68.1153
ENSG00000040341.18	136.006	125.813	128.906	134.468	122.51	111.319	118.367	66.013	55.9453	64.015	39.8433	43.0897	44.3279	56.9632	76.7904	68.3442	49.6247	61.7136	53.3664
ENSG00000040487.13	15.86	19.9475	18.8221	18.3011	15.4803	16.2126	18.54	7.03325	5.64554	5.93392	8.00776	6.71473	5.67671	13.4555	13.2634	11.1906	15.2552	13.6226	14.1852
ENSG00000040531.16	11.6369	11.7864	12.6509	11.5297	10.9936	11.2529	11.5959	9.76424	8.32975	7.83318	7.15844	6.7762	6.52911	14.0675	17.3456	13.1428	10.3325	12.4729	12.3073
ENSG00000040608.14	15.3439	16.0187	15.6079	17.2234	14.0944	15.0873	12.2926	4.83291	4.39318	4.62846	3.36175	3.77323	3.54795	4.04885	4.59116	3.68733	4.3816	2.76218	3.64598
ENSG00000040633.13	87.0189	94.7065	96.0389	92.4817	97.439	93.1284	100.161	28.4474	30.1957	28.9378	24.3443	24.1812	26.9644	82.1638	84.4264	69.1589	69.5831	74.7672	67.7925
ENSG00000040731.10	50.5597	48.7267	45.8981	48.6403	71.4114	68.1636	65.3733	2.53433	2.12702	2.21533	2.00194	1.98805	1.72075	0	0	0	0	0	0
ENSG00000040933.16	131.924	130.545	132.68	135.123	127.789	129.534	129.758	65.3228	59.1589	64.838	75.356	81.8751	77.1678	38.691	62.7459	42.2542	40.4997	53.9253	38.7765
ENSG00000041353.10	21.0685	18.1268	23.3476	21.4937	23.4906	16.7544	18.3603	35.4413	28.9234	40.2122	64.0998	79.0148	77.5226	4.95636	7.55384	12.5412	4.26101	6.6962	9.95049
ENSG00000041357.16	153.462	156.194	127.28	149.785	147.286	145.1	136.5	287.479	301.281	303.738	258.647	257.351	247.629	293.873	237.877	283.11	287.759	259.122	279.184
ENSG00000041515.16	15.9539	17.3602	14.0137	16.0237	21.3999	25.1315	24.8774	0	0	0	0.0566586	0	0	11.3612	16.8343	15.4782	13.1649	15.6733	16.255
ENSG00000041802.11	55.8854	57.6065	54.2806	57.5265	54.8975	56.5981	56.8112	104.104	106.589	99.9273	84.6102	84.634	81.4431	65.6194	66.1206	61.1625	57.2824	61.9398	55.2594
ENSG00000041880.15	13.4669	15.3639	15.1965	13.8275	14.1178	12.9825	15.7085	16.1883	16.8372	14.0634	15.1279	15.3972	14.6885	9.26699	8.6722	8.78957	7.17538	6.67527	7.70973
ENSG00000041982.17	0.305	0.239561	0.179993	0.203346	0.0234906	0.104194	0.292146	0.0785839	0.0198787	0	0.339952	0.0608586	0.0709589	44.7119	39.2603	12.2196	89.9033	81.1914	25.0851
ENSG00000041988.16	24.9162	29.0029	28.2074	27.35	30.021	28.4049	27.8662	6.53582	6.01727	5.7838	5.18861	4.97418	6.32244	15.935	12.9955	10.7499	12.4434	12.8241	13.0558
ENSG00000042062.13	0.0234616	0	0	0	0	0	0	1.13947	1.2126	0.988987	0.245521	0.304293	0.301575	2.40837	1.80507	3.15138	1.36674	0.899801	1.2723
ENSG00000042088.14	24.0481	25.1379	24.6076	24.1778	25.5813	21.8807	22.9222	43.2015	43.4945	46.8187	31.6344	31.5653	35.5859	19.8952	30.235	21.2021	18.8128	23.8552	17.8501
ENSG00000042286.15	0.844616	1.0381	1.00282	1.40309	0.869152	1.12529	1.01127	28.5872	26.0496	24.3398	36.0749	32.8373	29.0568	3.09004	2.76706	3.35011	3.89018	3.06581	5.28554
ENSG00000042304.14	0	0	0	0	0	0	0	0	0	0	0	0	0	0	0	0	0	0	0
ENSG00000042317.17	17.3381	17.0248	15.7622	17.1421	18.1347	16.3376	16.7872	19.4299	20.3462	17.4857	28.046	24.7037	17.7752	10.8377	9.75662	11.6623	9.16519	9.83504	11.0709
ENSG00000042429.12	39.2329	41.1371	37.387	39.4965	40.1076	35.8124	36.2508	124.321	117.428	116.113	145.181	137.622	124.125	68.8654	56.356	58.0519	66.9007	62.2663	64.4817
ENSG00000042445.14	18.0889	20.8418	20.5192	19.1348	18.0408	18.1297	17.7085	28.1527	30.0963	31.9837	20.2083	23.9377	27.7982	32.6526	34.8261	31.621	22.6115	21.93	20.6226
ENSG00000042493.16	0.0469231	0.0159707	0	0.0406692	0	0.0208388	0.0449455	0.157168	0.139151	0.138458	0.472155	0.304293	0.124178	0.279231	0.215824	0.343007	0.100495	0.439438	0.265853
ENSG00000042753.12	92.2509	100.743	104.576	101.002	109.725	102.464	106.049	21.8856	23.3773	21.8566	27.4417	26.9806	27.4434	103.42	99.0436	91.1971	97.2595	95.0232	88.4341
ENSG00000042781.14	0.281539	0.319415	0.257132	0.183011	0.657737	0.604324	0.786547	0.432211	0.457209	0.652732	0.982083	0.831734	0.886986	0.17452	0.510129	0.450197	0.623072	0.460363	0.588674
ENSG00000042813.8	0	0	0	0	0	0.0208388	0	0	0	0	0	0	0	0	0	0	0	0	0
ENSG00000042832.12	2.58077	3.32191	2.77703	2.37915	1.83227	2.3131	1.79782	0.687609	0.675874	0.415375	0.0566586	0.121717	0.0886986	0.296683	0.294305	0.192942	0.22109	0.167405	0.0569685
ENSG00000042980.14	0.0469231	0.0159707	0	0.0203346	0.187925	0	0.0898911	0	0	0	0	0	0	0	0	0	0	0	0
ENSG00000043039.7	0	0	0	0	0	0	0	0	0	0	0	0	0	0	0	0	0	0	0
ENSG00000043093.15	25.315	21.0015	27.1017	22.0834	35.2829	24.0062	25.6414	79.1339	76.175	74.8466	73.9962	75.627	70.9057	45.0784	57.6839	43.2189	46.8108	57.2734	36.7637
ENSG00000043143.22	2.01769	1.83664	2.00563	1.89112	1.31547	2.22975	1.70793	14.8327	11.7483	12.1052	6.13802	5.33527	6.68788	11.6928	16.226	11.7266	9.68777	10.2745	9.3998
ENSG00000043355.12	33.8785	33.0914	34.0957	34.8941	43.9039	38.3225	43.9343	0	0	0	0	0	0.0177397	0	0.0196204	0	0	0	0.151916
ENSG00000043462.13	0	0	0	0	0	0	0.0449455	0	0	0	0	0	0	0.017452	0.0588611	0.021438	0.0602973	0	0.0189895
ENSG00000043514.17	37.3977	35.6467	34.4043	34.4875	36.9742	36.9263	36.0238	34.0857	39.5188	37.3837	25.0998	25.3375	26.6983	50.2791	35.1204	60.0049	46.3887	39.1727	56.7596
ENSG00000043591.6	0	0	0.0771397	0.0203346	0	0.0208388	0	0	0	0	0	0	0	0	0	0	0	0	0
ENSG00000044012.4	0	0	0	0	0	0	0	0	0	0	0	0	0	0	0	0	0	0	0
ENSG00000044090.13	75.6628	80.7692	82.1707	83.8427	79.6348	83.1666	84.1362	33.3555	33.0922	30.0953	40.7767	39.1631	41.8352	52.0662	52.7199	48.396	52.6128	53.5884	57.8471
ENSG00000044115.21	19.7077	20.0273	19.8506	19.4399	27.9538	29.8828	32.1136	102.709	96.3916	104.279	95.7909	98.1852	97.9942	319.301	349.733	280.945	320.138	349.144	300.832
ENSG00000044446.12	8.7277	8.46449	8.15109	7.84915	8.10426	7.79369	8.3374	18.758	18.3102	18.0617	14.9955	15.893	17.6432	37.2245	34.5434	33.0663	31.6201	30.4085	32.605
ENSG00000044459.15	5.53693	3.7691	4.29411	4.22959	7.30558	5.95988	6.15754	20.255	17.3938	19.6611	25.1187	24.2826	25.3678	25.41	28.2926	24.1177	27.6564	32.0162	26.4524
ENSG00000044524.11	40.0254	36.0779	40.0098	37.2733	45.6892	44.5949	37.2149	0.019646	0	0	0	0	0	0	0	0	0	0	0
ENSG00000044574.9	283.275	284.902	272.406	279.824	240.332	258.859	258.1	528.28	493.726	542.163	596.483	537.483	579.344	526.683	546.506	376.301	566.091	501.127	363.82
ENSG00000046604.14	0.868078	0.958245	0.87425	0.71171	1.78529	1.6671	1.07869	0.019646	0	0	0.0188862	0	0	0	0	0	0.0200991	0.104628	0.0189895
ENSG00000046647.14	16.0242	16.6894	17.4079	17.1624	16.1615	16.3376	16.4276	5.83485	5.70517	5.91414	11.3506	10.7923	10.2003	32.6003	25.4672	29.8202	34.9925	29.1285	34.0672
ENSG00000046651.16	29.1862	24.2596	30.3673	26.3943	28.2592	26.882	31.2596	28.6635	30.9113	30.7177	30.879	30.693	28.3303	83.3156	66.6307	92.3333	74.4672	64.974	82.1296
ENSG00000046653.15	60.8827	61.8387	59.2947	62.1018	85.8346	71.3102	70.4297	32.4667	30.5865	34.3376	28.2294	30.0264	34.4683	35.4505	34.2568	30.324	42.3026	34.7459	27.0137
ENSG00000046774.10	0	0.0159707	0	0.0203346	0	0	0	0	0.0397573	0.0395595	0	0	0.0177397	2.30366	1.68735	1.17909	1.16575	1.29739	0.778569
ENSG00000046889.19	1.36077	1.21378	1.18281	1.32175	13.1547	11.6072	10.3599	0	0.0198787	0	0	0	0	0	0	0	0	0	0
ENSG00000047056.18	96.122	99.8171	99.3045	94.5761	77.0022	84.2094	84.4527	30.7066	35.6027	32.0036	25.7797	29.7193	28.4368	32.1989	33.4723	33.2932	32.8821	31.7232	34.4659
ENSG00000047188.16	64.2847	54.1408	55.7206	59.2753	58.8674	56.7856	52.811	90.5875	84.3252	91.7978	83.0805	89.1376	88.7696	76.7363	79.384	89.6964	77.0398	77.09	82.7182
ENSG00000047230.15	31.7435	31.5582	32.6815	33.247	34.4372	31.2998	31.2147	44.6356	38.6839	41.399	44.3259	47.0234	47.1167	36.9109	37.1413	35.78	38.9722	38.6705	35.2065
ENSG00000047249.18	93.0485	92.9657	88.4535	87.215	83.2037	79.5832	82.565	53.437	53.0164	47.9065	37.9991	36.0689	36.5084	53.6299	61.0782	54.2166	43.9969	46.4758	40.1438
ENSG00000047315.17	246.182	236.591	216.402	239.989	226.684	233.186	211.109	271.098	258.417	287.358	280.017	298.86	290.143	229.498	255.608	231.494	273.101	277.548	250.172
ENSG00000047346.13	52.9058	43.68	40.7555	44.065	53.1592	43.8656	44.7658	16.4044	15.9572	17.2875	13.6547	16.1884	14.3869	27.6614	30.5448	30.3347	20.7021	24.3783	24.1736
ENSG00000047365.13	0.539616	0.255532	0.257132	0.22368	0.0939624	0.16671	0.2472	0.0785839	0.0397573	0.0197797	0.0377724	0	0.0177397	0	0	0	0	0	0
ENSG00000047410.14	172.75	124.192	144.765	141.285	143.598	151.102	141.354	424.824	400.097	432.404	420.653	452.523	453.356	388.878	391.229	469.507	383.547	367.661	444.769
ENSG00000047457.14	0	0.0159707	0	0	0	0.0625163	0	0	0	0.0395595	0.0188862	0	0	0.411343	0.436553	0.647641	0.125418	0.105047	0.0569685
ENSG00000047578.14	25.7608	28.396	29.4416	26.4146	25.2289	27.8614	28.2932	14.6166	14.6108	14.637	19.7733	20.9149	19.5847	27.9751	27.7432	29.1556	31.1536	31.8693	31.5605
ENSG00000047579.20	23.485	25.7608	24.8133	24.4015	26.9672	24.0896	27.4842	11.1393	10.2375	9.79097	8.70655	8.25648	8.69247	12.6003	10.9285	11.5765	13.5267	11.2161	11.4886
ENSG00000047597.7	2.86231	3.24206	2.36562	3.47721	3.47661	3.64678	3.57317	0.0982298	0	0.0197797	0.0377724	0	0	0.017452	0.117722	0.021438	0.0602973	0.0418512	0
ENSG00000047617.17	0.117308	0.111795	0.179993	0.386357	0.140944	0.208388	0.112364	0	0	0	0	0	0	0	0	0	0	0	0
ENSG00000047621.12	30.3827	28.6196	26.0218	28.9768	29.0814	27.2363	22.3379	42.3371	40.3338	41.577	47.14	44.5688	43.8349	19.808	23.5444	18.4152	23.1542	22.516	17.2235
ENSG00000047634.15	6.87424	7.09101	7.55969	7.5238	9.72511	8.25215	8.26998	25.8934	27.353	28.285	12.276	12.5166	14.4934	22.8446	22.3672	29.2199	19.1946	20.1514	29.3008
ENSG00000047644.20	12.3408	12.8085	13.5766	13.5428	14.7051	12.9617	12.832	0.0785839	0.0198787	0.0395595	1.15206	0.486869	0.67411	26.5444	32.766	23.5818	26.7921	29.3586	19.958
ENSG00000047648.23	0.0703847	0.255532	0.205706	0.101673	0.234906	0.270904	0.134837	12.5341	12.0663	11.8283	7.34674	6.79588	7.52164	6.12564	5.43484	3.75164	7.05478	4.95937	3.11428
ENSG00000047662.5	0.844616	0.6548	0.565691	1.48442	0.939624	0.66684	0.65171	0.34518	0.0483051	0.0245269	0.243254	0.206716	0.158416	0.101396	0.0939815	0.0261543	0.0251239	0.0267848	0.0233571
ENSG00000047849.22	270.981	271.071	288.811	268.945	314.046	285.533	309.585	225.221	207.493	230.355	231.621	248.607	254.352	137.242	234.64	146.7	147.186	213.169	143.599
ENSG00000047932.14	69.8451	60.5611	76.8311	69.829	72.492	64.1	69.0139	165.615	153.96	174.18	152.147	151.355	158.203	59.93	76.5783	64.8927	54.3882	70.5821	58.7915
ENSG00000047936.11	0.0234616	0	0	0	0	0	0	0.0392919	0	0	0	0	0	0	0	0	0	0	0
ENSG00000048028.12	9.29078	7.95343	8.12538	8.78454	7.16463	6.68924	7.55085	72.474	69.7144	77.6355	79.6054	84.0457	83.6783	30.8027	43.3021	27.5692	36.1382	46.7897	30.8389
ENSG00000048052.24	33.245	29.3542	33.5815	29.6885	29.4337	27.007	28.1584	221.096	199.423	230.276	219.099	208.786	207.005	143.577	239.839	160.549	92.5162	126.935	83.6107
ENSG00000048140.18	100.251	108.346	104.164	103.544	99.2947	105.152	99.7791	46.2662	49.796	44.6429	44.987	43.0067	43.4978	47.6962	60.5288	44.1622	42.188	51.477	41.3781
ENSG00000048162.22	20.8339	21.8959	21.6505	21.4733	26.0981	23.4853	24.6526	64.6191	61.3702	60.169	49.703	53.0665	52.3733	62.8307	47.3645	57.0303	55.7461	43.8337	55.79
ENSG00000048342.18	14.2646	13.6071	13.0623	14.6612	13.2252	13.5869	12.7196	11.6697	10.0387	11.5909	14.8446	13.5918	15.5045	14.5724	14.7741	13.0772	12.2605	12.4298	11.6785
ENSG00000048392.13	14.2177	14.1341	16.0451	15.617	23.5141	16.0875	17.5737	21.4927	19.3817	21.8368	36.6015	39.0104	32.3395	29.3018	37.8281	35.1154	36.922	51.1422	45.3849
ENSG00000048405.11	9.87732	9.32691	9.87388	10.269	10.101	9.58583	9.21384	23.5359	23.5761	24.2895	21.3603	24.0391	21.8199	23.8743	32.7071	28.1695	22.5512	29.547	24.4585
ENSG00000048462.11	0	0	0	0.0406692	0	0	0	0	0	0	0	0	0	0.0349039	0	0	0.0602973	0	0
ENSG00000048471.14	37.4916	39.5276	37.7213	39.5914	39.2763	39.4686	40.2038	19.4888	16.7975	19.3446	9.46199	10.488	11.8324	9.16228	19.3261	12.1339	6.11013	8.18191	6.81723
ENSG00000048540.16	13.0916	11.5788	14.0137	13.6038	15.1984	9.56499	11.8207	0.0785839	0.059636	0.079119	0.0755449	0.0608586	0.0177397	36.876	44.6756	61.1196	33.2439	44.6553	57.823
ENSG00000048544.6	20.9981	20.6181	17.8193	21.1886	22.6449	21.9424	20.1805	50.8634	52.7579	54.5723	53.7691	55.0973	52.4918	44.6247	48.2072	43.1332	44.017	46.8315	38.6436
ENSG00000048545.18	0.0703847	0.0798537	0.282845	0.162677	0.0862105	0.0625163	0.0898911	5.02937	4.92991	4.8856	2.88959	3.36751	2.80288	7.29492	7.59308	8.59662	4.5625	5.31511	5.41201
ENSG00000048649.14	126.346	96.6931	120.957	108.19	128.343	120.201	118.466	118.76	98.2602	118.144	97.5156	105.039	115.303	76.8413	133.28	99.6392	78.8749	112.005	87.7444
ENSG00000048707.15	80.5905	78.7358	82.3595	77.3527	74.5592	88.7731	82.0256	40.451	36.7159	38.3925	30.6901	38.2192	36.8454	29.075	46.7161	39.9175	26.0283	36.3896	30.763
ENSG00000048740.19	63.7216	61.8227	62.0974	58.2789	85.6937	77.5618	80.7896	0	0.0397573	0.0395595	0.0566586	0.0608586	0	8.01045	6.49434	3.25857	14.5115	13.497	3.70295
ENSG00000048828.18	28.0626	27.5107	29.8806	27.044	28.4553	26.7486	28.1487	157.035	136.897	153.235	89.895	79.2468	109.137	109.857	131.275	100.316	83.4231	88.0518	78.1144
ENSG00000048991.17	105.577	91.4644	94.9589	91.6276	96.5229	106.153	96.4531	55.2052	48.0069	52.0603	49.7652	51.5067	52.8289	57.7834	79.2074	60.2621	54.2475	67.1503	55.4873
ENSG00000049089.15	0.586539	0.511064	0.205706	0.467695	0.352359	0.604324	0.471928	8.44776	7.95146	8.07014	7.27119	7.52618	8.69247	6.59684	6.80827	8.98251	6.57241	6.06843	10.3683
ENSG00000049130.16	7.8127	7.88955	7.55969	9.25223	12.1446	8.27299	8.18009	50.0383	44.886	49.9043	40.5865	44.1428	41.9012	10.349	21.2096	11.4907	19.3755	39.5913	20.5276
ENSG00000049167.16	24.9396	25.5532	24.3504	23.2628	27.7659	25.2774	25.3043	46.836	42.8463	46.9395	39.1889	42.3373	43.2317	25.5322	29.0397	29.4905	23.3059	26.0524	23.3001
ENSG00000049192.15	0.0469231	0.0159707	0.154279	0.0610037	0.516793	0.187549	0.134837	0.609025	0.417452	0.573613	0.434383	0.649158	0.67411	6.16054	6.00383	9.90434	4.94438	3.13884	6.53239
ENSG00000049239.13	16.0712	17.0887	18.1021	17.1827	15.6917	15.4207	15.9781	12.4359	10.8736	12.6788	13.9569	14.8292	14.4934	35.9336	42.1838	39.2958	40.9017	45.4714	41.1692
ENSG00000049245.13	10.9331	10.365	9.95102	11.5907	11.8393	11.1904	10.7195	25.4022	21.131	26.1884	58.0373	61.4469	54.2658	40.4885	42.949	40.1533	85.1398	101.322	81.7308
ENSG00000049246.15	4.83308	4.16836	4.39696	4.16859	2.93632	2.85491	3.52822	3.12371	2.62398	2.80872	5.28814	6.22786	6.36856	19.8073	21.2877	29.1756	25.7067	27.2242	33.307
ENSG00000049247.14	0.0938462	0.0319415	0.0257132	0.0203346	0	0.0416775	0.0449455	0	0.0198787	0.0395595	0.0188862	0	0	0	0	0	0	0	0
ENSG00000049249.10	0	0	0	0	0	0	0.0224728	0.255398	0.0795146	0.237357	5.25037	3.02264	1.33048	0.506107	0.431648	0.0857519	0.522577	0.606843	0.113937
ENSG00000049283.19	0.206462	0.367327	0.205706	0.427026	0.516793	0.710393	0.516874	0.0785839	0.0993933	0.0197797	0	0.0405724	0.0709589	1.04677	1.00064	0.857519	0.27375	0.218254	0.281804
ENSG00000049323.16	0.703847	0.6548	0.71997	0.793049	0.986605	1.10445	1.07869	0	0.059636	0.0197797	0.0944311	0.16229	0.0886986	11.5357	13.4007	9.64708	11.0143	13.3715	9.05799
ENSG00000049449.10	56.823	58.2229	65.2967	65.1001	62.5214	57.1144	62.7125	107.027	107.247	113.145	160.071	147.057	129.215	65.2473	59.7309	57.2029	90.6461	89.6863	83.6525
ENSG00000049540.19	0.0234616	0.0798537	0.128566	0.0610037	0.328868	0.187549	0.202255	8.11378	7.09648	6.19106	4.23051	4.80783	5.19774	43.8917	68.4554	41.9112	36.9421	54.7623	34.428
ENSG00000049541.11	16.6108	17.2963	16.8164	16.593	16.185	17.0878	18.0456	68.643	65.5797	67.172	56.4131	56.8014	60.7763	67.8358	66.1599	52.2658	66.729	64.7229	55.6202
ENSG00000049618.25	159.374	156.545	164.822	164.385	149.071	164.98	154.995	63.45	57.492	59.3911	51.7701	51.6608	55.9378	94.0172	129.54	102.063	92.8643	115.896	96.5939
ENSG00000049656.14	60.1789	63.8191	61.9432	61.0851	56.8942	60.87	58.0247	130.155	122.651	118.402	107.198	104.555	109.685	96.0381	119.194	87.0596	84.8986	96.8228	81.5219
ENSG00000049759.20	249.889	233.812	243.504	235.291	236.409	238.354	244.751	12.4359	11.2513	11.4723	9.49977	9.81852	10.431	13.2635	18.0507	14.9423	18.2902	22.4532	15.1346
ENSG00000049768.18	0.797693	0.42051	0.694257	0.630372	0.516793	0.437614	0.314619	0.235752	0.198787	0.296696	0.377724	0.243434	0.337055	0.226875	0.156963	0.257256	0.301486	0.0627768	0.170905
ENSG00000049769.14	31.72	32.8997	34.3529	32.2506	28.5411	27.6947	28.3606	17.2352	13.9606	13.547	10.778	7.56898	9.2463	7.32685	10.0262	7.50865	6.05063	5.73257	5.99783
ENSG00000049860.14	5.91231	5.22243	5.39978	6.24272	5.68472	4.68872	4.89906	53.1875	52.821	49.6505	60.5513	58.0413	47.7568	48.9253	48.9041	44.4473	59.3261	53.8251	47.86
ENSG00000049883.15	17.4085	16.8172	17.2793	16.9997	17.0072	17.2753	18.2928	23.2019	21.4093	23.6764	27.9099	29.1918	27.8868	14.4851	20.9545	13.463	16.7626	21.0721	14.6599
ENSG00000050030.16	75.7808	64.1225	71.3542	70.4593	61.5923	64.225	59.7326	0.687609	1.05357	0.77141	0.415497	0.365152	0.425753	0.139616	0.470889	0.171504	0.22109	0.313884	0.0949475
ENSG00000050130.18	44.6708	43.4404	37.6699	43.7194	41.1085	38.0516	36.8778	54.6747	59.0396	56.9459	64.4209	64.4087	59.2152	56.3175	56.0161	57.5609	60.6189	59.5543	58.5256
ENSG00000050165.19	128.053	140.574	130.366	132.663	95.1369	95.1081	91.644	57.02	56.221	54.1829	17.2314	17.3557	21.94	84.5523	121.128	117.802	34.1313	42.3553	46.5617
ENSG00000050327.15	0.187692	0.0368924	0.0514264	0.0551067	0	0.145246	0.135061	0	0	0	0.0755449	0.0405724	0.0177397	0	0	0	0	0.0209256	0
ENSG00000050344.9	7.85962	7.93746	7.01971	6.83242	8.12775	7.23105	7.07892	3.67104	4.42956	3.9961	6.71481	5.51277	4.14843	33.2189	28.1246	32.0493	47.1965	44.6293	43.199
ENSG00000050393.12	30.5235	30.4562	29.9559	29.3021	27.531	23.1519	24.4953	37.0523	31.8655	39.421	43.3816	39.7812	39.5596	59.773	65.9833	59.2117	58.6693	65.9157	59.0573
ENSG00000050405.14	5.9827	5.66961	7.48255	5.61234	6.22501	6.48085	7.19129	185.969	179.365	182.982	193.395	189.615	171.792	126.178	142.365	135.145	118.102	135.598	119.235
ENSG00000050426.16	64.9651	70.0796	59.3718	64.1353	54.8505	61.0992	52.9009	37.7595	39.6977	38.8079	43.0983	40.6941	43.3736	47.5217	35.5129	54.2381	40.6404	36.9965	47.2269
ENSG00000050438.17	240.458	234.144	224.014	229.333	204.392	222.454	214.3	143.435	129.788	129.458	151.637	153.749	134.974	71.745	81.6796	52.8875	61.3425	78.6803	49.2208
ENSG00000050555.19	0	0.0159707	0	0	0	0.0625163	0.0224728	1.7092	1.7692	2.15599	2.96514	2.84007	3.6189	0.0698078	0.235444	0.21438	0.341685	0.251107	0.113937
ENSG00000050628.21	13.1854	13.639	15.0937	13.7462	24.1953	18.1089	17.5063	5.81521	4.4727	5.99326	8.97095	8.62164	8.85212	1.76265	1.90318	1.67216	2.71338	3.85031	3.49407
ENSG00000050730.16	0.164231	0.271503	0.334272	0.244015	0.587265	0.416775	0.269673	0	0	0	0.0566586	0	0	0.017452	0	0	0.0200991	0.104628	0.0189895
ENSG00000050748.18	110.832	110.342	105.578	111.108	97.8383	92.8158	91.4642	103.416	106.172	102.677	71.2577	70.0888	75.8018	64.834	54.4073	59.619	59.9757	60.6006	57.5002
ENSG00000050767.18	0.140769	0.063883	0.102853	0.0203346	0.446321	0.125033	0.202255	10.7856	11.7483	9.77119	9.70752	12.4152	11.7969	0.17452	0.274685	0.557387	0.120595	0.209256	0.721601
ENSG00000050820.17	72.7613	74.6072	79.1453	76.1123	78.4868	81.2086	79.4619	39.4098	36.7491	29.4977	28.6126	24.3682	29.3947	44.7468	61.2155	38.2031	40.6605	40.7422	30.668
ENSG00000051009.11	37.3743	36.573	35.8185	37.741	35.2359	39.031	35.9115	21.9052	22.5225	21.2237	19.8116	19.6573	20.8974	18.7259	20.1305	18.501	17.2651	15.8616	17.5463
ENSG00000051108.15	86.0335	91.7839	87.2964	89.7975	89.3817	88.0229	91.4417	47.8576	46.6552	56.0954	60.4926	57.0448	56.1995	37.7137	36.5527	34.3007	38.3692	35.4898	34.314
ENSG00000051128.19	36.7877	38.4363	39.1607	40.0142	40.1219	41.2905	38.8554	4.8722	5.20821	3.99551	6.13802	4.38182	4.53285	32.4955	29.5445	25.5521	28.2348	23.2693	23.5056
ENSG00000051180.17	0.234616	0.127766	0.154279	0.0813383	0.187925	0.125033	0.179782	45.7554	41.2482	46.5417	42.6451	42.9662	45.396	22.4083	25.016	17.7292	28.8623	34.883	23.49
ENSG00000051341.15	0.164231	0.0479122	0.179993	0.284684	0.258397	0.125033	0.0449455	53.1816	51.8634	54.5921	61.1158	65.0781	63.0647	33.6648	33.4723	26.2401	44.5597	51.5607	41.8528
ENSG00000051382.9	27.0981	25.7289	23.8619	26.2316	24.2188	22.3808	22.248	16.5223	16.7378	15.448	17.2809	17.8924	16.9237	17.9406	26.0362	19.0798	19.1343	25.9896	18.9895
ENSG00000051523.12	0.891539	1.00616	1.25995	1.19974	3.14774	2.29226	2.78662	30.8442	27.2338	24.428	20.8504	22.8423	21.7489	40.9772	32.4521	40.9894	38.2084	30.8234	43.8278
ENSG00000051596.10	44.4418	50.2422	51.2454	50.4597	47.6993	51.4346	50.4318	88.3473	84.2127	85.9092	90.0372	87.8344	92.3942	66.5686	70.0021	59.9114	80.9527	84.7209	75.9348
ENSG00000051620.11	16.8454	16.8811	14.888	16.1253	18.2522	17.5671	17.9782	25.4415	26.3392	26.2675	24.7787	24.3232	25.0308	12.6701	7.86776	11.1049	10.6123	10.0861	12.4001
ENSG00000051825.15	12.9818	10.3966	13.268	12.6902	11.6278	12.7821	14.4725	74.514	70.4366	80.7395	82.1069	89.7703	90.0319	21.5933	36.4181	21.6952	28.9389	43.3114	28.1901
ENSG00000052126.16	110.33	90.2293	101.67	102.242	95.7712	104.861	99.9364	44.8484	42.1825	39.7543	43.6691	40.0652	33.2442	37.068	37.2051	33.336	43.5302	35.3434	25.6216
ENSG00000052344.16	0.0234616	0	0.0514264	0.0203346	0	0.0416775	0	0.707255	0.874661	0.613172	0.226635	0.376918	0.266096	0.383943	0.255065	0.278694	0.0803964	0.0418512	0.246863
ENSG00000052723.12	44.7881	39.4637	41.3469	39.9778	57.0117	45.0742	48.2041	81.629	81.3037	91.2835	82.8538	87.7581	87.9536	57.3122	75.5973	68.6229	56.6393	71.8586	57.5951
ENSG00000052749.14	34.0896	36.6848	35.7414	34.8128	37.35	36.1136	37.5969	58.6552	58.6923	54.7701	74.3928	71.1843	72.6619	67.1377	75.5254	59.5223	70.2665	80.1679	69.9383
ENSG00000052795.13	130.423	126.041	131.137	132.337	122.245	119.573	115.061	69.5664	64.5261	66.1039	70.1812	68.4051	61.0069	26.2303	45.7154	26.9046	24.8224	37.2267	20.7175
ENSG00000052802.13	113.554	100.727	112.624	110.193	129.621	95.4623	98.3858	192.884	167.478	192.18	135.735	153.242	171.632	32.8271	39.2211	37.6236	45.1426	52.4187	52.9997
ENSG00000052841.16	89.1539	87.6315	89.2249	89.2891	87.4555	87.2102	85.2617	93.338	85.8559	93.4989	75.847	74.4098	76.334	122.007	126.61	140.14	108.254	105.549	122.064
ENSG00000052850.8	0	0	0	0	0	0	0	0	0.059636	0.0395595	0.169976	0.0608586	0.106438	0.0872598	0.0392407	0.021438	0.301486	0.167405	0.341811
ENSG00000053108.17	8.39924	8.60823	8.61393	7.54413	13.0608	15.4832	14.45	12.5734	12.9808	11.4129	3.64504	4.13838	4.41719	3.5602	9.55512	8.12499	1.90941	2.80403	3.05731
ENSG00000053254.16	42.09	41.6198	44.5353	42.2553	50.7632	44.9492	46.4063	108.824	102.65	119.921	56.1903	58.1605	69.3075	54.3754	121.974	68.5382	27.5852	48.2789	29.9123
ENSG00000053328.9	0.0938462	0.0479122	0.102853	0.0203346	0.352359	0.208388	0.0449455	12.9074	9.62127	11.9272	24.0799	18.9067	19.9217	0.785338	1.09874	0.793205	1.92951	1.98793	1.17735
ENSG00000053371.13	19.4262	22.8985	22.2147	22.5915	21.8479	22.0891	21.3458	14.4201	11.5694	12.5997	11.0862	13.1049	13.2871	14.5549	17.521	12.5198	12.0997	14.6689	11.6026
ENSG00000053372.5	36.7643	39.5436	37.7213	39.6524	39.2293	41.1149	40.6982	53.5745	55.4614	52.3372	48.5753	49.4172	46.691	77.8706	71.6732	63.0276	74.2863	76.4203	66.4063
ENSG00000053438.11	2722.27	2928.25	2718.56	2849.91	2631.89	2543.68	2641.4	0.530441	0.278301	0.197797	0.415497	0.649158	0.63863	197.364	286.889	201.688	185.575	274.084	198.744
ENSG00000053501.14	12.3877	12.9523	13.9366	14.4376	12.45	12.149	13.169	5.38299	5.78469	4.47022	6.23245	4.60497	4.78973	14.3281	11.733	13.9776	11.5168	10.1908	14.0332
ENSG00000053524.13	34.512	35.6467	37.3356	34.7315	24.8765	30.5705	30.136	8.99078	8.08524	9.76843	8.66292	8.26156	9.50335	3.27434	4.49915	3.13766	3.46167	3.77163	3.55104
ENSG00000053702.15	0	0.0319415	0.0257132	0.0813383	0.0234906	0.0208388	0	2.46439	2.22681	2.26261	2.15341	2.4102	2.28896	1.9513	2.82317	1.76627	2.05895	2.33509	1.87274
ENSG00000053747.17	0	0.0319415	0.102853	0.162677	0.281887	0.250065	0.314619	0.255398	0.238544	0.237357	0.453269	0.284007	0.408014	2.40837	3.23736	2.65831	2.05011	2.30182	2.77247
ENSG00000053770.12	64.0735	55.9775	58.4976	60.5564	67.1126	59.4113	56.9011	55.1462	50.1538	53.5833	26.7429	28.2181	30.3704	57.225	65.1592	59.2545	32.9223	36.5152	32.4151
ENSG00000053900.11	20.74	18.2066	20.8277	21.575	17.8294	16.1084	15.5961	35.736	37.2128	38.5507	38.9434	37.1846	35.0182	43.3332	35.4344	42.3829	44.9215	38.6078	41.2832
ENSG00000053918.18	0.0234616	0	0.0257132	0.101673	0	0	0.0449455	2.55398	2.7035	2.13621	2.49298	2.3532	2.87384	5.70679	8.33865	6.45283	5.44686	7.72155	6.57036
ENSG00000054116.12	54.3135	59.3952	57.1091	57.3842	70.0959	67.6843	71.6657	48.2308	49.5376	50.2208	45.1947	41.5664	40.6772	68.7258	57.0953	64.121	51.715	50.075	48.0244
ENSG00000054118.15	156.582	163.94	165.465	157.268	169.649	173.649	177.827	248.423	236.397	262.319	253.49	281.004	293.131	165.963	205.717	187.303	173.394	211.056	170.981
ENSG00000054148.18	91.1238	95.9043	97.7617	100.88	122.807	119.114	122.026	45.3437	42.9739	42.6426	46.1592	50.0132	47.6386	56.2602	44.9342	54.4269	55.9324	50.5571	69.478
ENSG00000054179.12	0.0938462	0.0319415	0	0.122007	0.0939624	0	0	0.275043	0.377694	0.178018	0.339952	0.365152	0.337055	0.436299	0.235444	0.321569	0.120595	0.292959	0.417769
ENSG00000054219.11	0	0	0	0	0	0	0	0	0.0198787	0	0	0	0.0177397	0	0	0	0	0	0
ENSG00000054267.22	55.9359	47.3766	50.8811	49.1851	56.0427	54.6465	53.9971	118.339	112.652	125.362	103.799	106.969	110.143	87.901	114.718	100.104	82.8935	104.628	90.7728
ENSG00000054277.14	3.80148	3.52251	2.41627	3.06523	4.02488	3.87122	3.63632	18.8163	17.3527	21.8962	25.1478	24.1862	25.6508	26.0443	31.1787	26.5676	29.4723	34.1789	27.7858
ENSG00000054282.16	23.6962	22.918	24.7104	24.0355	25.041	22.8393	24.9223	31.2601	28.9525	32.3367	37.2383	33.9845	34.18	28.0099	27.9684	29.5199	31.9791	30.019	31.4886
ENSG00000054356.14	105.46	112.674	119.824	114.26	90.5328	89.7734	92.3406	65.5979	66.4146	65.6292	72.1453	64.4493	72.6797	13.2286	32.2363	26.4116	11.2756	21.1976	18.4198
ENSG00000054392.13	1.73616	2.04426	2.03134	1.66744	1.52689	1.56291	1.52815	17.5046	15.9626	17.5249	19.8494	18.2982	17.2608	46.0208	46.2648	44.4838	41.4845	41.0351	35.7382
ENSG00000054523.20	753.018	722.281	701.971	697.936	621.117	699.286	666.09	144.264	120.3	135.333	120.602	132.826	134.875	83.3457	161.24	100.651	76.6622	124.011	72.4449
ENSG00000054598.9	0.680385	0.511064	0.179993	0.569368	0.634246	0.708518	0.786547	21.7088	21.8268	20.5314	17.1676	16.7564	19.1944	33.1587	35.4344	20.9663	26.4303	28.7309	18.7047
ENSG00000054611.14	17.9716	18.558	19.6706	20.6803	18.2052	18.7757	19.6861	14.5577	14.2132	12.5008	9.7264	9.89967	11.2825	12.9494	17.3052	11.2764	7.73815	9.3956	7.08308
ENSG00000054654.20	72.2851	61.5353	68.3972	66.2297	78.3176	90.1693	84.3628	110.116	99.7511	112.171	102.193	119.607	123.238	91.8671	158.768	95.3775	117.339	181.007	124.761
ENSG00000054690.14	45.3277	43.7598	47.3638	46.8102	43.7865	43.9073	43.35	10.9434	14.7597	11.4457	20.1692	21.8793	18.5634	37.6924	23.1352	35.3293	41.173	32.9313	43.8114
ENSG00000054793.14	560.684	552.556	541.032	544.479	535.069	582.068	566.808	60.3328	59.0595	61.3766	64.062	66.2344	66.6482	40.2268	81.7188	59.426	49.3031	77.4248	53.4554
ENSG00000054796.13	0	0	0	0	0	0	0	0	0	0.0197797	0	0	0	0	0	0	0	0	0
ENSG00000054803.4	0	0	0	0	0	0	0	1.06088	1.47102	1.4637	1.15206	0.831734	1.88041	2.60034	5.14053	4.6306	1.48733	2.6157	2.63954
ENSG00000054938.17	0.117308	0.159707	0.179993	0.122007	0.117453	0.312581	0.359564	0	0.0198787	0.079119	0.15109	0.121717	0.124178	0	0	0	0	0.0209256	0.037979
ENSG00000054965.11	250.476	255.899	259.292	247.147	240.05	252.587	260.325	156.421	146.863	152.482	115.13	111.351	115.273	104.974	172.777	119.281	84.9388	114.4	79.566
ENSG00000054967.13	12.6927	14.8049	15.1451	13.7462	15.6447	14.1287	14.8096	27.7816	31.511	25.7631	20.9259	17.9874	17.7958	17.5043	18.7898	15.3067	17.7676	18.4145	13.9263
ENSG00000054983.17	32.7758	32.3088	31.293	32.4133	33.9909	29.3826	30.6079	56.0499	49.3985	48.2626	55.5821	51.8921	46.62	26.7364	29.4109	24.6322	28.802	33.2927	26.6612
ENSG00000055044.11	49.5274	49.4295	45.8981	49.352	50.8806	48.5126	48.4962	171.859	175.707	173.883	180.72	173.615	169.182	147.836	111.47	133.539	165.4	133.233	146.563
ENSG00000055070.17	80.4966	84.7088	79.0167	76.8037	78.1767	76.5616	76.5647	82.906	63.5638	80.1976	68.0419	63.9366	72.4632	73.778	121.719	62.5011	64.7593	86.9817	48.7156
ENSG00000055118.17	108.299	112.578	114.655	108.322	104.721	105.048	96.6554	536.649	503.964	448.328	374.665	402.133	411.97	245.043	347.712	216.888	227.843	274.774	190.73
ENSG00000055130.18	130.306	126.345	119.181	123.838	114.705	110.425	112.454	180.329	174.097	178.211	186.917	186.978	175.357	125.602	133.615	106.718	157.135	161.333	124.983
ENSG00000055147.19	23.4616	21.7202	23.6819	22.5511	28.776	30.4246	28.7427	23.8895	22.8008	23.8742	32.5787	29.5164	29.1818	23.9964	26.1343	23.5818	34.1283	30.6769	33.4025
ENSG00000055163.21	411.211	426.579	406.449	416.005	246.604	272.696	264.235	13.1431	9.82005	11.5118	10.1041	10.8531	10.1826	65.1307	109.168	76.0405	53.4435	78.5129	59.8929
ENSG00000055208.20	66.1381	59.2195	51.5036	58.5839	54.7566	55.5353	52.0245	51.4921	35.7418	50.8339	114.564	111.838	116.213	41.396	52.3471	45.3627	72.0553	84.7906	63.8047
ENSG00000055211.14	9.47847	9.19915	8.48536	10.269	8.64454	8.31466	8.35987	25.3629	27.7705	25.6939	20.6426	23.9174	23.0616	19.3368	19.5223	22.6599	20.0991	18.6447	18.7426
ENSG00000055332.19	17.8073	13.5751	15.9422	15.5966	17.8998	14.5038	13.7309	151.48	136.027	151.73	134.753	139.67	138.369	73.2633	120.114	76.4315	68.8776	92.8181	60.4812
ENSG00000055483.20	33.0808	34.2732	35.9471	35.8295	38.5011	40.7398	39.3723	72.5132	82.8741	73.818	45.7046	44.0616	51.3565	70.2092	71.8498	70.1665	55.7147	52.1466	58.2977
ENSG00000055609.21	185.135	149.358	157.955	155.173	169.508	206.866	183.625	246.262	227.034	242.816	228.825	251.772	252.827	113.733	157.473	146.872	105.78	131.287	124.134
ENSG00000055732.13	0.164231	0.063883	0.231419	0.244015	0.281887	0.229226	0	0	0	0	0	0.0202862	0	0	0	0	0	0	0
ENSG00000055813.6	26.635	24.7323	28.5923	28.1852	28.4885	28.9263	29.2834	0.0638494	0	0	0	0.030835	0	0	0	0	0	0	0
ENSG00000055917.17	145.978	132.781	131.575	140.288	149.565	138.307	130.005	274.965	257.389	270.35	286.844	299.424	297.318	211.116	240.683	226.085	222.095	259.331	221.171
ENSG00000055950.17	42.5123	44.6542	45.2553	44.6547	46.8637	45.1576	48.4288	48.0147	47.6143	45.6517	47.4518	47.5204	47.0812	64.7483	49.9242	56.452	57.7648	49.627	58.0682
ENSG00000055955.17	1.5189	1.23645	1.24683	1.16883	1.75663	2.10409	2.1484	0.193709	0.335353	0.172875	0.40492	0.429865	0.420786	1.6246	0.764802	1.8889	0.814215	0.721724	2.02656
ENSG00000055957.11	0.0234616	0	0	0.0406692	0	0	0	0.019646	0	0.0593392	0	0	0.0177397	0	0	0	0	0	0.0189895
ENSG00000056050.7	17.7604	16.2103	14.4765	15.3933	20.3429	16.5668	17.6411	31.9247	31.7462	34.8915	45.7046	41.4853	39.8789	46.9283	38.4167	43.6691	56.1368	51.9583	53.7023
ENSG00000056097.16	160.266	157.072	144.405	160.847	149.94	148.351	140.163	183.002	160.54	180.49	182.384	191.522	191.11	97.1376	124.06	105.368	100.214	123.147	91.8332
ENSG00000056277.16	6.19385	5.09467	5.78548	5.51067	7.30558	6.73092	6.80925	18.7226	17.7914	22.0346	24.3066	24.9115	25.7226	21.2914	24.8001	23.5174	24.7018	26.3663	24.0217
ENSG00000056291.19	0.0703847	0.0479122	0	0	0	0.0625163	0.0674183	6.67963	7.17619	6.21084	5.04262	4.13838	5.14452	17.068	16.1279	16.0356	13.8081	14.1666	13.7294
ENSG00000056487.16	120.405	123.326	121.418	120.787	141.625	141.203	139.915	156.952	144.279	148.427	76.7158	81.7737	109.135	35.7416	66.9643	51.7727	33.8469	52.9418	49.1828
ENSG00000056558.11	2.69808	3.80104	3.44557	3.51788	2.56047	3.58427	3.39339	5.40264	4.96966	4.7867	10.0852	8.11448	6.72336	0.541011	0.686713	0.514511	2.3315	1.65312	1.10139
ENSG00000056586.16	105.436	93.7642	96.3732	99.9445	109.49	99.5259	94.071	129.428	115.893	131.239	147.256	148.15	147.027	65.7764	113.994	70.2093	69.0404	101.991	55.8861
ENSG00000056736.10	0.0938462	0.111795	0.179993	0.162677	0.164434	0.125033	0.112364	1.66991	1.31199	1.44392	1.34092	1.52147	1.61432	4.24083	4.02217	3.8374	4.32131	5.08492	3.32316
ENSG00000056972.21	0.656924	0.622859	0.617117	0.671041	0.845661	0.687679	0.674183	16.3847	14.5711	11.9667	15.4489	15.6609	12.95	4.29318	3.45318	3.51583	3.41685	3.87124	3.68396
ENSG00000056998.20	31.5197	34.7389	32.9628	33.3284	28.873	30.758	29.5009	19.1548	19.6202	21.7745	20.7371	20.8948	22.4408	4.38044	3.76711	3.53726	5.48705	5.44066	6.05765
ENSG00000057019.16	77.0712	70.7504	79.2224	75.0346	89.6401	82.3339	81.2391	70.4111	60.1329	64.1853	93.0992	82.0325	77.7532	76.6141	83.5043	70.9168	156.391	145.538	89.0797
ENSG00000057149.16	0	0	0	0	0	0	0.0224728	0	0	0	0	0	0	0	0	0	0	0	0
ENSG00000057252.13	9.29078	9.02347	9.9253	9.55725	10.9701	8.48137	8.13514	86.4029	76.1352	88.4946	84.1948	80.6579	84.991	46.2477	59.587	40.8179	59.8149	66.8783	42.5555
ENSG00000057294.17	8.30492	8.75197	9.10222	9.05621	8.221	7.85579	7.93289	6.18848	6.25959	5.98753	3.55854	4.5644	5.55253	9.31533	15.0488	10.9334	7.55726	11.1743	9.43778
ENSG00000057468.7	0.398847	0.319415	0.205706	0.305019	0.305378	0.104194	0.157309	0	0	0	0.0188862	0	0	0	0	0	0	0	0.0189895
ENSG00000057593.14	0.351923	0.43121	0.514264	0.366022	1.97321	2.62568	1.88771	0.0589379	0.198787	0.079119	0.509928	0.243434	0.283836	0.0349039	0.0392407	0.128628	0.120595	0.230182	0.227874
ENSG00000057608.17	347.201	357.423	316.03	342.61	349.323	334.366	339.352	381.485	367.218	377.2	376.629	387.548	370.175	251.902	276.431	252.518	246.596	266.132	228.14
ENSG00000057657.17	0	0	0	0	0	0	0	0.235752	0.29818	0.336256	0.415497	0.486869	0.266096	0.0349039	0	0.0428759	0.0200991	0.0418512	0
ENSG00000057663.16	20.9981	22.1355	18.3335	21.7377	25.0175	23.9437	24.3605	59.6059	64.9833	66.5786	57.9807	59.3168	59.0733	33.787	31.628	31.964	31.2139	31.1792	33.3076
ENSG00000057704.13	3.16731	3.68924	3.57414	2.90785	2.84236	2.75072	2.76415	0	0	0	0	0.0202862	0	1.44851	2.37406	1.37203	1.12555	3.01329	1.34825
ENSG00000057757.10	150.623	154.118	154.639	149.703	135.024	127.679	138.208	20.2943	21.0714	20.8083	23.8911	21.8888	22.1392	42.3734	36.5135	39.4244	41.3036	39.4029	43.7328
ENSG00000057935.14	60.6716	62.8928	61.3775	64.0336	51.233	54.1182	54.3616	95.0472	92.8333	99.235	82.6461	88.4884	87.989	95.5669	104.047	102.302	92.3755	105.319	99.8657
ENSG00000058056.10	32.536	29.0399	30.1508	30.1767	17.5994	18.5323	19.7239	70.8107	69.7407	69.9519	22.8895	23.051	28.5604	35.3543	58.6223	34.0079	24.6799	30.7067	21.8639
ENSG00000058063.16	26.0658	22.2632	28.5674	25.9673	28.2357	26.2777	23.7088	65.8307	53.7912	66.9143	82.109	79.8	78.6523	44.8725	69.2406	46.4874	51.1554	72.5282	44.2102
ENSG00000058085.15	0.211154	0.22359	0.179993	0.122007	0.0704718	0.104194	0.134837	0.216106	0.178908	0.0593392	0.339952	0.42601	0.230616	0.104712	0.0196204	0.021438	0.140694	0.0837025	0.189895
ENSG00000058091.17	111.583	103.81	114.012	109.42	116.913	103.756	103.532	0.0785839	0.0397573	0.0395595	0.226635	0.0608586	0.106438	26.8062	48.3249	27.462	34.6307	50.8492	25.332
ENSG00000058262.11	203.529	209.792	205.294	202.309	202.395	203.595	204.682	310.155	298.915	289.893	284.984	274.539	279.228	189.787	280.287	194.157	178.838	232.086	170.95
ENSG00000058272.19	59.6627	53.2784	53.4064	55.1067	53.2767	54.3683	51.575	85.2857	78.1927	81.995	95.3261	99.6403	93.2136	51.7061	69.5858	54.9065	56.7156	72.9354	58.1853
ENSG00000058335.16	23.3208	22.0556	23.5276	22.8764	26.4269	29.9453	31.372	0	0.0397573	0.0197797	0.0377724	0	0.0177397	0.104712	0	0.0857519	0.140694	0.104628	0.037979
ENSG00000058404.21	127.537	133.196	138.8	135.184	77.0492	80.8544	78.8794	1.39486	1.70956	1.02855	1.49201	1.78519	1.5611	5.01342	5.53294	6.98878	4.14041	4.64549	5.48398
ENSG00000058453.17	29.5576	31.7644	36.9628	34.822	36.7029	34.7432	35.1279	11.2375	13.8554	11.4723	11.294	11.2183	11.9633	48.6386	37.8349	45.6213	45.0176	39.9981	50.4484
ENSG00000058600.16	42.5123	45.4208	45.8981	44.8378	47.7564	50.2006	49.0356	45.2126	49.9258	46.8246	56.1874	53.2206	54.6854	51.9967	54.9411	47.57	51.0905	56.2112	50.4876
ENSG00000058668.16	16.0946	15.5715	14.3994	15.617	14.6112	14.8372	14.2253	15.6382	13.9349	14.9139	15.5434	14.5249	15.3803	37.3995	58.0566	38.3311	37.5652	46.413	31.9593
ENSG00000058673.17	238.849	210.289	231.538	228.153	272.363	253.383	256.443	291.798	296.358	307.377	355.014	346.481	334.29	301.284	312.083	331.411	320.217	328.532	321.435
ENSG00000058729.11	28.4823	28.3481	24.9161	28.3871	32.1116	30.2787	30.1585	32.1801	30.9113	34.2387	21.2468	22.4771	24.0902	28.6038	25.1925	25.2539	20.2599	19.6282	17.8311
ENSG00000058799.15	38.8758	44.6223	36.9756	38.9611	32.1586	36.7387	32.7428	10.157	9.83993	9.35582	7.9511	6.77559	7.36199	23.9964	25.7027	19.1012	17.5867	18.3308	15.8182
ENSG00000058804.12	12.6458	12.4572	10.8767	11.3874	16.1145	12.795	13.0567	122.571	119.769	134.937	145.159	156.549	150.965	63.3157	76.1662	56.146	77.8237	93.9979	67.9824
ENSG00000058866.15	0.0938462	0.175678	0.154279	0.183011	0.117453	0.16671	0.224728	17.1313	16.3601	18.2171	26.554	25.9663	22.7246	0.017452	0.176583	0.128628	0.180892	0.272033	0.113937
ENSG00000059122.17	71.3935	80.0933	79.4024	76.824	72.6564	77.1242	75.1339	24.4003	25.4049	24.072	22.2668	22.68	25.1195	25.2006	34.728	28.684	21.908	25.885	25.1231
ENSG00000059145.19	21.35	22.0077	23.4247	21.1886	22.0107	23.0268	22.7424	22.5492	28.1879	25.1446	44.8047	39.1088	38.236	7.59038	12.0224	6.82242	9.91066	12.3231	8.15257
ENSG00000059377.18	0.633462	0.734654	0.771397	0.610037	0.634246	0.729356	1.12364	0.903714	0.854782	1.44392	0.944311	1.19689	1.34822	2.05933	1.27532	1.28628	1.28634	1.25554	1.23432
ENSG00000059378.13	0	0.0479122	0	0.0406692	0.0704718	0.0208388	0.0449455	4.16494	4.17452	3.63947	9.36756	7.99276	6.31534	0.017452	0.0196204	0	0.0200991	0	0.0569685
ENSG00000059573.9	46.2897	50.1322	45.8467	47.8473	50.8571	51.9093	52.0245	212.766	208.348	216.153	175.283	186.572	191.766	92.7397	104.518	86.2664	82.0646	92.8679	80.8952
ENSG00000059588.10	37.4446	28.5078	37.8242	33.1047	39.8401	37.8223	39.5296	147.246	155.073	151.73	113.506	121.352	124.71	88.813	76.853	134.48	86.5467	78.2409	120.336
ENSG00000059691.12	30.805	34.5447	33.4272	33.6537	33.7325	37.0305	35.6418	27.8468	25.8232	24.0814	26.9319	26.4976	26.9537	31.8805	33.823	29.4937	24.5912	26.8367	24.8698
ENSG00000059728.11	43.5447	38.4481	38.0299	39.1963	38.8196	36.2986	35.1463	20.4514	18.4474	20.3731	18.5463	16.8173	14.4401	7.90574	15.245	12.9271	6.11013	8.99801	8.01357
ENSG00000059758.8	84.1801	83.543	77.3711	84.6732	89.2173	78.0411	77.5086	35.8342	36.855	35.6035	10.7651	10.8328	13.0742	21.3786	27.5862	19.5085	14.1498	14.8781	12.4951
ENSG00000059769.20	13.4794	12.6265	13.6033	12.6839	17.1949	13.6644	17.8535	16.8044	18.1126	16.6187	15.7492	15.2755	14.231	16.9476	13.7148	16.706	18.781	16.8755	18.9965
ENSG00000059804.16	70.6613	74.488	67.1357	66.0408	67.0873	66.9255	67.2167	11.3357	12.1061	10.3646	10.9729	11.7457	10.9632	0	0	0	0	0	0
ENSG00000059915.17	177.932	189.062	205.809	195.761	184.378	195.759	195.513	38.1776	42.3817	32.8498	25.4579	20.8059	25.3337	10.1234	13.8051	16.5089	9.18931	11.5947	16.6215
ENSG00000060069.18	28.6231	32.7081	32.193	31.3763	36.8802	34.2381	35.3946	18.1922	17.851	16.5359	16.5254	15.0524	16.7463	18.1675	27.5666	20.4304	18.0289	21.2186	18.9325
ENSG00000060138.13	1.10269	1.64499	1.43994	1.56576	2.56047	1.31284	2.11244	0	0.0993933	0.0593392	0.396611	0.101431	0.124178	0	0.0196204	0.0428759	0.0200991	0	0
ENSG00000060140.9	0.187692	0.127766	0.282845	0.26435	0.164434	0.125033	0.202255	0	0	0	0	0	0	0	0	0	0	0	0
ENSG00000060237.19	169.463	151.291	156.054	149.459	148.132	170.44	157.624	186.813	141.973	185.297	309.281	325.979	343.388	108.621	161.829	122.732	136.372	197.37	134.389
ENSG00000060303.5	0	0	0	0	0	0	0	0	0	0	0	0	0	0	0	0	0	0	0
ENSG00000060339.14	117.425	95.6807	107.918	104.377	97.6739	103.902	102.566	188.385	177.218	188.897	237.116	237.491	230.776	166.317	151.018	163.722	196.187	190.57	206.397
ENSG00000060491.17	54.29	56.3608	60.9918	60.3327	59.2903	58.0985	59.1034	38.5257	41.0693	36.5134	12.8426	9.94024	15.54	55.7939	53.7402	49.3502	27.0132	21.2395	26.4714
ENSG00000060558.4	0.0469231	0.0159707	0.0257132	0.0406692	0.0704718	0.0625163	0.0224728	0.176814	0.218665	0.0988987	0.188862	0.0608586	0.0177397	0.0523559	0.0392407	0.021438	0.0602973	0	0.0189895
ENSG00000060566.14	0	0.0159707	0	0	0	0	0	0.157168	0.29818	0.138458	0.0377724	0.0811448	0.0886986	0.0872598	0.235444	0.171504	0.0200991	0.0837025	0.151916
ENSG00000060642.12	5.39616	6.7716	5.37406	5.57168	4.39274	5.98072	4.22488	4.69539	4.1944	4.66802	3.58838	3.61094	4.48815	9.12737	10.6146	7.31035	6.09003	7.61692	5.69685
ENSG00000060656.20	30.805	30.2965	30.1359	31.966	34.5312	36.3636	36.6306	40.7654	38.5248	41.3199	29.9347	35.156	45.254	37.9929	68.2789	54.9455	29.0432	42.8766	48.803
ENSG00000060688.13	41.0108	43.0731	38.5441	42.7636	37.3735	40.2605	39.215	76.1281	75.2208	79.5146	62.4189	68.5065	70.2848	47.7486	48.6585	36.5946	44.6803	47.9824	37.0865
ENSG00000060709.16	116.346	119.956	129.518	119.059	102.607	106.486	109.442	40.4117	42.0831	39.421	26.4785	26.9604	29.3238	135.758	198.48	259.999	87.6924	119.297	150.51
ENSG00000060718.22	1.05577	1.02213	0.87425	1.1184	1.245	0.625163	0.516874	0	0	0	0.0188862	0	0	0.0349039	0.0196204	0.0428759	0	0	0
ENSG00000060749.16	43.8262	32.9796	33.1958	34.8128	39.1118	38.4892	34.1137	136.107	118.835	129.3	155.528	164.683	155.418	69.9823	121.901	79.4277	80.4366	123.545	76.9644
ENSG00000060762.19	19.4262	22.934	18.2821	22.0224	23.2322	21.4639	22.6076	31.2174	33.2371	33.8036	27.3472	26.3518	29.0399	55.41	41.7717	48.1497	54.6696	53.5905	58.3357
ENSG00000060971.19	66.0678	71.0219	69.9143	69.5849	67.8643	68.6012	67.5531	29.7389	31.7721	28.0089	24.2299	25.2636	27.5918	35.214	26.1245	27.1698	33.9755	27.6327	31.3714
ENSG00000060982.15	150.506	133.004	165.285	147.466	225.674	185.757	184.367	512.249	487.524	523.669	433.269	445.972	431.004	174.275	256.987	169.317	142.442	179.939	100.549
ENSG00000061273.18	32.7289	34.3531	38.9812	34.4671	40.7797	42.4902	41.7319	75.9322	88.4511	73.2877	60.9711	54.8904	58.523	93.7578	75.4052	74.6408	75.2094	64.0985	64.9044
ENSG00000061337.15	115.149	118.279	125.275	117.575	121.376	129.409	133.848	119.781	95.9145	96.901	99.927	84.6746	99.236	8.42929	14.4013	10.4617	7.13518	9.85596	5.20312
ENSG00000061455.11	0.422308	0.463152	0.334272	0.142342	0.258397	0.270904	0.0898911	0	0	0	0	0.0202862	0.0177397	0.575915	0.313926	0.643139	1.10545	0.85795	0.949475
ENSG00000061492.12	0.0234616	0.0319415	0	0	0	0.0208388	0	0	0	0	0	0	0	0	0	0	0	0	0
ENSG00000061656.11	0.703847	0.974215	1.02853	1.1184	1.0101	0.83355	1.52815	1.61097	2.22641	1.24612	1.79419	1.92719	1.50788	5.09597	4.02217	7.01021	3.67814	4.20605	4.48152
ENSG00000061676.16	157.873	144.567	128.695	144.355	137.35	126.72	119.533	275.004	252.538	282.455	281.99	288.652	288.058	141.85	212.116	161.364	159.426	208.775	146.789
ENSG00000061794.13	48.3777	46.9859	47.7237	50.8975	52.6424	45.7619	48.9906	79.8215	81.6416	83.1936	79.1144	79.9276	76.6711	54.834	49.4237	49.4145	55.0514	51.2259	51.4995
ENSG00000061918.14	26.7462	24.8664	29.1074	26.1503	16.7253	16.2542	15.1242	31.0013	25.7031	30.5795	20.8315	22.396	26.2016	16.4746	23.6622	16.6573	19.476	22.2649	16.1221
ENSG00000061936.10	94.9255	98.9068	105.45	100.86	95.1369	98.2339	98.6105	76.521	84.206	78.763	82.2872	85.8512	82.4897	100.872	86.1334	117.373	97.6213	87.6992	138.357
ENSG00000061938.21	57.3548	55.6025	64.759	63.862	57.4726	57.3939	56.8464	21.6194	23.7148	19.7457	15.8633	15.1254	20.1921	40.3896	36.3832	37.7615	34.2933	31.4089	40.4262
ENSG00000061987.16	44.3658	36.3973	40.8326	42.3163	40.7092	43.4905	33.8665	50.2151	49.2991	53.0888	42.8906	50.7358	47.8263	51.5182	59.9794	57.7324	47.3535	49.8239	48.6891
ENSG00000062038.15	2.81539	2.95459	2.3399	2.13513	2.27859	2.18807	2.06749	0.019646	0.0397573	0	0.0755449	0.0608586	0.0177397	1.77469	1.89749	1.73648	1.94579	2.28089	1.3982
ENSG00000062096.15	0	0	0	0	0	0	0.0674183	0.0392919	0.0198787	0	0	0	0	0	0	0	0	0	0
ENSG00000062194.16	95.207	86.801	90.4077	89.9602	102.043	89.7108	90.6552	144.103	148.136	150.919	145.235	144.803	137.98	117.364	126.63	119.752	109.761	113.793	112
ENSG00000062282.15	5.34924	7.49028	7.35398	6.18171	5.26189	5.3764	5.01143	4.47928	3.99561	4.82626	9.76417	8.41877	6.79432	0.767886	1.03988	1.05046	0.844162	1.15091	1.04442
ENSG00000062370.17	17.1973	15.7951	18.8992	17.3657	17.9703	18.1297	18.8547	6.05096	6.04311	6.07238	6.34577	6.49158	6.88301	16.5794	17.4425	15.4782	14.8733	15.0874	14.5839
ENSG00000062485.19	262.578	245.512	263.439	245.174	270.023	275.885	291.549	415.977	404.825	402.971	338.139	357.714	370.243	215.011	293.769	217.658	207.982	251.415	188.687
ENSG00000062524.16	0.0938462	0.111795	0.102853	0.0406692	0.328868	0.0208388	0.0898911	4.45963	5.64554	3.71859	4.91042	3.85438	4.16884	23.3158	14.2836	28.4696	22.5914	17.0544	28.1804
ENSG00000062582.14	38.8308	41.332	41.8611	41.559	47.5471	43.787	45.1936	87.3949	78.4072	82.6107	84.3713	87.3759	76.6197	75.4972	60.6385	68.9994	72.7704	66.4365	78.0563
ENSG00000062598.18	91.1716	98.2201	93.7504	92.4207	81.207	87.0435	89.4641	48.7613	48.3051	46.0077	35.0528	30.125	34.6279	50.2093	46.5003	45.8772	43.0724	41.4955	41.8339
ENSG00000062650.20	41.3862	35.6786	38.0556	36.1142	40.1454	39.8437	37.4172	137.974	124.699	133.395	95.3754	96.6232	103.99	56.4047	80.8163	62.363	54.2475	63.5929	52.2401
ENSG00000062716.13	49.3631	52.6396	53.1235	51.3652	61.2165	55.0352	57.7775	74.1242	70.7282	77.319	86.6877	80.4754	75.4648	115.672	102.516	108.219	164.451	144.659	112.209
ENSG00000062725.10	59.2874	54.9234	56.1577	55.9811	64.0823	49.4087	50.6986	59.5666	53.3742	62.5238	58.3017	56.1725	56.6962	68.8131	89.979	61.7628	61.5233	73.9302	50.3791
ENSG00000062822.16	9.31987	10.8761	10.6967	10.9807	10.3359	10.8153	12.6072	30.6673	31.5872	30.5399	33.8252	33.5128	38.3001	47.9754	48.5343	36.2516	54.6696	55.2018	47.1889
ENSG00000063015.21	19.3089	19.3246	21.2648	22.4494	20.6247	23.131	22.6301	31.9836	34.8473	29.0762	20.3593	21.2397	20.7555	10.8377	18.7963	15.2638	10.6525	17.2636	17.3944
ENSG00000063046.18	266.803	287.752	284.094	273.122	314.994	308.393	307.527	468.83	432.053	463.303	423.111	428.847	434.922	285.565	450.455	343.808	243.327	331.098	249.561
ENSG00000063127.16	0	0.0798537	0.0257132	0.0406692	0.0234906	0.0208388	0.0224728	0.019646	0.0397573	0.0593392	0.321066	0.142003	0.0886986	0.0698078	0.0196204	0	0.462279	0.146479	0.398779
ENSG00000063169.12	18.8396	20.219	18.7449	17.5284	18.4871	22.0266	19.7311	8.46741	8.62734	7.65476	6.36465	6.20758	7.89418	20.541	20.2875	18.6939	19.7574	18.0797	20.7555
ENSG00000063176.16	49.0112	53.8214	58.7033	55.6557	54.3572	51.1383	50.7885	21.0006	22.0407	19.1207	14.898	15.8963	17.0786	22.9617	31.4173	23.785	19.431	21.3688	21.5405
ENSG00000063177.13	434.79	472.718	483.717	477.985	534.294	535.514	539.616	176.165	168.173	161.363	159.57	164.521	163.915	598.951	459.018	569.757	506.035	420.291	581.819
ENSG00000063180.9	96.3332	103.474	104.55	96.6909	95.4658	96.6085	103.33	3.87025	4.17452	3.69881	2.39855	3.30665	3.31733	15.2705	18.0704	14.6421	7.81855	9.14449	7.34893
ENSG00000063241.8	13.8189	14.5813	17.7936	15.4339	14.6816	14.3371	15.2141	11.6697	11.0724	9.15802	10.6141	8.78392	10.289	52.1988	47.5401	48.4069	45.022	38.2939	51.5565
ENSG00000063244.14	193.957	207.859	214.474	211.175	204.744	200.469	207.109	173.592	166.146	161.007	149.768	154.682	162.23	211.012	234.738	162.628	219.623	257.971	207.935
ENSG00000063245.15	141.098	143.992	157.244	155.171	154.113	149.643	149.69	69.3895	67.985	61.6139	38.2257	37.2252	48.7665	98.4814	141.836	95.617	66.2283	74.9555	63.1211
ENSG00000063322.15	96.9901	100.632	96.1675	98.1957	86.3984	85.1263	90.9698	45.7751	45.6215	39.5991	35.4872	35.298	37.9985	43.1936	58.7434	42.1042	33.1635	38.7124	34.2001
ENSG00000063438.20	6.21919	6.39405	8.63964	7.62994	6.24756	8.62579	6.59441	1.01805	0.815025	0.124612	1.68087	1.70404	1.40144	2.30366	0.349831	2.63687	3.47714	2.51107	4.06964
ENSG00000063515.3	0.0469231	0.127766	0.102853	0.183011	0	0.187549	0.2472	0	0.0397573	0.0988987	0.0566586	0.0202862	0.0177397	0	0	0.021438	0	0	0.0189895
ENSG00000063587.15	35.0516	33.2351	33.2472	33.2267	29.7861	28.9034	29.0123	22.6518	21.787	23.083	27.0639	25.4795	27.9578	20.9249	26.5856	24.9324	24.6817	29.3796	26.0536
ENSG00000063601.17	34.5589	36.4772	33.4015	35.3822	33.8265	35.0925	38.7655	39.6456	39.2007	40.8056	41.0209	43.169	41.919	28.5863	40.0844	34.0649	29.2241	35.5108	29.7945
ENSG00000063660.9	161.744	162.327	168.576	173.82	163.025	172.357	162.613	26.1291	24.9676	22.1533	24.571	19.6168	22.6714	20.1919	22.7596	20.2374	21.7472	20.6954	23.3381
ENSG00000063761.16	8.00039	8.78391	8.66536	8.74387	8.05727	8.62724	7.23623	11.6501	11.8477	9.09868	10.3685	10.7923	9.29562	8.55146	6.59244	7.28891	7.05478	6.02658	6.60834
ENSG00000063854.13	89.6935	99.6415	99.9216	98.1144	105.05	104.194	111.06	35.679	34.5594	33.5267	37.6453	35.2777	35.0399	33.7039	34.7477	33.8291	30.7315	30.7688	33.7443
ENSG00000063978.17	79.7928	85.0761	79.7624	81.5213	83.8144	81.8963	80.1379	69.2127	72.0601	69.9016	45.5536	48.4029	49.4761	64.6071	84.5049	60.648	55.2926	61.9817	47.7016
ENSG00000064012.24	0	0.0319415	0	0.0406692	0	0	0.0898911	1.9646	1.60202	1.74655	2.96514	2.56336	2.18607	1.73228	1.02516	0.664577	4.06364	2.67848	0.9039
ENSG00000064042.18	37.3273	35.2634	38.3641	36.0735	31.172	31.2581	30.136	275.397	254.268	266.947	213.868	229.559	242.804	225.427	350.243	264.823	191.826	274.67	213.594
ENSG00000064102.15	18.3235	16.5617	17.3307	17.2844	18.3462	19.3592	19.6637	37.6417	38.6441	37.6211	41.1342	39.2741	42.327	44.4676	37.5534	35.3083	50.3884	45.7852	37.8461
ENSG00000064115.11	29.0689	29.3223	28.6188	28.7734	28.9639	29.3826	32.9001	86.3442	81.0449	84.7898	72.4834	74.9709	74.1207	95.8854	104.661	85.2738	99.6658	109.633	80.122
ENSG00000064195.7	0.398847	0.574947	0.179993	0.447361	0.39934	0.708518	0.426983	0	0.0198787	0	0.0566586	0	0.0177397	0.0698078	0	0	0.261288	0.104628	0.075958
ENSG00000064199.7	11.3789	11.6746	11.8024	11.5704	12.8024	12.0656	15.1691	11.2375	10.0743	12.5601	32.4917	31.4211	25.1673	18.7064	16.9106	17.4681	34.9186	38.668	37.0922
ENSG00000064201.16	0	0	0	0	0	0	0	0.117876	0.29818	0.237357	0.245521	0.304293	0.443493	0.139616	0.176583	0.235818	0.160793	0.167405	0.151916
ENSG00000064205.11	0	0	0	0	0	0	0	0.0392919	0.0198787	0	0.0377724	0	0	0.017452	0.0196204	0.0857519	0.0200991	0	0
ENSG00000064218.5	0	0.0319415	0	0	0	0	0	0	0	0	0	0	0	0	0	0	0	0	0
ENSG00000064225.13	1.59539	1.16586	1.51708	1.30141	1.40944	1.08362	1.59557	87.123	94.3723	92.0158	88.4781	94.3004	87.7941	81.1865	71.1799	96.1105	77.7232	74.7651	92.0947
ENSG00000064270.13	0.211154	0.175678	0.282845	0.325353	0.211415	0.16671	0.179782	0.050883	0.12285	0	0.267807	0.121717	0.160899	0.319545	0.298033	0.227671	0.34269	0.190632	0.261865
ENSG00000064300.9	95.2774	99.7533	102.904	103.767	104.58	108.424	112.813	1.80743	1.70956	0.969208	1.05763	0.669445	0.798288	1.01221	1.90318	1.47922	1.12555	1.5485	1.70905
ENSG00000064309.16	39.0166	34.6246	38.1327	35.1178	44.4912	45.8661	46.3388	89.0131	90.6017	89.4189	184.536	166.681	144.952	44.0836	53.8198	56.3818	42.8915	60.4076	63.5645
ENSG00000064313.13	44.3423	39.0165	38.7755	40.7708	40.5213	39.0935	37.552	81.295	81.2242	79.4355	74.6572	78.0004	74.6133	82.2685	79.3251	96.6852	77.5825	71.6912	84.6742
ENSG00000064393.16	296.179	273.132	297.991	283.403	251.89	277.51	269.786	121.137	106.45	119.45	96.7352	110.945	119.158	59.3716	119.586	64.7427	61.9052	101.175	55.8481
ENSG00000064419.14	125.613	130.88	120.389	118.693	115.151	119.739	118.117	155.734	148.831	150.9	147.294	141.03	142.734	133.699	160.612	122.775	136.131	162.927	125.862
ENSG00000064489.23	0.170566	0.307916	0.292874	0.032942	0.103828	0.624746	0.426533	0.036345	0	0.118876	0.171865	0.0781019	0.358875	1.72373	0.662776	1.60527	1.74541	0.976808	1.7814
ENSG00000064490.14	12.1296	14.0862	14.0394	13.5428	16.9602	15.3582	14.8994	28.1812	27.786	26.3838	22.1581	25.8266	24.0772	41.4995	35.4569	36.2263	30.1503	27.2064	36.1807
ENSG00000064545.15	5.41962	7.57013	6.37688	7.36112	7.32907	7.43944	5.61819	18.2511	17.1752	16.8919	14.599	14.5249	16.3915	23.0017	24.4077	22.6385	21.4859	19.4608	22.8064
ENSG00000064547.14	57.9266	60.2097	61.7632	61.4918	53.3706	60.5157	55.7549	3.04512	3.63779	3.2241	2.20969	1.98805	2.87384	21.3612	19.0318	28.3196	14.6924	13.2459	18.4768
ENSG00000064601.21	28.9281	32.3567	31.8587	33.3284	28.5881	33.7796	30.2708	50.4473	51.8121	44.15	48.1332	42.6765	41.4453	97.0147	86.3622	74.4806	84.1867	71.8575	73.4641
ENSG00000064607.17	297.258	304.291	296.011	302.782	294.314	297.932	301.697	180.59	180.26	186.908	230.245	220.569	229.241	140.366	176.23	147.236	138.402	182.283	145.273
ENSG00000064651.14	11.6369	8.81585	10.2596	10.4926	11.9802	12.0031	10.5622	33.4767	28.4861	33.1904	30.1235	27.8124	32.3573	10.5061	17.1678	10.5904	15.7979	20.3188	9.45677
ENSG00000064652.11	11.6369	11.483	12.0338	12.0584	13.8125	11.9198	12.2027	14.1844	14.412	14.5975	13.0504	12.5774	13.021	24.4502	23.9368	25.7256	28.6613	26.7848	27.8766
ENSG00000064655.19	12.7631	14.1022	13.2423	12.8921	8.90294	8.25215	8.06772	0	0	0.0197797	0	0	0	0	0	0	0	0	0
ENSG00000064666.15	0.469231	0.574947	0.257132	0.325353	0.963114	0.937744	0.741601	6.60694	6.02562	4.9119	1.59173	1.17761	2.24656	49.5405	45.399	32.8695	33.1798	30.2402	24.828
ENSG00000064687.13	92.7201	97.8687	105.707	101.043	112.356	120.281	117.757	11.2964	13.9349	10.6415	12.5593	10.9545	11.2825	14.3804	9.81018	17.4076	12.8835	10.0234	16.5019
ENSG00000064692.20	35.38	35.2474	37.2327	36.5819	31.313	31.4665	31.7765	0.216106	0.0397573	0.079119	0.0755449	0	0.0532192	0.383943	0.686713	0.407321	0.301486	0.481289	0.75958
ENSG00000064703.13	33.1746	31.5582	28.5417	32.4947	30.8197	30.883	29.8214	61.2758	58.4158	56.9261	63.0988	65.1593	60.529	44.7712	42.6939	40.6249	53.5317	50.1949	44.0575
ENSG00000064726.10	107.735	109.032	102.082	109.461	150.222	127.408	140.455	148.74	151.416	147.636	165.802	158.963	148.215	67.8707	98.7297	78.9132	73.3014	93.7258	69.6535
ENSG00000064763.12	1.47808	1.59707	1.77421	1.54543	1.15104	1.58375	1.21353	79.0889	62.7005	69.961	90.5207	88.519	83.012	13.7624	14.1826	12.091	14.6229	14.2135	11.7575
ENSG00000064787.14	0	0.0159707	0	0	0.0469812	0	0	0.275043	0.161216	0.381551	0.285937	0.284007	0.286674	0.017452	0.0981018	0.021438	0.0200991	0	0.0189895
ENSG00000064835.12	0	0	0	0.0406692	0	0	0	0	0	0	0	0	0.0177397	0	0.0196204	0	0	0	0
ENSG00000064886.14	0	0	0	0.0203346	0	0	0	0	0	0	0	0	0	0.017452	0.0196204	0	0	0.0627768	0
ENSG00000064932.16	14.2412	15.7472	15.1965	15.5763	15.6212	17.6713	17.2816	44.8124	42.9578	38.0167	30.8412	28.563	31.8605	36.6317	41.3597	35.3726	26.7921	24.3783	29.5856
ENSG00000064933.19	22.4058	18.8934	21.7277	22.7747	25.2289	21.193	21.6188	38.3293	35.8611	39.2628	41.4552	43.9399	43.4801	37.5741	37.1413	36.7661	38.7712	39.2565	34.6938
ENSG00000064961.19	6.68654	6.05291	7.01971	6.56807	7.44652	7.48111	7.16881	26.6399	26.8759	25.6741	20.3216	24.2619	25.7226	76.3349	72.4188	77.3255	67.7541	64.5346	78.6729
ENSG00000064989.13	0.398847	0.6548	0.71997	0.569368	1.64434	0.958583	0.696656	0.392919	0.477088	0.672511	0.566586	0.527441	0.780548	0.453751	0.863296	0.750329	0.904459	2.07164	0.968464
ENSG00000064995.19	54.7358	55.8976	57.2634	53.3579	54.7331	53.5764	57.1033	68.4858	75.6979	72.8092	57.7918	63.2929	63.7388	89.5809	77.0492	91.926	78.3061	72.3398	80.4395
ENSG00000064999.16	141.755	146.196	146.205	139.78	130.655	137.723	132.702	46.3841	45.0252	43.8319	39.0378	38.4626	40.1627	38.5339	59.4889	41.654	32.2993	42.2697	34.5419
ENSG00000065000.20	202.309	206.661	215.528	209.141	185.317	202.157	201.221	92.2378	93.2309	84.4793	101.702	105.488	104.877	138.778	167.499	126.441	139.126	171.862	149.846
ENSG00000065029.15	30.0777	33.5705	32.4501	32.393	32.4875	32.2792	30.3832	26.2667	30.3149	24.9423	42.7017	40.8361	36.668	30.698	22.8381	25.6398	27.8172	27.7055	32.2632
ENSG00000065054.14	36.3185	39.1922	43.7382	41.3809	38.0078	37.3014	35.462	14.6952	13.7958	11.0371	5.85473	6.59302	7.29103	27.9755	28.528	24.2463	16.2803	12.2415	15.3245
ENSG00000065057.9	24.8693	28.7793	27.2046	28.7734	33.0513	33.5921	32.5855	29.5082	27.7705	25.6741	22.1724	22.7814	24.2147	20.6457	22.4653	17.2576	15.8381	17.1799	14.7548
ENSG00000065060.18	68.4843	70.1914	62.4317	68.8936	63.0957	66.9132	65.4632	49.5668	44.0909	54.4339	118.379	125.612	113.552	18.0628	30.0192	20.902	27.174	46.9152	25.6738
ENSG00000065135.12	93.1424	88.4619	89.4306	94.3118	109.678	93.3368	93.8013	172.668	159.645	175.723	170.41	178.032	168.935	136.247	182.273	138.875	131.81	156.858	110.576
ENSG00000065150.21	130.634	125.929	113.01	127.559	131.007	133.493	122.589	426.75	404.232	448.526	368.772	406.434	425.239	245.532	295.934	225.227	240.868	289.025	206.549
ENSG00000065154.12	117.261	124.364	122.086	125.607	117.03	108.111	105.577	143.75	139.449	156.181	112.807	123.827	124.072	99.7379	90.6657	96.1064	88.1346	84.3511	87.7315
ENSG00000065183.16	66.7247	62.0304	63.7174	63.2609	72.8678	69.8098	72.4972	133.907	126.945	138.775	116.018	120.703	128.028	80.7153	100.495	76.8551	74.8892	90.6079	65.9315
ENSG00000065243.20	18.1592	15.9707	17.6907	17.4674	19.873	18.1297	19.8435	36.5808	36.6364	40.1727	42.4562	47.8349	45.5024	50.7328	60.6269	49.586	52.0165	61.5213	50.664
ENSG00000065268.11	44.1547	49.0302	51.4779	50.4298	59.0084	56.223	52.1818	52.2583	51.5652	46.8582	44.3448	45.7048	53.3788	33.0191	35.4148	31.6424	27.2544	26.1152	26.2055
ENSG00000065308.5	3.82423	3.94477	3.67699	4.31093	3.89944	3.62594	4.47208	48.9184	44.2896	47.3527	45.308	51.1415	53.3256	24.6422	36.5135	31.278	28.7216	37.3941	30.687
ENSG00000065320.9	5.11462	5.55782	5.21978	5.83602	5.42633	5.27221	5.75303	0.019646	0.119272	0.0395595	0.245521	0.0608586	0.124178	0	0.0196204	0	0	0.104628	0.170905
ENSG00000065325.13	0	0	0	0	0	0	0	0.019646	0	0	0	0	0	0	0	0	0	0	0
ENSG00000065328.17	0.140769	0.143737	0.102853	0.22368	0.234906	0.16671	0.337092	90.2732	78.5008	92.0154	109.011	113.522	119.921	51.4658	63.7858	42.2328	79.512	100.61	60.1777
ENSG00000065357.20	11.0739	11.3871	10.9795	11.611	7.70492	10.1693	9.50598	5.99202	7.6334	8.18882	6.08136	6.99874	8.14253	30.9772	25.3887	29.5415	26.8524	23.918	27.7721
ENSG00000065361.17	0.0469231	0.143737	0.179993	0.0610037	0.164434	0.187549	0.0674183	2.82902	2.94204	3.73837	2.79516	2.63721	3.38829	1.57068	2.29558	1.71504	1.44714	1.36016	1.23432
ENSG00000065371.18	0	0	0.0257132	0	0	0	0	0.0392919	0.059636	0.0197797	0.0188862	0.0608586	0.0532192	0.0698078	0.117722	0.0857519	0.0803964	0.0870506	0.179831
ENSG00000065413.20	22.6639	18.8135	23.0648	21.9613	22.9268	20.5887	20.8323	71.197	67.2694	76.785	107.481	111.067	106.882	45.2355	62.3339	46.6061	55.7549	69.0754	48.4992
ENSG00000065427.15	185.886	199.507	181.227	188.502	196.992	205.97	206.817	225.202	211.087	217.34	210.405	218.016	218.057	223.036	203.051	205.976	230.235	210.951	207.897
ENSG00000065457.11	42.6531	42.3544	43.2239	40.7912	37.9138	42.8028	44.5186	50.5294	38.982	49.9241	72.7686	75.6472	75.8728	30.1395	40.4179	29.1985	38.2687	49.3007	32.0353
ENSG00000065485.20	5.30231	6.02097	6.01689	5.36284	7.37605	7.21021	6.47216	30.3334	31.9848	31.5487	32.7109	37.6055	35.0741	19.1483	17.0207	20.7734	27.0534	24.7341	31.8644
ENSG00000065491.8	33.855	35.6627	35.9728	32.5557	31.3365	32.7377	34.7654	21.7282	22.7211	22.5291	14.1263	15.4778	16.1432	15.9853	19.9535	18.2216	13.7277	15.1081	14.2419
ENSG00000065518.8	109.03	116.72	110.896	112.878	115.626	109.277	124.195	86.678	84.1066	85.31	89.9928	94.838	88.468	153.612	119.41	162.714	137.799	121.557	165.455
ENSG00000065526.13	165.193	142.778	162.43	151.411	141.954	173.399	171.962	89.1155	76.3738	92.6693	77.6418	83.1328	90.7032	75.916	115.309	71.7777	81.2808	108.96	82.5756
ENSG00000065534.20	1.12615	1.14989	1.41423	1.5861	1.29198	1.45871	1.70793	8.80257	9.468	9.36334	10.8754	11.3219	12.3264	25.7333	34.1957	19.7958	29.9211	37.09	20.7449
ENSG00000065548.18	96.1924	91.8637	94.6247	95.7149	103.429	94.2537	97.8464	155.301	155.729	147.221	141.344	136.425	136.436	133.106	114.092	123.032	126.564	111.847	110.709
ENSG00000065559.15	139.947	137.986	130.777	136.973	122.315	111.465	111.352	28.4081	28.4662	27.0983	29.1792	29.5367	27.4434	47.225	57.4288	47.0563	51.916	56.5201	41.6819
ENSG00000065600.13	24.9631	26.5274	27.2046	27.045	25.2994	24.7356	28.7876	44.8124	49.3786	47.0165	34.5807	33.8982	34.4505	74.3977	62.589	71.0883	57.3628	53.2766	54.272
ENSG00000065609.15	248.833	250.182	258.315	254.894	217.805	199.885	194.389	138.131	128.396	144.511	100.305	105.752	105.8	27.9231	42.9294	49.929	23.9983	32.2673	41.568
ENSG00000065613.15	37.8904	34.7364	38.5955	37.7003	39.7226	37.6556	37.552	45.1857	36.2984	47.1351	112.09	110.905	99.8569	35.0959	48.9136	37.495	61.5233	80.9403	53.6833
ENSG00000065615.14	39.345	34.8641	35.15	36.2769	42.8938	38.5517	36.1362	42.5335	43.9517	44.2275	38.4901	40.5927	39.0097	37.7137	49.6199	39.6602	33.2439	39.7587	34.314
ENSG00000065618.21	0.656924	0.463152	0.205706	0.833718	0.117453	0.291743	0.292146	0.0589379	0.0198787	0	0	0	0.0177397	0.0523559	0.608231	0.557387	0.0200991	0.0418512	0.075958
ENSG00000065621.15	1.29039	0.926303	0.668544	1.26074	0.939624	1.22949	1.39331	0.255398	0.159029	0.158238	0.207748	0.202862	0.106438	0.349039	0.52975	0.814643	0.140694	0.272033	0.778569
ENSG00000065665.21	56.167	56.9038	54.3578	55.2897	52.431	48.8669	49.3951	48.5485	46.2606	43.7637	30.8234	28.6443	29.9746	44.5069	51.3526	53.5771	39.1494	40.2552	50.7118
ENSG00000065675.16	0.868078	0.750625	0.642831	1.03706	1.15104	0.583485	0.494401	0.0392919	0	0	0.0944311	0	0	3.82198	5.12091	2.50824	5.64785	6.90545	4.23466
ENSG00000065717.15	5.11462	4.79122	5.86262	6.69008	6.69482	7.83537	6.71936	30.8442	34.8473	27.9488	15.2789	14.8089	18.538	28.0627	36.5724	39.6174	14.2302	15.9035	18.097
ENSG00000065802.12	41.6912	43.8237	45.3324	42.8246	43.7395	40.448	41.8668	43.1818	36.6364	40.4298	49.8974	48.7275	53.1482	41.9196	56.1731	40.0247	42.791	51.2887	33.2886
ENSG00000065809.14	62.7362	64.7454	66.623	69.7883	70.2134	59.8072	62.317	183.061	173.998	196.413	186.974	189.656	171.703	83.56	74.5574	79.7064	68.6786	66.8155	69.4636
ENSG00000065833.9	6.40501	6.72368	6.68544	6.91376	5.0035	5.1055	4.56197	40.9225	39.9163	39.2035	56.5264	53.4541	50.434	33.7172	36.7882	37.9881	38.329	39.089	40.3717
ENSG00000065882.18	22.5231	24.0839	19.5163	22.3884	19.0744	21.5264	22.0233	36.5808	35.9207	33.9618	43.2683	41.7287	40.5175	54.0662	65.9833	45.1698	58.8502	70.4565	49.7905
ENSG00000065883.18	53.68	52.4799	53.3292	54.578	49.1188	52.1386	48.3165	106.363	101.421	103.784	103.251	95.548	99.9634	95.2179	98.5335	100.48	87.8532	93.2655	89.4025
ENSG00000065911.13	178.918	179.751	199.715	190.25	188.676	177.9	184.119	405.596	431.133	455.275	333.757	369.223	348.995	135.289	130.936	128.192	108.492	102.367	99.4882
ENSG00000065923.10	83.007	79.0073	73.7455	73.6519	66.3374	65.4545	60.9686	1.65026	1.53066	1.10767	0.84988	0.973738	0.886986	8.79579	11.164	10.4832	8.26073	8.30747	7.9566
ENSG00000065970.9	34.2539	33.299	32.7844	34.5078	27.8598	29.4868	27.1696	25.7559	23.6954	26.0895	29.5947	27.1632	30.5833	14.6073	19.3064	10.9762	14.19	18.2262	10.9759
ENSG00000065978.19	1066.95	1127.97	1148.82	1110.43	1088.13	1099.49	1167.32	1759.25	1770.11	1668.33	1813.72	1767.51	1750.77	1613.39	1283.78	1385.23	1754.45	1631.74	1812.22
ENSG00000065989.16	23.9308	23.7964	25.8161	23.5881	23.1852	23.5895	24.0459	15.5596	17.036	16.1601	16.2044	15.5595	15.7529	7.94064	6.59244	6.3242	9.62747	9.3956	8.8491
ENSG00000066027.12	0.868078	0.894362	0.951389	0.772714	1.245	0.583485	0.584292	47.7593	46.9335	44.3264	34.8262	38.6249	35.2843	22.8621	27.7432	17.6006	22.6718	23.9389	14.3371
ENSG00000066032.19	247.543	245.135	250.935	247.858	245.148	254.733	251.628	94.7132	79.9122	83.8859	100.399	100.173	91.5015	20.89	32.7071	29.1556	19.1745	30.6142	28.1234
ENSG00000066044.15	124.98	123.598	122.138	118.937	127.483	118.239	122.095	170.94	153.662	167.653	134.566	128.655	146.867	125.672	141.698	110.963	122.082	121.369	101.765
ENSG00000066056.14	0.0469231	0	0	0.0813383	0	0.0208388	0	0.019646	0	0	0.0188862	0	0.0177397	0	0	0	0	0	0.0189895
ENSG00000066084.13	138.517	131.535	129.106	126.013	128.235	137.473	133.421	179.741	150.104	166.545	142.043	148.089	156.837	36.492	69.7308	35.7585	33.1233	58.0686	31.5795
ENSG00000066117.15	182.953	187.752	180.044	179.9	177.166	184.756	181.49	212.491	209.422	215.5	201.61	212.194	221.161	151.937	190.671	149.144	138.121	179.207	139.668
ENSG00000066135.13	143.726	149.806	145.514	144.559	154.897	165.126	158.5	83.2399	78.8586	83.2965	80.6593	81.4631	84.0153	47.5042	73.6156	48.2564	46.843	60.7889	43.835
ENSG00000066136.21	83.1712	87.9828	87.3478	87.4997	86.4219	80.521	84.7673	40.9383	40.6155	39.1754	46.3823	41.6741	44.0518	46.2278	42.5189	41.4831	49.6452	46.6894	47.0155
ENSG00000066185.13	0.44577	0.606888	0.822823	0.630372	0.493303	0.479291	0.426983	0.275043	0.218665	0.217577	0.339952	0.284007	0.0532192	1.08202	0.981018	1.47922	1.86922	1.36016	1.57613
ENSG00000066230.12	5.14301	5.62601	6.12	5.35572	6.66405	4.81771	5.22087	11.1813	10.9356	9.4478	4.93912	5.31762	6.96834	3.40226	5.82744	2.82402	2.36787	4.77648	2.10783
ENSG00000066248.15	1.00885	1.18184	0.71997	1.13874	0.563774	0.958583	0.831492	0.275043	0.238544	0.217577	0.453269	0.284007	0.195137	0.471203	0.588611	0.150066	1.58783	1.23461	0.683622
ENSG00000066279.19	0.117308	0.0958245	0	0.244015	0.704718	0.125033	0.314619	313.333	277.665	340.37	367.809	414.406	391.604	177.609	242.9	171.204	257.691	331.462	277.171
ENSG00000066294.15	0	0.0159707	0	0	0	0	0	0	0	0	0	0	0	0	0	0	0	0	0
ENSG00000066322.15	10.2527	10.9559	11.0053	10.7773	10.7352	10.1485	10.3599	73.5152	68.7404	64.9962	82.5517	71.6306	70.0364	43.944	42.6743	33.529	50.3683	52.7325	41.0933
ENSG00000066336.12	0	0.0159707	0	0	0.0939624	0	0.0224728	0.216106	0.477088	0.257137	0.0944311	0.243434	0.0709589	0	0.0588611	0.0428759	0.0200991	0	0.0949475
ENSG00000066379.15	12.4581	14.5493	13.448	13.6648	13.3427	15.5666	13.9106	14.5237	14.9905	14.9282	14.5905	15.9622	14.6213	19.0424	16.135	15.7363	17.9925	15.5264	14.9613
ENSG00000066382.17	34.5589	34.4489	37.1556	34.9958	36.5514	33.9672	35.5294	0.903714	1.31199	1.06811	0.396611	0.527441	0.63863	11.3263	15.6963	16.8931	4.5223	6.9473	7.34893
ENSG00000066405.13	0	0	0	0	0.0704718	0	0	0.117876	0.238544	0.217577	0.0755449	0.182576	0.212877	0.418847	0.627852	0.21438	0.261288	0.585917	0.189895
ENSG00000066422.7	32.4943	30.009	32.6815	31.6203	34.3198	33.9672	31.0574	65.9065	62.7148	67.4709	58.9641	62.9168	63.9741	45.174	52.134	47.4047	45.0531	51.3205	40.6276
ENSG00000066427.25	16.4231	16.0506	17.3821	16.227	21.3999	18.484	19.1019	19.6263	19.0438	21.2039	23.2487	23.3088	22.1569	23.3682	20.7976	24.6537	26.8725	27.4544	28.1804
ENSG00000066455.13	48.3308	46.2513	46.7209	47.0949	44.7731	47.3873	46.7883	40.0974	41.1687	39.7969	43.4383	45.5628	43.7284	39.581	41.3793	43.1546	33.2037	34.3599	35.0546
ENSG00000066468.24	0.211154	0.143737	0.385698	0.386357	1.19802	0.541808	0.764074	2.04318	1.61017	1.78018	2.70073	3.20522	3.53021	3.5951	2.04052	1.28628	6.41161	4.91752	2.96236
ENSG00000066557.6	56.3077	50.8349	54.4863	56.8352	67.7939	52.993	62.3395	80.9414	77.8846	81.453	81.664	86.6424	82.7558	42.0592	41.5755	47.2064	52.4586	52.9418	53.7213
ENSG00000066583.12	26.4646	27.5815	26.2532	27.228	24.6181	22.4225	23.7312	167.01	170.002	172.816	162.119	181.318	185.185	631.988	419.326	521.243	679.551	499.85	595.947
ENSG00000066629.19	58.4193	59.3473	57.2119	57.2418	55.4143	55.9312	58.2719	33.2213	34.1316	35.7024	51.125	55.5842	47.7376	29.1797	36.4743	29.5201	39.9771	51.4352	39.821
ENSG00000066651.20	15.9773	15.5715	14.2966	15.5153	18.769	17.5462	17.2816	34.518	34.4895	37.4431	25.0242	26.5546	27.8159	26.7713	22.9754	27.2477	26.7519	26.1361	28.6741
ENSG00000066654.14	45.14	39.7192	41.9126	41.0962	46.4409	43.2613	43.4623	79.3893	81.9001	77.6751	78.17	81.6925	72.7861	59.5635	63.8447	53.0161	56.378	59.7217	48.6131
ENSG00000066697.15	46.2378	47.1297	44.201	48.925	45.1705	47.9083	51.3871	71.2756	70.9668	70.0796	114.035	101.715	79.6514	55.41	48.6977	49.6718	59.3727	51.4034	51.0058
ENSG00000066735.16	155.128	166.527	177.704	168.309	203.006	198.135	191.333	138.327	127.999	113.595	84.5536	84.1674	100.318	95.4622	166.812	100.072	80.5572	105.026	66.2164
ENSG00000066739.12	65.5281	56.4566	60.6575	57.7909	61.099	64.8502	59.4629	92.5128	88.4203	91.6198	82.0228	91.7748	85.3103	61.6927	75.0283	87.2954	60.2772	68.3849	77.1923
ENSG00000066777.9	127.068	107.627	106.89	115.663	111.134	110.675	103.689	72.474	67.7971	73.6412	58.2617	59.7631	61.4632	40.1919	57.468	45.8987	38.8184	47.7313	39.5931
ENSG00000066813.14	0.0938462	0.0159707	0	0.0203346	0	0.0416775	0	0	0	0	0	0	0	0	0	0	0	0	0
ENSG00000066827.16	9.83039	9.13527	8.84535	9.51658	10.3828	11.1071	13.0342	6.18848	6.63052	6.98225	6.25115	6.55244	6.03151	5.39265	8.41714	5.89544	5.34636	7.05193	4.91828
ENSG00000066855.16	10.5812	9.94977	9.97673	11.9974	10.6412	10.6278	10.7645	43.4384	44.9456	48.1439	39.6822	42.1547	38.6016	25.7444	28.5084	25.4469	24.0586	25.5711	24.9332
ENSG00000066923.18	0.678274	0.546199	0.661087	0.699916	0.692973	0.615994	0.981386	4.39912	4.4228	5.36308	3.3438	4.31325	5.41594	3.44537	7.80027	4.18469	2.7789	5.51243	2.95932
ENSG00000066926.13	25.8312	25.2657	24.659	25.4996	23.6315	20.7762	20.6075	22.1017	19.4413	24.5862	29.6514	31.3625	28.5964	32.0243	34.6888	31.6639	30.9727	33.753	29.2248
ENSG00000066933.16	105.084	88.2224	92.5162	87.398	90.9086	96.6918	92.2507	33.85	28.4265	34.7135	48.4998	50.0866	48.1857	20.9773	28.7242	24.6965	22.6517	32.2882	23.6357
ENSG00000067048.17	62.5954	51.8091	64.8745	59.2143	64.2233	60.1615	60.1821	208.522	230.235	223.768	167.03	182.921	166.523	0	0	0	0	0	0
ENSG00000067057.19	49.2693	51.3619	52.3264	50.2061	29.7626	30.0495	30.4506	68.309	68.8795	57.6184	18.1685	20.1239	24.5163	93.0364	117.624	98.8502	67.6536	69.201	55.8101
ENSG00000067064.13	121.343	114.51	123.809	125.647	156.917	122.969	141.893	154.784	149.472	155.027	117.466	120.236	132.503	54.3943	51.6369	51.3682	63.9895	63.663	70.358
ENSG00000067066.17	0.469935	0.271503	0.276674	0.397541	0.104298	0.270904	0.0898911	0.019646	0	0.0197797	0.0944311	0	0.0177397	0.122164	0	0.0643139	0.0401982	0.0627768	0.151916
ENSG00000067082.15	29.1627	30.7117	30.1616	27.1873	33.9204	29.5285	33.5743	120.489	105.516	117.769	211.375	169.998	133.119	34.8167	51.6016	30.8921	51.313	53.3394	26.8322
ENSG00000067113.17	18.6989	18.7017	17.485	17.2234	20.2019	18.2756	17.9333	2.81232	2.89393	2.64435	6.26059	4.83258	4.35546	6.99946	4.79267	6.62755	11.9501	7.82785	8.47482
ENSG00000067141.17	180.631	182.594	165.207	170.892	143.528	158.166	151.961	5.04901	3.73719	4.5889	5.25037	4.74697	6.475	60.5932	88.9783	59.5761	52.2175	74.6207	48.784
ENSG00000067167.8	10.3935	11.0038	10.9538	11.8754	12.45	9.4608	12.3151	85.8725	78.302	90.5912	94.7521	89.5839	87.8294	48.8306	53.7598	44.6982	54.9509	57.5245	44.5114
ENSG00000067177.15	11.3523	10.7932	10.4396	11.8669	8.1409	10.0591	9.50014	28.9073	27.6882	33.7235	28.1008	32.4123	31.5923	36.6491	47.4224	37.6875	33.0013	40.97	30.5913
ENSG00000067182.9	6.75693	6.69174	7.27684	6.97476	7.02369	7.6895	7.21376	26.7185	26.7368	24.6851	40.1521	33.3302	28.9335	7.73122	5.80763	2.46537	10.5721	6.25676	3.68396
ENSG00000067191.17	129.273	137.492	145.743	136.364	128.188	134.66	131.735	20.2943	24.1724	20.3138	13.1826	13.2063	14.2982	21.7626	20.6014	25.1896	16.8631	14.6061	22.4646
ENSG00000067208.16	9.97116	8.36867	9.77103	9.2319	9.7486	9.94009	8.44976	4.47928	4.31367	5.00428	8.19662	7.60733	8.30219	10.733	12.0861	11.4479	15.2552	21.9091	16.0271
ENSG00000067221.14	44.9758	47.5609	51.0922	50.1247	42.6119	44.0948	45.9343	9.2336	8.30928	8.32727	14.4857	13.896	13.1806	7.57415	8.20131	7.16028	8.9642	9.08172	8.43134
ENSG00000067225.21	787.534	844.741	797.624	807.771	782.237	842.573	806.345	1409.79	1355.78	1320.52	1325.3	1289.76	1322.62	786.019	1195.63	723.96	778.358	1062.81	628.134
ENSG00000067248.11	47.2516	41.2365	41.964	43.5363	46.6758	46.6371	41.4173	78.7214	73.4317	80.9981	84.0437	87.7987	84.4766	29.9301	32.5306	30.9779	33.5655	34.4017	32.2821
ENSG00000067334.14	58.6539	57.7342	52.3521	54.9034	56.2365	53.639	48.9007	58.7021	59.3179	57.1635	63.5899	64.2667	61.3617	100.611	92.1961	101.809	115.871	106.888	113.405
ENSG00000067365.15	26.2769	29.5778	27.256	28.2651	31.7123	33.1753	31.5286	11.6304	12.0663	10.6811	9.23536	10.8937	11.4066	14.3281	15.8533	17.8149	11.557	12.8902	14.3371
ENSG00000067369.14	442.508	446.686	447.847	439.817	408.924	449.388	430.533	180.819	161.061	182.217	215.319	214.671	217.124	118.62	168.453	126.985	132.645	176.321	131.849
ENSG00000067445.22	307.206	334.922	316.572	324.621	288.723	319.729	301.156	48.113	46.2974	47.1549	26.0584	24.0189	30.6365	102.984	98.3373	87.2525	75.3314	68.0082	77.5911
ENSG00000067533.6	19.6373	16.4818	19.2078	17.3861	25.2524	20.2136	21.3491	93.6523	95.5766	90.1363	93.9967	89.7259	88.131	56.7189	59.2339	50.3792	55.6343	60.6424	49.4866
ENSG00000067560.14	143.836	151.816	157.359	148.932	171.524	155.862	178.438	269.101	265.329	267.791	267.497	267.546	263.736	316.31	360.451	290.979	306.907	337.619	264.283
ENSG00000067596.12	78.6666	82.3452	79.171	78.9795	76.7203	81.6046	80.8121	107.837	98.8168	113.279	96.4897	105.549	107.467	50.314	87.8404	53.4448	46.4892	69.0754	47.4737
ENSG00000067601.11	0.102996	0.0386492	0	0	0	0	0	0	0.000198787	0.000197797	0.02323	0	0.0429301	0	0	0	0	0.0232274	0.0281045
ENSG00000067606.17	67.147	69.9678	66.3401	66.8601	56.0721	60.8908	60.5192	20.3232	17.7984	16.0617	10.0284	9.22434	9.64899	26.4596	37.7433	31.7346	22.0684	24.28	23.9756
ENSG00000067646.12	11.6135	12.1956	11.8538	12.2853	11.5574	10.2318	10.2925	15.0685	14.6307	13.6085	17.9797	18.3387	15.7174	0	0	0	0	0	0
ENSG00000067704.10	90.7962	90.7777	78.7596	88.8621	86.4689	82.7299	76.6771	166.578	148.752	169.71	279.44	289.991	268.934	166.98	197.106	166.23	213.071	248.931	203.719
ENSG00000067715.15	574.879	476.024	534.141	494.435	698.916	654.358	646.272	136.068	129.231	134.621	188.031	173.163	143.195	73.0539	101.967	88.5602	56.3981	73.8046	59.1713
ENSG00000067798.16	115.314	107.803	112.264	111.983	122.292	133.972	124.589	0.019646	0.119272	0	0.0377724	0.0202862	0	0.0349039	0.137343	0.0643139	0.120595	0.146479	0.208884
ENSG00000067829.20	60.2024	60.1458	62.766	61.7358	54.3807	59.4738	59.3731	47.6365	53.1744	42.1795	53.5802	54.4348	50.6432	30.7154	30.7647	29.0699	28.6772	28.1646	34.9407
ENSG00000067836.13	75.2813	82.1779	79.4194	85.2747	78.67	80.0535	80.0734	15.3239	16.3403	13.5689	4.9293	4.94983	4.97369	27.6439	32.8249	28.5367	12.8088	15.6224	16.3057
ENSG00000067840.13	366.915	384.192	409.02	389.57	406.998	405.939	400.667	82.8863	82.5362	67.983	65.8751	64.1653	64.8564	84.0486	96.5518	101.08	79.9944	91.7797	98.1187
ENSG00000067842.19	102.034	104.992	108.227	105.374	96.4054	105.757	104.229	2.57362	2.56435	2.19555	3.51284	3.75295	2.99801	4.08376	8.37789	7.22459	3.77863	6.92638	6.93117
ENSG00000067900.8	26.7119	23.0772	27.7348	26.0108	34.8713	31.885	33.6501	30.8104	26.1374	31.6484	50.4415	49.6462	49.1419	40.7564	51.329	45.2841	52.493	71.1611	51.8569
ENSG00000067955.15	91.1716	83.7027	102.261	88.3944	106.577	85.7306	90.0259	184.436	188.768	186.839	96.7352	88.0015	88.7341	110.628	113.17	98.3574	92.6568	89.0594	72.369
ENSG00000067992.17	12.3173	11.0198	14.6051	11.8347	12.3326	11.4822	13.0342	43.2997	38.4254	43.3968	63.7221	72.0363	67.9254	16.0209	25.2514	21.0092	18.5314	27.58	18.2489
ENSG00000068001.14	37.6558	40.1025	39.007	39.2051	39.2763	41.49	37.7992	70.9431	68.482	61.0601	49.7652	52.379	58.1331	51.5705	56.8794	41.1401	45.1426	43.9229	40.6565
ENSG00000068024.18	39.3216	39.8789	43.3782	41.1165	45.8302	47.6374	45.8894	20.785	17.5529	18.6323	31.4642	31.9303	31.4167	13.9441	19.2476	13.6774	19.8981	24.1272	19.3123
ENSG00000068028.18	14.9216	15.7312	14.528	15.1493	13.9769	12.6491	12.7421	22.6143	22.645	21.4141	30.6693	28.6001	29.2069	17.1785	19.1434	18.6785	19.8356	20.3562	19.7219
ENSG00000068078.20	0.0234616	0.0479122	0.0514264	0.162677	0.869152	0.229226	1.25848	0.137522	0.0993933	0.138458	0.377724	0.344865	0.266096	3.5951	2.90381	4.56629	7.43667	5.85917	5.50695
ENSG00000068079.8	0.0703847	0.127766	0.179993	0.0813383	0.0469812	0.0625163	0.0674183	1.51274	1.31199	1.62194	1.34092	2.00833	1.96911	0.017452	0.0588611	0.10719	0.160793	0.188331	0.0949475
ENSG00000068097.16	35.1689	34.8961	34.5843	36.4038	31.0781	34.4508	34.0238	39.4491	37.7297	36.5925	35.1102	34.8517	34.6634	59.5824	61.4131	59.4263	56.4383	54.6577	55.7532
ENSG00000068120.15	27.8958	30.5201	30.8302	29.9528	34.954	35.4676	33.9339	70.4111	72.5968	66.2819	47.5555	47.4089	55.4899	59.7904	68.2789	59.4904	39.6756	40.5748	40.1628
ENSG00000068137.15	36.6	37.1479	41.3983	37.0903	43.3871	40.4272	41.2825	68.4072	71.4638	60.7634	31.9177	30.2264	39.2758	25.6893	33.3939	24.9109	15.5366	15.1292	15.6473
ENSG00000068305.19	62.5954	60.8805	64.5916	61.8781	61.4984	53.9724	60.0248	47.3385	43.9642	44.492	38.7339	35.4885	32.5394	43.465	50.9409	46.8765	39.5649	38.7756	34.8453
ENSG00000068308.15	73.7866	78.0011	79.6339	77.2714	74.5826	74.7486	79.5985	34.5572	33.5552	30.5597	37.5836	36.7789	36.1003	60.2965	67.7295	59.1259	56.0765	64.8485	54.7087
ENSG00000068323.17	47.2047	45.6604	48.2637	44.065	44.7261	44.0115	41.8218	44.0462	41.9042	38.7881	63.1177	50.3909	45.6798	47.0505	44.911	39.6388	44.5999	45.8689	37.8081
ENSG00000068354.16	37.2757	40.344	38.4642	38.3884	37.207	39.2037	33.2085	16.0291	14.9223	14.2992	17.7136	16.3304	16.8153	9.7731	12.9689	9.84003	9.22328	10.3994	11.1468
ENSG00000068366.21	184.22	162.854	183.258	175.243	200.586	177.588	187.895	48.2308	42.421	43.2385	76.6969	89.6447	90.8274	24.9737	30.5489	28.3839	39.6153	51.6026	37.7511
ENSG00000068383.19	33.1746	33.9219	34.0957	31.5999	29.6216	30.4037	32.4732	31.0799	29.162	27.5334	29.0075	25.7823	23.5584	22.6652	27.8794	20.8572	21.0168	26.8848	18.4198
ENSG00000068394.11	29.3739	31.5422	34.8157	35.7482	34.8366	33.6754	35.9789	23.693	24.1327	23.1225	22.6635	23.958	23.7003	19.9999	25.2122	17.4505	17.5264	19.8375	17.1095
ENSG00000068400.14	131.901	138.466	151.734	142.871	144.702	149.768	144.792	66.757	78.9381	66.816	66.1962	66.7416	67.3045	74.2057	74.6751	80.6068	65.4628	68.4058	79.6989
ENSG00000068438.15	58.5835	66.9973	62.046	60.8614	58.3271	55.0352	54.2043	29.5279	28.7247	28.9773	27.1206	31.687	32.9072	28.9877	28.371	29.8845	30.1085	26.4918	30.2503
ENSG00000068489.13	1.57192	1.35751	0.925676	1.34208	1.69132	1.12529	1.45624	78.9571	70.927	78.2091	67.8204	67.367	68.434	83.1411	138.848	74.2826	92.7973	123.893	83.124
ENSG00000068615.20	320.016	315.087	293.105	309.065	270.001	248.502	252.504	3.06477	2.50471	3.30322	2.53075	1.86633	2.46582	3.87433	7.84814	5.83113	3.87913	5.25233	3.30417
ENSG00000068650.19	201.3	192.943	205.294	201.211	223.701	242.521	234.481	29.1939	27.1344	30.1839	46.8	48.1392	48.9616	26.3699	28.3122	23.3245	35.7965	41.4118	28.921
ENSG00000068654.17	79.6755	81.3071	82.4623	81.2367	72.6094	83.7718	79.5761	193.69	182.784	186.068	171.695	188.54	195.385	64.8689	96.2183	60.6694	59.1918	79.4964	57.766
ENSG00000068697.7	74.0916	77.2345	70.7885	75.0753	79.4922	65.9547	72.2949	139.093	137.898	151.869	193.584	181.054	169.929	186.561	164.085	159.563	233.29	228.926	228.254
ENSG00000068724.18	36.1777	37.3236	37.3356	39.4694	26.0746	29.4452	30.1585	27.2293	24.2917	27.0785	22.2034	23.1668	24.9953	26.527	34.5515	26.969	28.5809	33.6484	27.433
ENSG00000068745.15	258.241	268.101	261.426	267.196	277.236	272.654	277.718	90.45	89.5533	83.5694	66.1584	60.7775	66.0982	121.047	114.603	118.08	102.968	91.9471	105.373
ENSG00000068781.21	0	0.148847	0	0	0.388534	0.305913	0	0	0	0	0	0	0	0.206282	0.208564	0.23496	0.16843	0	0.347318
ENSG00000068784.13	14.7339	12.3454	15.4794	14.8646	13.0608	13.5035	12.832	41.4333	34.6684	40.4694	40.5487	44.1225	44.4558	22.0593	29.9995	23.0244	23.6164	31.4093	23.509
ENSG00000068796.19	196.678	169.961	182.178	168.187	200.375	175.567	182.074	147.385	130.471	147.135	119.531	123.012	125.146	94.2502	140.251	107.499	88.6117	113.308	81.5173
ENSG00000068831.19	12.505	14.1341	13.808	14.0512	12.3561	12.5658	13.1241	1.08053	0.934297	0.850529	0.604359	0.568014	0.549932	3.66491	3.00192	5.42381	3.25605	2.99236	4.80434
ENSG00000068878.15	56.2139	50.0044	47.0038	51.8939	47.2396	48.6168	44.7658	173.847	167.855	181.499	155.679	166.629	164.906	82.4256	124.353	103.76	80.0547	104.23	85.9465
ENSG00000068885.15	20.6204	16.0662	19.2528	18.9112	25.2322	20.2136	19.7086	23.1451	20.1339	23.3261	27.792	28.3015	28.7023	79.1403	71.1354	74.7608	76.2331	71.104	72.9848
ENSG00000068903.21	87.3474	95.9043	97.5303	96.1216	95.1604	95.0456	97.397	16.9348	16.2011	16.3974	17.923	18.6024	18.538	22.0593	24.9375	20.9663	18.8731	21.9719	19.7681
ENSG00000068912.15	35.8727	35.6946	33.9929	35.2602	39.9105	36.6137	40.7881	44.1838	45.0252	47.0758	53.8446	50.6749	44.9702	53.3681	61.5491	57.9683	53.2827	61.2074	51.4805
ENSG00000068971.14	93.7993	102.692	105.013	103.361	111.181	113.259	113.443	23.0447	21.29	19.4633	16.601	11.8674	12.542	36.2128	42.5369	40.8179	21.1041	23.1856	22.3316
ENSG00000068976.14	1.61885	1.26169	1.07996	1.17941	1.12755	1.18781	1.37084	0.746547	0.536724	0.316476	0.736562	0.405724	0.514452	0.296683	0.255065	0.600263	0.422081	0.376661	0.797559
ENSG00000068985.5	0	0	0	0	0	0	0	0.255398	0.198787	0.138458	0.283293	0.0405724	0.0532192	0.017452	0	0	0	0.0627768	0
ENSG00000069011.16	0	0.0319415	0	0	0	0.0208388	0	22.6815	20.0665	16.9512	9.62649	9.33165	12.1467	0	0	0.021438	0	0.0209256	0.0189895
ENSG00000069018.19	0.117308	0.22359	0	0.0813383	0.140944	0	0	0	0	0	0	0	0	0	0	0	0	0	0
ENSG00000069020.19	32.6585	32.3887	33.71	34.4264	18.9334	22.485	21.5739	51.8261	45.8601	42.2495	51.3705	50.1475	50.2034	20.9947	23.6622	20.4089	25.0234	27.58	24.3635
ENSG00000069122.19	0	0	0	0	0	0	0	0	0	0	0	0	0	0	0	0	0	0	0
ENSG00000069188.17	28.5996	27.5815	30.8044	28.7938	30.8432	39.677	36.9452	2.55398	2.0475	1.62194	3.154	2.3532	2.04007	2.73996	3.11964	1.15765	2.61288	2.59478	1.6331
ENSG00000069206.15	0	0	0	0	0	0	0	0	0	0.0197797	0.0188862	0	0	0	0	0	0	0	0
ENSG00000069248.12	90.2566	93.6844	85.4965	88.9339	85.5527	81.7504	79.0367	182.865	168.949	185.633	158.266	167.706	172.501	87.1725	123.491	88.453	84.7177	110.634	79.6419
ENSG00000069275.13	248.646	235.84	244.841	245.255	290.203	244.209	250.459	913.93	841.762	1000.1	997.022	1068.88	1100.59	506.297	684.849	498.197	594.974	761.19	525.477
ENSG00000069329.18	189.171	183.568	166.75	180.022	174.7	165.481	152.613	185.654	163.144	188.798	192.828	199.718	196.397	107.399	135.263	112.442	106.043	127.688	97.4731
ENSG00000069345.12	98.9139	100.216	97.736	98.8667	101.926	93.2118	96.7677	123.337	128.098	131.021	118.322	115.347	109.49	107.888	103.851	103.159	98.0635	94.3745	87.9593
ENSG00000069399.15	0.821155	1.0381	1.00282	0.97606	1.19802	1.04194	1.16858	1.2377	1.27223	1.16701	3.00291	2.61692	2.39486	2.28621	1.49115	1.20053	3.23596	2.59478	2.14581
ENSG00000069424.16	64.5897	69.6005	71.0714	70.5	75.029	76.8742	77.0142	17.2884	19.2823	15.8831	11.1618	12.3137	13.1451	9.91271	12.8121	17.2576	6.52517	8.98357	12.3242
ENSG00000069431.14	0.187692	0.111795	0.0771397	0.162677	0	0.0416775	0.0898911	9.86227	7.49425	8.60419	7.36562	9.43308	10.0584	2.07678	3.11964	3.75164	1.68832	2.02978	2.46863
[truncated: 61,620 more rows]

## Sheet: cpm.GSE126543.Liu
CPM matrix for GSE126543 samples generated from short-read RNA-seq.
[truncated: 62,697 more rows]

[truncated: 5 more sheets: deseq2.GSE121569.Klim, deseq2.PRJEB42763.iNeurons, deseq2.PRJEB42763.SKNBE2, deseq2.PRJEB42763.SHSY5Y, deseq2.GSE126543.Liu]
