# Supplementary material for: Long-read RNA sequencing unveils a novel cryptic exon in MNAT1 along with its full-length transcript structure in TDP-43 proteinopathy
Source: Commun Biol. 2025 Jul 16;8:1056. doi: 10.1038/s42003-025-08463-4 (PMC12267460; doi:10.1038/s42003-025-08463-4)
Supplement: Supplementary file 12 — Supplementary data 9 [file 42003_2025_8463_MOESM12_ESM.xlsx]

## Sheet: Venn_inhouse_Klim_Brown_geneset
Intersected gene list
inhouse_Klim	inhouse_Brown	Brown_Klim	inhouse_Klim_Brown
SLC24A3	SLC24A3	KCNQ2	KCNQ2
AGPAT4	CLASP2	GRAMD1A	GRAMD1A
SHANK1	HSPBP1	AGRN	AGRN
ISLR2	AGPAT4	B4GALT2	B4GALT2
B4GALT2	SYT7	MADD	MADD
GRAMD1A	SHANK1	SLC24A3	SLC24A3
ELAVL3	ISLR2	ISLR2	ISLR2
KCNQ2	DYNLL1	AGPAT4	AGPAT4
STMN2	ENSG00000286104	HDGFL2	HDGFL2
PALM	SETD5	ELAVL3	ELAVL3
PXDN	CBARP	STMN2	STMN2
PFKP	MVD	PXDN	PXDN
AGRN	PTPRN2	CDH24	SHANK1
MADD	B4GALT2	SHANK1	ACTL6B
IGLON5	CMC2	ACTL6B	LAMTOR2
ATP6V0B	GRAMD1A	LAMTOR2	CELSR3
HDGFL2	FBN3	CELSR3	IGLON5
CELSR3	SNRPN	IGLON5	PALM
ACTL6B	KALRN	POLR2J3	PFKP
FLOT1	EPB41L4A	PALM
LAMTOR2	PTPRS	PFKP
	RPL17-C18orf32
	ADCY1
	ELAVL3
	FAM66C
	CDC42BPA
	MNAT1
	KCNQ2
	SEMA4D
	GPHN
	ASPHD1
	ILF3
	KLC1
	STMN2
	PPP3CB
	SPAG9
	MTA1
	RNF115
	CAMK2B
	SEPTIN11
	EPB41L1
	MIAT
	PKIA
	PALM
	BAZ2B
	C2CD5
	SCN3B
	DNAJC6
	CLASP1
	PTPRD
	HM13
	PHF2
	PPP2R5C
	ZKSCAN7
	BOLA2-SMG1P6
	SERGEF
	PXDN
	PLEKHA6
	PFKP
	MICAL1
	AGRN
	NSMCE4A
	DNAJC12
	TAOK3
	FDPS
	TTC3
	PDP1
	ARHGAP32
	CELF3
	SLC39A13
	DNM1
	PSD
	SHF
	TMEM258
	MADD
	NME2
	CRTC1
	CDK11A
	SHANK3
	SRSF1
	ARHGEF25
	ERI3
	SNCB
	RPS10-NUDT3
	RAB5IF
	RPAIN
	MGAT4B
	MATR3
	PCNP
	ADGRB1
	NDUFA3
	ACAP3
	GPR173
	IGLON5
	FBXW2
	COMMD6
	TRAPPC12
	TPT1-AS1
	RGL1
	HDGFL2
	ZNF664
	MTSS2
	ERC2
	NDUFS4
	ENSG00000291215
	PKN1
	TSPOAP1
	SLC12A5
	ZDHHC11
	RUFY3
	ZNF529
	ARHGEF12
	SEMA6C
	CUEDC1
	RPL23AP7
	CELSR3
	PCBP4
	KIAA0753
	SHISA7
	ENSG00000259203
	ACTL6B
	TPM3
	SNCG
	EP400
	PAK3
	SYT3
	SP3
	NPIPA1
	ENSG00000291259
	ELAVL2
	ENSG00000291003
	PTPRF
	RUSC2
	LAMTOR2
	DOP1A
	CHMP5
	APEH
	GOLGA7B
	MBD1
	PPIL3
	FNBP1L
	NCAN
	OCIAD1
	ZRANB2
	GAREM2
	ZNF37BP
	ADGRB2
	DLG4
	ANKRD36
	ADGRL2
	AFG3L2
	SCAMP5
	CRYBB2P1
	CNOT6
	PSAP
	CLSTN3
	NBPF1

## Sheet: LeafCutter.Inhouse.MNs
LeafCutter results comparing SCR and KD in motor neurons using in-house short-read RNA-seq.
clusterID	coord	gene	annotation	FDR
clu1	chr6:30881125-30888688	DDR1	annotated	1.13e-25
clu2	chr20:19681991-19684176	SLC24A3	unannotated	1.2e-23
clu3	chr3:33584920-33592395	CLASP2	unannotated	1.33e-19
clu4	chr12:6448737-6464890	CD27-AS1	unannotated	1.82e-18
clu5	chr22:42079905-42136199	NDUFA6-DT	unannotated	2.21e-18
clu6	chr19:55265367-55274398	HSPBP1	unannotated	7.25e-18
clu7	chr7:101240906-101251895	FIS1	unannotated	1.54e-17
clu8	chr7:108160492-108177990	NRCAM	unannotated	4.63e-16
clu9	chr6:161153499-161232036	AGPAT4	unannotated	8.37e-16
clu10	chr11:61533124-61551384	SYT7	unannotated	9.03e-16
clu11	chr11:75606004-75608109	MAP6	unannotated	9.06e-16
clu12	chr16:29872526-29873538	SEZ6L2	unannotated	6.25e-15
clu13	chr19:50689279-50697589	SHANK1	unannotated	6.25e-15
clu14	chr11:70419856-70422940	CTTN	unannotated	6.8e-15
clu15	chr5:115147394-115179975	TRIM36	annotated	9.35e-15
clu16	chr15:74128307-74131207	ISLR2	unannotated	2.46e-14
clu17	chr2:101006071-101023625	RPL31	unannotated	2.89e-14
clu18	chr12:120470104-120496416	DYNLL1	unannotated	3.61e-14
clu19	chr19:7629860-7638726	PET100	unannotated	3.61e-14
clu20	chr8:17923188-17935589	PCM1	unannotated	5.82e-14
clu21	chr19:58575588-58598967	ENSG00000286104	unannotated	8.39e-14
clu22	chr9:128627942-128630321	SPTAN1	unannotated	8.39e-14
clu23	chr11:118632053-118635393	PHLDB1	annotated	9.57e-14
clu24	chr16:3022998-3024181	HCFC1R1	unannotated	1.53e-13
clu25	chrX:52068173-52069130	MAGED4B	unannotated	3.24e-13
clu26	chrX:104061878-104076140	TMSB15B	unannotated	5.12e-13
clu27	chr7:128805901-128817758	CCDC136	unannotated	5.24e-13
clu28	chr9:93107816-93112218	CARD19	unannotated	6.73e-13
clu29	chr17:82019381-82022826	CENPX	unannotated	8.45e-13
clu30	chr7:45728313-45736787	ENSG00000291207	annotated	8.69e-13
clu31	chr21:25982477-26021840	APP	annotated	1.79e-12
clu32	chr3:9464672-9470459	SETD5	unannotated	2.56e-12
clu33	chr19:1235145-1235501	CBARP	unannotated	2.77e-12
clu34	chr1:84078371-84179177	PRKACB	unannotated	3.28e-12
clu35	chr7:100894252-100896553	ACHE	unannotated	3.28e-12
clu36	chr16:88658720-88663011	MVD	unannotated	3.51e-12
clu37	chr11:61430182-61484688	SDHAF2	unannotated	3.76e-12
clu38	chr12:124911822-124913419	.	annotated	4.06e-12
clu39	chr7:158205273-158316819	PTPRN2	unannotated	5.71e-12
clu40	chr1:228140159-228145511	GUK1	annotated	7.67e-12
clu41	chr11:72099256-72110088	ANAPC15	unannotated	7.67e-12
clu42	chr1:43979511-43981114	B4GALT2	unannotated	1.28e-11
clu43	chr16:80976179-81006734	CMC2	unannotated	1.32e-11
clu44	chr19:35000486-35009119	GRAMD1A	unannotated	1.57e-11
clu45	chr19:8083372-8085363	FBN3	unannotated	2.45e-11
clu46	chr3:141876910-141903620	ATP1B3	unannotated	2.84e-11
clu47	chr6:88145337-88167190	CNR1	unannotated	3.15e-11
clu48	chr3:47928350-47998638	MAP4	unannotated	3.42e-11
clu49	chr12:56155198-56159975	MYL6	unannotated	3.59e-11
clu50	chr15:24920124-24962114	SNRPN	unannotated	3.96e-11
clu51	chr2:240771104-240773114	KIF1A	unannotated	3.96e-11
clu52	chr1:181726162-181732384	CACNA1E	annotated	4.96e-11
clu53	chr2:206596162-206617579	ADAM23	annotated	5.59e-11
clu54	chr3:124700033-124702038	KALRN	unannotated	5.68e-11
clu55	chr9:137356368-137366493	EXD3	annotated	7.69e-11
clu56	chr5:112266330-112275326	EPB41L4A	unannotated	7.99e-11
clu57	chr1:10278128-10282400	KIF1B	annotated	9.59e-11
clu58	chr16:4343291-4355286	PAM16	annotated	1.44e-10
clu59	chr19:5258127-5265008	PTPRS	unannotated	1.55e-10
clu60	chr7:102511981-102638714	RASA4	unannotated	1.55e-10
clu61	chr12:54017414-54053160	HOXC4	unannotated	1.59e-10
clu62	chr5:175796784-175878652	CPLX2	unannotated	1.68e-10
clu63	chr18:49483771-49489359	RPL17-C18orf32	unannotated	2.2e-10
clu64	chr7:45622743-45648670	ADCY1	unannotated	2.2e-10
clu65	chr19:11458611-11466172	ELAVL3	unannotated	2.63e-10
clu66	chr19:3538710-3544809	MFSD12	unannotated	2.9e-10
clu67	chrX:54807802-54809303	MAGED2	unannotated	3.3e-10
clu68	chr9:76638288-76644739	PRUNE2	annotated	3.77e-10
clu69	chr3:62499268-62516059	CADPS	unannotated	4.04e-10
clu70	chr14:102086378-102139250	HSP90AA1	unannotated	5.05e-10
clu71	chr4:157360143-157363435	GRIA2	unannotated	5.05e-10
clu72	chr11:113214511-113231645	NCAM1	annotated	5.15e-10
clu73	chr12:8188535-8194203	FAM66C	unannotated	5.15e-10
clu74	chr1:227048010-227069777	CDC42BPA	unannotated	5.47e-10
clu75	chr10:31831800-31843461	ARHGAP12	annotated	6.76e-10
clu76	chrX:103677051-103685171	MORF4L2	unannotated	7.12e-10
clu77	chr11:122066434-122155551	MIR100HG	annotated	7.46e-10
clu78	chr6:116571655-116580295	RWDD1	annotated	7.46e-10
clu79	chr22:37967170-38041068	POLR2F	unannotated	7.84e-10
clu80	chr19:50686812-50687582	SHANK1	annotated	7.87e-10
clu81	chr7:108150147-108159463	NRCAM	unannotated	9.69e-10
clu82	chr10:60109054-60114225	ANK3	annotated	1.13e-09
clu83	chr6:159762142-159762919	ACAT2	unannotated	1.14e-09
clu84	chr14:60812127-60818722	MNAT1	unannotated	1.15e-09
clu85	chr20:63439708-63472168	KCNQ2	unannotated	1.96e-09
clu86	chr6:167911162-167914168	AFDN	unannotated	1.96e-09
clu87	chr16:18349744-18394371	PKD1P4	unannotated	2.73e-09
clu88	chr19:39457740-39458818	SUPT5H	annotated	2.82e-09
clu89	chr9:89455953-89497919	SEMA4D	unannotated	2.88e-09
clu90	chr11:1456687-1460970	BRSK2	unannotated	3.32e-09
clu91	chr7:66092663-66145443	CRCP	unannotated	3.35e-09
clu92	chr12:54054361-54054850	HOXC4	unannotated	3.67e-09
clu93	chr19:58315036-58326823	ENSG00000283103	annotated	5.23e-09
clu94	chr4:113369805-113381457	ANK2	annotated	7.22e-09
clu95	chr19:5681271-5690031	HSD11B1L	unannotated	8.46e-09
clu96	chr5:115813258-115816228	CDO1	annotated	1.11e-08
clu97	chr9:136443900-136446855	SEC16A	annotated	1.2e-08
clu98	chrX:102605653-102714189	ARMCX5-GPRASP2	unannotated	1.28e-08
clu99	chr14:66965325-67023633	GPHN	unannotated	1.51e-08
clu100	chr10:114445403-114465698	ABLIM1	unannotated	1.54e-08
clu101	chr6:31540401-31541950	DDX39B	unannotated	1.63e-08
clu102	chr20:49279208-49289045	ZFAS1	unannotated	1.67e-08
clu103	chr11:57737668-57789037	CTNND1	annotated	1.7e-08
clu104	chr16:29901920-29919531	ASPHD1	unannotated	1.84e-08
clu105	chr19:35631405-35633101	RBM42	unannotated	2.21e-08
clu106	chr13:114281846-114286519	UPF3A	unannotated	2.25e-08
clu107	chr19:10683970-10689179	ILF3	unannotated	2.25e-08
clu108	chr4:20524177-20528949	SLIT2	annotated	2.25e-08
clu109	chr16:2076585-2079035	TSC2	annotated	2.49e-08
clu110	chr19:55386693-55402943	RPL28	unannotated	2.89e-08
clu111	chr17:7856843-7883235	NAA38	unannotated	2.92e-08
clu112	chr17:7307113-7311350	EIF5A	unannotated	3.49e-08
clu113	chr1:30877122-30878623	SDC3	unannotated	3.68e-08
clu114	chr14:103677523-103679408	KLC1	unannotated	3.92e-08
clu115	chr14:100361921-100376260	WARS1	annotated	3.92e-08
clu116	chr2:219299384-219299985	PTPRN	annotated	3.92e-08
clu117	chrX:315020-316914	GTPBP6	unannotated	3.92e-08
clu118	chrY:315020-316914	GTPBP6	unannotated	3.92e-08
clu119	chr7:66573550-66592257	ENSG00000291136	unannotated	3.95e-08
clu120	chr14:100137644-100141180	EVL	annotated	4.11e-08
clu121	chr17:42020204-42022399	NKIRAS2	annotated	4.19e-08
clu122	chr3:185925626-185937825	TRA2B	annotated	4.29e-08
clu123	chr9:130617895-130620354	FUBP3	unannotated	4.59e-08
clu124	chr16:67656645-67657239	CARMIL2	annotated	4.97e-08
clu125	chr3:196288437-196306943	DYNLT2B	unannotated	5.04e-08
clu126	chr9:128224389-128234021	DNM1	annotated	5.09e-08
clu127	chr8:79611214-79636802	STMN2	unannotated	5.12e-08
clu128	chr1:201803714-201807953	NAV1	annotated	5.38e-08
clu129	chr6:41789332-41789568	ENSG00000124593	unannotated	5.89e-08
clu130	chr1:51714079-51745536	OSBPL9	annotated	5.97e-08
clu131	chr17:15642816-15680865	TRIM16	unannotated	6e-08
clu132	chr10:73439901-73454412	PPP3CB	unannotated	6.61e-08
clu133	chr2:127051243-127053422	BIN1	unannotated	6.91e-08
clu134	chr12:57231000-57231713	SHMT2	annotated	6.94e-08
clu135	chr17:51007326-51014232	SPAG9	unannotated	7.16e-08
clu136	chr2:80604179-80647585	CTNNA2	annotated	7.16e-08
clu137	chr22:41281082-41302033	RANGAP1	unannotated	7.16e-08
clu138	chr9:34618760-34620369	DCTN3	unannotated	7.16e-08
clu139	chrX:13719982-13734525	TRAPPC2	annotated	7.73e-08
clu140	chr14:105438739-105450058	MTA1	unannotated	7.84e-08
clu141	chr21:39345274-39348292	HMGN1	annotated	8.44e-08
clu142	chr11:795164-798217	SLC25A22	annotated	8.65e-08
clu143	chr5:111757179-111757945	NREP	annotated	8.65e-08
clu144	chr1:145784596-145788908	RNF115	unannotated	8.67e-08
clu145	chr7:44254607-44258872	CAMK2B	unannotated	8.88e-08
clu146	chr5:14502657-14507880	TRIO	unannotated	9.45e-08
clu147	chr18:49491584-49492458	RPL17	unannotated	9.68e-08
clu148	chr12:57719182-57720406	OS9	annotated	1.12e-07
clu149	chr4:77030970-77039073	SEPTIN11	unannotated	1.12e-07
clu150	chrX:47218664-47223552	CDK16	unannotated	1.18e-07
clu151	chr17:36878433-36936564	LHX1-DT	unannotated	1.27e-07
clu152	chr20:36092813-36182272	EPB41L1	unannotated	1.3e-07
clu153	chr22:20122421-20125308	RANBP1	annotated	1.35e-07
clu154	chr2:130129798-130202325	MZT2B	unannotated	1.53e-07
clu155	chr13:113089728-113094514	MCF2L	unannotated	1.57e-07
clu156	chr22:26666937-26668158	MIAT	unannotated	1.57e-07
clu157	chr12:2512984-2549943	CACNA1C	annotated	1.61e-07
clu158	chr12:56160320-56161387	MYL6	annotated	1.69e-07
clu159	chr1:109620278-109625662	AMPD2	annotated	1.74e-07
clu160	chr8:78516468-78598358	PKIA	unannotated	1.74e-07
clu161	chr21:46635763-46636896	PRMT2	unannotated	1.81e-07
clu162	chr17:28883231-28888945	FLOT2	annotated	1.83e-07
clu163	chr22:42599793-42602770	POLDIP3	annotated	1.83e-07
clu164	chr17:1091850-1125183	ABR	unannotated	1.88e-07
clu165	chr19:1272051-1274351	CIRBP	unannotated	2.13e-07
clu166	chr16:16317777-16318923	NPIPA9	unannotated	2.19e-07
clu167	chr19:10805967-10812264	DNM2	annotated	2.41e-07
clu168	chr4:82424883-82426037	HNRNPDL	annotated	2.41e-07
clu169	chr19:727694-746285	PALM	unannotated	2.47e-07
clu170	chr2:159395834-159397345	BAZ2B	unannotated	2.53e-07
clu171	chr3:9429009-9433845	SETD5	unannotated	2.93e-07
clu172	chr5:138827718-138886212	CTNNA1	annotated	2.94e-07
clu173	chr12:22513379-22523426	C2CD5	unannotated	3.07e-07
clu174	chr12:6752362-6767141	MLF2	unannotated	3.12e-07
clu175	chr11:123629450-123638186	SCN3B	unannotated	3.26e-07
clu176	chr3:43081536-43105836	POMGNT2	annotated	3.43e-07
clu177	chr6:167952187-167962439	AFDN	unannotated	3.54e-07
clu178	chr19:19527770-19535034	YJEFN3	unannotated	3.7e-07
clu179	chr12:70278274-70310895	CNOT2	annotated	3.71e-07
clu180	chr18:79973856-80033851	TXNL4A	unannotated	3.74e-07
clu181	chr17:39191593-39194884	CACNB1	annotated	3.88e-07
clu182	chr20:63931022-63931465	DNAJC5	annotated	4.05e-07
clu183	chr18:56758953-56779431	WDR7	unannotated	4.14e-07
clu184	chrX:103215238-103216149	BEX4	unannotated	4.22e-07
clu185	chr1:65254649-65364635	DNAJC6	unannotated	4.43e-07
clu186	chr13:35164509-35171272	NBEA	annotated	4.5e-07
clu187	chr2:177219314-177222060	HNRNPA3	annotated	4.55e-07
clu188	chrX:53256061-53291895	IQSEC2	annotated	4.55e-07
clu189	chr1:24464120-24468986	NIPAL3	unannotated	4.6e-07
clu190	chr16:4800578-4801503	ROGDI	annotated	4.6e-07
clu191	chr2:24060926-24063704	FKBP1B	unannotated	4.6e-07
clu192	chr17:50974947-50977108	SPAG9	annotated	4.68e-07
clu193	chr2:121410969-121425139	CLASP1	unannotated	4.75e-07
clu194	chr9:9018735-9183304	PTPRD	unannotated	4.76e-07
clu195	chr1:156011887-156018132	SSR2	annotated	4.83e-07
clu196	chr16:634797-636094	METTL26	annotated	4.83e-07
clu197	chr19:41909471-41958286	RABAC1	unannotated	4.96e-07
clu198	chr14:105228913-105252507	BRF1	unannotated	4.98e-07
clu199	chr22:23877171-23894772	SLC2A11	unannotated	4.98e-07
clu200	chr12:18183-31588	WASH8P	unannotated	5.54e-07
clu201	chr4:27017984-27022519	STIM2	annotated	5.6e-07
clu202	chr5:115806518-115811161	CDO1	annotated	5.68e-07
clu203	chr14:92704361-92709672	LGMN	unannotated	6.11e-07
clu204	chr3:48751718-48756379	PRKAR2A	unannotated	6.36e-07
clu205	chr3:50174350-50176768	SEMA3F	annotated	7.3e-07
clu206	chr10:133168312-133183344	KNDC1	annotated	7.58e-07
clu207	chr3:119660063-119675145	COX17	unannotated	7.59e-07
clu208	chr11:66283391-66294322	CNIH2	unannotated	7.86e-07
clu209	chr9:135096019-135106749	OLFM1	unannotated	8.11e-07
clu210	chr17:38780604-38786823	PIP4K2B	unannotated	8.57e-07
clu211	chr14:74908932-74911248	RPS6KL1	unannotated	8.71e-07
clu212	chr17:59685808-59690636	CLTC	annotated	8.74e-07
clu213	chrX:101623276-101623814	ARMCX3	annotated	8.74e-07
clu214	chr11:132418596-132436086	OPCML	unannotated	8.95e-07
clu215	chr12:53314441-53315094	AAAS	annotated	9.33e-07
clu216	chr16:3284205-3289393	ZNF263	unannotated	9.81e-07
clu217	chr9:8436689-8449725	PTPRD	unannotated	9.97e-07
clu218	chr2:130425158-130427704	ENSG00000290596	unannotated	1.03e-06
clu219	chr3:62466413-62474173	CADPS	annotated	1.03e-06
clu220	chr15:37095614-37097967	MEIS2	unannotated	1.07e-06
clu221	chr1:9755309-9773272	CLSTN1	annotated	1.1e-06
clu222	chr1:156986173-157046396	ARHGEF11	unannotated	1.18e-06
clu223	chr12:54126612-54141752	LINC02381	unannotated	1.23e-06
clu224	chr14:26448963-26595410	NOVA1	unannotated	1.26e-06
clu225	chr19:40216272-40217187	TTC9B	unannotated	1.26e-06
clu226	chr7:102376322-102399548	PRKRIP1	annotated	1.26e-06
clu227	chrX:48981691-48982979	GRIPAP1	annotated	1.27e-06
clu228	chr20:31561736-31569120	HM13	unannotated	1.33e-06
clu229	chr5:115842106-115913362	AP3S1	unannotated	1.53e-06
clu230	chr14:23066008-23069476	ACIN1	unannotated	1.6e-06
clu231	chr22:21488023-21491994	PI4KAP2	unannotated	1.6e-06
clu232	chr12:4685325-4760958	ENSG00000255639	annotated	1.65e-06
clu233	chr1:153976775-153977339	JTB	unannotated	1.75e-06
clu234	chr9:93658236-93660192	PHF2	unannotated	1.75e-06
clu235	chr8:17684542-17713214	MTUS1	unannotated	1.76e-06
clu236	chr10:100983817-100987313	MRPL43	unannotated	1.79e-06
clu237	chr17:43883355-43898280	MPP2	annotated	1.79e-06
clu238	chr8:144425000-144425683	VPS28	unannotated	1.79e-06
clu239	chr14:101762970-101856686	PPP2R5C	unannotated	1.82e-06
clu240	chr16:28823558-28825366	ATXN2L	unannotated	1.89e-06
clu241	chr11:63905043-63908877	MARK2	annotated	1.91e-06
clu242	chr3:44568433-44582972	ZKSCAN7	unannotated	1.91e-06
clu243	chr12:57269994-57280358	R3HDM2	annotated	1.96e-06
clu244	chr16:29444499-29551189	BOLA2-SMG1P6	unannotated	1.96e-06
clu245	chr2:74657624-74674498	SEMA4F	unannotated	1.96e-06
clu246	chr17:41893174-41897749	ACLY	annotated	1.97e-06
clu247	chr4:168894677-168898493	PALLD	annotated	2.06e-06
clu248	chr2:241572760-241573326	.	annotated	2.09e-06
clu249	chr2:98610895-98618168	UNC50	unannotated	2.1e-06
clu250	chr1:240776213-240802904	RGS7	annotated	2.18e-06
clu251	chr14:24411450-24412997	NYNRIN	unannotated	2.19e-06
clu252	chr22:29549158-29553671	THOC5	annotated	2.19e-06
clu253	chr12:24901885-24948927	BCAT1	annotated	2.22e-06
clu254	chr20:63282851-63284866	ARFGAP1	annotated	2.26e-06
clu255	chr11:107650403-107654172	ELMOD1	annotated	2.27e-06
clu256	chr18:22968918-22975153	RBBP8	unannotated	2.29e-06
clu257	chr19:55641183-55649002	CCDC106	unannotated	2.33e-06
clu258	chr5:14487730-14492567	TRIO	unannotated	2.35e-06
clu259	chr2:216500031-216529270	RPL37A	annotated	2.41e-06
clu260	chr16:89682496-89690553	CDK10	unannotated	2.42e-06
clu261	chr19:38890144-38899506	SIRT2	unannotated	2.46e-06
clu262	chr16:67178504-67183262	KIAA0895L	unannotated	2.62e-06
clu263	chr7:139412580-139422163	LUC7L2	unannotated	2.82e-06
clu264	chr15:73563245-73570150	NPTN	unannotated	2.87e-06
clu265	chr7:100114268-100119204	TAF6	annotated	2.94e-06
clu266	chr6:33417695-33418087	CUTA	annotated	3e-06
clu267	chr11:17788413-17878208	SERGEF	unannotated	3.02e-06
clu268	chr2:1649675-1653628	PXDN	unannotated	3.11e-06
clu269	chr5:474207-474711	.	annotated	3.13e-06
clu270	chrX:52184965-52185922	MAGED4	unannotated	3.28e-06
clu271	chr1:204223585-204228728	PLEKHA6	unannotated	3.29e-06
clu272	chrX:154355072-154357434	FLNA	annotated	3.29e-06
clu273	chr1:13731117-13749361	PRDM2	unannotated	3.56e-06
clu274	chr11:57560432-57567849	UBE2L6	annotated	3.56e-06
clu275	chr3:47857512-47870858	MAP4	unannotated	3.68e-06
clu276	chr16:31091342-31094557	VKORC1	unannotated	3.82e-06
clu277	chr4:20569004-20589644	SLIT2	annotated	4.11e-06
clu278	chr20:38421098-38426419	SNHG17	annotated	4.17e-06
clu279	chr19:33202986-33205246	LRP3	unannotated	4.2e-06
clu280	chr1:54047372-54053356	TMEM59	unannotated	4.26e-06
clu281	chr3:15096710-15099035	RBSN	annotated	4.47e-06
clu282	chr10:103106706-103174858	NT5C2	annotated	4.6e-06
clu283	chr19:7168094-7170537	INSR	unannotated	4.62e-06
clu284	chr14:74911380-74919845	RPS6KL1	unannotated	4.66e-06
clu285	chr5:168561494-168563889	PANK3	unannotated	4.72e-06
clu286	chr20:35632923-35664802	CPNE1	annotated	5e-06
clu287	chr17:17180088-17184823	MPRIP	annotated	5.1e-06
clu288	chr14:94096965-94104902	IFI27L1	unannotated	5.23e-06
clu289	chr10:3099352-3101365	PFKP	unannotated	5.3e-06
clu290	chr6:109446772-109452246	MICAL1	unannotated	5.31e-06
clu291	chr8:109339390-109340491	ENY2	annotated	5.31e-06
clu292	chr20:64063384-64066476	TCEA2	unannotated	5.33e-06
clu293	chr3:196939432-196942426	NCBP2	annotated	5.34e-06
clu294	chr6:35085936-35086952	ANKS1A	annotated	5.49e-06
clu295	chr17:82244831-82248875	CSNK1D	annotated	5.52e-06
clu296	chr13:44436095-44573163	TSC22D1	unannotated	5.54e-06
clu297	chr3:195879175-195883157	TNK2	annotated	5.64e-06
clu298	chr4:20488982-20491761	SLIT2	annotated	5.97e-06
clu299	chr19:2334721-2337443	SPPL2B	annotated	6.01e-06
clu300	chr1:1051815-1053753	AGRN	unannotated	6.28e-06
clu301	chr10:32889002-32908368	ITGB1	annotated	6.28e-06
clu302	chr1:43365623-43385046	ELOVL1	unannotated	6.51e-06
clu303	chrX:103962723-103976984	TMSB15B	unannotated	6.51e-06
clu304	chr3:58130908-58132808	FLNB	annotated	6.53e-06
clu305	chr4:75658924-75724276	G3BP2	annotated	6.62e-06
clu306	chr10:121971069-121974004	NSMCE4A	unannotated	6.78e-06
clu307	chr11:65538087-65538447	SCYL1	unannotated	6.78e-06
clu308	chr5:162149313-162153093	GABRG2	annotated	6.96e-06
clu309	chr20:31547606-31550064	HM13	unannotated	6.99e-06
clu310	chr10:67805787-67837934	DNAJC12	unannotated	7.05e-06
clu311	chr12:118151158-118152227	TAOK3	unannotated	7.3e-06
clu312	chr20:43458509-43459771	SRSF6	annotated	7.3e-06
clu313	chr5:138887642-138924510	CTNNA1	unannotated	7.3e-06
clu314	chr1:45331556-45332763	MUTYH	unannotated	7.34e-06
clu315	chr11:85959060-85981129	PICALM	unannotated	7.34e-06
clu316	chr17:16440253-16470302	SNHG29	annotated	7.34e-06
clu317	chr8:140890769-141001125	PTK2	annotated	7.36e-06
clu318	chr11:108098529-108131907	ACAT1	unannotated	7.37e-06
clu319	chr11:63681778-63749991	RTN3	unannotated	7.38e-06
clu320	chr15:99352471-99361336	LRRC28	unannotated	7.38e-06
clu321	chr11:75404868-75421727	RPS3	annotated	7.54e-06
clu322	chr9:127873061-127874611	ST6GALNAC6	annotated	7.71e-06
clu323	chr20:58993112-58994110	NELFCD	unannotated	7.79e-06
clu324	chr2:63841232-63882466	UGP2	annotated	8.03e-06
clu325	chr19:49489912-49490232	RPL13A	annotated	8.12e-06
clu326	chrX:139728962-139737916	ATP11C	unannotated	8.5e-06
clu327	chr19:36605347-36607552	ZNF382	annotated	8.73e-06
clu328	chr3:47396217-47405005	PTPN23	annotated	8.86e-06
clu329	chr19:55688994-55689867	EPN1	annotated	8.92e-06
clu330	chr7:74743520-74744758	GTF2I	annotated	9.04e-06
clu331	chr16:83978552-83981030	NECAB2	annotated	9.05e-06
clu332	chr7:43445570-43456297	HECW1	annotated	9.38e-06
clu333	chr17:7174460-7177003	ASGR1	unannotated	9.48e-06
clu334	chr2:240726940-240737063	KIF1A	annotated	9.84e-06
clu335	chr1:155308965-155310064	FDPS	unannotated	1.01e-05
clu336	chr11:115169158-115178644	CADM1	unannotated	1.01e-05
clu337	chr17:68206238-68250188	AMZ2	unannotated	1.01e-05
clu338	chr22:50436452-50437506	PPP6R2	annotated	1.01e-05
clu339	chr12:112013609-112022150	ERP29	annotated	1.02e-05
clu340	chr7:74189918-74194741	EIF4H	annotated	1.02e-05
clu341	chr16:85663614-85668140	GSE1	unannotated	1.12e-05
clu342	chr11:64652154-64660332	NRXN2	annotated	1.14e-05
clu343	chr19:47226754-47244058	BBC3	unannotated	1.16e-05
clu344	chr2:174481987-174486873	GPR155	annotated	1.17e-05
clu345	chr7:64794571-64831451	ZNF138	annotated	1.17e-05
clu346	chr19:15427533-15436806	WIZ	unannotated	1.2e-05
clu347	chr1:16986358-16986805	ATP13A2	annotated	1.21e-05
clu348	chr17:38463382-38466167	ARHGAP23	unannotated	1.21e-05
clu349	chr2:28298491-28338450	BABAM2	annotated	1.21e-05
clu350	chr4:101026061-101032267	PPP3CA	annotated	1.21e-05
clu351	chr19:2717875-2737048	DIRAS1	unannotated	1.24e-05
clu352	chr16:24556447-24559505	RBBP6	annotated	1.27e-05
clu353	chr21:37073364-37108392	TTC3	unannotated	1.27e-05
clu354	chr7:75879260-75881829	RHBDD2	annotated	1.27e-05
clu355	chr9:133463555-133467921	CACFD1	annotated	1.27e-05
clu356	chr19:57371908-57398430	ZNF548	annotated	1.3e-05
clu357	chr9:8521546-8524925	PTPRD	annotated	1.33e-05
clu358	chr8:93917079-93922016	PDP1	unannotated	1.34e-05
clu359	chr16:28715434-28723164	EIF3C	unannotated	1.39e-05
clu360	chr1:215611921-215618886	KCTD3	annotated	1.4e-05
clu361	chr21:5125992-5133426	ENSG00000280071	unannotated	1.46e-05
clu362	chr17:45630158-45645901	LINC02210	annotated	1.48e-05
clu363	chr18:72538772-72541804	CBLN2	unannotated	1.51e-05
clu364	chr6:7393303-7396703	RIOK1	unannotated	1.52e-05
clu365	chr11:128988125-128998319	ARHGAP32	unannotated	1.54e-05
clu366	chr11:2972243-2976024	NAP1L4	annotated	1.55e-05
clu367	chr13:19958841-19959958	ZMYM2	unannotated	1.55e-05
clu368	chr7:140696842-140702866	NDUFB2	unannotated	1.56e-05
clu369	chrX:153867553-153867998	L1CAM	annotated	1.56e-05
clu370	chr9:34568981-34590230	CNTFR	unannotated	1.58e-05
clu371	chr15:79845442-79923452	ST20-MTHFS	unannotated	1.62e-05
clu372	chr8:42345019-42355516	POLB	unannotated	1.62e-05
clu373	chr1:15719920-15725317	PLEKHM2	annotated	1.63e-05
clu374	chr1:32627544-32650433	ZBTB8OS	unannotated	1.64e-05
clu375	chr2:130693796-130696342	ENSG00000290700	unannotated	1.64e-05
clu376	chr21:29024777-29027873	USP16	annotated	1.69e-05
clu377	chr4:2964122-2992215	GRK4	unannotated	1.69e-05
clu378	chr9:120404113-120408347	CDK5RAP2	annotated	1.69e-05
clu379	chr20:2865317-2923207	PTPRA	unannotated	1.7e-05
clu380	chr3:161104406-161105235	B3GALNT1	annotated	1.7e-05
clu381	chr3:77602482-77607798	ROBO2	unannotated	1.7e-05
clu382	chr1:151709791-151714594	CELF3	unannotated	1.71e-05
clu383	chr19:46838799-46860702	AP2S1	unannotated	1.74e-05
clu384	chr7:56068638-56078102	SUMF2	annotated	1.74e-05
clu385	chr20:58840886-58895612	GNAS	annotated	1.8e-05
clu386	chr20:347142-349249	NRSN2	unannotated	1.81e-05
clu387	chr9:35313989-35366947	UNC13B	annotated	1.84e-05
clu388	chr9:131602149-131619051	RAPGEF1	unannotated	1.84e-05
clu389	chr11:65850855-65851640	SNX32	unannotated	1.87e-05
clu390	chr22:41584058-41584527	PMM1	unannotated	1.87e-05
clu391	chr3:48563136-48564783	COL7A1	unannotated	1.92e-05
clu392	chr3:165207159-165382795	LINC01322	annotated	1.92e-05
clu393	chr7:139340517-139345501	FMC1	unannotated	1.92e-05
clu394	chr16:29971578-29977738	TMEM219	unannotated	2.01e-05
clu395	chr17:7627226-7627570	SAT2	unannotated	2.07e-05
clu396	chr3:47810711-47827347	DHX30	unannotated	2.13e-05
clu397	chr10:97446353-97451671	ZDHHC16	annotated	2.14e-05
clu398	chr2:14632937-14649316	LRATD1	unannotated	2.17e-05
clu399	chr14:52860465-52864401	FERMT2	annotated	2.25e-05
clu400	chr8:144453460-144464809	ZFTRAF1	annotated	2.3e-05
clu401	chr17:7311040-7313029	GPS2	unannotated	2.38e-05
clu402	chr16:69118525-69132484	CHTF8	unannotated	2.45e-05
clu403	chr12:89591295-89599117	ATP2B1	unannotated	2.5e-05
clu404	chr15:70893640-70895849	LRRC49	annotated	2.51e-05
clu405	chr4:30724596-30920153	PCDH7	unannotated	2.55e-05
clu406	chr11:72097914-72098781	LAMTOR1	annotated	2.58e-05
clu407	chr5:43555999-43557340	PAIP1	unannotated	2.58e-05
clu408	chrX:101659136-101659758	ARMCX2	unannotated	2.64e-05
clu409	chr10:133389747-133391312	PAOX	unannotated	2.74e-05
clu410	chr9:133379122-133395600	STKLD1	unannotated	2.74e-05
clu411	chr7:44796793-44799247	PPIA	annotated	2.88e-05
clu412	chr2:121430177-121447337	CLASP1	annotated	3.06e-05
clu413	chr11:47413686-47414425	SLC39A13	unannotated	3.07e-05
clu414	chr16:400294-404956	DECR2	unannotated	3.07e-05
clu415	chr19:16093753-16101264	TPM4	annotated	3.2e-05
clu416	chr10:118311313-118326154	FAM204A	annotated	3.21e-05
clu417	chr16:89222183-89224719	ZNF778	annotated	3.22e-05
clu418	chr2:121377649-121387122	CLASP1	annotated	3.24e-05
clu419	chr15:37098199-37100892	MEIS2	annotated	3.29e-05
clu420	chr22:37059438-37062525	KCTD17	annotated	3.3e-05
clu421	chr17:76089320-76094414	EXOC7	annotated	3.39e-05
clu422	chr3:133046020-133229270	TMEM108	annotated	3.55e-05
clu423	chr2:169697531-169805474	SSB	unannotated	3.73e-05
clu424	chr22:35809926-35938847	RBFOX2	unannotated	3.73e-05
clu425	chr9:13121932-13122087	MPDZ	annotated	3.82e-05
clu426	chr6:56466195-56469883	DST	annotated	3.91e-05
clu427	chr9:128250940-128254654	DNM1	unannotated	3.96e-05
clu428	chr19:19182683-19192081	BORCS8	annotated	4.04e-05
clu429	chr1:68098753-68137780	WLS	annotated	4.14e-05
clu430	chr11:61965515-61967312	FTH1	annotated	4.19e-05
clu431	chr1:225778012-225828725	SRP9	unannotated	4.2e-05
clu432	chr10:122242001-122248643	TACC2	annotated	4.46e-05
clu433	chr15:52613857-52678006	FAM214A	annotated	4.46e-05
clu434	chr10:102407266-102411058	PSD	unannotated	4.47e-05
clu435	chr15:45153217-45175219	SHF	unannotated	4.49e-05
clu436	chr8:11802910-11809792	FDFT1	annotated	4.52e-05
clu437	chr20:63428435-63433809	KCNQ2	annotated	4.59e-05
clu438	chr12:48903908-48939655	ARF3	unannotated	4.6e-05
clu439	chr15:76336941-76340276	ISL2	unannotated	4.66e-05
clu440	chr2:101870415-101873647	MAP4K4	annotated	4.7e-05
clu441	chr10:133160569-133167381	KNDC1	unannotated	4.84e-05
clu442	chr10:73837511-73842169	CAMK2G	annotated	4.84e-05
clu443	chr19:11003397-11007911	SMARCA4	unannotated	4.88e-05
clu444	chr4:2831679-2832331	SH3BP2	annotated	4.97e-05
clu445	chr10:71822007-71825837	PSAP	annotated	4.98e-05
clu446	chr11:73307564-73346883	ARHGEF17	unannotated	5.15e-05
clu447	chr11:64927903-64928295	PPP2R5B	unannotated	5.25e-05
clu448	chr1:247301276-247308475	ZNF496	unannotated	5.42e-05
clu449	chr11:61790602-61803363	TMEM258	unannotated	5.44e-05
clu450	chr22:23856991-23862104	SLC2A11	annotated	5.45e-05
clu451	chr1:35178036-35187001	SFPQ	annotated	5.48e-05
clu452	chr13:36335832-36346582	SPART	annotated	5.49e-05
clu453	chrX:48880676-48893900	TIMM17B	unannotated	5.77e-05
clu454	chr10:102144307-102148372	PPRC1	annotated	5.78e-05
clu455	chrX:53625258-53627410	HUWE1	annotated	5.82e-05
clu456	chr1:113681336-113682212	MAGI3	unannotated	5.9e-05
clu457	chr11:12008608-12009638	DKK3	annotated	6.03e-05
clu458	chr11:47324577-47328658	MADD	unannotated	6.07e-05
clu459	chr2:165176444-165186569	SCN3A	annotated	6.22e-05
clu460	chr11:63763869-63765807	ZFTA	unannotated	6.25e-05
clu461	chr1:201957574-201965433	TIMM17A	unannotated	6.29e-05
clu462	chr19:57363703-57368544	ZNF547	unannotated	6.46e-05
clu463	chr15:72202620-72206728	PKM	annotated	6.64e-05
clu464	chr3:64022523-64023275	PSMD6	annotated	6.64e-05
clu465	chrX:15827372-15845379	AP1S2	annotated	6.64e-05
clu466	chr5:124649697-124748533	ZNF608	unannotated	6.78e-05
clu467	chr2:31869952-31917926	MEMO1	unannotated	6.83e-05
clu468	chr3:52617538-52627273	PBRM1	annotated	6.88e-05
clu469	chr19:9835402-9838436	PIN1	annotated	6.96e-05
clu470	chr5:647916-652988	CEP72	unannotated	6.97e-05
clu471	chrX:103310433-103310896	BEX2	annotated	6.97e-05
clu472	chr1:155253732-155254653	FAM189B	unannotated	7.08e-05
clu473	chr16:8674711-8735699	ABAT	annotated	7.08e-05
clu474	chr5:65704378-65708489	SGTB	unannotated	7.13e-05
clu475	chr6:30640422-30642176	ATAT1	annotated	7.14e-05
clu476	chr11:9169949-9178132	DENND5A	annotated	7.36e-05
clu477	chr8:17656065-17684328	MTUS1	unannotated	7.46e-05
clu478	chr14:100274758-100276490	YY1	annotated	7.62e-05
clu479	chr7:101154517-101159059	AP1S1	unannotated	7.65e-05
clu480	chr8:11295302-11300023	MTMR9	annotated	7.65e-05
clu481	chr19:5215562-5218420	PTPRS	unannotated	7.76e-05
clu482	chr14:55650418-55651890	KTN1	annotated	7.89e-05
clu483	chr5:119456368-119473908	HSD17B4	annotated	7.97e-05
clu484	chr17:51153662-51155651	NME1	unannotated	8.04e-05
clu485	chr14:24233593-24235737	GMPR2	annotated	8.19e-05
clu486	chr17:51161272-51166827	NME2	unannotated	8.23e-05
clu487	chr19:18768793-18771442	CRTC1	unannotated	8.23e-05
clu488	chr1:200972286-200974714	KIF21B	unannotated	8.34e-05
clu489	chr4:884086-888847	GAK	unannotated	8.34e-05
clu490	chr12:48815728-48823344	CACNB3	unannotated	8.38e-05
clu491	chr2:86529397-86620330	CHMP3	unannotated	8.38e-05
clu492	chr9:137032062-137039971	NPDC1	unannotated	8.4e-05
clu493	chr17:42814673-42818221	BECN1	annotated	8.42e-05
clu494	chr2:97423261-97431263	LINC02969	unannotated	8.42e-05
clu495	chr9:137354377-137356268	EXD3	annotated	8.49e-05
clu496	chrX:1389727-1391899	SLC25A6	annotated	8.54e-05
clu497	chrY:1389727-1391899	SLC25A6	annotated	8.54e-05
clu498	chr1:147166939-147171989	PRKAB2	annotated	8.55e-05
clu499	chr12:55803728-55822001	SARNP	annotated	8.6e-05
clu500	chr11:72703079-72705805	ARAP1	annotated	8.73e-05
clu501	chr1:1722831-1734690	CDK11A	unannotated	8.79e-05
clu502	chr8:102836390-102838744	AZIN1	annotated	8.86e-05
clu503	chr3:183983007-183987770	ABCC5	unannotated	9.04e-05
clu504	chr3:47562761-47569152	CSPG5	annotated	9.11e-05
clu505	chr1:85258722-85259358	C1orf52	annotated	9.25e-05
clu506	chr6:159787871-159789405	TCP1	annotated	9.35e-05
clu507	chr2:203380384-203391046	ABI2	annotated	9.53e-05
clu508	chr22:50706152-50714917	SHANK3	unannotated	9.53e-05
clu509	chr16:30772190-30786206	RNF40	unannotated	9.98e-05
clu510	chr17:58005041-58005801	SRSF1	unannotated	9.98e-05
clu511	chr3:47852938-47855248	MAP4	unannotated	9.98e-05
clu512	chr1:173866206-173866991	GAS5	annotated	0.0001
clu513	chr8:38295952-38304587	NSD3	unannotated	0.000102
clu514	chr9:128268524-128273850	GOLGA2	annotated	0.000103
clu515	chr1:33128449-33276100	ZNF362	unannotated	0.000104
clu516	chr11:67483257-67490038	AIP	annotated	0.000104
clu517	chr10:95346452-95354882	SORBS1	annotated	0.000107
clu518	chr22:42893613-43015021	PACSIN2	unannotated	0.000107
clu519	chr2:166199864-166204360	SCN9A	unannotated	0.000108
clu520	chr4:82844509-82848804	SEC31A	annotated	0.000109
clu521	chr15:72290255-72319613	CELF6	unannotated	0.00011
clu522	chrX:120428626-120441730	LAMP2	annotated	0.000113
clu523	chr12:46367340-46370776	SLC38A2	annotated	0.000115
clu524	chr17:82664556-82698455	RAB40B	annotated	0.000115
clu525	chr20:49124587-49135833	STAU1	annotated	0.000115
clu526	chr12:43797833-43799398	TWF1	annotated	0.000117
clu527	chr12:57613760-57614331	ARHGEF25	unannotated	0.000118
clu528	chr16:67659079-67659537	ACD	annotated	0.000119
clu529	chr1:44221640-44308310	ERI3	unannotated	0.00012
clu530	chr9:106930689-106932446	ZNF462	annotated	0.00012
clu531	chr1:228147699-228157740	GUK1	unannotated	0.000121
clu532	chr3:11844211-11846502	TAMM41	annotated	0.000123
clu533	chrX:111410420-111412138	DCX	annotated	0.000124
clu534	chr3:49016511-49016774	DALRD3	annotated	0.000125
clu535	chr5:176599877-176621214	SNCB	unannotated	0.000125
clu536	chr1:31727605-31728182	ADGRB2	annotated	0.000126
clu537	chr6:34295685-34418369	RPS10-NUDT3	unannotated	0.000128
clu538	chr7:23521840-23531789	TRA2A	unannotated	0.000128
clu539	chr7:156684163-156724112	LMBR1	annotated	0.000128
clu540	chr6:30924560-30925544	VARS2	unannotated	0.000129
clu541	chr1:61709437-61724920	TM2D1	unannotated	0.000131
clu542	chr11:96353714-96358993	CCDC82	annotated	0.000132
clu543	chr11:6608967-6609299	ILK	annotated	0.000134
clu544	chr17:81192593-81193926	CEP131	annotated	0.000134
clu545	chr9:127682560-127690775	STXBP1	unannotated	0.000134
clu546	chr1:114736855-114737963	CSDE1	annotated	0.000138
clu547	chr19:43614434-43619558	ZNF428	unannotated	0.000138
clu548	chr17:50087869-50089110	ITGA3	annotated	0.000139
clu549	chr6:43026141-43027178	RRP36	annotated	0.000139
clu550	chr19:30549514-30710757	ZNF536	annotated	0.00014
clu551	chr16:406397-407425	DECR2	unannotated	0.000144
clu552	chr5:168671483-168673177	SLIT3	unannotated	0.000145
clu553	chr1:244835736-244842199	COX20	unannotated	0.000146
clu554	chr3:62536581-62549903	CADPS	annotated	0.000147
clu555	chr1:155268359-155269488	CLK2	annotated	0.000151
clu556	chr20:36607818-36612010	RAB5IF	unannotated	0.000151
clu557	chr19:55455330-55456349	ISOC2	unannotated	0.000152
clu558	chr6:88769874-88844357	RNGTT	annotated	0.000153
clu559	chr17:5422829-5432542	RPAIN	unannotated	0.000156
clu560	chr5:179800259-179800907	MGAT4B	unannotated	0.000156
clu561	chr9:128222860-128226035	DNM1	annotated	0.000157
clu562	chr15:72200655-72203022	PKM	annotated	0.000162
clu563	chr17:44212006-44212819	UBTF	annotated	0.000162
clu564	chr18:72747745-72749014	NETO1	unannotated	0.000162
clu565	chr1:50145197-50195561	ELAVL4	unannotated	0.000167
clu566	chr12:111513539-111518249	ATXN2	annotated	0.000168
clu567	chr14:23562593-23563380	AP1G2	annotated	0.00017
clu568	chr15:89889136-89903216	AP3S2	annotated	0.000172
clu569	chr19:7606809-7608126	CAMSAP3	unannotated	0.000173
clu570	chr15:63044152-63056985	TPM1	annotated	0.000174
clu571	chr1:224515876-224680958	CNIH3	unannotated	0.000175
clu572	chr15:43793083-43798869	SERF2	annotated	0.000176
clu573	chr16:8779590-8781309	ABAT	unannotated	0.000178
clu574	chr9:34649564-34655218	IL11RA	unannotated	0.000178
clu575	chr8:30070059-30082847	SARAF	annotated	0.000179
clu576	chr14:22905453-22906195	RBM23	annotated	0.000188
clu577	chr19:45489553-45494166	RTN2	annotated	0.000188
clu578	chr7:150368941-150371231	REPIN1	unannotated	0.000188
clu579	chr17:48608095-48625753	HOXB7	unannotated	0.000189
clu580	chr2:201718210-201723043	ALS2	annotated	0.000189
clu581	chr19:35269699-35270447	USF2	annotated	0.00019
clu582	chr1:100266624-100268152	RTCA	unannotated	0.000191
clu583	chr12:8697332-8713815	RIMKLB	unannotated	0.000191
clu584	chr7:107749047-107753414	CBLL1	annotated	0.000193
clu585	chr9:137163904-137167774	GRIN1	annotated	0.000196
clu586	chr8:98968792-99012869	VPS13B-DT	annotated	0.000197
clu587	chr8:97691188-97706626	MTDH	unannotated	0.000197
clu588	chr14:105466578-105469467	MTA1	unannotated	0.0002
clu589	chr2:241501708-241508505	STK25	annotated	0.000201
clu590	chr16:89288670-89305206	ANKRD11	unannotated	0.000204
clu591	chr5:139279129-139314675	MATR3	unannotated	0.000204
clu592	chr7:16602509-16604721	ANKMY2	annotated	0.000204
clu593	chr19:4446197-4446500	UBXN6	annotated	0.000206
clu594	chr20:45910070-45911152	PLTP	annotated	0.000208
clu595	chr3:158649157-158652096	GFM1	unannotated	0.00021
clu596	chrX:71125495-71126036	MED12	annotated	0.000212
clu597	chr7:100171436-100172099	GPC2	unannotated	0.000213
clu598	chr11:61342844-61343856	TKFC	unannotated	0.000215
clu599	chr5:132699295-132700647	KIF3A	unannotated	0.000216
clu600	chr12:2679796-2682550	CACNA1C	annotated	0.000217
clu601	chr1:203016140-203018501	TMEM183A	unannotated	0.000219
clu602	chr12:78977931-79047297	SYT1	unannotated	0.000219
clu603	chr3:101574279-101592627	PCNP	unannotated	0.00022
clu604	chr4:82880922-82900077	SEC31A	unannotated	0.00022
clu605	chr15:71050701-71071324	.	annotated	0.000225
clu606	chr22:50250905-50255197	HDAC10	unannotated	0.000225
clu607	chr16:75243090-75265825	BCAR1	annotated	0.000226
clu608	chr20:64164739-64198862	MYT1	unannotated	0.000226
clu609	chr3:111126335-111144899	NECTIN3	annotated	0.000226
clu610	chr2:1886607-1887488	MYT1L	annotated	0.000233
clu611	chr1:39753052-39763689	PPIE	unannotated	0.000234
clu612	chr10:43396590-43409131	HNRNPF	annotated	0.000234
clu613	chr20:62308178-62308655	ADRM1	unannotated	0.000235
clu614	chr7:8141817-8143875	ICA1	annotated	0.000237
clu615	chr8:142526627-142533395	ADGRB1	unannotated	0.000239
clu616	chr3:42125614-42176814	TRAK1	annotated	0.000242
clu617	chr19:54106011-54108440	NDUFA3	unannotated	0.000243
clu618	chrX:48604390-48636418	WDR13	unannotated	0.000243
clu619	chr1:1304143-1307769	ACAP3	unannotated	0.000245
clu620	chr17:76735158-76736154	SRSF2	annotated	0.000245
clu621	chr3:134371494-134374818	AMOTL2	annotated	0.000245
clu622	chr7:39570627-39609617	YAE1	unannotated	0.000249
clu623	chr1:243140107-243142367	CEP170	annotated	0.000253
clu624	chr1:28560732-28561346	TRNAU1AP	annotated	0.000253
clu625	chr14:23069617-23078151	ACIN1	unannotated	0.000255
clu626	chr11:111838378-111840655	ALG9	annotated	0.000266
clu627	chr17:8569812-8577236	MYH10	annotated	0.000271
clu628	chr3:197579299-197613225	SDHAP4	unannotated	0.000271
clu629	chr19:35524924-35541751	TMEM147-AS1	unannotated	0.000273
clu630	chr17:80101625-80104555	GAA	annotated	0.000276
clu631	chr5:151124367-151128181	ANXA6	unannotated	0.000276
clu632	chr10:97453663-97454714	ZDHHC16	annotated	0.000283
clu633	chr22:19331556-19353356	HIRA	unannotated	0.000284
clu634	chr15:75621056-75626239	SNUPN	annotated	0.000285
clu635	chr10:119580010-119581922	TIAL1	unannotated	0.000289
clu636	chr14:34713136-34713508	CFL2	annotated	0.000291
clu637	chr18:46334335-46433190	RNF165	annotated	0.000291
clu638	chr19:10350968-10354042	TYK2	annotated	0.000291
clu639	chr2:121755845-121761409	TSN	unannotated	0.000291
clu640	chr17:41835272-41835859	NT5C3B	annotated	0.000293
clu641	chr9:137565154-137576080	DPH7	unannotated	0.0003
clu642	chr16:57758909-57759728	KIFC3	annotated	0.000302
clu643	chr3:184299401-184299851	PSMD2	annotated	0.000303
clu644	chrX:53049484-53076525	GPR173	unannotated	0.000303
clu645	chr17:19237531-19309885	EPN2	annotated	0.000311
clu646	chr22:31095609-31097269	SMTN	annotated	0.000312
clu647	chr19:51311926-51322064	IGLON5	unannotated	0.000314
clu648	chr1:86348878-86352859	ODF2L	annotated	0.000317
clu649	chr6:107044332-107051057	MTRES1	unannotated	0.000317
clu650	chr4:6662036-6673684	LINC02482	annotated	0.00032
clu651	chr4:113500511-113509638	CAMK2D	annotated	0.000325
clu652	chr9:128753959-128771815	ZER1	unannotated	0.000325
clu653	chrX:111736879-111752790	ALG13	annotated	0.000327
clu654	chr1:1336515-1337977	DVL1	annotated	0.000333
clu655	chr19:23309097-23395325	ZNF91	unannotated	0.000342
clu656	chr3:69302435-69311263	FRMD4B	annotated	0.000342
clu657	chr3:197945686-197959529	IQCG	unannotated	0.000342
clu658	chr6:15804547-15854422	ENSG00000289953	unannotated	0.000342
clu659	chr6:36598983-36601152	SRSF3	annotated	0.000342
clu660	chrX:48539920-48541333	TBC1D25	unannotated	0.000342
clu661	chr7:75988516-75992144	TMEM120A	annotated	0.000345
clu662	chr5:177491146-177492405	PDLIM7	unannotated	0.00035
clu663	chr15:82681580-82689158	AP3B2	annotated	0.000355
clu664	chr22:50466710-50467338	SBF1	annotated	0.000355
clu665	chr4:169636088-169680050	CLCN3	unannotated	0.000355
clu666	chr7:2659015-2661668	TTYH3	annotated	0.000355
clu667	chr17:48545186-48604480	HOXB3	unannotated	0.000359
clu668	chr20:1266760-1296325	SNPH	unannotated	0.000359
clu669	chr7:23106146-23123777	KLHL7	annotated	0.000361
clu670	chr5:21461866-21495098	GUSBP1	unannotated	0.000381
clu671	chr7:157898737-158081298	PTPRN2	unannotated	0.000387
clu672	chr11:30580494-30587038	MPPED2	unannotated	0.000388
clu673	chr4:8029776-8036149	ABLIM2	annotated	0.000388
clu674	chr1:151316509-151327271	PI4KB	annotated	0.000389
clu675	chr12:55992234-56002212	SUOX	unannotated	0.000389
clu676	chr17:16006568-16025017	TTC19	unannotated	0.000389
clu677	chr3:48550234-48561587	PFKFB4	annotated	0.000389
clu678	chr1:120439690-120447630	NBPF8	unannotated	0.000391
clu679	chr5:70026515-70063415	SMN2	unannotated	0.000393
clu680	chr20:1164476-1186340	PSMF1	annotated	0.000396
clu681	chr19:40786978-40800339	EGLN2	annotated	0.000399
clu682	chr9:120776226-120778351	FBXW2	unannotated	0.0004
clu683	chr5:179811682-179822958	SQSTM1	annotated	0.000401
clu684	chr8:22025521-22033130	NPM2	unannotated	0.000403
clu685	chr5:70901933-70938839	SERF1A	unannotated	0.000404
clu686	chr3:170868134-170868298	RPL22L1	annotated	0.000405
clu687	chr16:370225-371067	MRPL28	annotated	0.000408
clu688	chr1:20981227-21050866	EIF4G3	unannotated	0.000421
clu689	chr1:1753649-1754284	NADK	annotated	0.000426
clu690	chr3:184314674-184317747	EIF4G1	unannotated	0.000432
clu691	chr6:33447932-33451760	SYNGAP1	annotated	0.000432
clu692	chr12:40959234-40980909	CNTN1	annotated	0.000434
clu693	chr13:75526628-75549323	COMMD6	unannotated	0.000437
clu694	chr1:109494154-109495143	CYB561D1	annotated	0.000438
clu695	chr19:1234290-1234571	CBARP	annotated	0.000442
clu696	chr12:39342124-39351777	KIF21A	annotated	0.000443
clu697	chr2:74654521-74656534	SEMA4F	annotated	0.000445
clu698	chr2:219216465-219217670	ABCB6	annotated	0.000446
clu699	chr10:101035547-101036007	SFXN3	unannotated	0.000455
clu700	chr16:90168679-90170038	.	annotated	0.00046
clu701	chr20:2658522-2659525	IDH3B	annotated	0.00046
clu702	chr1:109628495-109629109	AMPD2	annotated	0.000464
clu703	chr11:75588184-75605808	MAP6	annotated	0.000464
clu704	chr1:155210627-155212385	MTX1	annotated	0.000465
clu705	chr19:1261641-1271329	CIRBP	unannotated	0.000472
clu706	chr9:128162947-128166759	CIZ1	unannotated	0.000472
clu707	chr2:27039164-27040030	TMEM214	annotated	0.000477
clu708	chrX:48895101-48896759	TIMM17B	annotated	0.000477
clu709	chr1:51652041-51714003	OSBPL9	annotated	0.000485
clu710	chr10:12998512-13049674	CCDC3	annotated	0.000485
clu711	chr11:64776626-64778362	SF1	unannotated	0.000489
clu712	chr7:32489344-32490320	LSM5	annotated	0.00049
clu713	chr20:63975832-63977225	SAMD10	unannotated	0.000491
clu714	chr13:21140995-21146805	SAP18	unannotated	0.000498
clu715	chr2:241166441-241169781	PPP1R7	annotated	0.000498
clu716	chr14:24300857-24301612	NOP9	unannotated	0.0005
clu717	chr10:133302980-133316229	TUBGCP2	unannotated	0.000509
clu718	chr21:43095743-43104315	U2AF1	annotated	0.000509
clu719	chr4:41685830-41689527	LIMCH1	unannotated	0.000509
clu720	chr9:137555648-137564434	DPH7	unannotated	0.000516
clu721	chr3:47283094-47322568	KLHL18	annotated	0.000517
clu722	chr19:50316091-50320593	KCNC3	annotated	0.000518
clu723	chr12:55719223-55721689	BLOC1S1	annotated	0.000523
clu724	chrX:63399903-63560832	LINC01278	annotated	0.000523
clu725	chr9:128266325-128267458	GOLGA2	annotated	0.000535
clu726	chr3:140963227-140970927	SLC25A36	unannotated	0.000539
clu727	chr4:673401-674212	ATP5ME	annotated	0.000539
clu728	chr1:155916709-155917499	KHDC4	annotated	0.000542
clu729	chr19:1611849-1615686	TCF3	annotated	0.000545
clu730	chr15:40763788-40773727	DNAJC17	unannotated	0.000564
clu731	chr19:17954681-17973808	KCNN1	annotated	0.000581
clu732	chr20:64213647-64218911	MYT1	unannotated	0.000581
clu733	chr6:43516095-43516727	YIPF3	annotated	0.000581
clu734	chr15:72271281-72272503	PARP6	unannotated	0.000588
clu735	chr2:172922300-172961122	RAPGEF4	annotated	0.000591
clu736	chr2:48451076-48454595	PPP1R21	annotated	0.000596
clu737	chr4:165327764-165337789	MSMO1	unannotated	0.000596
clu738	chr12:121400218-121416159	RNF34	annotated	0.000604
clu739	chr5:881182-886592	BRD9	unannotated	0.000604
clu740	chr6:31651776-31652513	BAG6	annotated	0.000604
clu741	chr7:105118022-105126993	SRPK2	annotated	0.000604
clu742	chr11:900980-902198	CHID1	annotated	0.000605
clu743	chr2:111123869-111150044	BCL2L11	annotated	0.000611
clu744	chr17:7571479-7574260	EIF4A1	unannotated	0.00062
clu745	chr6:31980548-32013392	STK19	unannotated	0.000623
clu746	chr1:161227350-161227884	TOMM40L	annotated	0.000624
clu747	chr8:22055007-22066838	DMTN	annotated	0.000624
clu748	chr10:21538912-21586294	MLLT10	annotated	0.000626
clu749	chr1:201002350-201003586	KIF21B	unannotated	0.000631
clu750	chr16:67390362-67390924	TPPP3	unannotated	0.000642
clu751	chr15:84412875-84499415	UBE2Q2P11	unannotated	0.000644
clu752	chr6:79201726-79202317	HMGN3	unannotated	0.00065
clu753	chr1:45661225-45686993	GPBP1L1	annotated	0.000651
clu754	chr9:35660647-35665807	CCDC107	unannotated	0.000657
clu755	chr1:43603533-43604903	PTPRF	annotated	0.000669
clu756	chr19:37465473-37467084	ZNF569	annotated	0.000673
clu757	chr8:42541199-42546469	SMIM19	annotated	0.000676
clu758	chr11:125489822-125496121	FEZ1	annotated	0.000677
clu759	chr5:113515362-113532879	YTHDC2	unannotated	0.000685
clu760	chr14:24139614-24140889	EMC9	annotated	0.000686
clu761	chr2:24053949-24060814	FKBP1B	annotated	0.000686
clu762	chr6:31829753-31835411	SNHG32	annotated	0.000686
clu763	chr15:43192803-43194415	CCNDBP1	annotated	0.000687
clu764	chr3:125480319-125497341	SNX4	annotated	0.000693
clu765	chr2:3457693-3460263	TRAPPC12	unannotated	0.000696
clu766	chr1:43975107-43976090	ATP6V0B	unannotated	0.0007
clu767	chr2:27380248-27381120	ZNF513	unannotated	0.000706
clu768	chr6:43052796-43058065	CUL7	unannotated	0.000706
clu769	chr15:59081284-59084129	RNF111	annotated	0.00071
clu770	chr6:30894671-30896621	DDR1	annotated	0.00071
clu771	chr5:181242345-181243692	RACK1	annotated	0.000714
clu772	chr4:1935262-1951072	NSD2	annotated	0.000716
clu773	chr13:45377215-45391032	TPT1-AS1	unannotated	0.000718
clu774	chr1:183636501-183742126	RGL1	unannotated	0.000722
clu775	chr19:16076172-16081913	TPM4	unannotated	0.000726
clu776	chr12:78865109-78977799	SYT1	unannotated	0.000729
clu777	chr1:154983397-154992713	FLAD1	unannotated	0.000733
clu778	chr13:52153992-52156075	NEK3	annotated	0.000741
clu779	chr17:42660707-42663377	TUBG2	unannotated	0.000751
clu780	chr2:183003319-183023806	NCKAP1	annotated	0.000755
clu781	chr17:29082438-29086936	MYO18A	annotated	0.000756
clu782	chr6:33682917-33700444	UQCC2	unannotated	0.000756
clu783	chrX:281684-284167	PLCXD1	unannotated	0.000756
clu784	chrY:281684-284167	PLCXD1	unannotated	0.000756
clu785	chr16:89693326-89694173	CDK10	unannotated	0.000771
clu786	chr17:44195828-44196396	ATXN7L3	unannotated	0.000771
clu787	chr9:93317631-93320367	WNK2	annotated	0.000771
clu788	chr12:132572338-132574496	FBRSL1	unannotated	0.000775
clu789	chr19:10925773-10927799	YIPF2	annotated	0.000786
clu790	chr1:180065272-180075022	CEP350	annotated	0.000788
clu791	chr10:132228128-132331436	STK32C	unannotated	0.000794
clu792	chr2:219627745-219627960	SLC4A3	annotated	0.000794
clu793	chr22:37375996-37427298	ELFN2	unannotated	0.000798
clu794	chr19:4491835-4493706	HDGFL2	unannotated	0.000799
clu795	chr22:21628787-21629308	YDJC	annotated	0.000802
clu796	chr11:61735002-61735739	DAGLA	unannotated	0.000827
clu797	chr19:39416414-39416850	PLEKHG2	unannotated	0.000827
clu798	chr22:20430908-20431745	SCARF2	unannotated	0.000827
clu799	chr7:8158652-8218305	ICA1	unannotated	0.000835
clu800	chr22:22304114-22306833	BMS1P20	unannotated	0.000838
clu801	chr3:14946154-14948013	FGD5-AS1	annotated	0.000838
clu802	chr18:48539312-48619538	CTIF	annotated	0.000845
clu803	chr6:30058190-30066880	ZNRD1ASP	unannotated	0.000845
clu804	chr2:113634232-113641356	RABL2A	annotated	0.000851
clu805	chr22:25520733-25604377	GRK3	unannotated	0.000851
clu806	chr8:12368302-12387958	FAM66A	unannotated	0.000852
clu807	chr12:106860412-106885904	RIC8B	annotated	0.00086
clu808	chr16:668411-668656	RHOT2	annotated	0.000865
clu809	chr6:26426523-26465953	BTN2A1	unannotated	0.000867
clu810	chr6:30557450-30561834	PRR3	annotated	0.000867
clu811	chr17:74771834-74772218	NAT9	annotated	0.000869
clu812	chr4:158833628-158835405	FNIP2	annotated	0.000874
clu813	chr20:2465819-2467607	SNRPB	annotated	0.000881
clu814	chr8:143903578-143926784	PLEC	unannotated	0.000882
clu815	chr19:1104127-1105186	GPX4	unannotated	0.000885
clu816	chr10:110130486-110133326	ADD3	annotated	0.00089
clu817	chr12:76056158-76060138	NAP1L1	annotated	0.000899
clu818	chr11:78890020-78903268	TENM4	unannotated	0.000902
clu819	chr2:97659477-97661882	ACTR1B	unannotated	0.000902
clu820	chrX:47190950-47198803	UBA1	unannotated	0.000911
clu821	chr19:45615889-45616765	EML2	annotated	0.000913
clu822	chr16:24979005-25015501	ARHGAP17	annotated	0.00092
clu823	chr19:50476658-50477929	EMC10	annotated	0.00092
clu824	chrX:20234814-20266564	RPS6KA3	annotated	0.00092
clu825	chr14:64731169-64731714	PLEKHG3	unannotated	0.000924
clu826	chr5:55273377-55274614	DHX29	annotated	0.000938
clu827	chr1:161132780-161153926	UFC1	unannotated	0.00094
clu828	chr10:3118869-3129819	PFKP	unannotated	0.000955
clu829	chr1:204988806-205009557	NFASC	annotated	0.000958
clu830	chrX:9688275-9691579	TBL1X	unannotated	0.000963
clu831	chr8:47779093-47782378	PRKDC	annotated	0.000967
clu832	chr17:48856187-48860314	CALCOCO2	annotated	0.00097
clu833	chr19:49129454-49130378	PPFIA3	annotated	0.000977
clu834	chr5:111731041-111735440	NREP	unannotated	0.000977
clu835	chr11:70492465-70502206	SHANK2	annotated	0.00101
clu836	chr1:1044439-1045161	AGRN	unannotated	0.00102
clu837	chr1:228367946-228368722	OBSCN	unannotated	0.00102
clu838	chr11:63998687-63998955	MACROD1	annotated	0.00102
clu839	chr12:123974020-124149595	ZNF664	unannotated	0.00102
clu840	chr13:113503588-113520616	TMCO3	unannotated	0.00102
clu841	chr14:74259782-74260594	VSX2	unannotated	0.00102
clu842	chr16:2769284-2770361	SRRM2	unannotated	0.00102
clu843	chr19:18613129-18614104	TMEM59L	unannotated	0.00102
clu844	chr20:38983776-38988813	DHX35	annotated	0.00102
clu845	chr21:6993596-6995222	ENSG00000280018	annotated	0.00102
clu846	chr22:19142894-19144506	ESS2	annotated	0.00102
clu847	chr22:37832744-37833159	ANKRD54	annotated	0.00102
clu848	chr3:9434485-9434824	SETD5	annotated	0.00102
clu849	chr7:8235940-8262440	ICA1	unannotated	0.00102
clu850	chr11:112085462-112086640	TIMM8B	annotated	0.00103
clu851	chr4:185775366-185956196	SORBS2	annotated	0.00104
clu852	chr9:111451555-111484116	ECPAS	unannotated	0.00104
clu853	chr16:70665540-70674306	MTSS2	unannotated	0.00106
clu854	chr22:24321323-24324220	SPECC1L	annotated	0.00107
clu855	chr12:900670-907847	WNK1	unannotated	0.00112
clu856	chr3:48807684-48847335	PRKAR2A	unannotated	0.00112
clu857	chrX:129447233-129448333	SMARCA1	unannotated	0.00112
clu858	chr2:227325427-227332419	MFF	annotated	0.00113
clu859	chr3:186784513-186785883	EIF4A2	unannotated	0.00113
clu860	chr4:122334440-122336192	KIAA1109	annotated	0.00113
clu861	chr6:24128200-24134319	NRSN1	annotated	0.00113
clu862	chr7:151351482-151352812	NUB1	annotated	0.00113
clu863	chr18:36625749-36681436	FHOD3	unannotated	0.00114
clu864	chr5:140797352-140978949	PCDHA10	annotated	0.00114
clu865	chr19:18436479-18437860	ISYNA1	unannotated	0.00115
clu866	chr17:7416107-7416926	NLGN2	unannotated	0.00116
clu867	chr21:6320974-6322600	ENSG00000278903	annotated	0.00116
clu868	chr22:37738719-37751772	TRIOBP	unannotated	0.00116
clu869	chr9:128434229-128435653	CERCAM	unannotated	0.00116
clu870	chr9:13140149-13150511	MPDZ	annotated	0.00116
clu871	chr11:70362488-70372215	PPFIA1	unannotated	0.00117
clu872	chr2:24820114-24820724	ADCY3	annotated	0.00117
clu873	chr22:19975757-19977430	ARVCF	unannotated	0.00117
clu874	chr20:45881189-45882533	ZSWIM1	unannotated	0.00119
clu875	chr9:136200753-136204934	LHX3	unannotated	0.00122
clu876	chr15:92630345-92699040	FAM174B	annotated	0.00123
clu877	chr12:2633712-2648475	CACNA1C	annotated	0.00124
clu878	chr17:74864347-74864824	FDXR	annotated	0.00126
clu879	chr17:76677702-76685072	MXRA7	annotated	0.00126
clu880	chr2:135058086-135113151	RAB3GAP1	annotated	0.00127
clu881	chr12:132581516-132582062	FBRSL1	unannotated	0.00128
clu882	chr15:80059809-80120328	ZFAND6	unannotated	0.00128
clu883	chr3:197756557-197768439	FYTTD1	annotated	0.00128
clu884	chr2:23927615-23958301	UBXN2A	unannotated	0.00129
clu885	chr8:1876734-1882635	ARHGEF10	annotated	0.00129
clu886	chr12:3814188-3821873	PARP11	annotated	0.00131
clu887	chr16:16323289-16368672	NPIPA9	unannotated	0.00131
clu888	chr4:103020389-103031700	SLC9B2	annotated	0.00131
clu889	chr11:123061329-123062347	HSPA8	annotated	0.00132
clu890	chr22:31944820-31956139	YWHAH	unannotated	0.00132
clu891	chr2:165308794-165309352	SCN2A	annotated	0.00133
clu892	chr10:27219857-27223338	ACBD5	annotated	0.00134
clu893	chr3:55511276-55699378	ERC2	unannotated	0.00136
clu894	chr6:31546973-31548163	NFKBIL1	annotated	0.00136
clu895	chr12:878361-880721	WNK1	annotated	0.00137
clu896	chr12:113058451-113093162	DTX1	unannotated	0.00138
clu897	chr6:89107027-89117823	SRSF12	annotated	0.00138
clu898	chr8:143581328-143586729	EEF1D	annotated	0.00138
clu899	chr16:15030056-15160864	PDXDC1	unannotated	0.00139
clu900	chr6:110127629-110179841	WASF1	unannotated	0.00139
clu901	chr7:44220901-44231006	CAMK2B	unannotated	0.00139
clu902	chr1:109214128-109228352	SARS1	unannotated	0.0014
clu903	chr15:84652802-84653700	WDR73	annotated	0.00142
clu904	chr9:125468109-125543059	MAPKAP1	unannotated	0.00142
clu905	chr5:53560760-53646233	NDUFS4	unannotated	0.00143
clu906	chr9:136792358-136799102	TMEM141	annotated	0.00143
clu907	chr1:41028726-41037362	SCMH1	annotated	0.00144
clu908	chr16:4365545-4387986	CORO7	unannotated	0.00144
clu909	chr19:439030-440862	SHC2	unannotated	0.00144
clu910	chr5:62561257-62591577	IPO11	annotated	0.00144
clu911	chr7:100353123-100355143	PILRB	annotated	0.00144
clu912	chr1:86863605-86880662	SELENOF	annotated	0.00146
clu913	chr1:81952142-81955877	ADGRL2	annotated	0.00146
clu914	chr10:119811955-119820846	INPP5F	unannotated	0.00146
clu915	chr5:177430967-177432233	GRK6	unannotated	0.00146
clu916	chr10:42594696-42631929	ZNF33B	unannotated	0.00147
clu917	chr19:2037829-2040134	MKNK2	annotated	0.00147
clu918	chr6:116660846-116668566	ZUP1	unannotated	0.00148
clu919	chr15:74837435-74838270	ULK3	unannotated	0.00149
clu920	chr4:17490745-17501719	QDPR	annotated	0.00149
clu921	chrX:147945616-147948734	FMR1	annotated	0.00149
clu922	chr4:1315600-1332757	MAEA	annotated	0.0015
clu923	chr1:40691867-40738836	NFYC	unannotated	0.00151
clu924	chr17:2041875-2042605	DPH1	annotated	0.00151
clu925	chr16:69299774-69316008	SNTB2	annotated	0.00154
clu926	chr12:57303217-57310264	R3HDM2	unannotated	0.00155
clu927	chr14:35046628-35077150	FAM177A1	unannotated	0.00155
clu928	chr16:87603528-87644258	JPH3	annotated	0.00155
clu929	chr21:6666526-6668152	ENSG00000280145	annotated	0.00155
clu930	chr21:33914500-33915728	ATP5PO	annotated	0.00155
clu931	chr4:73068129-73069317	COX18	annotated	0.00155
clu932	chr10:79216274-79277181	ZMIZ1	unannotated	0.00156
clu933	chr14:67659922-67674375	VTI1B	annotated	0.0016
clu934	chr2:210002783-210015973	RPE	annotated	0.0016
clu935	chr22:30022697-30025630	MTMR3	annotated	0.0016
clu936	chr12:112408338-112410320	RPL6	unannotated	0.00161
clu937	chr1:743350-746695	ENSG00000291215	unannotated	0.00163
clu938	chr16:1666600-1667962	CRAMP1	unannotated	0.00163
clu939	chr19:35744421-35745125	U2AF1L4	annotated	0.00163
clu940	chr19:36937242-36974420	ZNF568	annotated	0.00163
clu941	chr1:154344254-154344395	ATP8B2	unannotated	0.00165
clu942	chr12:104096433-104098343	HCFC2	unannotated	0.00165
clu943	chr1:32797843-32817188	YARS1	unannotated	0.00167
clu944	chr19:38847434-38852296	HNRNPL	annotated	0.00167
clu945	chr3:169977051-169982707	SEC62	annotated	0.00167
clu946	chr4:113454515-113457335	CAMK2D	annotated	0.00167
clu947	chr17:81512360-81512734	ACTG1	annotated	0.00168
clu948	chr9:95970656-95971933	ERCC6L2	annotated	0.00168
clu949	chr15:34360209-34362196	LPCAT4	unannotated	0.0017
clu950	chr5:33445404-33453289	TARS1	unannotated	0.0017
clu951	chr1:155948015-155950299	ARHGEF2	annotated	0.00172
clu952	chr11:119133219-119134084	HINFP	unannotated	0.00172
clu953	chr12:122860210-122860679	HIP1R	annotated	0.00172
clu954	chr17:513642-514563	.	annotated	0.00172
clu955	chr19:10830378-10832304	DNM2	annotated	0.00172
clu956	chr19:14446561-14450318	PKN1	unannotated	0.00172
clu957	chr22:29767548-29769678	UQCR10	annotated	0.00172
clu958	chr7:35890793-35898248	SEPTIN7	annotated	0.00172
clu959	chr9:92068098-92080016	SPTLC1	annotated	0.00172
clu960	chr11:65536750-65537037	SCYL1	unannotated	0.00174
clu961	chr17:58318452-58319090	TSPOAP1	unannotated	0.00175
clu962	chr1:852110-853391	LINC01128	annotated	0.00176
clu963	chr3:9433950-9434334	SETD5	annotated	0.00176
clu964	chr7:100064912-100075135	ZNF3	unannotated	0.00179
clu965	chr1:156263570-156265781	SMG5	unannotated	0.00181
clu966	chr11:28290397-28296797	METTL15	annotated	0.00181
clu967	chr17:48051628-48056419	NFE2L1	annotated	0.00181
clu968	chr17:19312144-19313126	EPN2	annotated	0.00182
clu969	chr1:181776228-181781427	CACNA1E	annotated	0.00183
clu970	chr16:670557-670892	RHOT2	annotated	0.00183
clu971	chr17:7893935-7894127	CHD3	annotated	0.00183
clu972	chr2:75702423-75706523	GCFC2	unannotated	0.00183
clu973	chr6:56528925-56529974	DST	annotated	0.00183
clu974	chr1:162566348-162576777	UAP1	unannotated	0.00187
clu975	chr17:28349162-28350438	POLDIP2	unannotated	0.00187
clu976	chr19:35746523-35752176	LIN37	annotated	0.00187
clu977	chrX:153807369-153808360	PDZD4	annotated	0.00188
clu978	chr11:62778963-62782113	TAF6L	unannotated	0.00189
clu979	chr19:53109908-53122662	ZNF415	annotated	0.0019
clu980	chr20:46021886-46034948	SLC12A5	unannotated	0.0019
clu981	chr20:49094963-49096349	CSE1L	annotated	0.0019
clu982	chr9:128323147-128325779	COQ4	unannotated	0.0019
clu983	chr2:222861258-222908733	ACSL3	annotated	0.00192
clu984	chr7:27110760-27122559	HOXA3	unannotated	0.00192
clu985	chr11:47478940-47482695	CELF1	annotated	0.00193
clu986	chr19:17487529-17489008	SLC27A1	annotated	0.00195
clu987	chr3:138187599-138221926	ARMC8	annotated	0.00195
clu988	chr7:551470-596146	PRKAR1B	unannotated	0.00195
clu989	chr12:76047718-76048421	NAP1L1	annotated	0.00197
clu990	chr19:3641809-3643243	PIP5K1C	unannotated	0.002
clu991	chr7:143361774-143388489	ZYX	unannotated	0.00202
clu992	chr17:29607999-29608851	ANKRD13B	unannotated	0.00203
clu993	chr12:56157735-56158684	MYL6	unannotated	0.00205
clu994	chr10:14530515-14604240	FAM107B	annotated	0.00206
clu995	chr5:733839-833773	ZDHHC11	unannotated	0.00206
clu996	chr19:55669169-55669444	U2AF2	annotated	0.00207
clu997	chr4:75981470-75981933	SDAD1	annotated	0.00207
clu998	chr1:168097232-168137165	GPR161	unannotated	0.00208
clu999	chr4:41619440-41644500	LIMCH1	annotated	0.00209
clu1000	chr6:33320591-33322862	DAXX	annotated	0.0021
clu1001	chr9:33261169-33262702	BAG1	annotated	0.0021
clu1002	chr4:70704348-70762519	RUFY3	unannotated	0.00211
clu1003	chr6:28091468-28136745	ZSCAN16-AS1	unannotated	0.00212
clu1004	chr1:45012285-45012907	UROD	annotated	0.00215
clu1005	chr12:21506976-21512295	GOLT1B	annotated	0.00216
clu1006	chr11:64287946-64288340	GPR137	annotated	0.00217
clu1007	chr1:205381856-205420455	LEMD1	unannotated	0.00218
clu1008	chr5:141637741-141638795	RELL2	unannotated	0.00218
clu1009	chr22:50170956-50176939	PANX2	annotated	0.00219
clu1010	chr4:139072003-139073454	ELF2	annotated	0.00219
clu1011	chr11:18765883-18791525	PTPN5	annotated	0.0022
clu1012	chr2:209680827-209700280	MAP2	unannotated	0.00221
clu1013	chr15:74904712-74905154	FAM219B	annotated	0.00223
clu1014	chr12:103956748-103965516	C12orf73	annotated	0.00224
clu1015	chr3:197613318-197615564	SDHAP4	annotated	0.00225
clu1016	chr16:533998-546817	CAPN15	unannotated	0.00226
clu1017	chr17:38786920-38799266	PIP4K2B	unannotated	0.00227
clu1018	chr17:81977748-81983554	ASPSCR1	annotated	0.00227
clu1019	chr2:71331865-71355719	ZNF638	annotated	0.00227
clu1020	chr2:165517961-165595043	CSRNP3	annotated	0.00227
clu1021	chr19:36572392-36573140	ZNF529	unannotated	0.0023
clu1022	chr22:19178240-19178580	SLC25A1	annotated	0.0023
clu1023	chr10:119104197-119107968	DENND10	unannotated	0.00231
clu1024	chr16:397313-398990	NME4	annotated	0.00231
clu1025	chr19:55485780-55487054	NAT14	unannotated	0.00231
clu1026	chr2:37077019-37083289	HEATR5B	unannotated	0.00231
clu1027	chrX:21501588-21526867	CNKSR2	annotated	0.00231
clu1028	chr11:120407823-120420753	ARHGEF12	unannotated	0.00232
clu1029	chr5:154034967-154038857	FAM114A2	annotated	0.00232
clu1030	chr1:21599617-21602804	RAP1GAP	unannotated	0.00234
clu1031	chr2:95410586-95412434	FAHD2A	unannotated	0.00234
clu1032	chr2:25248252-25274941	DNMT3A	annotated	0.00234
clu1033	chr9:137452435-137452736	NSMF	unannotated	0.00234
clu1034	chr1:151144434-151146433	SEMA6C	unannotated	0.00236
clu1035	chr22:50256646-50258243	MAPK12	annotated	0.00236
clu1036	chr7:65071042-65073441	CCT6P3	annotated	0.00236
clu1037	chr1:11079822-11080764	EXOSC10	unannotated	0.00237
clu1038	chr1:52064938-52086112	BTF3L4	annotated	0.00237
clu1039	chr8:120425366-120443185	MRPL13	unannotated	0.00237
clu1040	chr14:21230366-21230997	HNRNPC	annotated	0.00238
clu1041	chr16:14586361-14593301	PARN	annotated	0.00238
clu1042	chr16:54853568-54923585	CRNDE	unannotated	0.00238
clu1043	chr14:23566419-23567111	AP1G2	annotated	0.00239
clu1044	chr19:49811699-49812996	FUZ	annotated	0.00239
clu1045	chr1:27330804-27332070	TMEM222	annotated	0.0024
clu1046	chr3:101727541-101731840	CEP97	annotated	0.0024
clu1047	chr16:70681025-70685723	MTSS2	unannotated	0.00242
clu1048	chr9:83969380-83970162	HNRNPK	annotated	0.00242
clu1049	chr8:20197542-20204484	ATP6V1B2	annotated	0.00243
clu1050	chr17:57866544-57872663	CUEDC1	unannotated	0.00244
clu1051	chr15:74458896-74461158	UBL7	unannotated	0.00246
clu1052	chr11:115178775-115214608	CADM1	annotated	0.00248
clu1053	chr11:47295567-47295897	MADD	annotated	0.00248
clu1054	chr1:1263386-1273666	UBE2J2	annotated	0.00249
clu1055	chr12:110722269-110722624	PPP1CC	unannotated	0.00249
clu1056	chr16:1212138-1213780	CACNA1H	unannotated	0.00249
clu1057	chr5:178138258-178142583	RMND5B	annotated	0.00249
clu1058	chrX:108091836-108126077	ATG4A	annotated	0.00249
clu1059	chr18:76362557-76371467	ZNF516	annotated	0.00253
clu1060	chr1:33375593-33430976	PHC2	annotated	0.00254
clu1061	chr2:8806369-8812395	KIDINS220	unannotated	0.00254
clu1062	chr22:18548827-18552473	PI4KAP1	unannotated	0.00254
clu1063	chr3:79589961-79767752	ROBO1	unannotated	0.00254
clu1064	chr6:163563719-163566721	QKI	annotated	0.00254
clu1065	chr7:87181341-87182228	DMTF1	annotated	0.00254
clu1066	chr14:31123047-31127785	HECTD1	annotated	0.00255
clu1067	chr17:38724976-38730760	MLLT6	unannotated	0.00255
clu1068	chr11:6604360-6608394	ILK	annotated	0.00256
clu1069	chr15:101961641-101972901	ENSG00000290823	unannotated	0.00258
clu1070	chr19:43511566-43543391	ETHE1	unannotated	0.00258
clu1071	chr19:58230462-58243965	ZNF544	unannotated	0.00258
clu1072	chr14:104941974-104953339	.	annotated	0.00259
clu1073	chr18:74496431-74499937	CNDP2	annotated	0.0026
clu1074	chr19:54128200-54129057	PRPF31	unannotated	0.0026
clu1075	chr11:43889828-43919038	ALKBH3	annotated	0.00266
clu1076	chr19:19786854-19806031	ZNF506	annotated	0.00268
clu1077	chr2:190205232-190212956	HIBCH	annotated	0.00269
clu1078	chr5:131990967-131994136	ACSL6	annotated	0.00271
clu1079	chr20:49070297-49072568	CSE1L	annotated	0.00273
clu1080	chr14:77457982-77459616	AHSA1	annotated	0.00274
clu1081	chr19:38392288-38395480	SPRED3	unannotated	0.00274
clu1082	chr21:37153277-37156655	TTC3	unannotated	0.00274
clu1083	chr11:57530234-57530658	TIMM10	unannotated	0.00275
clu1084	chr1:11259423-11262445	MTOR	annotated	0.00277
clu1085	chr11:108142550-108146202	ACAT1	annotated	0.00281
clu1086	chr14:75135886-75147664	TMED10	annotated	0.00281
clu1087	chr13:79366195-79366633	RBM26	unannotated	0.00282
clu1088	chr9:41166830-41172712	CBWD6	annotated	0.00282
clu1089	chr21:33569087-33573308	SON	annotated	0.00285
clu1090	chr11:502181-507113	RNH1	annotated	0.00287
clu1091	chr22:24648332-24649860	ENSG00000290697	annotated	0.00288
clu1092	chr8:144792140-144792366	RPL8	annotated	0.00288
clu1093	chr9:15465580-15466748	PSIP1	unannotated	0.00288
clu1094	chr17:15708247-15716059	ZNF286A	unannotated	0.0029
clu1095	chr2:166304122-166305792	SCN9A	annotated	0.0029
clu1096	chr10:49506012-49528417	ERCC6	annotated	0.00294
clu1097	chr13:110893263-110906033	ANKRD10	annotated	0.00294
clu1098	chr14:58247832-58252124	PSMA3	annotated	0.00294
clu1099	chr16:2037600-2037859	SLC9A3R2	annotated	0.00294
clu1100	chr16:50742841-50749576	CYLD	annotated	0.00294
clu1101	chr7:55912068-55912667	ZNF713	annotated	0.00294
clu1102	chr2:70224629-70227735	TIA1	unannotated	0.00296
clu1103	chr4:16595875-16759158	LDB2	annotated	0.00296
clu1104	chr1:28516867-28529858	RCC1	annotated	0.00298
clu1105	chr14:32329408-32433460	AKAP6	unannotated	0.00298
clu1106	chr2:53973810-54135453	ACYP2	unannotated	0.00298
clu1107	chr4:112647549-112647690	LARP7	annotated	0.00298
clu1108	chr1:43650252-43653137	KDM4A	unannotated	0.00303
clu1109	chr16:24804319-24805014	TNRC6A	annotated	0.00303
clu1110	chr1:205420574-205455917	BLACAT1	annotated	0.00305
clu1111	chr10:102705489-102714273	ARL3	unannotated	0.00305
clu1112	chr14:64190237-64202838	SYNE2	unannotated	0.00305
clu1113	chr3:33576275-33581821	CLASP2	annotated	0.00307
clu1114	chr12:95266632-95282313	VEZT	unannotated	0.00309
clu1115	chr9:41359152-41479945	ENSG00000288891	unannotated	0.00309
clu1116	chr16:70523928-70526587	SF3B3	annotated	0.00311
clu1117	chr10:77019099-77027823	KCNMA1	annotated	0.00312
clu1118	chr10:97617322-97633738	MORN4	unannotated	0.00312
clu1119	chr15:62836073-62838856	TLN2	annotated	0.00312
clu1120	chr16:1344525-1344798	BAIAP3	unannotated	0.00312
clu1121	chr2:113625729-113627038	RPL23AP7	unannotated	0.00312
clu1122	chr15:64981025-64989665	SPG21	annotated	0.00314
clu1123	chr3:49722147-49722596	GMPPB	annotated	0.00314
clu1124	chr10:80408643-80420483	PRXL2A	annotated	0.00315
clu1125	chr19:42300287-42301950	PAFAH1B3	unannotated	0.00315
clu1126	chr8:144513480-144513928	RECQL4	unannotated	0.00318
clu1127	chr5:177433239-177433536	GRK6	unannotated	0.00321
clu1128	chr11:18743075-18744006	PTPN5	unannotated	0.00322
clu1129	chr11:85635778-85654063	TMEM126A	unannotated	0.00322
clu1130	chr17:19343857-19347269	B9D1	annotated	0.00322
clu1131	chr11:66250339-66258584	KLC2	unannotated	0.00324
clu1132	chr8:143636145-143649898	ZNF623	unannotated	0.00324
clu1133	chr14:70734498-70738245	MAP3K9	annotated	0.00325
clu1134	chr12:109561104-109561780	MMAB	unannotated	0.00326
clu1135	chr1:2185513-2193639	FAAP20	annotated	0.00328
clu1136	chr19:35873713-35874741	APLP1	annotated	0.00329
clu1137	chr16:58507015-58507948	NDRG4	unannotated	0.0033
clu1138	chr17:7016525-7017261	C17orf49	unannotated	0.0033
clu1139	chr19:41888865-41892331	ARHGEF1	annotated	0.0033
clu1140	chr22:37906568-37911952	MICALL1	unannotated	0.0033
clu1141	chr3:65383623-65391142	MAGI1	annotated	0.0033
clu1142	chr7:107576592-107580759	DUS4L-BCAP29	annotated	0.0033
clu1143	chrX:155072343-155077170	BRCC3	unannotated	0.0033
clu1144	chr1:150267991-150268698	APH1A	annotated	0.00331
clu1145	chr3:197522781-197532412	BDH1	annotated	0.00331
clu1146	chr2:152640914-152647796	FMNL2	annotated	0.00332
clu1147	chr2:61522683-61526420	XPO1	annotated	0.00334
clu1148	chr19:12679922-12680196	DHPS	annotated	0.00335
clu1149	chr16:70399533-70438949	ST3GAL2	annotated	0.00342
clu1150	chr18:34864062-34875239	DTNA	annotated	0.00342
clu1151	chrY:18329308-18351884	FAM224A	unannotated	0.00342
clu1152	chrY:17554126-17576703	FAM224B	unannotated	0.00342
clu1153	chr1:19148626-19150577	UBR4	annotated	0.00343
clu1154	chr11:3039931-3040896	CARS1	annotated	0.00343
clu1155	chr12:108800926-108805056	SSH1	annotated	0.00343
clu1156	chr20:3800498-3800971	CDC25B	annotated	0.00343
clu1157	chr19:46727546-46727894	STRN4	annotated	0.00346
clu1158	chr19:1371078-1376519	PWWP3A	unannotated	0.00346
clu1159	chr19:5208042-5208237	PTPRS	unannotated	0.00349
clu1160	chr4:73177533-73258276	ANKRD17	annotated	0.00349
clu1161	chr1:26286037-26301694	UBXN11	unannotated	0.0035
clu1162	chr19:38619302-38624077	EIF3K	unannotated	0.0035
clu1163	chr3:48649215-48650480	CELSR3	unannotated	0.0035
clu1164	chr1:155966479-155969156	ARHGEF2	annotated	0.00351
clu1165	chr2:36555748-36578597	FEZ2	annotated	0.00351
clu1166	chr12:120446829-120457076	GATC	annotated	0.00352
clu1167	chr3:48543646-48549864	PFKFB4	annotated	0.00352
clu1168	chr16:580972-582883	PIGQ	annotated	0.00354
clu1169	chr22:29233666-29234305	EMID1	annotated	0.00354
clu1170	chr3:51958152-51958790	PCBP4	unannotated	0.00354
clu1171	chr4:89835692-89838252	SNCA	annotated	0.00354
clu1172	chr1:214330278-214334200	SMYD2	unannotated	0.00355
clu1173	chr3:49425438-49426277	NICN1	unannotated	0.00355
clu1174	chr13:87511470-87670836	MIR4500HG	unannotated	0.00356
clu1175	chr17:75847609-75848570	WBP2	annotated	0.00356
clu1176	chr5:132703619-132710959	KIF3A	annotated	0.00356
clu1177	chr8:109644716-109691333	SYBU	annotated	0.0036
clu1178	chr10:98434091-98435635	HPS1	annotated	0.00361
clu1179	chr8:143614453-143616106	GFUS	unannotated	0.00361
clu1180	chr8:144510015-144510598	MFSD3	annotated	0.00361
clu1181	chr1:154212624-154220419	C1orf43	unannotated	0.00363
clu1182	chr11:767368-771333	GATD1	annotated	0.00363
clu1183	chr2:112238528-112250191	ZC3H8	unannotated	0.00364
clu1184	chr22:42516136-42519714	RRP7A	unannotated	0.00365
clu1185	chr17:6538082-6589779	KIAA0753	unannotated	0.00366
clu1186	chr17:82055222-82056001	GPS1	unannotated	0.00366
clu1187	chr19:6216513-6217954	MLLT1	annotated	0.00366
clu1188	chr6:13326906-13328456	TBC1D7	unannotated	0.00366
clu1189	chr1:954082-955923	NOC2L	unannotated	0.00368
clu1190	chr5:57236023-57246300	GPBP1	unannotated	0.00368
clu1191	chr19:18356011-18363391	PGPEP1	annotated	0.0037
clu1192	chr7:128574791-128591850	ENSG00000280828	unannotated	0.00371
clu1193	chr6:158150589-158158273	SERAC1	annotated	0.00372
clu1194	chr1:202965993-202966749	CYB5R1	annotated	0.00375
clu1195	chr8:103141057-103227989	BAALC	annotated	0.00377
clu1196	chr9:133456719-133463483	CACFD1	unannotated	0.00377
clu1197	chr19:55342046-55342742	KMT5C	annotated	0.00378
clu1198	chr12:56286620-56314851	CS	annotated	0.0038
clu1199	chr12:51076647-51083339	CSRNP2	annotated	0.00381
clu1200	chr16:1665138-1666422	CRAMP1	annotated	0.00381
clu1201	chr19:3633520-3638884	PIP5K1C	unannotated	0.00383
clu1202	chr3:149966264-149968358	PFN2	annotated	0.00383
clu1203	chr10:122228008-122237395	TACC2	annotated	0.00384
clu1204	chr11:83280260-83286100	CCDC90B	unannotated	0.00384
clu1205	chr17:4710744-4716412	ARRB2	unannotated	0.00384
clu1206	chr3:52550817-52561767	PBRM1	annotated	0.00384
clu1207	chr10:116954210-116968652	SHTN1	unannotated	0.00386
clu1208	chr12:54282874-54286662	HNRNPA1	unannotated	0.00386
clu1209	chr8:100948900-100953269	YWHAZ	unannotated	0.00387
clu1210	chr1:37800303-37808531	C1orf122	unannotated	0.00389
clu1211	chr19:55440765-55452672	SHISA7	unannotated	0.0039
clu1212	chr11:46659485-46665383	ATG13	unannotated	0.00393
clu1213	chr8:129871496-129903312	CYRIB	annotated	0.00396
clu1214	chr9:127868475-127871823	AK1	annotated	0.00396
clu1215	chr11:66268693-66271797	RAB1B	unannotated	0.00397
clu1216	chr8:144723382-144753683	ZNF251	unannotated	0.00399
clu1217	chr9:78265543-78266442	CEP78	annotated	0.00399
clu1218	chr15:63062645-63071090	TPM1	annotated	0.004
clu1219	chr17:8444357-8445711	NDEL1	annotated	0.004
clu1220	chr20:47347926-47356657	ZMYND8	annotated	0.004
clu1221	chr9:136199828-136200582	LHX3	unannotated	0.004
clu1222	chrX:120250977-120253414	ZBTB33	annotated	0.004
clu1223	chr14:30602131-30607888	G2E3	annotated	0.00401
clu1224	chr15:52757847-52804209	ENSG00000259203	unannotated	0.00403
clu1225	chr16:84979285-84981870	ZDHHC7	unannotated	0.00409
clu1226	chr16:25111768-25132402	LCMT1	unannotated	0.0041
clu1227	chr19:54190371-54191361	TSEN34	annotated	0.00411
clu1228	chr6:159727333-159736258	WTAP	annotated	0.00411
clu1229	chrX:136847899-136872268	RBMX	unannotated	0.00411
clu1230	chr2:72179461-72184075	EXOC6B	annotated	0.00415
clu1231	chr15:48159804-48165933	MYEF2	annotated	0.00418
clu1232	chrX:120558039-120560083	CUL4B	annotated	0.0042
clu1233	chr3:128644983-128680754	RPN1	unannotated	0.00422
clu1234	chr15:43581388-43581853	PPIP5K1	annotated	0.00426
clu1235	chr6:44270877-44273212	TMEM151B	unannotated	0.00428
clu1236	chr1:207767195-207770321	CD46	annotated	0.00433
clu1237	chr11:3808315-3823883	PGAP2	annotated	0.00433
clu1238	chr5:150447735-150449703	RPS14	annotated	0.00433
clu1239	chr7:100650135-100655019	ACTL6B	unannotated	0.00433
clu1240	chr22:36480837-36490188	TXN2	unannotated	0.00434
clu1241	chr1:154170711-154172908	TPM3	unannotated	0.00435
clu1242	chr3:49738422-49786354	IP6K1	unannotated	0.00436
clu1243	chr7:72999859-73003021	ENSG00000290832	annotated	0.00436
clu1244	chr1:203045987-203048227	PPFIA4	unannotated	0.00437
clu1245	chr16:15086258-15091315	RRN3	annotated	0.00437
clu1246	chr2:27492478-27493389	FNDC4	annotated	0.00439
clu1247	chr2:183023916-183037992	NCKAP1	annotated	0.00439
clu1248	chr10:112447467-112460524	VTI1A	annotated	0.00441
clu1249	chr12:6883919-6905585	LRRC23	annotated	0.00441
clu1250	chr8:67059445-67062106	COPS5	unannotated	0.00441
clu1251	chr10:13099958-13109112	OPTN	unannotated	0.00442
clu1252	chr12:89656107-89709219	ATP2B1	unannotated	0.00443
clu1253	chr13:111288443-111300748	ARHGEF7	annotated	0.00444
clu1254	chr10:86959674-86970200	SNCG	unannotated	0.00445
clu1255	chr12:47789920-47791259	HDAC7	unannotated	0.00445
clu1256	chr15:78278301-78289619	WDR61	unannotated	0.00445
clu1257	chr3:195867016-195867361	TNK2	annotated	0.00445
clu1258	chr16:28156527-28166508	XPO6	unannotated	0.00448
clu1259	chr1:161170769-161176849	PPOX	annotated	0.00449
clu1260	chr12:131992230-132005077	EP400	unannotated	0.00449
clu1261	chr2:3558998-3561317	RNASEH1-DT	annotated	0.00449
clu1262	chr17:44321558-44322419	SLC25A39	unannotated	0.00454
clu1263	chr19:49158259-49168260	TRPM4	annotated	0.00455
clu1264	chr19:57435593-57518081	ZNF749	unannotated	0.00455
clu1265	chr1:54243299-54281438	SSBP3	unannotated	0.00456
clu1266	chr16:67443178-67480957	ATP6V0D1	annotated	0.00456
clu1267	chr10:75214070-75219063	VDAC2	annotated	0.00457
clu1268	chr1:33024567-33036736	AK2	annotated	0.00458
clu1269	chr2:189667945-189689527	ASNSD1	unannotated	0.00458
clu1270	chr3:12941865-13164104	IQSEC1	unannotated	0.00458
clu1271	chr11:67021913-67030122	SYT12	annotated	0.00459
clu1272	chr9:21971208-21994139	CDKN2A	annotated	0.00459
clu1273	chrX:153785973-153786355	IDH3G	unannotated	0.0046
clu1274	chr1:161202480-161206407	NDUFS2	annotated	0.00462
clu1275	chr10:99403634-99405756	GOT1	unannotated	0.00462
clu1276	chr16:56758655-56798476	NUP93	annotated	0.00462
clu1277	chr3:19470418-19615975	ENSG00000287069	unannotated	0.00462
clu1278	chrX:110944628-111123077	PAK3	unannotated	0.00463
clu1279	chrX:123859905-123888619	XIAP	annotated	0.00463
clu1280	chr19:14479524-14480593	GIPC1	annotated	0.00464
clu1281	chr8:144467987-144468329	KIFC2	unannotated	0.00464
clu1282	chr9:122851229-122853952	RC3H2	unannotated	0.00467
clu1283	chr16:15364069-15365429	NPIPA5	unannotated	0.00469
clu1284	chr17:58526313-58526932	SEPTIN4	annotated	0.00469
clu1285	chr4:185620151-185626832	SORBS2	annotated	0.00469
clu1286	chr12:30710470-30711566	CAPRIN2	annotated	0.00472
clu1287	chr2:9474647-9478222	IAH1	annotated	0.00472
clu1288	chr19:58246794-58285717	ZNF544	unannotated	0.00473
clu1289	chr20:45937585-45938981	PCIF1	unannotated	0.00476
clu1290	chr20:2748630-2749620	EBF4	unannotated	0.00482
clu1291	chr1:156194247-156199835	SLC25A44	unannotated	0.00483
clu1292	chr19:39318358-39320793	LRFN1	unannotated	0.00483
clu1293	chr2:8860764-8864170	MBOAT2	annotated	0.00483
clu1294	chr12:55800629-55803629	SARNP	annotated	0.00487
clu1295	chr4:42588329-42600478	ATP8A1	unannotated	0.00487
clu1296	chr17:77402703-77482144	SEPTIN9	annotated	0.00488
clu1297	chr17:46517233-46570759	ARL17A	annotated	0.00491
clu1298	chr19:50632811-50639025	SYT3	unannotated	0.00492
clu1299	chr20:2659585-2660263	IDH3B	unannotated	0.00492
clu1300	chr16:88707210-88710223	CTU2	annotated	0.00493
clu1301	chr1:41113526-41116922	SCMH1	unannotated	0.00495
clu1302	chr4:42556040-42574619	ATP8A1	annotated	0.00495
clu1303	chr5:140464776-140482580	ANKHD1	annotated	0.00495
clu1304	chr9:113392169-113393447	ALAD	annotated	0.00496
clu1305	chr20:63415090-63424177	KCNQ2	annotated	0.00499
clu1306	chr7:75362088-75365255	ENSG00000290951	annotated	0.00499
clu1307	chr1:1625428-1626650	MIB2	annotated	0.005
clu1308	chr2:173913266-173918593	SP3	unannotated	0.00509
clu1309	chr5:176652913-176656078	TSPAN17	annotated	0.00509
clu1310	chr12:4761143-4763952	GALNT8	unannotated	0.00511
clu1311	chr6:30742203-30743001	FLOT1	unannotated	0.00511
clu1312	chr12:51687219-51689005	SCN8A	annotated	0.00512
clu1313	chr21:13724234-13750107	.	annotated	0.00512
clu1314	chr9:131519486-131521346	POMT1	annotated	0.00512
clu1315	chr17:58302447-58305540	TSPOAP1	unannotated	0.00513
clu1316	chr19:53866417-53869754	MYADM	annotated	0.00516
clu1317	chr1:92837630-92840557	RPL5	unannotated	0.00517
clu1318	chr1:30941272-30950133	PUM1	annotated	0.00518
clu1319	chr21:39867510-39928984	PCP4	unannotated	0.00519
clu1320	chr11:1445907-1449776	BRSK2	annotated	0.0052
clu1321	chr7:103472908-103482873	RELN	annotated	0.0052
clu1322	chr21:32582415-32603161	CFAP298-TCP10L	annotated	0.00521
clu1323	chr1:40979829-40983278	CTPS1	annotated	0.00523
clu1324	chr11:65712445-65712766	KAT5	annotated	0.00525
clu1325	chr2:175074835-175080660	ATF2	annotated	0.00525
clu1326	chr12:123267282-123272157	CDK2AP1	unannotated	0.00528
clu1327	chr15:20454673-20457305	HERC2P3	unannotated	0.00528
clu1328	chr4:75490701-75491724	RCHY1	annotated	0.00529
clu1329	chr1:75787604-75789952	RABGGTB	annotated	0.00534
clu1330	chr14:24211829-24213994	CHMP4A	unannotated	0.00535
clu1331	chr20:43534394-43534828	L3MBTL1	unannotated	0.00536
clu1332	chr16:28392142-28399871	EIF3CL	unannotated	0.00537
clu1333	chr11:59656600-59657530	PATL1	unannotated	0.00539
clu1334	chr17:50080375-50081310	ITGA3	annotated	0.00539
clu1335	chr9:4722625-4740937	AK3	unannotated	0.00539
clu1336	chr1:20886371-20893517	EIF4G3	annotated	0.00541
clu1337	chr20:25323430-25339227	ABHD12	unannotated	0.00541
clu1338	chr15:25354426-25355892	UBE3A	annotated	0.00542
clu1339	chr11:64607500-64620294	NRXN2	unannotated	0.00543
clu1340	chr2:26898760-26927253	DPYSL5	unannotated	0.00543
clu1341	chr3:47872100-47877417	MAP4	unannotated	0.00543
clu1342	chr3:133841663-133895397	RAB6B	annotated	0.00544
clu1343	chr4:8416535-8440648	ACOX3	annotated	0.00544
clu1344	chr5:34945025-34945761	DNAJC21	annotated	0.00544
clu1345	chr19:40684556-40692951	COQ8B	unannotated	0.00545
clu1346	chr20:38447623-38448666	SNHG11	annotated	0.00546
clu1347	chr9:65692608-65698515	CBWD5	annotated	0.00546
clu1348	chr2:176297895-176326825	MTX2	unannotated	0.00553
clu1349	chr1:212739601-212782372	NSL1	annotated	0.00555
clu1350	chr13:52627578-52637305	ENSG00000273784	unannotated	0.00558
clu1351	chr1:150067606-150068630	VPS45	annotated	0.00559
clu1352	chr1:156593555-156623467	NAXE	unannotated	0.00559
clu1353	chr16:84184899-84186901	TAF1C	annotated	0.00559
clu1354	chr16:4683932-4688796	MGRN1	annotated	0.00562
clu1355	chr14:105157763-105176534	NUDT14	unannotated	0.00563
clu1356	chr5:175918172-175961051	THOC3	unannotated	0.00566
clu1357	chr7:100641578-100646249	ACTL6B	unannotated	0.00567
clu1358	chr14:60124310-60125637	PCNX4	annotated	0.00569
clu1359	chr1:151185620-151185798	VPS72	unannotated	0.00571
clu1360	chr10:70868433-70869792	SGPL1	annotated	0.00571
clu1361	chr9:127489518-127492802	LRSAM1	annotated	0.00576
clu1362	chr10:42632439-42638474	ZNF33B	unannotated	0.00579
clu1363	chr8:23404073-23434317	ENTPD4	annotated	0.00579
clu1364	chr5:128061244-128082970	SLC12A2-DT	annotated	0.00581
clu1365	chr9:87969349-87970776	CDK20	unannotated	0.00582
clu1366	chr1:176876637-176882859	ASTN1	unannotated	0.00583
clu1367	chr3:44862015-44864197	TMEM42	unannotated	0.00587
clu1368	chr1:147612977-147614427	BCL9	annotated	0.00589
clu1369	chr4:15681784-15686236	FAM200B	annotated	0.00589
clu1370	chrX:107545841-107550049	FRMPD3	unannotated	0.00589
clu1371	chr21:44128626-44136060	GATD3	unannotated	0.00593
clu1372	chr14:24065273-24066398	CARMIL3	annotated	0.00596
clu1373	chr15:73289238-73298348	NEO1	annotated	0.00596
clu1374	chr9:133112152-133148963	RALGDS	annotated	0.00596
clu1375	chr5:103180188-103184672	PPIP5K2	unannotated	0.006
clu1376	chr1:16478437-16630890	CROCCP2	unannotated	0.00601
clu1377	chr17:3843151-3846041	NCBP3	unannotated	0.00604
clu1378	chr19:35784317-35784953	ARHGAP33	annotated	0.00606
clu1379	chr16:14924638-14925733	NPIPA1	unannotated	0.00609
clu1380	chr16:66552793-66577104	CKLF	unannotated	0.00612
clu1381	chr11:43335994-43342433	API5	annotated	0.00616
clu1382	chr11:60903861-60906364	PRPF19	unannotated	0.00617
clu1383	chr10:100516960-100526399	NDUFB8	annotated	0.00619
clu1384	chr14:103679518-103700655	KLC1	unannotated	0.00624
clu1385	chr21:6859216-6885059	.	annotated	0.00625
clu1386	chr19:35742619-35743809	U2AF1L4	annotated	0.00631
clu1387	chr1:107140199-107148069	NTNG1	annotated	0.00632
clu1388	chr10:44971848-44984022	RASSF4	unannotated	0.00632
clu1389	chr6:52994261-52995249	GSTA4	unannotated	0.00633
clu1390	chr15:28637630-28640259	ENSG00000291259	unannotated	0.00638
clu1391	chr17:4940230-4941077	RNF167	unannotated	0.00638
clu1392	chr2:74391243-74395054	DCTN1-AS1	unannotated	0.00638
clu1393	chr2:218271549-218339783	PNKD	annotated	0.00638
clu1394	chr3:58098908-58102203	FLNB	annotated	0.00638
clu1395	chr4:150249684-150256020	DCLK2	unannotated	0.00638
clu1396	chr9:23762246-23849907	ELAVL2	unannotated	0.00638
clu1397	chrX:150983376-150985595	HMGB3	unannotated	0.00638
clu1398	chr6:135492291-135497583	AHI1	annotated	0.0064
clu1399	chr6:34425221-34426032	RPS10	annotated	0.00651
clu1400	chr22:40409018-40409340	SGSM3	unannotated	0.00652
clu1401	chr10:73817554-73821682	CAMK2G	annotated	0.00654
clu1402	chr6:10671598-10686966	C6orf52	unannotated	0.00656
clu1403	chr1:107574198-107596212	VAV3	annotated	0.00662
clu1404	chr17:74953086-74954138	HID1	unannotated	0.0067
clu1405	chr20:41169526-41170161	PLCG1	annotated	0.0067
clu1406	chr5:81467041-81473700	SSBP2	annotated	0.00674
clu1407	chr6:32153636-32154587	PPT2	annotated	0.00675
clu1408	chr15:22543138-22545767	ENSG00000291003	unannotated	0.00676
clu1409	chr15:78438356-78439795	IREB2	annotated	0.0068
clu1410	chr6:152294127-152301869	SYNE1	annotated	0.0068
clu1411	chr4:183505367-183510282	ING2	annotated	0.00687
clu1412	chr6:152122676-152132122	SYNE1	annotated	0.0069
clu1413	chr17:44093834-44123504	HDAC5	unannotated	0.00698
clu1414	chr7:44034311-44038807	ENSG00000290758	annotated	0.00699
clu1415	chr11:213418-214288	RIC8A	annotated	0.00702
clu1416	chr15:25082855-25087750	SNHG14	unannotated	0.00702
clu1417	chr12:56222199-56224834	NABP2	annotated	0.00705
clu1418	chr16:67666265-67719163	GFOD2	unannotated	0.00705
clu1419	chr7:75992557-75996445	TMEM120A	unannotated	0.00705
clu1420	chr9:39984410-40106358	ENSG00000284116	unannotated	0.00705
clu1421	chr6:138944015-138944561	REPS1	unannotated	0.00711
clu1422	chrX:156023209-156023302	WASH6P	annotated	0.00711
clu1423	chrY:57209729-57209822	WASH6P	annotated	0.00711
clu1424	chr7:843520-851950	SUN1	annotated	0.00714
clu1425	chr16:89948814-89955169	DEF8	annotated	0.00715
clu1426	chr10:76970067-77011967	KCNMA1	annotated	0.00716
clu1427	chr6:111780635-111872968	FYN	annotated	0.00717
clu1428	chr12:45951727-45961700	SCAF11	annotated	0.00719
clu1429	chr1:244653355-244686597	DESI2	annotated	0.00721
clu1430	chr4:904779-932043	GAK	annotated	0.00721
clu1431	chr6:138921124-138929977	REPS1	annotated	0.00724
clu1432	chr11:107591409-107618105	ELMOD1	unannotated	0.00726
clu1433	chr10:72097450-72133057	ASCC1	annotated	0.00727
clu1434	chr7:80828745-80916679	SEMA3C	annotated	0.00731
clu1435	chr19:38212361-38213644	DPF1	annotated	0.00732
clu1436	chr6:132815088-132816461	RPS12	annotated	0.00732
clu1437	chrX:138708928-138857512	FGF13	annotated	0.00733
clu1438	chrX:103585624-103609043	TCEAL4	unannotated	0.00736
clu1439	chr12:47963633-47964209	TMEM106C	annotated	0.00737
clu1440	chr7:100463686-100467552	TSC22D4	unannotated	0.00738
clu1441	chr10:14840157-14848609	ENSG00000284024	annotated	0.00741
clu1442	chr11:103089318-103091787	DCUN1D5	annotated	0.00741
clu1443	chr2:219180754-219181369	RETREG2	unannotated	0.00741
clu1444	chr8:76984195-76999990	PEX2	annotated	0.00741
clu1445	chr1:43578920-43588731	PTPRF	unannotated	0.00743
clu1446	chr9:35490172-35555060	RUSC2	unannotated	0.00747
clu1447	chrX:153671672-153672126	PNCK	unannotated	0.00749
clu1448	chr2:128091382-128097429	UGGT1	annotated	0.0075
clu1449	chr3:97788119-97798024	ARL6	annotated	0.00751
clu1450	chr17:36486785-36492813	ZNHIT3	annotated	0.00757
clu1451	chr1:50048182-50144957	ELAVL4	unannotated	0.0076
clu1452	chr11:47171800-47176516	ARFGAP2	unannotated	0.00765
clu1453	chr13:100638022-100642211	TMTC4	unannotated	0.00765
clu1454	chr11:57330429-57330855	SSRP1	annotated	0.0077
clu1455	chr17:5387904-5388802	NUP88	annotated	0.00773
clu1456	chr14:23577624-23578180	JPH4	annotated	0.00784
clu1457	chr14:23563502-23564046	AP1G2	unannotated	0.00787
clu1458	chr13:112902371-113014763	MCF2L	unannotated	0.0079
clu1459	chr2:209424276-209580036	MAP2	unannotated	0.0079
clu1460	chr22:20431988-20446443	SCARF2	unannotated	0.0079
clu1461	chr1:13749487-13816427	PRDM2	annotated	0.00793
clu1462	chr2:104854485-104854628	POU3F3	unannotated	0.00796
clu1463	chr12:8238914-8251369	LINC02449	unannotated	0.00797
clu1464	chr4:82504667-82562163	TMEM150C	annotated	0.00797
clu1465	chr8:22034544-22038810	NPM2	unannotated	0.00797
clu1466	chr1:204274809-204359694	PLEKHA6	unannotated	0.00798
clu1467	chr4:2932409-2932600	MFSD10	annotated	0.00799
clu1468	chr1:156055425-156058315	LAMTOR2	unannotated	0.008
clu1469	chr17:1073677-1079330	ABR	annotated	0.008
clu1470	chr17:15981144-15987266	ZSWIM7	annotated	0.00804
clu1471	chr9:127383545-127387193	GARNL3	unannotated	0.00804
clu1472	chr12:54581050-54583211	PPP1R1A	annotated	0.00806
clu1473	chr2:105298705-105307614	TGFBRAP1	unannotated	0.00809
clu1474	chr4:77048496-77066249	CCNI	unannotated	0.00809
clu1475	chr1:37495918-37501804	MEAF6	annotated	0.0081
clu1476	chr16:67528914-67538424	RIPOR1	annotated	0.0081
clu1477	chr12:57632133-57632772	B4GALNT1	annotated	0.0082
clu1478	chr2:165309256-165312025	SCN2A	unannotated	0.0082
clu1479	chr7:100359537-100373581	PILRB	unannotated	0.00821
clu1480	chr9:68258569-68264468	CBWD3	annotated	0.00821
clu1481	chr16:16348732-16350092	NPIPA9	unannotated	0.00823
clu1482	chr13:35839176-35854499	DCLK1	annotated	0.00824
clu1483	chr2:113583928-113588550	WASH2P	unannotated	0.0083
clu1484	chr3:138500567-138505295	CEP70	unannotated	0.0083
clu1485	chr11:67433042-67433340	RPS6KB2	unannotated	0.00832
clu1486	chr11:75437048-75439879	GDPD5	annotated	0.00835
clu1487	chr4:426973-497127	ZNF721	unannotated	0.00837
clu1488	chr12:46229639-46268865	SLC38A1	unannotated	0.0084
clu1489	chr19:12904666-12924151	FARSA	unannotated	0.0084
clu1490	chr1:3891057-3892883	C1orf174	annotated	0.00846
clu1491	chr4:75655870-75658843	G3BP2	annotated	0.00852
clu1492	chr22:50769549-50775772	RABL2B	annotated	0.00855
clu1493	chr1:77968203-77969925	FUBP1	annotated	0.00856
clu1494	chr10:92145112-92180963	CPEB3	unannotated	0.00856
clu1495	chr14:24210768-24211415	CHMP4A	annotated	0.00856
clu1496	chr15:22914882-22917788	CYFIP1	annotated	0.00859
clu1497	chr20:32474742-32511347	NOL4L	unannotated	0.00861
clu1498	chr1:153658886-153659448	SNAPIN	annotated	0.00862
clu1499	chr13:113585849-113610996	TFDP1	annotated	0.00862
clu1500	chr22:30911431-30928028	MORC2	unannotated	0.00862
clu1501	chr1:154992673-154992902	FLAD1	annotated	0.00866
clu1502	chr5:112707882-112766326	APC	unannotated	0.00873
clu1503	chr22:19967209-19971886	ARVCF	unannotated	0.00876
clu1504	chr1:36137322-36149337	TRAPPC3	annotated	0.00877
clu1505	chr18:75208490-75285448	TSHZ1	unannotated	0.00877
clu1506	chr12:53467293-53468780	PCBP2	unannotated	0.00881
clu1507	chr9:137351528-137352620	EXD3	annotated	0.00883
clu1508	chr17:50116090-50117407	SAMD14	unannotated	0.00886
clu1509	chr16:289607-293488	AXIN1	annotated	0.0089
clu1510	chr9:34329599-34338713	NUDT2	annotated	0.00892
clu1511	chr1:52263872-52268463	ZFYVE9	annotated	0.00894
clu1512	chr11:64321068-64340607	PRDX5	unannotated	0.00901
clu1513	chr19:1905439-1917694	SCAMP4	unannotated	0.00901
clu1514	chr16:28466902-28477737	CLN3	unannotated	0.00902
clu1515	chr7:65727108-65750883	LINC03006	unannotated	0.00902
clu1516	chr19:36039718-36054135	THAP8	annotated	0.00905
clu1517	chr2:3214248-3338017	EIPR1	annotated	0.00905
clu1518	chr4:102826636-102827944	UBE2D3	unannotated	0.00905
clu1519	chr12:30715081-30716508	CAPRIN2	unannotated	0.00909
clu1520	chr1:150504435-150504906	TARS2	annotated	0.00914
clu1521	chr10:15843272-15860206	MINDY3	unannotated	0.00914
clu1522	chr11:113256001-113260146	NCAM1	unannotated	0.00915
clu1523	chr9:135030-156481	CBWD1	unannotated	0.00915
clu1524	chr2:64573068-64585422	AFTPH	annotated	0.00917
clu1525	chr2:11773745-11779519	LPIN1	annotated	0.00917
clu1526	chr7:100112917-100113616	TAF6	annotated	0.00917
clu1527	chr7:100090654-100091038	COPS6	unannotated	0.00917
clu1528	chr1:19251863-19254782	MRTO4	annotated	0.0092
clu1529	chr1:32224475-32228499	EIF3I	annotated	0.0092
clu1530	chr12:132848155-132848641	CHFR	annotated	0.0092
clu1531	chr20:62310311-62310665	LAMA5	annotated	0.0092
clu1532	chr22:20985897-20988010	LZTR1	annotated	0.0092
clu1533	chr9:114032728-114036300	ZNF618	annotated	0.0092
clu1534	chr19:42160392-42177153	POU2F2	unannotated	0.00921
clu1535	chr12:50138617-50143074	CERS5	annotated	0.0093
clu1536	chr11:67428623-67429120	RPS6KB2	annotated	0.00932
clu1537	chr5:150446963-150447585	RPS14	unannotated	0.00932
clu1538	chr9:14680162-14690337	ZDHHC21	unannotated	0.00932
clu1539	chr16:58509352-58514926	NDRG4	unannotated	0.00934
clu1540	chr20:5069349-5106188	TMEM230	annotated	0.00934
clu1541	chr8:12444894-12623998	.	annotated	0.00934
clu1542	chr12:108972476-109020834	SVOP	unannotated	0.00936
clu1543	chrX:136497439-136497676	HTATSF1	annotated	0.00937
clu1544	chr1:161756852-161778244	ATF6	unannotated	0.0094
clu1545	chr1:161166934-161170620	PPOX	unannotated	0.00942
clu1546	chr20:24964022-24969526	APMAP	unannotated	0.00942
clu1547	chr17:42564577-42565227	COASY	unannotated	0.00943
clu1548	chr6:26466088-26467948	BTN2A1	annotated	0.00943
clu1549	chr1:16632371-16644646	CROCCP2	unannotated	0.00951
clu1550	chr16:18358588-18359948	NPIPA9	unannotated	0.00951
clu1551	chr19:37347872-37362109	ZNF875	unannotated	0.00951
clu1552	chr19:48470471-48470603	CYTH2	unannotated	0.00951
clu1553	chr6:87473019-87501158	SLC35A1	unannotated	0.00951
clu1554	chr6:89433375-89603029	ANKRD6	annotated	0.00951
clu1555	chr6:34606904-34654625	ILRUN	unannotated	0.00951
clu1556	chr12:49104885-49106961	LMBR1L	annotated	0.00955
clu1557	chr5:172234358-172283596	UBTD2	unannotated	0.00955
clu1558	chr11:118644174-118645356	PHLDB1	annotated	0.00957
clu1559	chr17:40167948-40168329	CASC3	unannotated	0.0096
clu1560	chr11:117208064-117218466	PCSK7	unannotated	0.00962
clu1561	chr10:59684327-59709479	SLC16A9	unannotated	0.00965
clu1562	chr17:4943519-4944558	RNF167	unannotated	0.00966
clu1563	chr2:25379323-25388202	DTNB	unannotated	0.00966
clu1564	chr5:157789513-157791703	CLINT1	annotated	0.00966
clu1565	chr12:2612013-2634297	CACNA1C	annotated	0.00973
clu1566	chr4:88268906-88277143	PPM1K	unannotated	0.00976
clu1567	chr7:66356871-66359895	TPST1	unannotated	0.00976
clu1568	chr2:50620183-50623314	NRXN1	annotated	0.00978
clu1569	chr21:46192533-46193835	.	annotated	0.00982
clu1570	chrX:149501037-149529367	IDS	annotated	0.00982
clu1571	chr19:35151649-35153894	FXYD7	unannotated	0.00986
clu1572	chr20:59030429-59034972	ATP5F1E	unannotated	0.00987
clu1573	chr15:90233703-90233919	CIB1	annotated	0.00991
clu1574	chr15:58898852-58901260	SLTM	annotated	0.00993
clu1575	chr11:40116334-40319628	LRRC4C	unannotated	0.00995
clu1576	chr1:155689174-155709773	DAP3	annotated	0.01
clu1577	chrX:46463293-46472750	KRBOX4	unannotated	0.01
clu1578	chr1:95027260-95064866	ALG14	unannotated	0.0101
clu1579	chr11:73407643-73430690	FAM168A	unannotated	0.0101
clu1580	chr16:89873859-89883351	TCF25	annotated	0.0101
clu1581	chr17:76399921-76400222	UBE2O	annotated	0.0101
clu1582	chr19:7904068-7909755	MAP2K7	annotated	0.0101
clu1583	chr2:232567214-232580904	EIF4E2	annotated	0.0101
clu1584	chr1:23059167-23071225	KDM1A	annotated	0.0102
clu1585	chr1:155323130-155324845	RUSC1	annotated	0.0102
clu1586	chr1:1825499-1890820	GNB1	annotated	0.0102
clu1587	chr10:100381448-100395109	OLMALINC	annotated	0.0102
clu1588	chr19:17215507-17215992	USE1	annotated	0.0102
clu1589	chr3:184388995-184395345	CHRD	unannotated	0.0102
clu1590	chr5:732664-733752	ZDHHC11B	unannotated	0.0102
clu1591	chr7:74809173-74810896	GTF2IRD2	unannotated	0.0102
clu1592	chr7:151243701-151275114	SMARCD3	unannotated	0.0102
clu1593	chr11:9817024-9829356	SBF2	annotated	0.0103
clu1594	chr11:63974794-63986141	COX8A	annotated	0.0103
clu1595	chr12:112125618-112130511	TRAFD1	annotated	0.0103
clu1596	chr12:39311553-39319906	KIF21A	annotated	0.0103
clu1597	chr8:8786055-8797365	MFHAS1	annotated	0.0103
clu1598	chr7:75201304-75202542	GTF2IP1	annotated	0.0104
clu1599	chr9:71750385-71768357	CEMIP2	unannotated	0.0104
clu1600	chr11:68892993-68893403	MRPL21	annotated	0.0105
clu1601	chr12:111298589-111306921	CUX2	unannotated	0.0105
clu1602	chr5:157320802-157323921	CYFIP2	annotated	0.0105
clu1603	chr7:73255764-73257483	ENSG00000290839	unannotated	0.0105
clu1604	chr1:202335058-202335646	UBE2T	annotated	0.0106
clu1605	chr1:89821291-89843638	LRRC8D	unannotated	0.0106
clu1606	chr10:1049641-1072116	WDR37	unannotated	0.0106
clu1607	chr11:112237506-112291320	LINC02762	unannotated	0.0106
clu1608	chr2:74372948-74376742	DCTN1	unannotated	0.0106
clu1609	chr20:20635617-20639785	RALGAPA2	unannotated	0.0106
clu1610	chr22:50316475-50317293	DENND6B	annotated	0.0106
clu1611	chr4:4386643-4387658	NSG1	unannotated	0.0106
clu1612	chr11:884169-899340	CHID1	annotated	0.0107
clu1613	chr11:66284966-66285701	YIF1A	annotated	0.0107
clu1614	chr11:7987716-7992084	EIF3F	annotated	0.0107
clu1615	chr12:57550400-57563439	KIF5A	annotated	0.0107
clu1616	chr17:47893958-47918452	SP2-DT	unannotated	0.0107
clu1617	chr19:2230612-2234010	PLEKHJ1	unannotated	0.0107
clu1618	chr20:419731-422127	RBCK1	unannotated	0.0107
clu1619	chr6:2994053-3006468	NQO2	unannotated	0.0107
clu1620	chr1:53275753-53280587	LRP8	annotated	0.0108
clu1621	chr10:116886566-116911790	SHTN1	annotated	0.0108
clu1622	chr17:4499417-4525057	SPNS2	unannotated	0.0108
clu1623	chr17:38564313-38578490	SRCIN1	unannotated	0.0109
clu1624	chr22:50248292-50249328	HDAC10	unannotated	0.0109
clu1625	chr4:185662242-185678423	SORBS2	annotated	0.0109
clu1626	chr6:32180126-32183289	RNF5	unannotated	0.0109
clu1627	chr10:119751156-119781635	INPP5F	annotated	0.011
clu1628	chr11:64926908-64927802	PPP2R5B	unannotated	0.011
clu1629	chr16:85081392-85086644	KIAA0513	annotated	0.011
clu1630	chr2:107988333-107992972	SLC5A7	unannotated	0.011
clu1631	chr4:86751124-86758260	PTPN13	annotated	0.011
clu1632	chr19:3664914-3667322	PIP5K1C	unannotated	0.0111
clu1633	chr19:10961174-10984124	SMARCA4	annotated	0.0111
clu1634	chr22:40951476-40972476	RBX1	unannotated	0.0111
clu1635	chr6:83134287-83137173	DOP1A	unannotated	0.0111
clu1636	chrX:53176622-53193437	KDM5C	annotated	0.0111
clu1637	chr1:24646789-24648859	SRRM1	annotated	0.0112
clu1638	chr11:112233233-112235849	PTS	annotated	0.0112
clu1639	chr14:94081449-94096887	IFI27L1	annotated	0.0112
clu1640	chr16:71456828-71462210	ZNF23	unannotated	0.0112
clu1641	chr17:7327009-7327440	NEURL4	annotated	0.0112
clu1642	chr19:1011612-1011741	TMEM259	annotated	0.0112
clu1643	chr22:40364365-40366436	ADSL	annotated	0.0112
clu1644	chr9:131506453-131508911	POMT1	annotated	0.0112
clu1645	chr1:225517306-225519198	ENAH	annotated	0.0113
clu1646	chr20:380955-388011	TRIB3	unannotated	0.0113
clu1647	chr22:20315476-20319639	DGCR6L	annotated	0.0113
clu1648	chr7:27140186-27152288	HOXA5	unannotated	0.0113
clu1649	chr10:101624810-101672915	FBXW4	unannotated	0.0114
clu1650	chr6:57930291-57959028	LINC00680	annotated	0.0114
clu1651	chr16:24954730-24959911	ARHGAP17	annotated	0.0115
clu1652	chr18:36755311-36760608	FHOD3	annotated	0.0115
clu1653	chr3:44918143-44929306	ZDHHC3	unannotated	0.0115
clu1654	chr5:176532516-176543261	RNF44	unannotated	0.0115
clu1655	chr1:3837345-3838964	CEP104	annotated	0.0116
clu1656	chr1:33332404-33334185	PHC2	annotated	0.0116
clu1657	chr1:166841088-166848938	POGK	unannotated	0.0116
clu1658	chr1:180272006-180275274	LHX4	unannotated	0.0116
clu1659	chr8:103407784-103414784	SLC25A32	unannotated	0.0116
clu1660	chr8:22565872-22566661	SORBS3	annotated	0.0116
clu1661	chr9:128325881-128332850	COQ4	unannotated	0.0116
clu1662	chr1:244862730-244863674	HNRNPU	annotated	0.0117
clu1663	chr11:62664973-62667523	LBHD1	unannotated	0.0117
clu1664	chr22:50456673-50459255	SBF1	annotated	0.0117
clu1665	chr2:168063570-168074982	STK39	annotated	0.0118
clu1666	chr3:15413945-15415772	METTL6	annotated	0.0118
clu1667	chr7:123545676-123557404	NDUFA5	annotated	0.0118
clu1668	chrX:101079122-101094573	TMEM35A	unannotated	0.0118
clu1669	chr2:205766803-205792235	NRP2	annotated	0.0119
clu1670	chr10:49738262-49742828	OGDHL	unannotated	0.012
clu1671	chr16:18520983-18524489	NOMO2	unannotated	0.012
clu1672	chr2:119270825-119311622	C2orf76	unannotated	0.012
clu1673	chr1:203833853-203837966	ZC3H11A	annotated	0.0121
clu1674	chr12:15560276-15565593	PTPRO	unannotated	0.0121
clu1675	chr14:22928211-22929252	PRMT5	annotated	0.0121
clu1676	chr2:174395817-174399922	SCRN3	annotated	0.0121
clu1677	chr8:43161507-43169173	HGSNAT	unannotated	0.0121
clu1678	chr16:30751217-30751549	PHKG2	annotated	0.0122
clu1679	chr19:10544325-10544783	ATG4D	annotated	0.0122
clu1680	chr4:82430884-82447920	ENOPH1	annotated	0.0122
clu1681	chr4:4246343-4248106	TMEM128	annotated	0.0122
clu1682	chr16:14945981-14950220	NPIPA1	unannotated	0.0123
clu1683	chr2:86254814-86263965	REEP1	unannotated	0.0123
clu1684	chr1:107407708-107480611	NTNG1	unannotated	0.0124
clu1685	chr19:1609599-1611704	TCF3	annotated	0.0124
clu1686	chr9:88388266-88475078	SPIN1	unannotated	0.0124
clu1687	chr1:204251611-204257353	PLEKHA6	unannotated	0.0125
clu1688	chr1:151166203-151166471	SCNM1	annotated	0.0125
clu1689	chr11:134225345-134243119	VPS26B	unannotated	0.0125
clu1690	chr15:71830311-71848845	MYO9A	annotated	0.0125
clu1691	chr17:7408712-7414344	NLGN2	annotated	0.0125
clu1692	chr2:24076615-24095141	FAM228B	unannotated	0.0125
clu1693	chr6:36639320-36684097	CDKN1A	unannotated	0.0125
clu1694	chr8:124556354-124562782	MTSS1	unannotated	0.0125
clu1695	chr1:171588505-171591587	PRRC2C	annotated	0.0126
clu1696	chr13:23411740-23433615	SACS	unannotated	0.0126
clu1697	chr13:114286629-114291634	UPF3A	unannotated	0.0126
clu1698	chr22:20052584-20063338	TANGO2	annotated	0.0126
clu1699	chr6:75602576-75623900	SENP6	unannotated	0.0126
clu1700	chr7:100345968-100349731	STAG3L5P-PVRIG2P-PILRB	annotated	0.0126
clu1701	chr9:33267899-33270623	CHMP5	unannotated	0.0126
clu1702	chrX:102721027-102816992	LINC00630	unannotated	0.0126
clu1703	chr1:32073051-32074951	TMEM39B	annotated	0.0127
clu1704	chr11:61345946-61352860	TKFC	annotated	0.0127
clu1705	chr11:63819002-63826966	SPINDOC	unannotated	0.0127
clu1706	chr11:111974983-111980737	DIXDC1	annotated	0.0127
clu1707	chr12:27791901-27797715	KLHL42	annotated	0.0127
clu1708	chr16:16392096-16393456	NPIPA7	unannotated	0.0127
clu1709	chr19:51880877-51890833	ZNF577	annotated	0.0127
clu1710	chr2:131472182-131492992	MZT2A	unannotated	0.0127
clu1711	chr1:32830067-32853079	S100PBP	annotated	0.0128
clu1712	chr2:218592707-218594108	CNOT9	annotated	0.0128
clu1713	chr2:241678649-241685769	DTYMK	annotated	0.0128
clu1714	chr1:235328778-235341708	TBCE	annotated	0.0129
clu1715	chr11:65570970-65572443	ZNRD2	annotated	0.0129
clu1716	chr14:52881469-52893293	FERMT2	annotated	0.0129
clu1717	chr18:50275728-50276378	MBD1	annotated	0.0129
clu1718	chr19:35785483-35786896	ARHGAP33	annotated	0.0129
clu1719	chr22:19177204-19178133	SLC25A1	unannotated	0.0129
clu1720	chr5:131439715-131442349	RAPGEF6	annotated	0.013
clu1721	chr12:6670838-6673216	ZNF384	annotated	0.0131
clu1722	chr16:16344452-16391891	NPIPA9	unannotated	0.0131
clu1723	chr19:18743026-18745823	CRTC1	annotated	0.0131
clu1724	chr2:222600083-222613811	FARSB	unannotated	0.0131
clu1725	chr10:50743010-50749343	ASAH2B	annotated	0.0133
clu1726	chr16:2100566-2102399	PKD1	unannotated	0.0133
clu1727	chr16:4698941-4700970	ANKS3	unannotated	0.0133
clu1728	chr17:36592156-36598921	DHRS11	unannotated	0.0133
clu1729	chr19:14964361-14971737	SLC1A6	annotated	0.0133
clu1730	chr20:35131783-35137880	EDEM2	unannotated	0.0133
clu1731	chr4:105700014-105708638	INTS12	annotated	0.0133
clu1732	chrX:131081918-131083165	ARHGAP36	unannotated	0.0133
clu1733	chr1:145093443-145215639	LINC01145	unannotated	0.0135
clu1734	chr11:120337275-120406118	ARHGEF12	unannotated	0.0135
clu1735	chr15:65234823-65259464	PARP16	unannotated	0.0135
clu1736	chr11:9288535-9295259	TMEM41B	annotated	0.0136
clu1737	chr14:24214151-24214546	MDP1	annotated	0.0136
clu1738	chr7:75135057-75136785	GTF2IRD2B	unannotated	0.0136
clu1739	chrX:6029432-6150995	NLGN4X	annotated	0.0136
clu1740	chr14:74907124-74908850	RPS6KL1	annotated	0.0137
clu1741	chr16:53157541-53209482	CHD9	annotated	0.0137
clu1742	chr20:35548865-35556207	ERGIC3	unannotated	0.0137
clu1743	chr21:42893381-42908864	NDUFV3	unannotated	0.0137
clu1744	chr6:57099141-57124734	ZNF451	annotated	0.0137
clu1745	chr7:98246165-98251419	TECPR1	annotated	0.0137
clu1746	chr1:32937259-32942252	RNF19B	unannotated	0.0138
clu1747	chr10:73824084-73837468	CAMK2G	annotated	0.0138
clu1748	chr15:40776292-40776542	DNAJC17	annotated	0.0138
clu1749	chr15:43792383-43792975	SERF2	annotated	0.0138
clu1750	chr15:78439876-78462922	IREB2	annotated	0.0138
clu1751	chr16:14935397-14941812	NPIPA1	unannotated	0.0138
clu1752	chr16:14950255-14951615	NPIPA1	unannotated	0.0138
clu1753	chr17:59668940-59673647	CLTC	annotated	0.0138
clu1754	chr19:39125919-39169532	PAK4	annotated	0.0138
clu1755	chrX:47227223-47228567	CDK16	unannotated	0.0138
clu1756	chr12:101753539-101757212	GNPTAB	unannotated	0.0139
clu1757	chr19:8086325-8087825	FBN3	unannotated	0.0139
clu1758	chr14:90541589-90593486	TTC7B	annotated	0.014
clu1759	chr20:37860344-37943981	VSTM2L	unannotated	0.014
clu1760	chr3:49675966-49676609	APEH	unannotated	0.014
clu1761	chr3:108642514-108646617	DZIP3	unannotated	0.014
clu1762	chr7:99560695-99600205	ZNF655	unannotated	0.014
clu1763	chrX:153565103-153579978	ATP2B3	annotated	0.014
clu1764	chr12:124356782-124362126	NCOR2	unannotated	0.0141
clu1765	chr14:21022497-21023241	NDRG2	annotated	0.0141
clu1766	chr16:89658209-89669286	SPATA33	annotated	0.0141
clu1767	chr3:184387107-184387931	CHRD	annotated	0.0141
clu1768	chr4:3022451-3040572	GRK4	unannotated	0.0141
clu1769	chr7:158739121-158741523	ESYT2	unannotated	0.0141
clu1770	chr19:19465614-19492581	GATAD2A	annotated	0.0142
clu1771	chr3:49099647-49099961	QARS1	unannotated	0.0142
clu1772	chr5:88270585-88436273	TMEM161B-DT	annotated	0.0142
clu1773	chr11:65027636-65032431	SNX15	unannotated	0.0143
clu1774	chr17:28649276-28662046	SDF2	unannotated	0.0143
clu1775	chr2:152619718-152625438	FMNL2	annotated	0.0143
clu1776	chr2:32089605-32114638	SPAST	annotated	0.0143
clu1777	chr22:17810813-17816690	MICAL3	annotated	0.0143
clu1778	chr6:43671906-43675494	MRPS18A	annotated	0.0143
clu1779	chrX:140711656-140733878	LINC00632	annotated	0.0143
clu1780	chr10:97850315-97863930	GOLGA7B	unannotated	0.0144
clu1781	chr15:84443730-84468626	.	annotated	0.0144
clu1782	chr16:50066539-50068780	HEATR3	unannotated	0.0144
clu1783	chr2:132646280-132668400	LYPD1	unannotated	0.0144
clu1784	chr3:9941206-9943077	CRELD1	annotated	0.0144
clu1785	chrX:101391822-101411936	RPL36A	unannotated	0.0144
clu1786	chr1:23778713-23779864	PITHD1	unannotated	0.0145
clu1787	chr11:117822717-117839781	FXYD6	annotated	0.0145
clu1788	chr17:76276767-76277989	QRICH2	annotated	0.0145
clu1789	chr18:50273863-50275129	MBD1	annotated	0.0145
clu1790	chr21:33432802-33439214	TMEM50B	annotated	0.0145
clu1791	chr22:37956842-37967099	POLR2F	unannotated	0.0145
clu1792	chr7:94533802-94538967	CASD1	unannotated	0.0145
clu1793	chr1:25826826-25829618	MTFR1L	annotated	0.0146
clu1794	chr17:75486426-75489266	TMEM94	annotated	0.0146
clu1795	chr2:101859864-101864930	MAP4K4	unannotated	0.0146
clu1796	chr3:50349490-50349931	NPRL2	annotated	0.0146
clu1797	chr3:127629289-127639245	PODXL2	unannotated	0.0146
clu1798	chr7:140808062-140808892	BRAF	annotated	0.0146
clu1799	chr10:35071339-35090430	CUL2	annotated	0.0147
clu1800	chr11:65122424-65125488	MRPL49	annotated	0.0147
clu1801	chr12:106956065-106967111	TMEM263	annotated	0.0147
clu1802	chr5:179607659-179609376	RUFY1	annotated	0.0147
clu1803	chr7:45103443-45105441	TBRG4	annotated	0.0147
clu1804	chr11:60897951-60898541	PRPF19	annotated	0.0148
clu1805	chr14:24215797-24217186	MDP1	unannotated	0.0148
clu1806	chr3:62478416-62491339	CADPS	annotated	0.0148
clu1807	chr8:144318920-144321321	DGAT1	annotated	0.0148
clu1808	chr10:3782214-3784913	KLF6	annotated	0.0149
clu1809	chr10:37856337-37857185	ZNF248	annotated	0.0149
clu1810	chr15:43594367-43595374	CKMT1B	annotated	0.0149
clu1811	chr18:50262219-50272677	MBD1	unannotated	0.0149
clu1812	chr2:74148478-74148707	BOLA3-DT	annotated	0.0149
clu1813	chr2:91618154-91655368	LSP1P5	unannotated	0.0149
clu1814	chr21:39390863-39391769	GET1	annotated	0.0149
clu1815	chr5:103159328-103173155	PPIP5K2	unannotated	0.0149
clu1816	chr8:61288138-61376605	CLVS1	unannotated	0.0149
clu1817	chr9:135925187-135938222	UBAC1	unannotated	0.0149
clu1818	chrX:3817778-3931547	ENSG00000285756	unannotated	0.0149
clu1819	chr2:20701652-20774810	LDAH	annotated	0.015
clu1820	chr3:25719635-25729133	NGLY1	annotated	0.015
clu1821	chr12:105142558-105144287	WASHC4	unannotated	0.0151
clu1822	chr12:113372807-113374793	PLBD2	unannotated	0.0151
clu1823	chr16:29485451-29485680	.	annotated	0.0151
clu1824	chr20:17570211-17600738	DSTN	annotated	0.0151
clu1825	chr20:46056564-46057170	SLC12A5	unannotated	0.0151
clu1826	chr22:26466262-26468551	HPS4	annotated	0.0151
clu1827	chr3:33373160-33373260	FBXL2	annotated	0.0151
clu1828	chr7:74555223-74555438	GTF2IRD1	annotated	0.0151
clu1829	chr10:133288278-133288840	TUBGCP2	annotated	0.0152
clu1830	chr12:120199485-120201083	RPLP0	unannotated	0.0152
clu1831	chr16:89818538-89845322	SPIRE2	annotated	0.0152
clu1832	chr1:30878740-30909018	SDC3	unannotated	0.0153
clu1833	chr1:88786213-88804846	PKN2	annotated	0.0153
clu1834	chr16:90027722-90031299	GAS8	annotated	0.0153
clu1835	chr17:2335730-2336331	TSR1	annotated	0.0153
clu1836	chr5:133976021-133980999	VDAC1	unannotated	0.0153
clu1837	chr8:61681036-61684039	ASPH	annotated	0.0153
clu1838	chr9:97625969-97633243	TSTD2	unannotated	0.0153
clu1839	chr8:130236994-130401885	ASAP1	unannotated	0.0154
clu1840	chr11:64288468-64289143	GPR137	annotated	0.0155
clu1841	chr17:78709732-78782202	CYTH1	annotated	0.0155
clu1842	chr2:70227822-70229264	TIA1	annotated	0.0155
clu1843	chr2:200881488-200885698	PPIL3	unannotated	0.0155
clu1844	chr3:50370380-50374737	CACNA2D2	annotated	0.0155
clu1845	chr3:57663713-57666123	DENND6A	unannotated	0.0155
clu1846	chr3:194455962-194459471	ATP13A3	annotated	0.0155
clu1847	chr9:98784157-98784832	ANKS6	unannotated	0.0155
clu1848	chr10:123162828-123165047	BUB3	annotated	0.0156
clu1849	chr12:8235999-8238737	LINC02449	unannotated	0.0156
clu1850	chr12:112254162-112256320	HECTD4	unannotated	0.0156
clu1851	chr13:49997131-49997670	TRIM13	unannotated	0.0156
clu1852	chr2:675630-677289	TMEM18	annotated	0.0156
clu1853	chr6:13696896-13710935	RANBP9	unannotated	0.0156
clu1854	chr7:70766334-70771549	AUTS2	annotated	0.0156
clu1855	chrX:86816099-86832106	DACH2	annotated	0.0156
clu1856	chr17:28901301-28902818	DHRS13	unannotated	0.0157
clu1857	chr19:18433817-18434217	SSBP4	annotated	0.0157
clu1858	chr4:155667419-155696806	GUCY1A1	annotated	0.0157
clu1859	chrX:85247651-85264275	ZNF711	unannotated	0.0157
clu1860	chr10:58269304-58277117	CISD1	annotated	0.0158
clu1861	chr12:42335974-42387456	PPHLN1	unannotated	0.0158
clu1862	chr2:9412405-9423373	ITGB1BP1	annotated	0.0158
clu1863	chr8:22067682-22069419	DMTN	annotated	0.0158
clu1864	chr9:125029739-125055876	SCAI	unannotated	0.0158
clu1865	chr1:42667440-42693490	PPIH	unannotated	0.0159
clu1866	chr16:75545954-75555804	TMEM231	annotated	0.0159
clu1867	chr2:47170764-47176441	CALM2	annotated	0.0159
clu1868	chr5:137954376-137959616	FAM13B	annotated	0.0159
clu1869	chr1:10297246-10320043	KIF1B	annotated	0.016
clu1870	chr16:22257385-22258494	EEF2K	unannotated	0.0161
clu1871	chr20:47757463-47786048	SULF2	annotated	0.0161
clu1872	chr20:62127701-62130219	LSM14B	unannotated	0.0161
clu1873	chr1:17603591-17616094	ARHGEF10L	unannotated	0.0162
clu1874	chr1:185301563-185305536	IVNS1ABP	unannotated	0.0162
clu1875	chr11:64620365-64630402	NRXN2	unannotated	0.0162
clu1876	chr11:107618206-107630700	ELMOD1	unannotated	0.0162
clu1877	chr19:53555908-53569304	ZNF331	annotated	0.0162
clu1878	chr2:94196230-94197636	ENSG00000291142	annotated	0.0162
clu1879	chrX:134889192-134896817	MOSPD1	annotated	0.0162
clu1880	chr1:93551045-93552409	FNBP1L	unannotated	0.0163
clu1881	chr10:13675044-13693898	FRMD4A	annotated	0.0163
clu1882	chr5:170720390-170721833	KCNIP1	annotated	0.0163
clu1883	chr9:105448235-105464236	FSD1L	annotated	0.0163
clu1884	chr2:38779118-38781517	GEMIN6	annotated	0.0164
clu1885	chr20:5911682-5916326	CHGB	annotated	0.0164
clu1886	chr8:42153105-42154616	AP3M2	annotated	0.0164
clu1887	chr9:33271223-33276456	CHMP5	unannotated	0.0164
clu1888	chr10:95354967-95357631	SORBS1	annotated	0.0166
clu1889	chr11:113827360-113829197	USP28	annotated	0.0166
clu1890	chr19:1054341-1054780	ABCA7	annotated	0.0166
clu1891	chr2:131082657-131093332	FAM168B	unannotated	0.0166
clu1892	chr3:62492446-62499162	CADPS	annotated	0.0166
clu1893	chr4:122325320-122328199	KIAA1109	unannotated	0.0166
clu1894	chrX:48890697-48898492	PQBP1	unannotated	0.0166
clu1895	chr10:125833946-125841255	BCCIP	annotated	0.0167
clu1896	chr19:18991149-18994366	SUGP2	unannotated	0.0167
clu1897	chr8:6627310-6708141	MCPH1-AS1	unannotated	0.0167
clu1898	chr9:136407938-136410328	ENTR1	annotated	0.0167
clu1899	chr10:96057000-96057124	CCNJ	annotated	0.0168
clu1900	chr5:115837764-115841390	ATG12	annotated	0.0168
clu1901	chr11:65354171-65355793	TIGD3	unannotated	0.0169
clu1902	chr16:1678356-1697812	JPT2	annotated	0.0169
clu1903	chr5:149496860-149505483	CSNK1A1	unannotated	0.0169
clu1904	chr10:15135418-15141422	NMT2	annotated	0.017
clu1905	chr21:46649739-46664295	PRMT2	unannotated	0.017
clu1906	chr22:23400583-23402361	ENSG00000290920	annotated	0.017
clu1907	chr5:179699049-179705679	CANX	annotated	0.017
clu1908	chr6:31727692-31728646	DDAH2	unannotated	0.017
clu1909	chr9:133349042-133349556	RPL7A	unannotated	0.017
clu1910	chrX:107450005-107530409	FRMPD3	unannotated	0.017
clu1911	chr12:121328458-121330583	ANAPC5	annotated	0.0172
clu1912	chr18:23556613-23557117	NPC1	annotated	0.0173
clu1913	chr19:19227073-19227683	NCAN	unannotated	0.0173
clu1914	chr2:48511468-48529880	PPP1R21	unannotated	0.0173
clu1915	chr5:176392945-176397607	CLTB	annotated	0.0173
clu1916	chr5:176975480-176982469	UIMC1	annotated	0.0173
clu1917	chr12:53034709-53037409	EIF4B	annotated	0.0174
clu1918	chr13:52637446-52642406	ENSG00000273784	annotated	0.0174
clu1919	chr16:87755292-87761949	KLHDC4	annotated	0.0174
clu1920	chr17:32208309-32253085	RHOT1	unannotated	0.0174
clu1921	chr19:2189795-2193689	DOT1L	unannotated	0.0174
clu1922	chr4:2535531-2596084	FAM193A	unannotated	0.0174
clu1923	chr6:85677492-85678136	SNHG5	annotated	0.0174
clu1924	chr10:101792901-101797980	OGA	unannotated	0.0175
clu1925	chr19:9860794-9936304	OLFM2	annotated	0.0175
clu1926	chr19:55179065-55180117	SYT5	annotated	0.0175
clu1927	chr6:149820703-149836085	LRP11	unannotated	0.0175
clu1928	chr7:36335178-36367111	KIAA0895	annotated	0.0175
clu1929	chr9:136802786-136823525	RABL6	unannotated	0.0175
clu1930	chr1:119712160-119721267	PHGDH	annotated	0.0176
clu1931	chr1:160354290-160370557	NCSTN	unannotated	0.0176
clu1932	chr12:57184902-57185081	LRP1	unannotated	0.0176
clu1933	chr15:57639545-57661450	GCOM1	annotated	0.0176
clu1934	chr8:48008470-48060682	UBE2V2	unannotated	0.0176
clu1935	chr12:30731510-30734968	CAPRIN2	annotated	0.0177
clu1936	chr13:95630113-95633234	DZIP1	annotated	0.0177
clu1937	chr16:589751-590261	RAB40C	unannotated	0.0177
clu1938	chr22:25695214-25703510	GRK3	unannotated	0.0177
clu1939	chr1:181779539-181783679	CACNA1E	annotated	0.0178
clu1940	chr16:2264331-2268055	RNPS1	annotated	0.0178
clu1941	chr20:37289686-37301208	MANBAL	unannotated	0.0178
clu1942	chr1:222633249-222645554	MIA3	annotated	0.0179
clu1943	chr16:2233183-2233885	E4F1	unannotated	0.0179
clu1944	chr16:4814629-4817598	GLYR1	annotated	0.0179
clu1945	chr17:82036308-82036544	DCXR	unannotated	0.0179
clu1946	chr19:48231810-48234403	CARD8	annotated	0.0179
clu1947	chr5:72816752-72848385	TNPO1	annotated	0.0179
clu1948	chr22:50220015-50220251	TUBGCP6	annotated	0.018
clu1949	chr14:74296449-74302875	ABCD4	annotated	0.0181
clu1950	chr18:9595102-9614226	PPP4R1	annotated	0.0181
clu1951	chr1:54200589-54205018	MRPL37	unannotated	0.0182
clu1952	chr10:130175089-130180113	GLRX3	unannotated	0.0182
clu1953	chr8:103766537-103885298	RIMS2	annotated	0.0182
clu1954	chr4:48851975-48860725	OCIAD1	unannotated	0.0183
clu1955	chr4:155759143-155774968	GUCY1B1	annotated	0.0183
clu1956	chr16:74893812-74903947	WDR59	annotated	0.0184
clu1957	chr5:151147926-151157680	ANXA6	annotated	0.0184
clu1958	chr7:128790976-128792320	CCDC136	unannotated	0.0185
clu1959	chrX:19684028-19695612	SH3KBP1	annotated	0.0185
clu1960	chr16:89892275-89895083	TCF25	annotated	0.0187
clu1961	chr3:149741718-149750678	COMMD2	annotated	0.0187
clu1962	chr11:3360565-3370975	ZNF195	unannotated	0.0188
clu1963	chr2:24793501-24799675	CENPO	annotated	0.0188
clu1964	chr5:140698831-140700819	ZMAT2	annotated	0.0188
clu1965	chr1:136221-137197	.	annotated	0.0189
clu1966	chr12:22060926-22062281	CMAS	annotated	0.0189
clu1967	chr16:75641723-75648468	KARS1	unannotated	0.0189
clu1968	chr6:15374252-15410224	JARID2	unannotated	0.0189
clu1969	chr5:889647-891155	BRD9	annotated	0.019
clu1970	chr8:17646135-17646982	MTUS1	unannotated	0.019
clu1971	chr1:71065137-71066776	ZRANB2	unannotated	0.0191
clu1972	chr10:110901612-110919121	BBIP1	annotated	0.0191
clu1973	chr22:40366498-40400696	SGSM3	annotated	0.0191
clu1974	chr6:107902994-107904629	SEC63	unannotated	0.0191
clu1975	chr11:45913938-45914604	PEX16	unannotated	0.0192
clu1976	chr11:73844976-73863172	MRPL48	annotated	0.0192
clu1977	chr16:12902627-12916688	SHISA9	annotated	0.0192
clu1978	chr2:213297357-213317219	SPAG16	annotated	0.0192
clu1979	chr20:2835709-2838232	PCED1A	annotated	0.0192
clu1980	chr3:52658315-52662133	PBRM1	unannotated	0.0192
clu1981	chrX:130155286-130165551	AIFM1	annotated	0.0192
clu1982	chr2:113641450-113641781	RABL2A	unannotated	0.0193
clu1983	chr20:3167181-3173455	LZTS3	unannotated	0.0193
clu1984	chr5:172354005-172358773	SH3PXD2B	annotated	0.0194
clu1985	chr3:138348325-138372866	MRAS	annotated	0.0195
clu1986	chr7:44647534-44666736	OGDH	annotated	0.0195
clu1987	chr9:127214842-127218740	RALGPS1	annotated	0.0195
clu1988	chr14:20455328-20455578	APEX1	annotated	0.0196
clu1989	chr14:75985840-75988885	IFT43	unannotated	0.0196
clu1990	chr20:34516461-34526272	DYNLRB1	unannotated	0.0196
clu1991	chr3:108047292-108051939	CD47	annotated	0.0196
clu1992	chr5:83512396-83545537	VCAN	annotated	0.0196
clu1993	chr11:123638324-123642446	SCN3B	unannotated	0.0197
clu1994	chr14:89180806-89280950	FOXN3	annotated	0.0197
clu1995	chr16:28292179-28318995	SBK1	unannotated	0.0198
clu1996	chr17:149192-156220	DOC2B	unannotated	0.0198
clu1997	chr19:17611855-17617702	UNC13A	annotated	0.0198
clu1998	chr19:39342576-39356689	SAMD4B	unannotated	0.0198
[truncated: 1,977 more rows]

## Sheet: LeafCutter.Klim.MNs
LeafCutter results comparing control and KD in motor neurons using short-read RNA-seq generated by Klim et al.
clusterID	coord	gene	annotation	FDR
clu1	chr14:68877240-68879962	ACTN1	annotated	5.65e-19
clu2	chr20:63439708-63472168	KCNQ2	unannotated	5.22e-13
clu3	chr19:35000486-35009119	GRAMD1A	unannotated	7.82e-13
clu4	chr1:1044439-1045161	AGRN	unannotated	8.53e-10
clu5	chr22:42599793-42602770	POLDIP3	annotated	2.69e-09
clu6	chr1:43979511-43981114	B4GALT2	unannotated	3.56e-09
clu7	chr11:47324577-47328658	MADD	unannotated	1.12e-08
clu8	chr6:30881125-30888688	DDR1	annotated	1.12e-08
clu9	chr19:58315036-58326823	ENSG00000283103	annotated	8.91e-08
clu10	chr20:19681991-19684176	SLC24A3	unannotated	2.08e-07
clu11	chr12:27676599-27679489	PPFIBP1	annotated	3.69e-06
clu12	chr15:74128307-74131207	ISLR2	unannotated	1.52e-05
clu13	chr8:30544624-30558887	RBPMS	annotated	1.52e-05
clu14	chr6:116571655-116580295	RWDD1	annotated	1.56e-05
clu15	chr9:35684550-35685269	TPM2	unannotated	2.32e-05
clu16	chr1:181726162-181732384	CACNA1E	annotated	3.43e-05
clu17	chr6:161153499-161166248	AGPAT4	unannotated	3.43e-05
clu18	chr20:38421098-38426419	SNHG17	annotated	6.87e-05
clu19	chr19:4491835-4493703	HDGFL2	unannotated	7.03e-05
clu20	chr19:11458611-11466172	ELAVL3	unannotated	8.5e-05
clu21	chr8:79611214-79636802	STMN2	unannotated	0.000152
clu22	chr3:64022523-64023275	PSMD6	annotated	0.000245
clu23	chr17:1472228-1474812	MYO1C	unannotated	0.000268
clu24	chr2:1649675-1653628	PXDN	unannotated	0.000309
clu25	chr22:26666937-26668158	MIAT	annotated	0.000343
clu26	chr14:23049943-23052473	CDH24	unannotated	0.0004
clu27	chr9:120404113-120408347	CDK5RAP2	annotated	0.0004
clu28	chr1:120824146-120836517	NBPF26	unannotated	0.000511
clu29	chr14:24411450-24412997	NYNRIN	annotated	0.00071
clu30	chr5:140841540-140882488	.	annotated	0.00071
clu31	chr10:103278261-103288360	INA	unannotated	0.000756
clu32	chr8:80042668-80051527	TPD52	annotated	0.000756
clu33	chr9:76638288-76644739	PRUNE2	annotated	0.000789
clu34	chr2:215391814-215394528	FN1	annotated	0.00106
clu35	chr8:93917079-93922016	PDP1	annotated	0.00111
clu36	chr12:52237569-52238680	KRT7	annotated	0.00115
clu37	chr1:201803714-201807953	NAV1	annotated	0.00183
clu38	chr10:29524715-29529705	SVIL	annotated	0.00229
clu39	chr19:50689279-50697589	SHANK1	unannotated	0.00245
clu40	chr3:58130908-58132808	FLNB	annotated	0.00272
clu41	chr7:100650135-100655019	ACTL6B	unannotated	0.00274
clu42	chr1:204988806-205009557	NFASC	annotated	0.00348
clu43	chr6:142438364-142443337	ADGRG6	annotated	0.004
clu44	chr1:21888066-21889981	HSPG2	annotated	0.00417
clu45	chr3:62466413-62474173	CADPS	annotated	0.00484
clu46	chr5:115813258-115816228	CDO1	annotated	0.00525
clu47	chrX:154355072-154357434	FLNA	annotated	0.0056
clu48	chr5:173608292-173613131	BOD1	unannotated	0.00593
clu49	chr3:50174350-50176768	SEMA3F	annotated	0.00866
clu50	chr20:63931022-63931465	DNAJC5	annotated	0.00991
clu51	chr2:121430177-121447337	CLASP1	annotated	0.0116
clu52	chr1:156055425-156058315	LAMTOR2	unannotated	0.0147
clu53	chr8:61619019-61633683	ASPH	annotated	0.0169
clu54	chr1:19148626-19150577	UBR4	annotated	0.0195
clu55	chr17:82893632-82911758	TBCD	annotated	0.0203
clu56	chr22:37723875-37724896	.	annotated	0.0203
clu57	chr5:158699142-158707979	EBF1	annotated	0.0217
clu58	chr3:58138529-58142650	FLNB	annotated	0.0218
clu59	chr3:48649215-48650480	CELSR3	unannotated	0.0232
clu60	chr22:35746561-35759888	RBFOX2	annotated	0.0259
clu61	chr9:136446949-136447227	SEC16A	annotated	0.0274
clu62	chr5:75389687-75400205	CERT1	annotated	0.0278
clu63	chr11:63905043-63908877	MARK2	annotated	0.028
clu64	chr12:106956065-106967111	TMEM263	annotated	0.028
clu65	chr16:58555908-58556862	CNOT1	annotated	0.028
clu66	chr19:51311926-51322064	IGLON5	unannotated	0.028
clu67	chr20:10284772-10293161	SNAP25	annotated	0.028
clu68	chr7:102567083-102668915	POLR2J3	unannotated	0.028
clu69	chr2:87455645-87583258	CYTOR	annotated	0.0289
clu70	chr19:734194-746285	PALM	unannotated	0.0306
clu71	chr3:47283094-47319653	KLHL18	annotated	0.0306
clu72	chr2:69124643-69152169	ANTXR1	annotated	0.0308
clu73	chr8:138878316-138913619	COL22A1	annotated	0.0308
clu74	chr2:108381887-108383416	SULT1C4	unannotated	0.0311
clu75	chr17:46038686-46039702	KANSL1	annotated	0.0323
clu76	chr6:30728145-30730428	FLOT1	unannotated	0.0323
clu77	chr3:179067809-179071595	ZMAT3	annotated	0.036
clu78	chr17:50080375-50081310	ITGA3	annotated	0.0361
clu79	chr8:24953795-24955472	NEFL	unannotated	0.0361
clu80	chr20:10292999-10296925	SNAP25	annotated	0.0386
clu81	chr10:3118869-3129819	PFKP	unannotated	0.04
clu82	chrX:70289354-70289860	PDZD11	annotated	0.042
clu83	chr1:43975107-43976090	ATP6V0B	unannotated	0.0425
clu84	chr14:70734498-70738245	MAP3K9	annotated	0.043
clu85	chr14:104944245-104950681	.	annotated	0.0436
clu86	chr17:43883355-43898262	MPP2	annotated	0.0454
clu87	chr13:35164509-35171272	NBEA	annotated	0.0484
clu88	chr8:139612674-139618258	KCNK9	annotated	0.0485
clu89	chr17:76677702-76685072	MXRA7	annotated	0.0491
clu90	chr19:40684556-40690460	NUMBL	annotated	0.0491
clu91	chr17:37519071-37520538	SYNRG	annotated	0.0537
clu92	chr20:44531978-44589797	PKIG	unannotated	0.0567
clu93	chr1:228108318-228109261	MRPL55	annotated	0.0645
clu94	chr1:20981227-21002713	EIF4G3	annotated	0.0658
clu95	chr4:103050382-103066327	SLC9B2	annotated	0.0658
clu96	chr7:32570154-32573199	AVL9	unannotated	0.0658
clu97	chr1:23059167-23068539	KDM1A	annotated	0.0678
clu98	chr9:36204179-36211608	CLTA	unannotated	0.0678
clu99	chr8:140405698-140435112	TRAPPC9	annotated	0.0703
clu100	chr4:30724596-30920153	PCDH7	unannotated	0.0747
clu101	chr14:70810665-70815111	MAP3K9-DT	annotated	0.0766
clu102	chr19:1234290-1234571	CBARP	annotated	0.0766
clu103	chr12:109561104-109561420	MMAB	annotated	0.081
clu104	chr10:95322021-95339133	SORBS1	annotated	0.085
clu105	chr1:81985355-81990391	ADGRL2	unannotated	0.0854
clu106	chr7:64794571-64831451	ZNF138	annotated	0.0854
clu107	chr9:18174-24851	WASHC1	unannotated	0.0854
clu108	chr15:45168133-45175219	SHF	unannotated	0.0887
clu109	chr16:3067415-3068180	IL32	annotated	0.0887
clu110	chr2:207726876-207737411	CCNYL1	annotated	0.0932
clu111	chr1:36361340-36385723	STK40	annotated	0.0989
clu112	chr12:42326229-42335883	PPHLN1	annotated	0.0989
clu113	chr16:80997429-81006734	CMC2	annotated	0.0989
clu114	chr17:4940230-4940487	RNF167	annotated	0.0989
clu115	chr6:122447265-122453770	SERINC1	unannotated	0.0989
clu116	chr9:2639981-2643160	VLDLR	annotated	0.0989

## Sheet: LeafCutter.Brown.iNeurons
LeafCutter results comparing control and KD in cortical neurons using short-read RNA-seq generated by Brown et al.
clusterID	coord	gene	annotation	FDR
clu1	chr11:61533124-61551384	SYT7	unannotated	1.46e-31
clu2	chr15:52757847-52804209	ENSG00000259203	unannotated	1.2e-21
clu3	chr15:74128307-74131207	ISLR2	unannotated	1.54e-18
clu4	chr15:74995673-75011797	SCAMP5	unannotated	2.46e-17
clu5	chr22:26666937-26668158	MIAT	unannotated	1.07e-16
clu6	chr21:39345274-39348292	HMGN1	annotated	7.07e-14
clu7	chr22:35746561-35759888	RBFOX2	annotated	2.02e-11
clu8	chr5:141123450-141236010	.	annotated	3.49e-11
clu9	chr6:30881125-30888688	DDR1	annotated	3.49e-11
clu10	chr11:47324577-47328658	MADD	unannotated	3.6e-11
clu11	chr17:29122253-29165942	MYO18A	unannotated	3.95e-11
clu12	chr4:31997822-32225024	LINC02506	unannotated	3.95e-11
clu13	chr19:11033517-11034123	SMARCA4	annotated	1.69e-10
clu14	chr7:102567083-102668915	POLR2J3	unannotated	3.45e-10
clu15	chr3:124700033-124702038	KALRN	unannotated	5.88e-10
clu16	chr12:39370261-39442927	KIF21A	unannotated	6.64e-10
clu17	chr20:36212376-36221864	EPB41L1	unannotated	6.68e-10
clu18	chr7:44254607-44258872	CAMK2B	unannotated	6.68e-10
clu19	chr3:9464672-9470459	SETD5	unannotated	9.29e-10
clu20	chr7:100650135-100655019	ACTL6B	unannotated	1.85e-09
clu21	chr2:241668685-241670726	ATG4B	unannotated	2.09e-09
clu22	chr2:219464608-219467174	SPEG	unannotated	2.28e-09
clu23	chr20:63439708-63472168	KCNQ2	unannotated	2.35e-09
clu24	chr9:128250940-128254654	DNM1	unannotated	2.35e-09
clu25	chr19:12841066-12843529	MAST1	unannotated	3.06e-09
clu26	chr14:30559272-30586718	G2E3	unannotated	4.05e-09
clu27	chr16:70271972-70276486	AARS1	unannotated	4.43e-09
clu28	chr1:20981227-21002713	EIF4G3	annotated	4.53e-09
clu29	chr12:8188535-8194203	FAM66C	unannotated	4.53e-09
clu30	chr5:115813258-115816228	CDO1	annotated	4.53e-09
clu31	chr19:1235145-1235501	CBARP	unannotated	5.68e-09
clu32	chr4:77030970-77039073	SEPTIN11	unannotated	5.68e-09
clu33	chr19:58315036-58326823	ENSG00000283103	annotated	5.75e-09
clu34	chr3:47283094-47322568	KLHL18	annotated	7.68e-09
clu35	chr5:151786715-151790323	G3BP1	annotated	7.68e-09
clu36	chr19:3278110-3281199	CELF5	unannotated	1.07e-08
clu37	chr3:33584920-33592395	CLASP2	unannotated	1.39e-08
clu38	chr1:155075907-155085091	EFNA3	unannotated	1.8e-08
clu39	chr8:42697598-42730594	CHRNB3	unannotated	2.28e-08
clu40	chr19:11458611-11466172	ELAVL3	unannotated	2.52e-08
clu41	chr10:97866375-97871066	GOLGA7B	unannotated	2.56e-08
clu42	chr9:89455953-89497919	SEMA4D	unannotated	3.84e-08
clu43	chr19:35000486-35009119	GRAMD1A	unannotated	5.68e-08
clu44	chr20:58895684-58903531	GNAS	annotated	5.81e-08
clu45	chr17:44212006-44212819	UBTF	annotated	9.24e-08
clu46	chr16:83990630-83994302	NECAB2	unannotated	9.38e-08
clu47	chr10:102417121-102418701	PSD	unannotated	1.19e-07
clu48	chr2:3457693-3460263	TRAPPC12	unannotated	1.25e-07
clu49	chr5:157360372-157361468	CYFIP2	unannotated	1.29e-07
clu50	chr11:64668604-64685646	NRXN2	annotated	1.67e-07
clu51	chr1:43979511-43981114	B4GALT2	unannotated	1.93e-07
clu52	chr15:47412472-47470474	SEMA6D	unannotated	1.99e-07
clu53	chr22:42599793-42602770	POLDIP3	annotated	2.3e-07
clu54	chr19:50689279-50697589	SHANK1	unannotated	2.5e-07
clu55	chr10:3099352-3101365	PFKP	unannotated	2.79e-07
clu56	chr5:112266330-112275326	EPB41L4A	unannotated	2.79e-07
clu57	chr1:201803714-201807953	NAV1	annotated	3.59e-07
clu58	chr19:14170791-14177531	ADGRL1	unannotated	4.54e-07
clu59	chr12:124911899-124913724	UBC	unannotated	5.64e-07
clu60	chr9:129336988-129338792	LINC01503	unannotated	5.64e-07
clu61	chr19:17641556-17642845	UNC13A	unannotated	5.68e-07
clu62	chr1:93534908-93544107	FNBP1L	unannotated	6.32e-07
clu63	chr14:103679518-103685638	KLC1	unannotated	8.71e-07
clu64	chr9:87499139-87604954	DAPK1	unannotated	1.06e-06
clu65	chr11:77764689-77820528	RSF1	unannotated	1.08e-06
clu66	chr19:58575588-58598967	ENSG00000286104	unannotated	1.08e-06
clu67	chr10:71822007-71825837	PSAP	unannotated	1.29e-06
clu68	chr1:181726162-181732384	CACNA1E	annotated	1.34e-06
clu69	chr10:67823392-67837934	DNAJC12	unannotated	1.4e-06
clu70	chr16:84733503-84758716	USP10	unannotated	1.4e-06
clu71	chr4:89835692-89838252	SNCA	annotated	1.49e-06
clu72	chr6:34295685-34418369	RPS10-NUDT3	unannotated	1.53e-06
clu73	chr20:58889046-58895612	GNAS	unannotated	2.16e-06
clu74	chr4:932540-951207	TMEM175	unannotated	2.22e-06
clu75	chr12:94971620-95002739	NDUFA12	unannotated	2.8e-06
clu76	chr15:77615900-77677089	LINGO1	unannotated	2.8e-06
clu77	chr7:123684580-123692347	WASL	unannotated	2.81e-06
clu78	chr4:70704348-70762519	RUFY3	unannotated	2.9e-06
clu79	chr2:1649675-1653628	PXDN	unannotated	3.34e-06
clu80	chr11:125489822-125496121	FEZ1	annotated	3.35e-06
clu81	chr9:35313989-35366947	UNC13B	annotated	3.35e-06
clu82	chr10:132348356-132351607	LRRC27	annotated	3.45e-06
clu83	chr3:50174350-50176768	SEMA3F	annotated	3.92e-06
clu84	chr5:140647924-140648471	IK	annotated	4.03e-06
clu85	chr1:204991306-205009557	NFASC	unannotated	4.42e-06
clu86	chr2:24053949-24060814	FKBP1B	annotated	4.8e-06
clu87	chr9:128591625-128594175	SPTAN1	annotated	5.19e-06
clu88	chr12:56160320-56161387	MYL6	annotated	5.46e-06
clu89	chr16:49638874-49730771	ZNF423	unannotated	5.46e-06
clu90	chr19:5246045-5258017	PTPRS	unannotated	5.46e-06
clu91	chr7:30062742-30129266	PLEKHA8	annotated	6.49e-06
clu92	chr19:33798766-33800428	KCTD15	annotated	6.91e-06
clu93	chr1:81985355-81990391	ADGRL2	unannotated	7.2e-06
clu94	chr17:43883355-43898280	MPP2	annotated	7.2e-06
clu95	chr2:95893724-95915980	ANKRD36C	unannotated	7.2e-06
clu96	chr8:142526627-142533295	ADGRB1	unannotated	7.82e-06
clu97	chr16:29446922-29551189	BOLA2-SMG1P6	unannotated	8.05e-06
clu98	chr10:69380095-69400991	HK1	annotated	8.1e-06
clu99	chr9:36204179-36211608	CLTA	unannotated	8.42e-06
clu100	chr3:48649215-48650480	CELSR3	unannotated	9.61e-06
clu101	chr17:51007326-51014232	SPAG9	unannotated	1.18e-05
clu102	chr6:32974765-32975384	BRD2	annotated	1.29e-05
clu103	chr22:19821375-19854443	GNB1L	unannotated	1.31e-05
clu104	chr19:8083372-8085363	FBN3	unannotated	1.43e-05
clu105	chrX:53049484-53076525	GPR173	unannotated	1.44e-05
clu106	chr14:66965325-67023633	GPHN	unannotated	1.49e-05
clu107	chr12:131992230-132005077	EP400	unannotated	1.54e-05
clu108	chr9:23692884-23701379	ELAVL2	unannotated	1.54e-05
clu109	chr13:75526639-75530114	COMMD6	annotated	1.56e-05
clu110	chr16:70665540-70674306	MTSS2	unannotated	2e-05
clu111	chr15:63060939-63062215	TPM1	annotated	2.38e-05
clu112	chr1:36173478-36176199	MAP7D1	unannotated	2.6e-05
clu113	chr6:116571655-116580295	RWDD1	annotated	2.84e-05
clu114	chr1:53247056-53250690	LRP8	annotated	2.91e-05
clu115	chr9:93660560-93662907	PHF2	unannotated	2.91e-05
clu116	chr14:21234229-21269298	HNRNPC	unannotated	2.97e-05
clu117	chr17:50080375-50081310	ITGA3	annotated	3.8e-05
clu118	chr3:51961270-51969325	PCBP4	unannotated	4.13e-05
clu119	chr9:120404113-120408347	CDK5RAP2	annotated	5.47e-05
clu120	chr12:57217026-57229536	NXPH4	unannotated	5.58e-05
clu121	chr15:77677174-77795939	LINGO1	unannotated	5.71e-05
clu122	chr12:6536593-6536684	GAPDH	annotated	5.94e-05
clu123	chr7:44220901-44231006	CAMK2B	unannotated	5.96e-05
clu124	chr7:10974945-10990703	PHF14	annotated	6.12e-05
clu125	chrX:110944628-111123077	PAK3	unannotated	6.17e-05
clu126	chr17:16439060-16440185	SNHG29	annotated	6.73e-05
clu127	chrX:48895101-48896759	TIMM17B	annotated	6.84e-05
clu128	chr2:121410969-121425139	CLASP1	unannotated	7.03e-05
clu129	chr1:207770362-207783292	CD46	annotated	7.9e-05
clu130	chr10:60059430-60063111	ANK3	annotated	8.08e-05
clu131	chr6:109447722-109448203	MICAL1	unannotated	8.22e-05
clu132	chr6:161153499-161232036	AGPAT4	unannotated	8.34e-05
clu133	chr10:73446573-73454412	PPP3CB	unannotated	8.74e-05
clu134	chr20:1164476-1166227	PSMF1	unannotated	9.37e-05
clu135	chr13:75530266-75549323	COMMD6	unannotated	9.66e-05
clu136	chr15:71050701-71071324	.	annotated	0.000101
clu137	chr17:58305865-58306342	TSPOAP1	unannotated	0.000102
clu138	chr19:51311926-51322064	IGLON5	unannotated	0.000105
clu139	chr2:171692894-171707287	DYNC1I2	annotated	0.000105
clu140	chr20:63931022-63931465	DNAJC5	annotated	0.000106
clu141	chr2:159395834-159397345	BAZ2B	unannotated	0.000108
clu142	chr11:112085462-112086640	TIMM8B	annotated	0.00011
clu143	chr3:44568433-44582972	ZKSCAN7	unannotated	0.000134
clu144	chr3:55511276-55699378	ERC2	unannotated	0.000138
clu145	chr7:157898737-158081298	PTPRN2	unannotated	0.000141
clu146	chr12:124911822-124913549	UBC	unannotated	0.000151
clu147	chr13:79344794-79354439	RBM26	annotated	0.000159
clu148	chr20:37521403-37522667	NNAT	annotated	0.000161
clu149	chr5:136466885-136600743	ENSG00000249803	unannotated	0.000162
clu150	chr1:204223585-204228728	PLEKHA6	unannotated	0.00017
clu151	chr15:45168133-45175219	SHF	unannotated	0.00017
clu152	chr14:23049943-23052473	CDH24	unannotated	0.000173
clu153	chr8:93917079-93922016	PDP1	unannotated	0.000173
clu154	chr12:118151158-118152227	TAOK3	unannotated	0.000184
clu155	chr11:61790602-61803363	TMEM258	unannotated	0.000192
clu156	chr7:98943017-98948221	TRRAP	unannotated	0.000197
clu157	chr1:729804-740129	ENSG00000291215	unannotated	0.000213
clu158	chr20:3343731-3348525	DNAAF9	unannotated	0.000218
clu159	chr1:145784596-145788908	RNF115	unannotated	0.00022
clu160	chr19:50637426-50639025	SYT3	unannotated	0.00022
clu161	chr16:28872705-28873447	SH2B1	annotated	0.000222
clu162	chr16:4343291-4355286	PAM16	annotated	0.000225
clu163	chr3:47504448-47511148	ELP6	annotated	0.000243
clu164	chr2:27752947-27894533	BABAM2	unannotated	0.000244
clu165	chr10:121971069-121974004	NSMCE4A	unannotated	0.000253
clu166	chr1:34907437-34929451	DLGAP3	unannotated	0.000256
clu167	chr19:55265367-55274398	HSPBP1	unannotated	0.000286
clu168	chr11:18394636-18396819	LDHA	annotated	0.00029
clu169	chr19:14446561-14450318	PKN1	unannotated	0.00031
clu170	chr22:30579303-30580053	PES1	unannotated	0.000344
clu171	chr17:82664556-82698455	RAB40B	annotated	0.000388
clu172	chr11:128988125-128998319	ARHGAP32	unannotated	0.000398
clu173	chr12:55685288-55687971	ITGA7	annotated	0.000398
clu174	chr4:101026061-101032267	PPP3CA	annotated	0.000446
clu175	chr17:28883231-28888945	FLOT2	annotated	0.000497
clu176	chr1:109657279-109657772	GSTM4	annotated	0.000505
clu177	chr6:152244656-152249161	SYNE1	unannotated	0.000541
clu178	chr3:186081175-186105305	ETV5	unannotated	0.000628
clu179	chr5:11082846-11098575	CTNND2	annotated	0.00066
clu180	chr3:101574279-101592627	PCNP	unannotated	0.000676
clu181	chr1:829104-851927	LINC01128	annotated	0.000696
clu182	chr2:183003319-183023806	NCKAP1	annotated	0.000703
clu183	chr7:45622743-45648670	ADCY1	unannotated	0.000703
clu184	chr22:42876333-42879048	PACSIN2	annotated	0.000744
clu185	chr5:137954376-137959616	FAM13B	annotated	0.000781
clu186	chr8:129871496-129970943	CYRIB	unannotated	0.000781
clu187	chr2:70227822-70229264	TIA1	annotated	0.000785
clu188	chr12:39326324-39330746	KIF21A	annotated	0.000814
clu189	chr14:24411450-24412997	NYNRIN	annotated	0.000814
clu190	chr17:82893632-82911758	TBCD	annotated	0.000818
clu191	chr2:25248252-25274941	DNMT3A	annotated	0.000822
clu192	chr5:103019843-103028185	PAM	annotated	0.000831
clu193	chr20:36607818-36612010	RAB5IF	unannotated	0.000862
clu194	chr5:176629663-176630280	SNCB	unannotated	0.000862
clu195	chr1:109197654-109198573	ELAPOR1	unannotated	0.000903
clu196	chr15:22560935-22561258	ENSG00000291003	unannotated	0.000903
clu197	chr15:84643723-84646184	WDR73	unannotated	0.000907
clu198	chr21:45999218-45999667	COL6A1	unannotated	0.00092
clu199	chr11:36274772-36289362	COMMD9	unannotated	0.000928
clu200	chr14:105438739-105450058	MTA1	annotated	0.000987
clu201	chr12:118136344-118144586	PEBP1	unannotated	0.00101
clu202	chr5:69259936-69262205	CDK7	unannotated	0.00101
clu203	chr13:27095830-27105731	USP12	unannotated	0.00103
clu204	chr17:7174460-7176981	ASGR1	annotated	0.00103
clu205	chr21:42699011-42732070	PDE9A	unannotated	0.00103
clu206	chr5:154858768-154865192	CNOT8	unannotated	0.00103
clu207	chr5:177459268-177460432	DBN1	annotated	0.00103
clu208	chr9:34649564-34655218	GALT	unannotated	0.00105
clu209	chr12:80845939-80848251	LIN7A	annotated	0.00106
clu210	chr5:72200367-72203569	MAP1B	unannotated	0.00106
clu211	chr1:183636501-183742126	RGL1	unannotated	0.00107
clu212	chr2:20283228-20283343	PUM2	unannotated	0.0011
clu213	chr1:43592601-43598720	PTPRF	annotated	0.00111
clu214	chr1:39084438-39231182	MACF1	annotated	0.00114
clu215	chr11:119055571-119056070	HYOU1	annotated	0.00117
clu216	chr2:50506617-50531227	NRXN1	annotated	0.00117
clu217	chr18:9122681-9134186	NDUFV2	unannotated	0.00119
clu218	chr5:179865888-179867778	TBC1D9B	annotated	0.00122
clu219	chr15:40389929-40391949	KNSTRN	annotated	0.00124
clu220	chr17:6579864-6589779	KIAA0753	unannotated	0.00124
clu221	chr17:8569812-8577236	MYH10	annotated	0.00124
clu222	chr20:5911682-5916326	CHGB	annotated	0.00124
clu223	chr21:38806120-38810035	ETS2	annotated	0.00124
clu224	chr1:55078651-55081322	USP24	unannotated	0.00129
clu225	chr14:59607492-59726919	RTN1	annotated	0.00132
clu226	chr16:56336860-56351384	GNAO1	annotated	0.00132
clu227	chr17:37519071-37520538	SYNRG	annotated	0.00136
clu228	chr11:86245343-86276980	EED	annotated	0.00137
clu229	chr7:2559217-2571526	IQCE	unannotated	0.0015
clu230	chr8:102843729-102858013	AZIN1	annotated	0.0015
clu231	chr1:155319688-155320409	FDPS	unannotated	0.00152
clu232	chr12:76060279-76084567	NAP1L1	annotated	0.00152
clu233	chr10:3118869-3129819	PFKP	unannotated	0.00154
clu234	chr2:121377649-121387122	CLASP1	annotated	0.00157
clu235	chr6:30720563-30722537	TUBB	annotated	0.00157
clu236	chr2:98546694-98552786	INPP4A	unannotated	0.00177
clu237	chr17:28331987-28335340	IFT20	annotated	0.00186
clu238	chr12:89591295-89599117	ATP2B1	annotated	0.00197
clu239	chr18:48539312-48619538	CTIF	annotated	0.00197
clu240	chr2:47170764-47176441	CALM2	annotated	0.00197
clu241	chr22:43238954-43258219	SCUBE1	annotated	0.00197
clu242	chr5:180567242-180569110	CNOT6	unannotated	0.00197
clu243	chr19:19212064-19224021	NCAN	unannotated	0.00205
clu244	chr2:11580832-11588746	GREB1	unannotated	0.00205
clu245	chr19:36572392-36573140	ZNF529	unannotated	0.00209
clu246	chr1:103555109-103571557	AMY2B	annotated	0.0021
clu247	chr20:58694592-58698684	NPEPL1	unannotated	0.00211
clu248	chr12:88086498-88087780	CEP290	unannotated	0.00212
clu249	chr1:53271346-53275631	LRP8	unannotated	0.00217
clu250	chr20:23395185-23402993	NAPB	annotated	0.00217
clu251	chrX:48832341-48835419	PCSK1N	unannotated	0.00217
clu252	chr20:54591805-54610388	DOK5	unannotated	0.00223
clu253	chr1:227048010-227069777	CDC42BPA	unannotated	0.00245
clu254	chr1:13749487-13816427	PRDM2	annotated	0.00248
clu255	chr20:19681991-19684176	SLC24A3	unannotated	0.00262
clu256	chr15:40037018-40038285	SRP14	unannotated	0.00273
clu257	chr14:60812127-60818722	MNAT1	unannotated	0.00284
clu258	chr2:95912435-95917855	ANKRD36C	unannotated	0.00284
clu259	chr8:108241913-108309336	EIF3E	annotated	0.00284
clu260	chr8:79611214-79636802	STMN2	unannotated	0.00284
clu261	chr21:6450981-6452119	ENSG00000274276	unannotated	0.00287
clu262	chr9:93253082-93256948	WNK2	annotated	0.00288
clu263	chr3:64022523-64023275	PSMD6	annotated	0.00292
clu264	chr12:43797833-43799398	TWF1	annotated	0.00294
clu265	chr19:40786978-40800339	EGLN2	annotated	0.00297
clu266	chr5:177466822-177466911	DBN1	unannotated	0.00297
clu267	chr18:12367382-12371592	AFG3L2	unannotated	0.003
clu268	chr7:48094827-48106873	UPP1	unannotated	0.003
clu269	chr8:78516468-78601742	PKIA	unannotated	0.003
clu270	chr9:107283695-107306379	RAD23B	unannotated	0.003
clu271	chr10:82979120-82985098	NRG3	annotated	0.00309
clu272	chr3:15096710-15099035	RBSN	annotated	0.00309
clu273	chr9:106930689-106932446	ZNF462	annotated	0.00309
clu274	chr15:34535989-34544858	GOLGA8B	unannotated	0.00319
clu275	chr9:112694233-112717987	INIP	annotated	0.00326
clu276	chr3:42125614-42176814	TRAK1	annotated	0.00332
clu277	chr19:18768793-18771442	CRTC1	unannotated	0.00342
clu278	chr1:1304143-1307769	ACAP3	unannotated	0.00346
clu279	chr20:46021886-46034948	SLC12A5	unannotated	0.00346
clu280	chr9:128952846-128956350	NUP188	unannotated	0.0035
clu281	chr3:124671898-124674364	KALRN	annotated	0.00354
clu282	chr1:170055436-170074436	KIFAP3	unannotated	0.00369
clu283	chr7:100353123-100355143	PILRB	annotated	0.00369
clu284	chr5:102974436-102990272	PAM	unannotated	0.00371
clu285	chr22:20568631-20582611	MED15	annotated	0.00376
clu286	chr10:114491878-114545005	ABLIM1	annotated	0.00378
clu287	chr19:734194-746285	PALM	unannotated	0.00387
clu288	chr2:38577532-38581913	HNRNPLL	annotated	0.00387
clu289	chr9:133098762-133100268	RALGDS	unannotated	0.00387
clu290	chr2:11588931-11592776	GREB1	annotated	0.00402
clu291	chr5:115806518-115811161	CDO1	annotated	0.00405
clu292	chr11:71474526-71478395	NADSYN1	unannotated	0.00419
clu293	chr17:12021001-12095575	MAP2K4	annotated	0.00419
clu294	chr7:64794571-64831451	ZNF138	annotated	0.00421
clu295	chr10:86959674-86960001	SNCG	unannotated	0.00431
clu296	chr19:8605358-8610644	ADAMTS10	annotated	0.00435
clu297	chr1:22086866-22091428	CDC42	annotated	0.00445
clu298	chr9:89405699-89455888	SEMA4D	annotated	0.00445
clu299	chr1:720200-743286	ENSG00000291215	unannotated	0.00449
clu300	chr3:9435906-9440456	SETD5	annotated	0.00449
clu301	chr1:156055425-156058315	LAMTOR2	unannotated	0.00462
clu302	chr5:131427291-131430859	RAPGEF6	annotated	0.00468
clu303	chr1:211271309-211274210	RCOR3	annotated	0.0047
clu304	chr1:21445219-21466087	NBPF3	unannotated	0.0048
clu305	chr2:214078526-214227501	.	annotated	0.00484
clu306	chr14:103492034-103502882	MARK3	annotated	0.005
clu307	chr4:67701484-67728540	UBA6-DT	annotated	0.005
clu308	chr9:128160486-128163443	BBLN	annotated	0.005
clu309	chr7:36895017-37013299	ELMO1	annotated	0.0051
clu310	chr19:10682704-10683140	ILF3	unannotated	0.00521
clu311	chr3:49675966-49676609	APEH	unannotated	0.00524
clu312	chr17:42964237-42970289	AARSD1	annotated	0.00532
clu313	chr15:40464547-40465344	BAHD1	annotated	0.0054
clu314	chr3:126733222-126852647	CHCHD6	annotated	0.00546
clu315	chr15:28641581-28642373	ENSG00000291259	unannotated	0.00556
clu316	chr11:63905043-63908877	MARK2	annotated	0.00562
clu317	chr19:1234290-1234571	CBARP	annotated	0.00577
clu318	chr15:22547089-22547881	ENSG00000291003	unannotated	0.00588
clu319	chrX:154558650-154561688	IKBKG	annotated	0.00588
clu320	chr11:64635452-64648219	NRXN2	annotated	0.0059
clu321	chr16:88858789-88859893	TRAPPC2L	unannotated	0.00591
clu322	chr2:229367119-229447316	DNER	unannotated	0.00603
clu323	chr8:140405698-140435112	TRAPPC9	annotated	0.00605
clu324	chr6:33294066-33294996	RGL2	unannotated	0.00624
clu325	chr4:153152612-153275943	TRIM2	annotated	0.00626
clu326	chr6:157148951-157167040	ARID1B	annotated	0.00631
clu327	chr1:15758848-15764496	FBLIM1	annotated	0.00635
clu328	chr12:32701562-32707367	DNM1L	annotated	0.00644
clu329	chr4:20569004-20589644	SLIT2	annotated	0.00644
clu330	chr19:54103188-54108440	NDUFA3	unannotated	0.00646
clu331	chr5:139279129-139314675	MATR3	unannotated	0.00647
clu332	chr15:24920124-24962114	SNRPN	unannotated	0.00655
clu333	chr1:213008466-213015613	ANGEL2	annotated	0.00659
clu334	chr17:7907488-7907894	CHD3	unannotated	0.00669
clu335	chr2:95884368-95886048	ANKRD36C	unannotated	0.00669
clu336	chr17:51161272-51166827	NME2	unannotated	0.0068
clu337	chr20:36091875-36175551	EPB41L1	unannotated	0.0068
clu338	chr3:48922811-48927465	ARIH2	unannotated	0.0068
clu339	chr16:89221152-89224719	ZNF778	annotated	0.00687
clu340	chr9:9018735-9183304	PTPRD	unannotated	0.00692
clu341	chr1:41028726-41037362	SCMH1	annotated	0.00721
clu342	chr9:128068580-128101096	SLC25A25	annotated	0.00723
clu343	chr10:122228008-122237395	TACC2	annotated	0.00725
clu344	chr17:76688176-76718733	MXRA7	annotated	0.00725
clu345	chr14:94096965-94102477	IFI27L1	annotated	0.00741
clu346	chr2:27771766-27772674	MRPL33	unannotated	0.0077
clu347	chr6:10728727-10770077	TMEM14B	unannotated	0.00776
clu348	chr14:74101238-74198922	LIN52	annotated	0.00782
clu349	chr10:129840334-129842116	EBF3	unannotated	0.00854
clu350	chr11:47413686-47414425	SLC39A13	unannotated	0.0086
clu351	chr17:5422829-5432542	RPAIN	unannotated	0.0086
clu352	chr4:169433665-169463243	NEK1	annotated	0.00864
clu353	chr11:66055315-66055538	SF3B2	annotated	0.00904
clu354	chr3:37066325-37075024	LRRFIP2	annotated	0.00909
clu355	chr1:43578920-43588731	PTPRF	unannotated	0.00911
clu356	chr1:154170711-154172908	TPM3	unannotated	0.00923
clu357	chr2:95895590-95908669	ANKRD36C	unannotated	0.00923
clu358	chr3:184314674-184317747	EIF4G1	annotated	0.00923
clu359	chr3:129393795-129399008	ENSG00000290993	annotated	0.00923
clu360	chr10:129959007-129962171	EBF3	unannotated	0.00936
clu361	chr9:129137692-129142445	PTPA	annotated	0.00939
clu362	chr12:54581050-54583211	PPP1R1A	annotated	0.00948
clu363	chr19:46727546-46727894	STRN4	annotated	0.00955
clu364	chr11:900980-902198	CHID1	annotated	0.00961
clu365	chr19:23745323-23758747	ZNF681	unannotated	0.00961
clu366	chr2:240726940-240737063	KIF1A	annotated	0.00961
clu367	chr5:154034967-154038857	FAM114A2	annotated	0.00961
clu368	chr19:37156355-37207040	ZNF585A	annotated	0.00965
clu369	chr21:45074793-45171610	ADARB1	unannotated	0.0097
clu370	chr4:182915575-182917311	DCTD	annotated	0.00993
clu371	chr1:9942782-9943349	LZIC	annotated	0.0101
clu372	chr12:8914827-8917630	PHC1	annotated	0.0101
clu373	chr1:156333643-156335827	CCT3	unannotated	0.0103
clu374	chr13:26353880-26385211	CDK8	annotated	0.0103
clu375	chr15:34389768-34398634	GOLGA8A	unannotated	0.0103
clu376	chr17:17577027-17591597	PEMT	annotated	0.0103
clu377	chr19:40348724-40366419	PLD3	unannotated	0.0103
clu378	chr6:83067779-83096925	DOP1A	unannotated	0.0103
clu379	chr18:37241701-37253767	CELF4	unannotated	0.0104
clu380	chr7:102376322-102399548	PRKRIP1	annotated	0.0106
clu381	chr1:11658364-11658736	FBXO44	annotated	0.0107
clu382	chr3:72750836-72792916	SHQ1	unannotated	0.0109
clu383	chr19:21361858-21405129	ZNF738	unannotated	0.011
clu384	chr2:240021412-240025227	NDUFA10	annotated	0.011
clu385	chr3:62536581-62549903	CADPS	annotated	0.0111
clu386	chr19:4491835-4493706	HDGFL2	unannotated	0.0113
clu387	chr5:178209447-178210553	HNRNPAB	annotated	0.0117
clu388	chr5:179801384-179801554	MGAT4B	unannotated	0.0117
clu389	chr1:6233643-6234886	ICMT	annotated	0.0118
clu390	chr17:20868685-20924359	CCDC144NL-AS1	annotated	0.0118
clu391	chr19:8455574-8463497	HNRNPM	annotated	0.0118
clu392	chr2:213297357-213317219	SPAG16	annotated	0.0118
clu393	chr3:196728136-196730992	PIGX	annotated	0.0118
clu394	chr5:821895-825164	ZDHHC11	unannotated	0.0118
clu395	chr8:142542632-142543403	ADGRB1	unannotated	0.0118
clu396	chr1:26994612-26999847	TRNP1	annotated	0.0119
clu397	chr15:43793083-43794374	SERF2	unannotated	0.0119
clu398	chr4:103050382-103066327	SLC9B2	annotated	0.0119
clu399	chr18:20960206-20966917	ROCK1	annotated	0.012
clu400	chr5:53560760-53683118	NDUFS4	unannotated	0.012
clu401	chr6:31651776-31652513	BAG6	annotated	0.012
clu402	chr20:47757463-47786048	SULF2	annotated	0.0121
clu403	chr1:40758294-40762990	NFYC	annotated	0.0126
clu404	chr6:35469027-35469436	RPL10A	unannotated	0.0126
clu405	chr8:73617451-73747387	STAU2	annotated	0.0126
clu406	chr2:30147062-30158619	YPEL5	unannotated	0.0128
clu407	chr2:227536993-227551959	AGFG1	annotated	0.013
clu408	chr20:36497066-36500199	DLGAP4	annotated	0.013
clu409	chr3:111999114-111999423	TAGLN3	unannotated	0.013
clu410	chr12:50112301-50120036	COX14	annotated	0.0132
clu411	chr17:39191593-39194884	CACNB1	annotated	0.0133
clu412	chr2:227340380-227355677	MFF	unannotated	0.0133
clu413	chrX:13785808-13938507	GPM6B	annotated	0.0133
clu414	chr22:29273864-29278030	EWSR1	annotated	0.0134
clu415	chr3:51959651-51960189	PCBP4	annotated	0.0134
clu416	chr21:42653883-42698968	PDE9A	annotated	0.0137
clu417	chr17:15440285-15545785	TVP23C	annotated	0.0138
clu418	chr14:101762970-101856686	PPP2R5C	unannotated	0.0139
clu419	chr18:49483771-49489359	RPL17-C18orf32	unannotated	0.0139
clu420	chr6:111780635-111872968	FYN	annotated	0.0139
clu421	chr16:71789482-71808763	AP1G1	annotated	0.0142
clu422	chr7:843520-851950	SUN1	annotated	0.0142
clu423	chr2:166303302-166304238	SCN9A	annotated	0.0144
clu424	chr14:95533061-95534514	SNHG10	annotated	0.0145
clu425	chr16:634797-636094	METTL26	annotated	0.0146
clu426	chr16:88658720-88663011	MVD	unannotated	0.0146
clu427	chr3:133864642-133895397	RAB6B	annotated	0.0147
clu428	chr11:95821978-95827786	CEP57	annotated	0.0148
clu429	chr3:186783639-186784432	EIF4A2	annotated	0.0148
clu430	chr1:116031581-116035187	SLC22A15	unannotated	0.0149
clu431	chr11:33722463-33736382	CD59	annotated	0.015
clu432	chr19:2324192-2328412	LSM7	unannotated	0.015
clu433	chr16:15114571-15125691	PKD1P6-NPIPP1	unannotated	0.0151
clu434	chr19:21309341-21329210	ZNF708	annotated	0.0151
clu435	chr2:203391143-203395659	ABI2	unannotated	0.0151
clu436	chr20:63428435-63433809	KCNQ2	annotated	0.0152
clu437	chr21:43059303-43060441	CBS	unannotated	0.0154
clu438	chr3:18466039-18526387	SATB1-AS1	annotated	0.0155
clu439	chr6:31783186-31784394	VARS1	unannotated	0.0156
clu440	chr17:7204252-7218241	DLG4	unannotated	0.0157
clu441	chr1:109415363-109426405	PSMA5	unannotated	0.0159
clu442	chr1:169921781-169954011	KIFAP3	unannotated	0.0159
clu443	chr10:118336423-118342270	FAM204A	annotated	0.0159
clu444	chr5:177457752-177458058	DBN1	unannotated	0.0159
clu445	chr2:27312246-27312680	MPV17	annotated	0.016
clu446	chr2:176269669-176296860	MTX2	annotated	0.0162
clu447	chr1:151060553-151067272	MLLT11	unannotated	0.0163
clu448	chr10:50743010-50749343	ASAH2B	annotated	0.0164
clu449	chr13:45377215-45389735	TPT1-AS1	unannotated	0.0164
clu450	chr1:43961262-43966575	IPO13	unannotated	0.0166
clu451	chr17:42000570-42018438	DNAJC7	annotated	0.0166
clu452	chr14:105466578-105468338	MTA1	unannotated	0.0168
clu453	chr1:75724817-75732644	ACADM	annotated	0.0169
clu454	chr18:5393478-5395609	EPB41L3	unannotated	0.0169
clu455	chr2:24068459-24076200	SF3B6	unannotated	0.0169
clu456	chr20:31547692-31550064	HM13	unannotated	0.0169
clu457	chr3:129171508-129171655	CNBP	annotated	0.0169
clu458	chr9:35490172-35555060	RUSC2	unannotated	0.0169
clu459	chr22:41900498-41904863	SREBF2	unannotated	0.0172
clu460	chr11:105933969-105974310	GRIA4	unannotated	0.0173
clu461	chr11:66640123-66665856	RBM4	unannotated	0.0174
clu462	chr5:748559-843600	ZDHHC11	unannotated	0.0176
clu463	chr1:746818-756077	ENSG00000291215	unannotated	0.0178
clu464	chr15:64691588-64703029	OAZ2	unannotated	0.0178
clu465	chr5:139647435-139680364	CXXC5	annotated	0.0182
clu466	chr1:151144434-151146433	SEMA6C	unannotated	0.0184
clu467	chr17:67928601-67929336	BPTF	annotated	0.0185
clu468	chr7:151235612-151237374	CHPF2	annotated	0.0187
clu469	chr11:17788413-17878208	SERGEF	unannotated	0.0188
clu470	chr11:119045831-119046417	HYOU1	annotated	0.0188
clu471	chr22:50706152-50714917	SHANK3	unannotated	0.0188
clu472	chr9:69065035-69099901	ENSG00000285130	annotated	0.0188
clu473	chr10:42523305-42523612	ZNF37BP	unannotated	0.0189
clu474	chr13:79023938-79054496	.	annotated	0.0189
clu475	chr2:182063791-182128974	PPP1R1C	annotated	0.019
clu476	chr1:28407463-28459085	PHACTR4	annotated	0.0192
clu477	chr11:47468891-47472191	CELF1	annotated	0.0192
clu478	chr3:33576275-33581821	CLASP2	annotated	0.0192
clu479	chrX:77698629-77785982	ATRX	annotated	0.0192
clu480	chr3:100744931-100748149	TFG	annotated	0.0195
clu481	chr19:14964361-14971737	SLC1A6	annotated	0.0196
clu482	chr16:208188-227242	LUC7L	unannotated	0.0198
clu483	chr10:133381659-133388956	PAOX	annotated	0.0202
clu484	chr15:82754784-82756904	SNHG21	annotated	0.0203
clu485	chr4:2926112-2926642	ADD1	annotated	0.0204
clu486	chr7:2584285-2586208	IQCE	unannotated	0.0204
clu487	chr1:154589928-154590262	ADAR	annotated	0.0206
clu488	chr4:145761598-145764988	ZNF827	annotated	0.0206
clu489	chrY:5000605-5056889	PCDH11Y	unannotated	0.0206
clu490	chr9:120793257-120793360	FBXW2	unannotated	0.0207
clu491	chr1:211259726-211260108	RCOR3	unannotated	0.0208
clu492	chr2:237087197-237088605	COPS8	annotated	0.0208
clu493	chr1:1722831-1734690	CDK11A	unannotated	0.0211
clu494	chr1:16595013-16608508	NBPF1	unannotated	0.0211
clu495	chr10:31831800-31843461	ARHGAP12	annotated	0.0211
clu496	chr12:68611043-68648699	RAP1B	annotated	0.0211
clu497	chr16:80976179-81006734	CMC2	unannotated	0.0211
clu498	chr17:41835957-41836182	NT5C3B	annotated	0.0211
clu499	chr17:48076178-48101268	CBX1	unannotated	0.0211
clu500	chr17:50737026-50740306	LUC7L3	annotated	0.0211
clu501	chr17:69415000-69505780	MAP2K6	annotated	0.0211
clu502	chr22:20122421-20125308	RANBP1	annotated	0.0211
clu503	chr7:54757594-54759162	SEC61G	annotated	0.0211
clu504	chr12:110124443-110127360	IFT81	annotated	0.0212
clu505	chr13:19677823-19730239	PSPC1	unannotated	0.0212
clu506	chr16:89291183-89305206	ANKRD11	annotated	0.0212
clu507	chr17:75246796-75261548	GGA3	annotated	0.0212
clu508	chr2:200881488-200885698	PPIL3	unannotated	0.0212
clu509	chr2:24793501-24799675	CENPO	annotated	0.0212
clu510	chr4:26320815-26386353	RBPJ	annotated	0.0212
clu511	chr7:45728313-45736787	ENSG00000291207	annotated	0.0212
clu512	chr12:13088059-13088862	GSG1	annotated	0.0218
clu513	chr16:21818761-21820295	ENSG00000291066	annotated	0.0218
clu514	chr17:40033456-40035117	MED24	annotated	0.0218
clu515	chr13:113309862-113319469	LAMP1	unannotated	0.022
clu516	chr15:50482065-50489801	USP8	annotated	0.022
clu517	chrX:71554592-71555954	OGT	annotated	0.0221
clu518	chr17:50746702-50750752	LUC7L3	unannotated	0.0222
clu519	chr11:118639251-118643800	PHLDB1	annotated	0.0224
clu520	chr20:35632923-35664802	CPNE1	annotated	0.0224
clu521	chr9:35077399-35078605	FANCG	annotated	0.0224
clu522	chr9:8485324-8504261	PTPRD	annotated	0.0227
clu523	chr1:156083184-156114713	LMNA	unannotated	0.0228
clu524	chr18:50267663-50272677	MBD1	unannotated	0.0228
clu525	chr15:84670782-84687625	SEC11A	annotated	0.0229
clu526	chr2:113612247-113625609	RPL23AP7	unannotated	0.0234
clu527	chr1:71065137-71066776	ZRANB2	unannotated	0.0236
clu528	chr1:26111420-26114292	PDIK1L	unannotated	0.0236
clu529	chr17:40178381-40181616	RAPGEFL1	annotated	0.0236
clu530	chr18:36138426-36141137	ELP2	annotated	0.0236
clu531	chr2:20263460-20282947	PUM2	annotated	0.0236
clu532	chr20:58673711-58691724	STX16	annotated	0.0236
clu533	chr5:154941265-154956371	MRPL22	annotated	0.0236
clu534	chr7:1127386-1138218	C7orf50	unannotated	0.024
clu535	chr9:133104331-133105932	RALGDS	unannotated	0.024
clu536	chrX:47983411-48002595	ZNF182	annotated	0.0241
clu537	chr11:123638324-123642446	SCN3B	unannotated	0.0246
clu538	chr11:120429517-120431771	ARHGEF12	unannotated	0.0246
clu539	chr1:111740077-111746060	INKA2-AS1	annotated	0.0248
clu540	chr15:63638536-63638711	HERC1	unannotated	0.0248
clu541	chr17:58005041-58005801	SRSF1	unannotated	0.0248
clu542	chr19:18538433-18539371	FKBP8	annotated	0.0248
clu543	chr2:61145196-61163052	C2orf74	unannotated	0.0249
clu544	chr1:32073051-32074951	TMEM39B	annotated	0.025
clu545	chr12:22513379-22523426	C2CD5	unannotated	0.025
clu546	chr22:50438762-50439701	PPP6R2	annotated	0.025
clu547	chr1:44221640-44308310	ERI3	unannotated	0.0251
clu548	chr12:2909580-2922262	TULP3	annotated	0.0251
clu549	chr17:57866544-57872663	CUEDC1	unannotated	0.0251
clu550	chr12:120470104-120496416	DYNLL1	unannotated	0.0252
clu551	chr3:183833589-183840570	PARL	annotated	0.0253
clu552	chrX:138708928-138857512	FGF13	annotated	0.0253
clu553	chr15:74920442-74937915	COX5A	unannotated	0.0255
clu554	chr17:63415674-63419999	TANC2	unannotated	0.0255
clu555	chr12:125114557-125134003	AACS	annotated	0.0259
clu556	chr2:109995834-109996035	.	annotated	0.0259
clu557	chrX:49076750-49077837	WDR45	annotated	0.0259
clu558	chr12:56282907-56285916	CS	annotated	0.0263
clu559	chr14:105479219-105479570	CRIP2	unannotated	0.0263
clu560	chr7:151118344-151118505	AGAP3	annotated	0.0263
clu561	chr7:66086662-66087334	ASL	annotated	0.0266
clu562	chr1:1022462-1035277	AGRN	unannotated	0.0267
clu563	chr16:21625115-21655230	METTL9	annotated	0.0267
clu564	chr22:38656750-38670884	CBY1	unannotated	0.0268
clu565	chr13:113089728-113094514	MCF2L	annotated	0.0271
clu566	chr3:194629790-194630437	.	annotated	0.0271
clu567	chr21:43066377-43068509	CBS	unannotated	0.0276
clu568	chr1:148124067-148126829	NBPF11	annotated	0.0277
clu569	chr15:75349339-75352324	NEIL1	annotated	0.0278
clu570	chr19:55440765-55452672	SHISA7	unannotated	0.0278
clu571	chr5:72897151-72900974	TNPO1	unannotated	0.0278
clu572	chr1:225501070-225507951	ENAH	annotated	0.0279
clu573	chr17:7322866-7322954	NEURL4	annotated	0.028
clu574	chr8:22089298-22094440	FHIP2B	annotated	0.028
clu575	chr16:24191230-24219961	PRKCB	annotated	0.0283
clu576	chr5:138338307-138341809	FAM53C	annotated	0.0283
clu577	chr9:37860490-37899829	SLC25A51	unannotated	0.0283
clu578	chr3:48419366-48419675	PLXNB1	unannotated	0.0286
clu579	chr17:8382315-8383157	RPL26	annotated	0.0287
clu580	chr20:38421098-38426419	SNHG17	annotated	0.0287
clu581	chr4:122334440-122336192	KIAA1109	annotated	0.0287
clu582	chr9:125748623-125929655	PBX3	unannotated	0.0287
clu583	chr1:852110-853391	LINC01128	annotated	0.0288
clu584	chr21:46649739-46664295	PRMT2	annotated	0.0288
clu585	chr22:40280143-40285645	TNRC6B	annotated	0.029
clu586	chr10:95367699-95381685	SORBS1	annotated	0.0291
clu587	chr19:49101471-49104634	SNRNP70	annotated	0.0291
clu588	chr19:11466824-11480600	ELAVL3	unannotated	0.0294
clu589	chr4:113049812-113174416	ANK2	annotated	0.0295
clu590	chr9:33267899-33270623	CHMP5	unannotated	0.0295
clu591	chr1:120505962-120512470	PDE4DIPP2	unannotated	0.0299
clu592	chr22:26663398-26665531	MIAT	annotated	0.0299
clu593	chr3:44357876-44361365	TCAIM	annotated	0.0299
clu594	chr5:132866687-132867497	UQCRQ	unannotated	0.0299
clu595	chr8:80044208-80051527	TPD52	annotated	0.0299
clu596	chr16:29901920-29919531	ASPHD1	unannotated	0.0301
clu597	chr2:25930060-25951789	KIF3C	annotated	0.0303
clu598	chr17:31201485-31206240	NF1	annotated	0.0304
clu599	chr10:73500838-73505308	USP54	annotated	0.0309
clu600	chr22:18970658-19014353	DGCR5	annotated	0.0309
clu601	chr3:49425438-49426252	NICN1	annotated	0.031
clu602	chr4:42588329-42600478	ATP8A1	annotated	0.031
clu603	chr1:156011887-156018132	SSR2	annotated	0.0314
clu604	chr1:62510673-62513471	DOCK7	annotated	0.0315
clu605	chr17:60271481-60294683	USP32	unannotated	0.0315
clu606	chr17:16381955-16382412	UBB	unannotated	0.0315
clu607	chr3:49007531-49014210	WDR6	unannotated	0.0315
clu608	chr3:33402904-33409236	UBP1	annotated	0.0315
clu609	chr8:38233214-38237538	DDHD2	annotated	0.0315
clu610	chr6:27389075-27399442	ZNF391	annotated	0.0316
clu611	chr12:6653050-6663065	ING4	annotated	0.032
clu612	chr14:77457982-77459616	AHSA1	annotated	0.032
clu613	chr11:57737668-57739131	TMX2	annotated	0.0321
clu614	chr15:73289238-73298348	NEO1	annotated	0.0322
clu615	chr12:39311553-39319906	KIF21A	annotated	0.0324
clu616	chr16:88859972-88860914	TRAPPC2L	annotated	0.0324
clu617	chr2:238239156-238239487	HES6	annotated	0.0324
clu618	chr1:65254649-65364635	DNAJC6	unannotated	0.0325
clu619	chr1:77741748-77759701	USP33	annotated	0.0328
clu620	chr1:204251611-204257353	PLEKHA6	unannotated	0.0329
clu621	chr12:7151063-7157941	CLSTN3	unannotated	0.0329
clu622	chrX:71246512-71246631	ZMYM3	annotated	0.0329
clu623	chr14:59603117-59603212	RTN1	unannotated	0.033
clu624	chr12:132055208-132064668	EP400	unannotated	0.0333
clu625	chr17:76145353-76152355	RNF157	annotated	0.0334
clu626	chr15:73274005-73278131	NEO1	annotated	0.0338
clu627	chr10:78037304-78040204	RPS24	annotated	0.0339
clu628	chr6:127280340-127286616	RNF146	annotated	0.0339
clu629	chr7:149494070-149494204	ZNF746	annotated	0.0339
clu630	chr1:11980484-11989165	MFN2	annotated	0.034
clu631	chr12:57614400-57614689	ARHGEF25	unannotated	0.034
clu632	chr1:151254808-151264832	PSMD4	unannotated	0.0343
clu633	chr12:6769999-6770392	PTMS	unannotated	0.0343
clu634	chr16:31753900-31759357	KRBOX5	annotated	0.0347
clu635	chr15:93045705-93072916	RGMA	annotated	0.0348
clu636	chr12:120071801-120080887	BICDL1	annotated	0.0349
clu637	chr22:20985897-20988010	LZTR1	annotated	0.035
clu638	chr22:25459515-25520682	CRYBB2P1	unannotated	0.035
clu639	chr1:155966479-155969156	ARHGEF2	annotated	0.0352
clu640	chr16:2097777-2097868	PKD1	annotated	0.0352
clu641	chr1:35443028-35449867	KIAA0319L	annotated	0.0353
clu642	chr7:1010143-1127257	C7orf50	annotated	0.0353
clu643	chr9:131481808-131482374	PRRC2B	annotated	0.0354
clu644	chr17:58003718-58004923	SRSF1	annotated	0.0357
clu645	chr2:173913266-173918593	SP3	unannotated	0.0357
clu646	chr7:56068638-56076834	SUMF2	annotated	0.0357
clu647	chr7:87152555-87163495	DMTF1	annotated	0.0357
clu648	chr9:128348703-128352638	SLC27A4	unannotated	0.0357
clu649	chr13:75306471-75309942	TBC1D4	unannotated	0.036
clu650	chr12:119130834-119145381	SRRM4	annotated	0.0365
clu651	chr1:100038316-100049909	ENSG00000283761	unannotated	0.0369
clu652	chr1:31744731-31763884	ADGRB2	unannotated	0.037
clu653	chr1:244862730-244863674	HNRNPU	annotated	0.0371
clu654	chr15:22812253-22820313	NIPA1	annotated	0.0371
clu655	chr2:73927052-73958146	DGUOK	unannotated	0.0371
clu656	chr19:44172952-44175498	ZNF226	annotated	0.0372
clu657	chr1:151316509-151327271	PI4KB	annotated	0.0373
clu658	chr11:66744919-66759043	C11orf80	annotated	0.0373
clu659	chr12:56163765-56164648	SMARCC2	annotated	0.0373
clu660	chr12:76450979-76459859	OSBPL8	annotated	0.0373
clu661	chr15:93073031-93088919	RGMA	annotated	0.0373
clu662	chr6:37475412-37476126	CMTR1	annotated	0.0373
clu663	chr5:69366595-69369657	TAF9	annotated	0.0376
clu664	chr11:20049195-20054080	NAV2	unannotated	0.0381
clu665	chr9:83678599-83707500	UBQLN1	annotated	0.0381
clu666	chr22:29681601-29694752	NF2	annotated	0.0384
clu667	chr9:138049315-138052094	CACNA1B	unannotated	0.0384
clu668	chr1:86863605-86880662	SELENOF	annotated	0.0385
clu669	chr2:149008067-149010135	KIF5C	annotated	0.0385
clu670	chr3:124496413-124562843	KALRN	annotated	0.0385
clu671	chr14:73277293-73282359	NUMB	annotated	0.0391
clu672	chr19:5110818-5119653	KDM4B	annotated	0.0391
clu673	chr3:29897475-29936086	RBMS3	annotated	0.0391
clu674	chr1:23059167-23068539	KDM1A	annotated	0.0392
clu675	chr4:48851975-48860725	OCIAD1	unannotated	0.0392
clu676	chr1:6197756-6200489	RPL22	unannotated	0.0393
clu677	chr13:113636700-113640120	TFDP1	unannotated	0.0399
clu678	chr2:190931637-190953565	GLS	annotated	0.0399
clu679	chr6:41079164-41084046	NFYA	unannotated	0.0399
clu680	chr19:45357543-45361524	ERCC2	annotated	0.04
clu681	chr8:66922114-66925437	SNHG6	annotated	0.04
clu682	chr7:100646335-100646551	ACTL6B	unannotated	0.0401
clu683	chr1:11081238-11082688	EXOSC10	annotated	0.0403
clu684	chr16:14924638-14925733	NPIPA1	unannotated	0.0404
clu685	chr22:50466710-50467338	SBF1	annotated	0.0406
clu686	chr8:98042718-98045347	RPL30	annotated	0.0406
clu687	chr1:29053312-29064982	EPB41	annotated	0.0407
clu688	chr1:155325910-155326898	RUSC1	annotated	0.0407
clu689	chr17:2304017-2315557	SRR	annotated	0.0407
clu690	chr17:44110800-44117494	HDAC5	annotated	0.0408
clu691	chr22:29272431-29278131	EWSR1	annotated	0.0411
clu692	chr17:57879738-57885229	CUEDC1	unannotated	0.0412
clu693	chr5:176647702-176652812	TSPAN17	annotated	0.0412
clu694	chr6:136279876-136282584	BCLAF1	unannotated	0.0412
clu695	chr6:104950509-104958099	LIN28B	annotated	0.0412
clu696	chr7:75475188-75485864	POM121C	unannotated	0.0412
clu697	chr7:44796793-44799247	PPIA	annotated	0.0412
clu698	chr5:140698831-140700819	ZMAT2	annotated	0.0416
clu699	chr15:76156652-76160095	TMEM266	annotated	0.0417
clu700	chr19:5215562-5218420	PTPRS	unannotated	0.0418
clu701	chr2:229793130-229795179	TRIP12	annotated	0.0419
clu702	chr5:154002969-154026399	FAM114A2	unannotated	0.0419
clu703	chr2:165162828-165163802	SCN3A	annotated	0.0421
clu704	chr22:29299280-29299599	EWSR1	annotated	0.0422
clu705	chr2:26176484-26182967	GAREM2	unannotated	0.0423
clu706	chr7:75987223-75987360	TMEM120A	annotated	0.0423
clu707	chr3:113747113-113778741	ATP6V1A	unannotated	0.0427
clu708	chr5:43298975-43313356	HMGCS1	unannotated	0.0427
clu709	chr20:49154071-49188116	STAU1	annotated	0.0428
clu710	chr9:136849539-136862906	EDF1	unannotated	0.0431
clu711	chr1:16593567-16594592	NBPF1	annotated	0.0433
clu712	chr2:271939-272192	ACP1	annotated	0.0433
clu713	chr2:219532939-219535171	ASIC4	unannotated	0.0433
clu714	chr6:33414829-33414966	PHF1	annotated	0.0433
clu715	chr7:100345968-100349799	STAG3L5P-PVRIG2P-PILRB	annotated	0.0433
clu716	chr7:157367483-157382249	DNAJB6	unannotated	0.0433
clu717	chr10:118015110-118038972	RAB11FIP2	annotated	0.0436
clu718	chr12:122980385-122981129	ARL6IP4	annotated	0.0436
clu719	chr9:40575159-40578184	ENSG00000289843	unannotated	0.0439
clu720	chr14:21087105-21087968	ARHGEF40	unannotated	0.0442
clu721	chr20:2465819-2467607	SNRPB	annotated	0.0442
clu722	chr8:85217502-85220306	RBIS	annotated	0.0447
clu723	chrX:124090764-124094018	STAG2	annotated	0.0447
clu724	chr6:113960018-113970857	HDAC2	unannotated	0.0448
clu725	chr11:372754-373026	B4GALNT4	unannotated	0.0449
clu726	chr15:72320702-72345446	HEXA	annotated	0.0449
clu727	chr2:46907969-46941572	MCFD2	annotated	0.0449
clu728	chr6:158536865-158580940	TMEM181	unannotated	0.0449
clu729	chr11:78280901-78417646	GAB2	annotated	0.0451
clu730	chr16:72249236-72284577	LINC01572	unannotated	0.0451
clu731	chr2:166304122-166305792	SCN9A	annotated	0.0452
clu732	chr5:179842064-179853378	MRNIP	annotated	0.0452
clu733	chr1:109542461-109545311	GPR61	unannotated	0.0453
clu734	chr12:123974020-124149595	ZNF664	unannotated	0.0453
clu735	chr20:31722330-31723864	BCL2L1	annotated	0.0453
clu736	chr7:32573418-32580802	AVL9	annotated	0.0453
clu737	chr10:72508269-72533746	MICU1	annotated	0.0454
clu738	chr12:116717893-116737790	SPRING1	unannotated	0.0454
clu739	chr8:81715114-81718182	ZFAND1	annotated	0.0454
clu740	chrX:75274640-75293472	UPRT	annotated	0.0454
clu741	chr3:180985996-180989600	DNAJC19	annotated	0.0459
clu742	chr1:151706729-151707145	CELF3	unannotated	0.046
clu743	chr12:4605086-4610155	DYRK4	annotated	0.046
clu744	chr16:75104889-75107733	ZNRF1	annotated	0.046
clu745	chr11:121426-138047	LINC01001	unannotated	0.0464
clu746	chr11:76861079-76926557	ACER3	annotated	0.0464
clu747	chr19:38893867-38899506	SIRT2	annotated	0.0464
clu748	chr20:38006397-38033404	TTI1	unannotated	0.0464
clu749	chr6:68630650-68634834	ADGRB3-DT	annotated	0.0464
clu750	chr1:964167-964349	KLHL17	annotated	0.0465
clu751	chr13:95594086-95606003	DZIP1	unannotated	0.0465
clu752	chr15:64387964-64393946	TRIP4	unannotated	0.0466
clu753	chrX:41610025-41626604	CASK	annotated	0.0466
clu754	chr5:304221-314417	PDCD6	annotated	0.047
clu755	chr1:1050837-1051032	AGRN	unannotated	0.0472
clu756	chr1:42759390-42762323	P3H1	annotated	0.0473
clu757	chr11:64652154-64660332	NRXN2	annotated	0.0473
clu758	chr7:38215105-38217188	STARD3NL	annotated	0.0473
clu759	chr8:15748465-15764203	TUSC3	annotated	0.0473
clu760	chr9:8436689-8449725	PTPRD	annotated	0.0475
clu761	chr1:11531710-11534381	DISP3	unannotated	0.0476
clu762	chr11:64236009-64237187	VEGFB	unannotated	0.0478
clu763	chr19:10163360-10166598	DNMT1	annotated	0.0478
clu764	chr21:37073364-37108392	TTC3	unannotated	0.0478
clu765	chr7:76030524-76047812	STYXL1	annotated	0.0478
clu766	chr10:73821730-73837468	CAMK2G	unannotated	0.0481
clu767	chr12:50130694-50134546	CERS5	annotated	0.0481
clu768	chrX:18241379-18246577	SCML2	annotated	0.0481
clu769	chr2:175074835-175080660	ATF2	annotated	0.0483
clu770	chr4:186590403-186595689	FAT1	annotated	0.0486
clu771	chr2:97211741-97213419	ANKRD36	unannotated	0.0487
clu772	chr10:60134358-60138964	ANK3	unannotated	0.0488
clu773	chr8:116648926-116755666	EIF3H	unannotated	0.0495
clu774	chr9:35813145-35813266	HINT2	unannotated	0.0495
clu775	chr3:125498194-125520032	SNX4	annotated	0.0496
clu776	chr3:161101233-161103427	B3GALNT1	annotated	0.0496
clu777	chr17:16440253-16470302	SNHG29	annotated	0.0497
clu778	chr2:74527059-74527248	AUP1	annotated	0.0497
clu779	chr5:139721967-139809391	PSD2	unannotated	0.05
clu780	chr16:89586756-89587051	CPNE7	unannotated	0.0503
clu781	chr17:41913896-41930358	ACLY	annotated	0.0509
clu782	chr17:44464544-44474829	GPATCH8	unannotated	0.0509
clu783	chr1:155174029-155175386	TRIM46	annotated	0.051
clu784	chr18:51076776-51078256	SMAD4	annotated	0.0511
clu785	chr10:103494472-103570872	NEURL1	annotated	0.0512
clu786	chr16:286735-286835	PDIA2	unannotated	0.0512
clu787	chr2:27494134-27494355	FNDC4	unannotated	0.0512
clu788	chr21:42893381-42908864	NDUFV3	unannotated	0.0512
clu789	chr5:171910797-172006458	FBXW11	annotated	0.0512
clu790	chr12:53461143-53462493	PCBP2	annotated	0.0513
clu791	chr3:49014499-49014600	WDR6	unannotated	0.0514
clu792	chr7:100114268-100119204	TAF6	annotated	0.0519
clu793	chr1:1676846-1692449	SLC35E2B	annotated	0.0522
clu794	chr12:49560365-49563001	MCRS1	annotated	0.0524
clu795	chr12:122871061-122895952	VPS37B	annotated	0.0525
clu796	chr4:113369805-113381457	ANK2	annotated	0.0525
clu797	chrX:21967316-21977061	SMS	annotated	0.0525
clu798	chr1:110049238-110050343	STRIP1	unannotated	0.0527
clu799	chr1:203795775-203801575	ZC3H11A	unannotated	0.0527
clu800	chr12:112482205-112486475	PTPN11	annotated	0.0528
clu801	chr17:7015156-7016495	C17orf49	annotated	0.0528
clu802	chr19:45413745-45414861	ERCC1	annotated	0.0528
clu803	chr7:12687043-12688169	ARL4A	annotated	0.0534
clu804	chr5:141934586-141938521	DELE1	unannotated	0.0535
clu805	chr19:34931993-34933628	ZNF30	annotated	0.0537
clu806	chr3:33072713-33097011	GLB1	annotated	0.0537
clu807	chr4:75581898-75596247	CDKL2	annotated	0.0537
clu808	chr2:27599678-27601356	ZNF512	annotated	0.0542
clu809	chr20:25482100-25489244	NINL	unannotated	0.0542
clu810	chr4:158833628-158835405	FNIP2	annotated	0.0542
clu811	chr7:75021956-75030739	CASTOR2	unannotated	0.0542
clu812	chr9:91356155-91361628	AUH	unannotated	0.0542
clu813	chr11:65885186-65885530	FIBP	annotated	0.0544
clu814	chr19:32581327-32582195	PDCD5	annotated	0.0544
clu815	chr10:95354967-95357631	SORBS1	unannotated	0.0547
clu816	chr9:136992562-136993093	PAXX	unannotated	0.0547
clu817	chr3:37834767-37861701	ITGA9-AS1	annotated	0.0549
clu818	chr16:1729578-1743335	MAPK8IP3	unannotated	0.0551
clu819	chr22:38284290-38293255	CSNK1E	unannotated	0.0551
clu820	chr6:169658358-169659451	WDR27	annotated	0.0551
clu821	chr11:75606004-75608109	MAP6	unannotated	0.0552
clu822	chr13:19957793-19959958	ZMYM2	unannotated	0.0552
clu823	chr17:42536655-42538339	NAGLU	annotated	0.0552
clu824	chr10:102157074-102157189	NOLC1	annotated	0.0555
clu825	chr2:42697834-42704197	MTA3	annotated	0.0555
clu826	chr5:157390668-157392833	CYFIP2	unannotated	0.0555
clu827	chr14:77679970-77704369	ALKBH1	annotated	0.0558
clu828	chr16:2037600-2037859	SLC9A3R2	annotated	0.0558
clu829	chr16:30654339-30655351	PRR14	unannotated	0.0558
clu830	chr19:55688994-55689867	EPN1	annotated	0.0558
clu831	chr3:38126624-38127786	ACAA1	unannotated	0.0558
clu832	chr3:197835738-197839321	LRCH3	annotated	0.056
clu833	chr13:35839176-35854499	DCLK1	annotated	0.0561
clu834	chr19:36322030-36330253	LINC00665	annotated	0.0561
clu835	chr7:152330739-152358587	KMT2C	annotated	0.0561
clu836	chrX:136876655-136879017	RBMX	annotated	0.0563
clu837	chr15:78891572-78892215	MORF4L1	unannotated	0.0565
clu838	chr14:34536275-34539555	EAPP	annotated	0.0566
clu839	chr19:3224998-3250985	CELF5	annotated	0.0567
clu840	chr3:62466413-62474173	CADPS	annotated	0.0568
clu841	chr17:81682149-81683593	ARL16	annotated	0.0569
clu842	chr4:94278733-94278929	SMARCAD1	annotated	0.057
clu843	chr7:155302846-155308241	INSIG1	annotated	0.057
clu844	chr10:132781897-132782037	INPP5A	annotated	0.0571
clu845	chr16:16327906-16371307	.	annotated	0.0571
clu846	chr3:47928350-47998638	MAP4	unannotated	0.0576
clu847	chr5:1568998-1574182	ENSG00000291055	unannotated	0.0576
clu848	chr7:94598963-94600646	SGCE	annotated	0.0582
clu849	chr1:151055126-151059479	CDC42SE1	unannotated	0.0583
clu850	chr16:89532636-89544648	SPG7	annotated	0.0583
clu851	chr3:196939432-196942426	NCBP2	annotated	0.0583
clu852	chr1:31728277-31728598	ADGRB2	annotated	0.0587
clu853	chr22:24557800-24571916	ENSG00000286070	unannotated	0.0591
clu854	chr6:24843554-24848025	RIPOR2	annotated	0.0598
clu855	chr17:51155780-51171487	NME1	unannotated	0.0599
clu856	chr5:139822784-139833702	PSD2	unannotated	0.0602
clu857	chr5:732664-733752	ZDHHC11B	unannotated	0.0602
clu858	chr6:63636150-63680000	PHF3	annotated	0.0602
clu859	chr3:40457363-40457890	RPL14	annotated	0.0606
clu860	chr16:668699-670123	RHOT2	annotated	0.0607
clu861	chr17:40020350-40021955	MED24	unannotated	0.0607
clu862	chr19:35269699-35270447	USF2	annotated	0.0607
clu863	chr15:43135649-43148755	TMEM62	annotated	0.0609
clu864	chr19:21098910-21116829	ZNF714	annotated	0.0609
clu865	chr7:31064936-31084141	ADCYAP1R1	unannotated	0.0609
clu866	chr1:113659265-113681198	MAGI3	unannotated	0.0613
clu867	chrX:49034251-49038010	TFE3	unannotated	0.062
clu868	chr1:40769415-40770712	NFYC	annotated	0.0624
clu869	chr2:39665348-39717010	TMEM178A	unannotated	0.0624
clu870	chr2:203325117-203366881	ABI2	unannotated	0.0624
clu871	chr5:135360604-135369406	MACROH2A1	annotated	0.0624
clu872	chr11:112226526-112228594	PTS	unannotated	0.0625
clu873	chr1:30980163-30981312	PUM1	annotated	0.0626
clu874	chr10:101354228-101479368	BTRC	annotated	0.0626
clu875	chr11:40116334-40292193	LRRC4C	unannotated	0.0626
clu876	chr15:32679915-32684560	SCG5	annotated	0.0626
clu877	chr7:158205273-158316819	PTPRN2	unannotated	0.0626
clu878	chr5:154790386-154792622	LARP1	unannotated	0.0627
clu879	chr6:35214503-35227580	SCUBE3	unannotated	0.0627
clu880	chr16:67728511-67729280	RANBP10	annotated	0.0628
clu881	chr3:179588995-179593765	MRPL47	unannotated	0.0628
clu882	chr6:5216738-5260648	LYRM4	unannotated	0.0628
clu883	chr1:156592209-156592557	NAXE	annotated	0.0633
clu884	chr15:43768597-43770250	PDIA3	annotated	0.0633
clu885	chr19:6222684-6230570	MLLT1	unannotated	0.0633
clu886	chr11:66617057-66639700	RBM4	unannotated	0.0635
clu887	chr1:219179246-219210532	LYPLAL1	annotated	0.064
clu888	chr11:62664973-62667523	LBHD1	annotated	0.064
clu889	chr17:4182349-4183398	ANKFY1	annotated	0.064
clu890	chr17:7327009-7327440	NEURL4	annotated	0.064
clu891	chr2:32453942-32463194	BIRC6	annotated	0.064
clu892	chr9:41166830-41172712	CBWD6	annotated	0.064
clu893	chr1:20765531-20770930	HP1BP3	annotated	0.0648
clu894	chr10:102407266-102411058	PSD	unannotated	0.065
clu895	chr17:6623097-6623607	KIAA0753	annotated	0.0654
clu896	chr8:56211837-56214598	CHCHD7	annotated	0.0654
clu897	chr4:676209-678658	MYL5	annotated	0.0655
clu898	chr19:49107712-49107822	SNRNP70	annotated	0.0656
clu899	chr3:62218983-62243807	PTPRG	unannotated	0.066
clu900	chr3:101372126-101458955	SENP7	annotated	0.066
clu901	chr9:133348246-133348922	RPL7A	annotated	0.066
clu902	chr12:42326229-42335883	PPHLN1	annotated	0.0664
clu903	chr15:41813101-41813621	MAPKBP1	annotated	0.0665
clu904	chr19:49850955-49854406	PTOV1	annotated	0.0665
clu905	chr6:161093839-161097080	MAP3K4	annotated	0.0667
clu906	chr6:38061775-38152235	ZFAND3	unannotated	0.0671
clu907	chr1:69838283-69931507	LRRC7	annotated	0.0676
clu908	chr11:8230504-8268427	LMO1	unannotated	0.0676
clu909	chr13:114282943-114286519	UPF3A	unannotated	0.0676
clu910	chr18:46091851-46098172	ATP5F1A	unannotated	0.0676
clu911	chr3:47857512-47870858	MAP4	annotated	0.0676
clu912	chr9:83978452-83980503	HNRNPK	annotated	0.0676
clu913	chr1:212410521-212414722	PACC1	annotated	0.0678
clu914	chr10:104255271-104259576	GSTO1	unannotated	0.0678
clu915	chr3:197750074-197756426	FYTTD1	annotated	0.0678
clu916	chr5:173910604-173944967	CPEB4	annotated	0.0678
clu917	chr1:84202805-84214153	PRKACB	annotated	0.0679
clu918	chr1:20779911-20807152	HP1BP3	unannotated	0.0679
clu919	chr10:68989212-69000424	KIFBP	annotated	0.068
clu920	chr11:43889828-43919038	ALKBH3	annotated	0.0683
clu921	chr11:78070036-78079579	NDUFC2	annotated	0.0686
clu922	chr1:88786213-88804846	PKN2	annotated	0.0687
clu923	chr11:500654-502062	RNH1	annotated	0.0688
clu924	chr11:45971364-45979760	PHF21A	annotated	0.0688
clu925	chr7:155745602-155763812	RBM33	annotated	0.0688
clu926	chr17:55414232-55421670	MMD	annotated	0.0689
clu927	chr22:25695214-25703510	GRK3	unannotated	0.0689
clu928	chr11:115178775-115214608	CADM1	annotated	0.069
clu929	chr11:126235087-126250506	FAM118B	unannotated	0.069
clu930	chr7:75186527-75187220	GTF2IP1	unannotated	0.069
clu931	chr10:75235178-75235835	COMTD1	unannotated	0.0692
clu932	chr1:39435761-39437777	MACF1	annotated	0.0699
clu933	chr15:34342108-34343020	NOP10	annotated	0.0699
clu934	chr14:22565137-22588947	DAD1	unannotated	0.07
clu935	chr7:73205458-73206152	GTF2IP4	unannotated	0.0702
clu936	chr17:82056766-82057053	GPS1	unannotated	0.0703
clu937	chr4:169508331-169537809	NEK1	annotated	0.0703
clu938	chrX:156022145-156023012	WASH6P	unannotated	0.0706
clu939	chrY:57208665-57209532	WASH6P	unannotated	0.0706
clu940	chr17:42130590-42154893	RAB5C	annotated	0.0707
clu941	chr19:8086325-8087825	FBN3	unannotated	0.0709
clu942	chr7:66775393-66795511	RABGEF1	unannotated	0.0709
clu943	chrX:101488099-101498145	ARMCX4	annotated	0.0709
clu944	chr16:57639670-57650253	ADGRG1	annotated	0.0712
clu945	chr12:117158063-117165485	FBXO21	annotated	0.0716
clu946	chr1:200739966-200807376	CAMSAP2	unannotated	0.0717
clu947	chr14:23016635-23035112	PSMB5	annotated	0.0717
clu948	chr11:32583929-32589547	EIF3M	annotated	0.0718
clu949	chr11:47477425-47482695	CELF1	unannotated	0.072
clu950	chr12:132861634-132872285	CHFR	annotated	0.072
clu951	chr14:23577624-23578180	JPH4	annotated	0.072
clu952	chr4:76144473-76148308	NUP54	annotated	0.072
clu953	chr14:103561984-103654564	COA8	unannotated	0.0721
clu954	chr15:74904712-74905154	FAM219B	annotated	0.0721
clu955	chr15:45587525-45605428	BLOC1S6	annotated	0.0721
clu956	chr20:47347926-47356657	ZMYND8	annotated	0.0724
clu957	chr10:12120267-12133241	SEC61A2	unannotated	0.0726
clu958	chr6:28350067-28361324	ZKSCAN3	annotated	0.073
clu959	chr6:127314896-127327002	ECHDC1	annotated	0.0732
clu960	chr7:74189918-74194741	EIF4H	annotated	0.0732
clu961	chr15:22914882-22916882	CYFIP1	annotated	0.0734
clu962	chr1:232403571-232415494	SIPA1L2	annotated	0.0735
clu963	chr20:38562697-38565359	RALGAPB	annotated	0.0736
clu964	chr19:36797811-36801876	ZNF790-AS1	annotated	0.0737
clu965	chr2:61118116-61134137	SANBR	annotated	0.0739
clu966	chr19:49498046-49499522	RPS11	unannotated	0.0741
clu967	chr2:219280687-219281718	DNAJB2	unannotated	0.0741
clu968	chr16:22349849-22422161	CDR2	annotated	0.0742
clu969	chr17:17271008-17281132	COPS3	annotated	0.0742
clu970	chr2:85848204-85863362	ST3GAL5	annotated	0.0742
clu971	chr7:123545676-123557775	NDUFA5	annotated	0.0744
clu972	chr14:26448963-26479977	NOVA1	unannotated	0.0747
clu973	chr6:24775112-24777222	GMNN	annotated	0.0747
clu974	chr1:26286037-26301694	UBXN11	unannotated	0.0753
clu975	chr2:97142668-97213542	ANKRD36	unannotated	0.0753
clu976	chr2:130181797-130202325	MZT2B	unannotated	0.0753
clu977	chr4:40934699-40944865	APBB2	annotated	0.0753
clu978	chr14:24210768-24211415	CHMP4A	annotated	0.0759
clu979	chr2:39454365-39516414	MAP4K3-DT	annotated	0.0763
clu980	chr13:77125468-77139196	MYCBP2	annotated	0.0764
clu981	chr7:8141817-8143875	ICA1	annotated	0.0764
clu982	chr14:24215797-24217186	MDP1	unannotated	0.0765
clu983	chr16:31091342-31094557	VKORC1	unannotated	0.0765
clu984	chr2:165315758-165323156	SCN2A	annotated	0.0765
clu985	chr6:31643974-31644082	BAG6	annotated	0.0765
clu986	chr11:86302478-86337379	HIKESHI	annotated	0.0766
clu987	chr2:101870415-101873647	MAP4K4	annotated	0.0767
clu988	chr6:124818468-124823220	NKAIN2	annotated	0.0767
clu989	chr14:39159550-39170015	TRAPPC6B	unannotated	0.077
clu990	chr16:1961611-1961802	NDUFB10	unannotated	0.077
clu991	chr2:71068336-71072641	NAGK	annotated	0.0771
clu992	chr11:117208064-117218466	PCSK7	unannotated	0.0772
clu993	chr22:31327309-31335692	PATZ1	annotated	0.0772
clu994	chrX:102599572-102599712	ARMCX5-GPRASP2	annotated	0.0772
clu995	chr17:18865952-18872583	PRPSAP2	annotated	0.0775
clu996	chr19:14705170-14706686	ZNF333	annotated	0.0775
clu997	chr12:48815728-48823344	CACNB3	unannotated	0.0776
clu998	chr20:10284772-10293161	SNAP25	annotated	0.0776
clu999	chr8:627238-668598	ERICH1	unannotated	0.0776
clu1000	chr9:100547892-100550101	MSANTD3-TMEFF1	unannotated	0.0776
clu1001	chr1:225783368-225789259	SRP9	unannotated	0.0777
clu1002	chr1:1703995-1704223	CDK11A	annotated	0.0777
clu1003	chr16:19517185-19521704	GDE1	annotated	0.0777
clu1004	chr17:46932199-46938599	GOSR2	annotated	0.0777
clu1005	chr12:110028589-110048363	C12orf76	annotated	0.078
clu1006	chr19:16185765-16190887	FAM32A	annotated	0.078
clu1007	chr19:2338841-2339069	SPPL2B	annotated	0.0781
clu1008	chr20:21303473-21326490	XRN2	unannotated	0.0781
clu1009	chr17:16086442-16091863	NCOR1	annotated	0.0782
clu1010	chr9:110138539-110168399	PALM2AKAP2	annotated	0.0782
clu1011	chr6:36515492-36521734	STK38	unannotated	0.0783
clu1012	chr12:418636-428769	CCDC77	unannotated	0.0786
clu1013	chr13:78394027-78595431	.	annotated	0.0786
clu1014	chr3:48631140-48631253	SLC26A6	annotated	0.0786
clu1015	chr1:153968639-153968930	CREB3L4	annotated	0.0788
clu1016	chr2:161872384-161879131	SLC4A10	annotated	0.0788
clu1017	chr21:6465019-6467448	ENSG00000274276	unannotated	0.0788
clu1018	chr5:154793723-154794100	LARP1	annotated	0.0789
clu1019	chr12:132572622-132574319	FBRSL1	annotated	0.079
clu1020	chr1:156951699-156955703	ARHGEF11	unannotated	0.0791
clu1021	chr7:98860338-98869777	TMEM130	annotated	0.0791
clu1022	chr3:65383623-65391142	MAGI1	annotated	0.0797
clu1023	chr1:148578034-148583141	NBPF14	annotated	0.08
clu1024	chr19:16355851-16385129	EPS15L1	unannotated	0.08
clu1025	chr3:123944990-123947280	CCDC14	annotated	0.08
clu1026	chr7:149074538-149090623	ZNF786	annotated	0.08
clu1027	chrX:53220916-53224740	KDM5C	unannotated	0.08
clu1028	chr2:219556723-219557823	OBSL1	annotated	0.0803
clu1029	chr1:182671730-182672819	RGS8	annotated	0.0805
clu1030	chr1:1527809-1529223	ATAD3A	unannotated	0.0805
clu1031	chr17:7204058-7204199	DLG4	unannotated	0.0805
clu1032	chr9:17166-18028	WASHC1	unannotated	0.0805
clu1033	chr1:151709791-151714594	CELF3	unannotated	0.0806
clu1034	chr10:82973915-82978950	NRG3	unannotated	0.0807
clu1035	chr11:119112874-119113637	C2CD2L	unannotated	0.0807
clu1036	chr19:18765528-18768743	CRTC1	unannotated	0.0807
clu1037	chr6:167825502-167826787	AFDN-DT	unannotated	0.0807
clu1038	chr7:74758855-74759548	GTF2I	unannotated	0.0807
clu1039	chr12:49298037-49298288	PRPH	annotated	0.081
clu1040	chr16:71922680-71924773	IST1	annotated	0.081
clu1041	chr19:2199939-2202737	DOT1L	unannotated	0.081
clu1042	chr20:21344208-21346415	XRN2	unannotated	0.081
clu1043	chr1:200972286-200974714	KIF21B	unannotated	0.0815
clu1044	chr10:43138567-43175951	CSGALNACT2	unannotated	0.0815
clu1045	chr11:64607500-64620294	NRXN2	unannotated	0.0815
clu1046	chr13:75594990-75621763	UCHL3	annotated	0.0815
clu1047	chr4:184788731-184825916	ACSL1	annotated	0.0815
clu1048	chr7:87194102-87195031	DMTF1	annotated	0.0815
clu1049	chr10:133302980-133316229	TUBGCP2	unannotated	0.0817
clu1050	chr16:3523299-3530568	CLUAP1	annotated	0.0817
clu1051	chr16:85799752-85801205	COX4I1	unannotated	0.0827
clu1052	chr9:87497772-87498970	DAPK1	annotated	0.0827
clu1053	chr1:26941818-26942660	NUDC	unannotated	0.0828
clu1054	chr12:106956065-106967111	TMEM263	annotated	0.083
clu1055	chr19:18200445-18203896	RAB3A	unannotated	0.0833
clu1056	chr1:11479372-11500990	DISP3	annotated	0.0838
clu1057	chr10:210048-236838	ZMYND11	annotated	0.0838
clu1058	chr1:86348878-86352859	ODF2L	annotated	0.0839
clu1059	chr17:30481257-30484214	GOSR1	annotated	0.0839
clu1060	chr1:88969467-88992585	RBMXL1	annotated	0.084
clu1061	chr12:132570540-132572288	FBRSL1	unannotated	0.084
clu1062	chr13:51769293-51773930	DHRS12	unannotated	0.084
clu1063	chr19:42293836-42293938	CIC	annotated	0.084
clu1064	chr20:62124780-62127585	LSM14B	unannotated	0.084
clu1065	chr22:19048643-19056986	DGCR2	unannotated	0.084
clu1066	chr4:118618119-118621463	ENSG00000291201	unannotated	0.0841
clu1067	chr11:61314202-61314308	DDB1	annotated	0.0845
clu1068	chr17:40637572-40645796	SMARCE1	annotated	0.0845
clu1069	chr19:12949159-12949278	RAD23A	annotated	0.0845
clu1070	chr2:80604179-80647585	CTNNA2	annotated	0.0845
clu1071	chr9:34635858-34637267	SIGMAR1	annotated	0.0845
clu1072	chr12:48823803-48824261	CACNB3	annotated	0.0848
clu1073	chr7:72948597-72948668	NSUN5P2	unannotated	0.0848
clu1074	chr7:151076832-151077310	FASTK	unannotated	0.0848
clu1075	chr11:537605-538598	LRRC56	unannotated	0.0849
clu1076	chr21:39391836-39405914	GET1	unannotated	0.085
clu1077	chr12:76764329-76805317	ZDHHC17	annotated	0.0857
clu1078	chr12:6678460-6678946	ZNF384	annotated	0.0857
clu1079	chr5:180269409-180280440	MAPK9	annotated	0.0857
clu1080	chr8:65724840-65726875	PDE7A	unannotated	0.0857
clu1081	chr9:36376127-36424613	RNF38	unannotated	0.0857
clu1082	chr6:112087720-112099270	FAM229B	unannotated	0.0859
clu1083	chrX:104062137-104076140	TMSB15B	unannotated	0.0861
clu1084	chr1:11127806-11128042	MTOR	unannotated	0.0868
clu1085	chr11:63681778-63749991	RTN3	annotated	0.0868
clu1086	chr21:33904021-33912289	ATP5PO	unannotated	0.0868
clu1087	chr6:29629107-29631396	GABBR1	annotated	0.0868
clu1088	chr1:230940556-230954333	TTC13	annotated	0.0869
clu1089	chrX:52897409-52907109	FAM156B	unannotated	0.0871
clu1090	chr12:6967238-6967892	PHB2	annotated	0.0876
clu1091	chr17:2373081-2375492	SGSM2	unannotated	0.0878
clu1092	chr9:34568981-34590230	CNTFR	unannotated	0.0878
clu1093	chr13:39039711-39044090	NHLRC3	annotated	0.0879
clu1094	chr19:30549514-30710757	ZNF536	annotated	0.0879
clu1095	chr6:109447229-109447681	MICAL1	unannotated	0.0886
clu1096	chr12:56317643-56319088	PAN2	annotated	0.0887
clu1097	chrX:120428626-120441730	LAMP2	annotated	0.0887
clu1098	chrX:54920878-54922624	TRO	annotated	0.0887
clu1099	chr3:39406764-39407621	RPSA	annotated	0.0888
clu1100	chr12:108915872-108919675	SVOP	unannotated	0.089
clu1101	chr16:2521123-2527773	AMDHD2	annotated	0.089
clu1102	chr17:82752377-82766267	TBCD	annotated	0.089
clu1103	chr10:48431270-48434884	MAPK8	annotated	0.0893
clu1104	chr4:62044549-62070109	ADGRL3	annotated	0.0893
clu1105	chr12:120522363-120528940	COQ5	annotated	0.0895
clu1106	chr17:79115748-79307724	RBFOX3	unannotated	0.0895
clu1107	chr2:165308794-165309352	SCN2A	annotated	0.0895
clu1108	chr21:46195756-46205836	LSS	unannotated	0.0895
clu1109	chr9:128836073-128836802	KYAT1	annotated	0.0895
clu1110	chr17:82468896-82478800	NARF	annotated	0.0896
clu1111	chr3:184323218-184323408	EIF4G1	annotated	0.0896
clu1112	chr1:8422807-8465925	RERE	annotated	0.0898
clu1113	chr11:68081457-68097019	CHKA	annotated	0.0898
clu1114	chr10:21755924-21759170	DNAJC1	unannotated	0.0901
clu1115	chr3:100709431-100713643	TFG	annotated	0.0902
clu1116	chr1:235196115-235219793	ARID4B	annotated	0.0908
clu1117	chr20:3213226-3213985	ITPA	annotated	0.0908
clu1118	chr1:32595223-32600268	ZBTB8A	annotated	0.091
clu1119	chr11:19117276-19146181	ZDHHC13	annotated	0.0912
clu1120	chr16:58555908-58556862	CNOT1	annotated	0.0912
clu1121	chr20:42115315-42118403	PTPRT	annotated	0.0912
clu1122	chr5:141188667-141224855	.	annotated	0.0912
clu1123	chr9:33271223-33276456	CHMP5	unannotated	0.0912
clu1124	chrX:47218664-47223552	CDK16	annotated	0.0912
clu1125	chr16:53619208-53636439	RPGRIP1L	annotated	0.0915
clu1126	chr16:29962132-29963110	TMEM219	annotated	0.0915
clu1127	chr17:4710744-4715973	ARRB2	unannotated	0.0915
clu1128	chr2:241149708-241157807	PPP1R7	annotated	0.0915
clu1129	chr21:46636990-46643535	PRMT2	unannotated	0.0915
clu1130	chr3:105550259-105552468	ALCAM	annotated	0.0915
clu1131	chr6:4133701-4135511	ECI2	annotated	0.0915
clu1132	chr6:15533395-15593059	DTNBP1	annotated	0.0915
clu1133	chr6:122586007-122633283	PKIB	unannotated	0.0915
clu1134	chr9:129108077-129110483	CRAT	annotated	0.0915
clu1135	chr11:46759442-46760612	CKAP5	annotated	0.0916
clu1136	chr15:78565825-78586645	CHRNA5	unannotated	0.0917
clu1137	chr7:74716950-74728786	GTF2I	annotated	0.0917
clu1138	chr1:203016140-203018501	TMEM183A	unannotated	0.0921
clu1139	chr6:30346557-30346713	RPP21	annotated	0.0921
clu1140	chr10:103392466-103396409	ATP5MK	unannotated	0.0923
clu1141	chr10:92145112-92180963	CPEB3	unannotated	0.0924
clu1142	chr3:42786162-42804436	HIGD1A	unannotated	0.0924
clu1143	chr1:94898079-94899371	CNN3	unannotated	0.0932
clu1144	chr1:36179315-36179515	MAP7D1	annotated	0.0932
clu1145	chr11:691598-694759	DEAF1	annotated	0.0932
clu1146	chr12:56210568-56213958	RNF41	annotated	0.0932
clu1147	chr16:57931878-57939430	CNGB1	annotated	0.0932
clu1148	chr18:9588853-9595018	PPP4R1	annotated	0.0932
clu1149	chr19:15397855-15399302	AKAP8L	annotated	0.0932
clu1150	chr19:10805967-10812264	DNM2	annotated	0.0932
clu1151	chr19:56404452-56407026	ZNF583	unannotated	0.0932
clu1152	chr20:41169526-41170161	PLCG1	annotated	0.0932
clu1153	chr21:33836632-33856736	ITSN1	annotated	0.0932
clu1154	chr4:113330470-113333054	ANK2	annotated	0.0932
clu1155	chr8:144791872-144791992	RPL8	annotated	0.0932
clu1156	chr9:137762820-137776618	EHMT1	annotated	0.0932
clu1157	chr3:51984158-51985361	ABHD14A-ACY1	annotated	0.0933
clu1158	chr16:1212138-1213780	CACNA1H	annotated	0.0934
clu1159	chr19:14479524-14480593	GIPC1	annotated	0.0934
clu1160	chr2:230037531-230059094	SLC16A14	unannotated	0.0934
clu1161	chr2:1892287-1903120	MYT1L	annotated	0.0936
clu1162	chr5:134206131-134225760	PPP2CA	annotated	0.0936
clu1163	chr7:72980017-72998676	ENSG00000290832	unannotated	0.0936
clu1164	chrX:52948705-52958405	FAM156A	unannotated	0.0938
clu1165	chr12:57728085-57729639	AGAP2	annotated	0.0939
clu1166	chr3:49686802-49686951	MST1	annotated	0.0939
clu1167	chr1:204828782-204944226	NFASC	unannotated	0.0945
clu1168	chr16:89873859-89883351	TCF25	annotated	0.0945
clu1169	chr17:41835272-41835859	NT5C3B	annotated	0.0945
clu1170	chr20:18159265-18161823	KAT14	annotated	0.0945
clu1171	chr1:155904502-155904731	RIT1	annotated	0.0949
clu1172	chr12:115997227-116003003	MED13L	annotated	0.0949
clu1173	chr22:38314169-38336608	CSNK1E	unannotated	0.0949
clu1174	chr3:122454001-122461224	KPNA1	annotated	0.0949
clu1175	chr4:176111703-176119867	WDR17	annotated	0.0949
clu1176	chr7:151243701-151275114	SMARCD3	unannotated	0.0952
clu1177	chr13:114259398-114262879	CDC16	unannotated	0.0953
clu1178	chr7:128393028-128394278	IMPDH1	annotated	0.0953
clu1179	chrX:49281461-49281984	PPP1R3F	annotated	0.0953
clu1180	chr11:44938366-44950877	TP53I11	unannotated	0.0954
clu1181	chr2:201640924-201643359	TMEM237	annotated	0.0954
clu1182	chr3:184180251-184180849	AP2M1	annotated	0.0954
clu1183	chr5:98770673-98773956	RGMB	annotated	0.0954
clu1184	chr1:154261697-154266501	UBAP2L	annotated	0.0956
clu1185	chr2:189782602-189784269	ORMDL1	annotated	0.0956
clu1186	chr22:42879169-42882184	PACSIN2	annotated	0.0956
clu1187	chr4:177445443-177623659	AGA-DT	unannotated	0.0956
clu1188	chr5:14492814-14496883	TRIO	unannotated	0.0956
clu1189	chr5:142131850-142132212	NDFIP1	unannotated	0.0956
clu1190	chr9:62532688-62538542	FAM88F	unannotated	0.0958
clu1191	chr1:154157721-154170400	TPM3	annotated	0.096
clu1192	chr14:64190237-64202801	SYNE2	unannotated	0.096
clu1193	chr17:75110606-75128677	ARMC7	annotated	0.096
clu1194	chr2:177216940-177219037	HNRNPA3	annotated	0.096
clu1195	chr20:5106222-5109332	TMEM230	unannotated	0.096
clu1196	chr20:18507669-18510822	SEC23B	annotated	0.096
clu1197	chr5:179623164-179634065	HNRNPH1	annotated	0.096
clu1198	chr8:73422702-73552012	STAU2	annotated	0.096
clu1199	chrX:136502941-136504519	HTATSF1	unannotated	0.096
clu1200	chr22:19407274-19408483	HIRA	unannotated	0.0961
clu1201	chr5:115842106-115913362	AP3S1	unannotated	0.0961
clu1202	chr8:23449997-23457557	ENTPD4	unannotated	0.0961
clu1203	chr4:53391139-53399730	FIP1L1	annotated	0.0965
clu1204	chr5:141346457-141494807	PCDHGC3	annotated	0.0965
clu1205	chr7:97864496-97872351	ASNS	unannotated	0.0965
clu1206	chrX:71283721-71290629	NONO	annotated	0.0965
clu1207	chr8:143990199-143991692	GRINA	unannotated	0.0966
clu1208	chr13:100273346-100425633	PCCA	annotated	0.0969
clu1209	chr4:56979004-56986354	POLR2B	annotated	0.0969
clu1210	chr9:130579764-130595483	FUBP3	annotated	0.0969
clu1211	chr14:95159035-95179504	DICER1-AS1	annotated	0.097
clu1212	chr16:4724831-4729980	ANKS3	annotated	0.097
clu1213	chr3:184245812-184249226	ALG3	annotated	0.0972
clu1214	chr3:161086788-161101139	B3GALNT1	annotated	0.0974
clu1215	chrX:47657285-47657782	UXT	unannotated	0.0974
clu1216	chr1:151442205-151459152	POGZ	annotated	0.0975
clu1217	chr10:77854358-77856730	DLG5	unannotated	0.0976
clu1218	chr10:119576750-119577080	TIAL1	annotated	0.0976
clu1219	chr12:56116799-56117194	RPL41	unannotated	0.0976
clu1220	chr3:125497979-125498059	SNX4	unannotated	0.0976
clu1221	chr9:35660647-35660771	CCDC107	unannotated	0.0976
clu1222	chr16:18784823-18788981	RPS15A	annotated	0.0977
clu1223	chr20:2461793-2462636	SNRPB	annotated	0.0977
clu1224	chr7:88218942-88219976	SRI	unannotated	0.0977
clu1225	chr7:75366438-75385083	ENSG00000290951	unannotated	0.0977
clu1226	chr10:73388414-73396519	ANXA7	annotated	0.098
clu1227	chr3:33632371-33644757	CLASP2	annotated	0.0981
clu1228	chr6:161149255-161153346	AGPAT4	annotated	0.0981
clu1229	chr12:55828714-55830696	DNAJC14	annotated	0.0985
clu1230	chr19:14183697-14205985	ADGRL1	unannotated	0.0985
clu1231	chr5:139322967-139325440	MATR3	annotated	0.0985
clu1232	chr6:4062299-4063074	PRPF4B	annotated	0.0985
clu1233	chr9:97675587-97684923	XPA	annotated	0.0985
clu1234	chr10:45988847-46003203	TIMM23	unannotated	0.0987
clu1235	chr11:62833131-62833792	WDR74	annotated	0.0987
clu1236	chr16:16322437-16322628	NPIPA9	unannotated	0.0987
clu1237	chr19:37465473-37467084	ZNF569	annotated	0.0987
clu1238	chr22:50522717-50522821	NCAPH2	unannotated	0.0987
clu1239	chr6:163562069-163563444	QKI	annotated	0.0987
clu1240	chr1:31911826-31918970	PTP4A2	annotated	0.0991
clu1241	chr17:7408712-7414344	NLGN2	annotated	0.0991
clu1242	chr2:121430177-121447337	CLASP1	annotated	0.0991
clu1243	chr1:35370113-35381259	ZMYM4	unannotated	0.0994
clu1244	chr1:120420118-120427706	NBPF8	unannotated	0.0994
clu1245	chr13:45965429-45967504	ZC3H13	annotated	0.0994
clu1246	chr15:91014433-91017805	VPS33B	annotated	0.0994
clu1247	chr16:49287475-49289538	ENSG00000279249	annotated	0.0994
clu1248	chr17:76677702-76685072	MXRA7	annotated	0.0994
clu1249	chr18:908363-909446	ADCYAP1	unannotated	0.0994
clu1250	chr18:79207012-79253381	ATP9B	annotated	0.0994
clu1251	chr19:18532795-18537601	FKBP8	annotated	0.0994
clu1252	chr2:69419604-69431902	NFU1	annotated	0.0994
clu1253	chr3:9797777-9803843	ARPC4	unannotated	0.0994
clu1254	chr3:183752253-183754126	YEATS2	unannotated	0.0994
clu1255	chr6:31978998-31980451	STK19	annotated	0.0994
clu1256	chr8:26514679-26581969	DPYSL2	annotated	0.0994
clu1257	chr1:247301276-247308475	ZNF496	unannotated	0.0996
clu1258	chr1:1217688-1218458	SDF4	annotated	0.0996
clu1259	chr12:24901885-24948927	BCAT1	annotated	0.0996
clu1260	chr2:96853604-96857888	ANKRD39	unannotated	0.0996
clu1261	chr6:13321095-13326787	TBC1D7	annotated	0.0996
clu1262	chr19:47417350-47427219	MEIS3	unannotated	0.0999
