# Supplementary material for: Long-read RNA sequencing unveils a novel cryptic exon in MNAT1 along with its full-length transcript structure in TDP-43 proteinopathy
Source: Commun Biol. 2025 Jul 16;8:1056. doi: 10.1038/s42003-025-08463-4 (PMC12267460; doi:10.1038/s42003-025-08463-4)
Supplement: Supplementary file 13 — Supplementary data 10 [file 42003_2025_8463_MOESM13_ESM.xlsx]

## Sheet: InterveningExon
clusterID	gene_name	chr	start	end	strand	verdict	deltapsi	FDR	intron_index	splicing_profile	transcripts	gene_id
clu1	FBN3	chr19	8083372	8084235	-	cryptic_fiveprime	0.608	2.45e-11	i001	novel_intervening_exon:novelexon:inclusion	.	ENSG00000142449.13
clu1	FBN3	chr19	8083372	8085363	-	annotated	-0.825	2.45e-11	i002	novel_intervening_exon:novelexon:inclusion	ENST00000651877.1+ENST00000600128.6+ENST00000270509.6+ENST00000601739.5	ENSG00000142449.13
clu1	FBN3	chr19	8084411	8085363	-	cryptic_threeprime	0.218	2.45e-11	i003	novel_intervening_exon:novelexon:inclusion	.	ENSG00000142449.13
clu2	EPB41L4A	chr5	112266330	112267210	-	cryptic_fiveprime	0.396	7.99e-11	i001	novel_intervening_exon:novelexon:inclusion	.	ENSG00000129595.14
clu2	EPB41L4A	chr5	112266330	112275326	-	annotated	-0.779	7.99e-11	i002	novel_intervening_exon:novelexon:inclusion	ENST00000261486.6+ENST00000512395.5+ENST00000305368.8	ENSG00000129595.14
clu2	EPB41L4A	chr5	112267284	112275326	-	cryptic_threeprime	0.383	7.99e-11	i003	novel_intervening_exon:novelexon:inclusion	.	ENSG00000129595.14
clu3	ADCY1	chr7	45622743	45625299	+	cryptic_threeprime	0.29	2.2e-10	i001	novel_intervening_exon:novelexon:inclusion	.	ENSG00000164742.16
clu3	ADCY1	chr7	45622743	45648670	+	annotated	-0.484	2.2e-10	i002	novel_intervening_exon:novelexon:inclusion	ENST00000432715.5+ENST00000297323.12+ENST00000621543.1	ENSG00000164742.16
clu3	ADCY1	chr7	45625377	45648670	+	cryptic_fiveprime	0.194	2.2e-10	i003	novel_intervening_exon:novelexon:inclusion	.	ENSG00000164742.16
clu4	ELAVL3	chr19	11458611	11463496	-	cryptic_fiveprime	0.207	2.63e-10	i001	novel_intervening_exon:novelexon:inclusion	.	ENSG00000196361.10
clu4	ELAVL3	chr19	11458611	11466172	-	annotated	-0.404	2.63e-10	i002	novel_intervening_exon:novelexon:inclusion	ENST00000359227.8+ENST00000438662.6	ENSG00000196361.10
clu4	ELAVL3	chr19	11463662	11466172	-	cryptic_threeprime	0.198	2.63e-10	i003	novel_intervening_exon:novelexon:inclusion	.	ENSG00000196361.10
clu5	MNAT1	chr14	60812127	60817918	+	cryptic_threeprime	0.268	1.15e-09	i001	novel_intervening_exon:novelexon:inclusion	.	ENSG00000020426.11
clu5	MNAT1	chr14	60812127	60818722	+	annotated	-0.541	1.15e-09	i002	novel_intervening_exon:novelexon:inclusion	ENST00000261245.9+ENST00000554002.5+ENST00000554641.1+ENST00000557134.1	ENSG00000020426.11
clu5	MNAT1	chr14	60817949	60818722	+	cryptic_fiveprime	0.273	1.15e-09	i003	novel_intervening_exon:novelexon:inclusion	.	ENSG00000020426.11
clu6	HOXC4	chr12	54054361	54054478	+	cryptic_threeprime	-0.078	3.67e-09	i001	novel_intervening_exon:novelexon:skip	.	ENSG00000198353.8
clu6	HOXC4	chr12	54054361	54054850	+	annotated	0.192	3.67e-09	i002	novel_intervening_exon:novelexon:skip	ENST00000303406.4+ENST00000430889.3	ENSG00000198353.8
clu6	HOXC4	chr12	54054526	54054850	+	cryptic_fiveprime	-0.114	3.67e-09	i003	novel_intervening_exon:novelexon:skip	.	ENSG00000198353.8
clu7	FUBP3	chr9	130617895	130619327	+	cryptic_threeprime	0.04	4.59e-08	i001	novel_intervening_exon:novelexon:inclusion	.	ENSG00000107164.17
clu7	FUBP3	chr9	130617895	130620354	+	annotated	-0.076	4.59e-08	i002	novel_intervening_exon:novelexon:inclusion	ENST00000319725.10+ENST00000650723.1+ENST00000699747.1	ENSG00000107164.17
clu7	FUBP3	chr9	130619388	130620354	+	cryptic_fiveprime	0.036	4.59e-08	i003	novel_intervening_exon:novelexon:inclusion	.	ENSG00000107164.17
clu8	BIN1	chr2	127051243	127052255	-	annotated	-0.067	6.91e-08	i001	novel_intervening_exon:novelskip:skip	ENST00000346226.7+ENST00000351659.7+ENST00000357970.7+ENST00000393041.7+ENST00000316724.10+ENST00000462958.5	ENSG00000136717.15
clu8	BIN1	chr2	127051243	127053422	-	novel annotated pair	0.139	6.91e-08	i002	novel_intervening_exon:novelskip:skip	ENST00000357970.7+ENST00000316724.10	ENSG00000136717.15
clu8	BIN1	chr2	127052362	127053422	-	annotated	-0.072	6.91e-08	i003	novel_intervening_exon:novelskip:skip	ENST00000357970.7+ENST00000316724.10	ENSG00000136717.15
clu9	RNF115	chr1	145784596	145788612	-	cryptic_fiveprime	0.23	8.67e-08	i001	novel_intervening_exon:novelexon:inclusion	.	ENSG00000265491.5
clu9	RNF115	chr1	145784596	145788908	-	annotated	-0.37	8.67e-08	i002	novel_intervening_exon:novelexon:inclusion	ENST00000582693.5	ENSG00000265491.5
clu9	RNF115	chr1	145788802	145788908	-	cryptic_threeprime	0.139	8.67e-08	i003	novel_intervening_exon:novelexon:inclusion	.	ENSG00000265491.5
clu10	CAMK2B	chr7	44254607	44258490	-	cryptic_fiveprime	0.144	8.88e-08	i001	novel_intervening_exon:novelexon:inclusion	.	ENSG00000058404.21
clu10	CAMK2B	chr7	44254607	44258872	-	annotated	-0.277	8.88e-08	i002	novel_intervening_exon:novelexon:inclusion	ENST00000700283.1+ENST00000700284.1+ENST00000350811.7+ENST00000395749.7+ENST00000700233.1+ENST00000700285.1+ENST00000700286.1+ENST00000440254.6+ENST00000358707.7+ENST00000353625.8+ENST00000497584.5+ENST00000700290.1+ENST00000700235.1+ENST00000700291.1+ENST00000700237.1+ENST00000700238.1+ENST00000353185.7+ENST00000700287.1+ENST00000700239.1+ENST00000258682.10+ENST00000346990.8+ENST00000347193.8+EN…	ENSG00000058404.21
clu10	CAMK2B	chr7	44258610	44258872	-	cryptic_threeprime	0.133	8.88e-08	i003	novel_intervening_exon:novelexon:inclusion	.	ENSG00000058404.21
clu11	NIPAL3	chr1	24464120	24465296	+	cryptic_threeprime	0.164	4.6e-07	i001	novel_intervening_exon:novelexon:inclusion	.	ENSG00000001461.17
clu11	NIPAL3	chr1	24464120	24468986	+	annotated	-0.287	4.6e-07	i002	novel_intervening_exon:novelexon:inclusion	ENST00000374399.9+ENST00000003912.7	ENSG00000001461.17
clu11	NIPAL3	chr1	24465327	24468986	+	cryptic_fiveprime	0.123	4.6e-07	i003	novel_intervening_exon:novelexon:inclusion	.	ENSG00000001461.17
clu12	PHF2	chr9	93658236	93659511	+	annotated	-0.071	1.75e-06	i001	novel_intervening_exon:novelskip:skip	ENST00000359246.9	ENSG00000197724.11
clu12	PHF2	chr9	93658236	93660192	+	novel annotated pair	0.149	1.75e-06	i002	novel_intervening_exon:novelskip:skip	ENST00000359246.9	ENSG00000197724.11
clu12	PHF2	chr9	93659600	93660192	+	annotated	-0.078	1.75e-06	i003	novel_intervening_exon:novelskip:skip	ENST00000359246.9	ENSG00000197724.11
clu13	RBBP8	chr18	22968918	22969596	+	cryptic_threeprime	0.133	2.29e-06	i001	novel_intervening_exon:novelexon:inclusion	.	ENSG00000101773.19
clu13	RBBP8	chr18	22968918	22975153	+	annotated	-0.438	2.29e-06	i002	novel_intervening_exon:novelexon:inclusion	ENST00000582354.5+ENST00000327155.10+ENST00000399722.6+ENST00000399725.6+ENST00000399721.6+ENST00000360790.9+ENST00000577445.1	ENSG00000101773.19
clu13	RBBP8	chr18	22969629	22975153	+	cryptic_fiveprime	0.305	2.29e-06	i003	novel_intervening_exon:novelexon:inclusion	.	ENSG00000101773.19
clu14	PXDN	chr2	1649675	1650800	-	cryptic_fiveprime	0.113	3.11e-06	i001	novel_intervening_exon:novelexon:inclusion	.	ENSG00000130508.11
clu14	PXDN	chr2	1649675	1653628	-	annotated	-0.192	3.11e-06	i002	novel_intervening_exon:novelexon:inclusion	ENST00000252804.9+ENST00000493779.1+ENST00000465809.1	ENSG00000130508.11
clu14	PXDN	chr2	1650886	1653628	-	cryptic_threeprime	0.079	3.11e-06	i003	novel_intervening_exon:novelexon:inclusion	.	ENSG00000130508.11
clu15	PLEKHA6	chr1	204223585	204228083	-	annotated	0.026	3.29e-06	i001	novel_intervening_exon:novelskip:inclusion	ENST00000272203.8+ENST00000637508.1+ENST00000414478.1	ENSG00000143850.16
clu15	PLEKHA6	chr1	204223585	204228728	-	novel annotated pair	-0.082	3.29e-06	i002	novel_intervening_exon:novelskip:inclusion	ENST00000272203.8+ENST00000637508.1+ENST00000414478.1	ENSG00000143850.16
clu15	PLEKHA6	chr1	204228228	204228728	-	annotated	0.056	3.29e-06	i003	novel_intervening_exon:novelskip:inclusion	ENST00000272203.8+ENST00000637508.1+ENST00000414478.1	ENSG00000143850.16
clu16	LRP3	chr19	33202986	33204638	+	annotated	-0.032	4.2e-06	i001	novel_intervening_exon:novelskip:skip	ENST00000592484.5+ENST00000253193.9+ENST00000590275.1	ENSG00000130881.14
clu16	LRP3	chr19	33202986	33205246	+	novel annotated pair	0.064	4.2e-06	i002	novel_intervening_exon:novelskip:skip	ENST00000592484.5+ENST00000253193.9	ENSG00000130881.14
clu16	LRP3	chr19	33204852	33205246	+	annotated	-0.032	4.2e-06	i003	novel_intervening_exon:novelskip:skip	ENST00000592484.5+ENST00000253193.9	ENSG00000130881.14
clu17	PFKP	chr10	3099352	3099557	+	cryptic_threeprime	0.096	5.3e-06	i001	novel_intervening_exon:novelexon:inclusion	.	ENSG00000067057.19
clu17	PFKP	chr10	3099352	3101365	+	annotated	-0.236	5.3e-06	i002	novel_intervening_exon:novelexon:inclusion	ENST00000607886.5+ENST00000699222.1+ENST00000381125.9+ENST00000381075.7+ENST00000678206.1+ENST00000678089.1+ENST00000676796.1+ENST00000421751.1+ENST00000407806.2	ENSG00000067057.19
clu17	PFKP	chr10	3099819	3101365	+	cryptic_fiveprime	0.139	5.3e-06	i003	novel_intervening_exon:novelexon:inclusion	.	ENSG00000067057.19
clu18	ELOVL1	chr1	43365623	43367915	-	annotated	-0.308	6.51e-06	i001	novel_intervening_exon:novelskip:skip	ENST00000413844.3+ENST00000372458.8+ENST00000464204.5+ENST00000470968.6+ENST00000487209.5+ENST00000465321.5+ENST00000496932.1	ENSG00000066322.15
clu18	ELOVL1	chr1	43365623	43385046	-	novel annotated pair	0.36	6.51e-06	i002	novel_intervening_exon:novelskip:skip	.	ENSG00000066322.15
clu18	ELOVL1	chr1	43384552	43385046	-	annotated	-0.052	6.51e-06	i003	novel_intervening_exon:novelskip:skip	ENST00000290663.10	ENSG00000066322.15
clu19	NSMCE4A	chr10	121971069	121973523	-	cryptic_fiveprime	0.26	6.78e-06	i001	novel_intervening_exon:novelexon:inclusion	.	ENSG00000107672.15
clu19	NSMCE4A	chr10	121971069	121974004	-	annotated	-0.509	6.78e-06	i002	novel_intervening_exon:novelexon:inclusion	ENST00000369023.8+ENST00000489266.5+ENST00000468209.5+ENST00000369017.5+ENST00000464321.5+ENST00000481320.5+ENST00000472431.1	ENSG00000107672.15
clu19	NSMCE4A	chr10	121973599	121974004	-	cryptic_threeprime	0.249	6.78e-06	i003	novel_intervening_exon:novelexon:inclusion	.	ENSG00000107672.15
clu20	TAOK3	chr12	118151158	118151927	-	cryptic_fiveprime	0.068	7.3e-06	i001	novel_intervening_exon:novelexon:inclusion	.	ENSG00000135090.14
clu20	TAOK3	chr12	118151158	118152227	-	annotated	-0.119	7.3e-06	i002	novel_intervening_exon:novelexon:inclusion	ENST00000419821.6+ENST00000392533.8+ENST00000543709.5+ENST00000537305.5+ENST00000536979.1+ENST00000537952.1	ENSG00000135090.14
clu20	TAOK3	chr12	118151995	118152227	-	cryptic_threeprime	0.051	7.3e-06	i003	novel_intervening_exon:novelexon:inclusion	.	ENSG00000135090.14
clu21	PMM1	chr22	41584058	41584281	-	annotated	-0.026	1.87e-05	i001	novel_intervening_exon:novelskip:skip	ENST00000216259.8+ENST00000466645.5+ENST00000414636.1	ENSG00000100417.12
clu21	PMM1	chr22	41584058	41584527	-	novel annotated pair	0.066	1.87e-05	i002	novel_intervening_exon:novelskip:skip	ENST00000216259.8+ENST00000466645.5+ENST00000414636.1	ENSG00000100417.12
clu21	PMM1	chr22	41584372	41584527	-	annotated	-0.04	1.87e-05	i003	novel_intervening_exon:novelskip:skip	ENST00000216259.8+ENST00000482178.5+ENST00000472620.5+ENST00000485648.5+ENST00000466645.5+ENST00000414636.1	ENSG00000100417.12
clu22	PAOX	chr10	133389747	133390907	+	cryptic_threeprime	0.494	2.74e-05	i001	novel_intervening_exon:novelexon:inclusion	.	ENSG00000148832.16
clu22	PAOX	chr10	133389747	133391312	+	annotated	-0.802	2.74e-05	i002	novel_intervening_exon:novelexon:inclusion	ENST00000278060.10+ENST00000356306.9+ENST00000476834.6+ENST00000483211.6+ENST00000368535.2+ENST00000670407.1+ENST00000468317.3+ENST00000664059.1	ENSG00000148832.16
clu22	PAOX	chr10	133391098	133391312	+	cryptic_fiveprime	0.308	2.74e-05	i003	novel_intervening_exon:novelexon:inclusion	.	ENSG00000148832.16
clu23	DECR2	chr16	400294	401947	+	annotated	0.025	3.07e-05	i001	novel_intervening_exon:novelskip:unclear	ENST00000444498.5	ENSG00000242612.7
clu23	DECR2	chr16	400294	404956	+	novel annotated pair	0.328	3.07e-05	i002	novel_intervening_exon:novelskip:unclear	ENST00000444498.5	ENSG00000242612.7
clu23	DECR2	chr16	402043	404956	+	annotated	-0.354	3.07e-05	i003	novel_intervening_exon:novelskip:unclear	ENST00000444498.5+ENST00000627716.2+ENST00000424398.6+ENST00000633923.1+ENST00000631605.1+ENST00000219481.10+ENST00000439661.5+ENST00000437024.5+ENST00000633348.1+ENST00000445291.5+ENST00000633025.1+ENST00000461802.1	ENSG00000242612.7
clu24	ISL2	chr15	76336941	76337778	+	annotated	-0.116	4.66e-05	i001	novel_intervening_exon:novelskip:skip	ENST00000290759.9+ENST00000558656.1	ENSG00000159556.10
clu24	ISL2	chr15	76336941	76340276	+	novel annotated pair	0.199	4.66e-05	i002	novel_intervening_exon:novelskip:skip	ENST00000290759.9+ENST00000558656.1	ENSG00000159556.10
clu24	ISL2	chr15	76338514	76340276	+	annotated	-0.083	4.66e-05	i003	novel_intervening_exon:novelskip:skip	ENST00000290759.9	ENSG00000159556.10
clu25	KNDC1	chr10	133160569	133161085	+	cryptic_threeprime	0.102	4.84e-05	i001	novel_intervening_exon:novelexon:inclusion	.	ENSG00000171798.19
clu25	KNDC1	chr10	133160569	133167381	+	annotated	-0.333	4.84e-05	i002	novel_intervening_exon:novelexon:inclusion	ENST00000478074.6+ENST00000683646.1+ENST00000485110.6+ENST00000684248.1+ENST00000683171.1+ENST00000304613.8+ENST00000684739.1+ENST00000682765.1+ENST00000683144.1+ENST00000684271.1+ENST00000683259.1+ENST00000368571.3+ENST00000684127.1	ENSG00000171798.19
clu25	KNDC1	chr10	133166939	133167381	+	cryptic_fiveprime	0.231	4.84e-05	i003	novel_intervening_exon:novelexon:inclusion	.	ENSG00000171798.19
clu26	PPP2R5B	chr11	64927903	64928066	+	annotated	-0.023	5.25e-05	i001	novel_intervening_exon:novelskip:skip	ENST00000526559.5+ENST00000164133.7+ENST00000532850.1+ENST00000528530.1	ENSG00000068971.14
clu26	PPP2R5B	chr11	64927903	64928295	+	novel annotated pair	0.054	5.25e-05	i002	novel_intervening_exon:novelskip:skip	ENST00000164133.7+ENST00000528530.1	ENSG00000068971.14
clu26	PPP2R5B	chr11	64928158	64928295	+	annotated	-0.03	5.25e-05	i003	novel_intervening_exon:novelskip:skip	ENST00000164133.7+ENST00000528530.1	ENSG00000068971.14
clu27	SGTB	chr5	65704378	65704687	-	cryptic_fiveprime	0.129	7.13e-05	i001	novel_intervening_exon:novelexon:inclusion	.	ENSG00000197860.10
clu27	SGTB	chr5	65704378	65708489	-	annotated	-0.265	7.13e-05	i002	novel_intervening_exon:novelexon:inclusion	ENST00000381007.9+ENST00000506816.1	ENSG00000197860.10
clu27	SGTB	chr5	65704796	65708489	-	cryptic_threeprime	0.137	7.13e-05	i003	novel_intervening_exon:novelexon:inclusion	.	ENSG00000197860.10
clu28	SHANK3	chr22	50706152	50711615	+	annotated	0.027	9.53e-05	i001	novel_intervening_exon:novelskip:inclusion	ENST00000414786.7+ENST00000673971.2+ENST00000262795.7+ENST00000445220.7+ENST00000664402.2	ENSG00000251322.11
clu28	SHANK3	chr22	50706152	50714917	+	novel annotated pair	-0.075	9.53e-05	i002	novel_intervening_exon:novelskip:inclusion	ENST00000414786.7+ENST00000673971.2+ENST00000262795.7+ENST00000445220.7+ENST00000664402.2	ENSG00000251322.11
clu28	SHANK3	chr22	50711638	50714917	+	annotated	0.047	9.53e-05	i003	novel_intervening_exon:novelskip:inclusion	ENST00000414786.7+ENST00000673971.2+ENST00000262795.7+ENST00000445220.7+ENST00000664402.2	ENSG00000251322.11
clu29	SRSF1	chr17	58005041	58005414	-	annotated	0.033	9.98e-05	i001	novel_intervening_exon:novelskip:unclear	ENST00000584773.5	ENSG00000136450.13
clu29	SRSF1	chr17	58005041	58005801	-	novel annotated pair	0.013	9.98e-05	i002	novel_intervening_exon:novelskip:unclear	ENST00000584668.5+ENST00000584773.5	ENSG00000136450.13
clu29	SRSF1	chr17	58005600	58005801	-	annotated	-0.046	9.98e-05	i003	novel_intervening_exon:novelskip:unclear	ENST00000258962.5+ENST00000584668.5+ENST00000584773.5+ENST00000583741.1	ENSG00000136450.13
clu30	SCN9A	chr2	166199864	166203955	-	annotated	-0.112	0.000108	i001	novel_intervening_exon:novelskip:unclear	ENST00000642356.2+ENST00000409672.5+ENST00000303354.11+ENST00000645907.1+ENST00000646694.1	ENSG00000169432.19
clu30	SCN9A	chr2	166199864	166204360	-	novel annotated pair	0.072	0.000108	i002	novel_intervening_exon:novelskip:unclear	ENST00000642356.2+ENST00000409672.5+ENST00000303354.11+ENST00000645907.1+ENST00000646694.1	ENSG00000169432.19
clu30	SCN9A	chr2	166204225	166204360	-	annotated	0.04	0.000108	i003	novel_intervening_exon:novelskip:unclear	ENST00000642356.2+ENST00000409672.5+ENST00000303354.11+ENST00000645907.1+ENST00000646694.1	ENSG00000169432.19
clu31	ARHGEF25	chr12	57613760	57614016	+	annotated	-0.034	0.000118	i001	novel_intervening_exon:novelskip:skip	ENST00000333972.11+ENST00000286494.9+ENST00000616622.1	ENSG00000240771.8
clu31	ARHGEF25	chr12	57613760	57614331	+	novel annotated pair	0.083	0.000118	i002	novel_intervening_exon:novelskip:skip	ENST00000333972.11+ENST00000286494.9+ENST00000616622.1	ENSG00000240771.8
clu31	ARHGEF25	chr12	57614119	57614331	+	annotated	-0.049	0.000118	i003	novel_intervening_exon:novelskip:skip	ENST00000333972.11+ENST00000286494.9+ENST00000616622.1	ENSG00000240771.8
clu32	SNCB	chr5	176599877	176609999	-	annotated	0.211	0.000125	i001	novel_intervening_exon:novelskip:unclear	ENST00000303991.5	ENSG00000074317.11
clu32	SNCB	chr5	176599877	176621214	-	novel annotated pair	0.023	0.000125	i002	novel_intervening_exon:novelskip:unclear	.	ENSG00000074317.11
clu32	SNCB	chr5	176620843	176621214	-	annotated	-0.235	0.000125	i003	novel_intervening_exon:novelskip:unclear	ENST00000393693.7+ENST00000310112.7+ENST00000614675.4+ENST00000510387.5+ENST00000506696.1	ENSG00000074317.11
clu33	VARS2	chr6	30924560	30925274	+	annotated	-0.12	0.000129	i001	novel_intervening_exon:novelskip:skip	ENST00000477288.5+ENST00000672801.1+ENST00000321897.9+ENST00000625423.2+ENST00000676266.1+ENST00000541562.6+ENST00000469358.5+ENST00000476162.5+ENST00000473916.1	ENSG00000137411.19
clu33	VARS2	chr6	30924560	30925544	+	novel annotated pair	0.205	0.000129	i002	novel_intervening_exon:novelskip:skip	ENST00000477288.5+ENST00000672801.1+ENST00000321897.9+ENST00000625423.2+ENST00000676266.1+ENST00000541562.6+ENST00000469358.5+ENST00000476162.5+ENST00000473916.1	ENSG00000137411.19
clu33	VARS2	chr6	30925385	30925544	+	annotated	-0.085	0.000129	i003	novel_intervening_exon:novelskip:skip	ENST00000477288.5+ENST00000672801.1+ENST00000321897.9+ENST00000625423.2+ENST00000676266.1+ENST00000541562.6+ENST00000469358.5+ENST00000476162.5+ENST00000473916.1	ENSG00000137411.19
clu34	ZNF428	chr19	43614434	43618833	-	cryptic_fiveprime	0.049	0.000138	i001	novel_intervening_exon:novelexon:inclusion	.	ENSG00000131116.12
clu34	ZNF428	chr19	43614434	43619558	-	annotated	-0.053	0.000138	i002	novel_intervening_exon:novelexon:inclusion	ENST00000300811.8+ENST00000598676.1+ENST00000595304.1	ENSG00000131116.12
clu34	ZNF428	chr19	43618998	43619558	-	cryptic_threeprime	0.004	0.000138	i003	novel_intervening_exon:novelexon:inclusion	.	ENSG00000131116.12
clu35	MGAT4B	chr5	179800259	179800484	-	annotated	0.033	0.000156	i001	novel_intervening_exon:novelskip:unclear	ENST00000518778.5+ENST00000337755.9+ENST00000519836.5+ENST00000292591.12+ENST00000518980.5+ENST00000520875.5+ENST00000523382.5+ENST00000518867.5+ENST00000518702.5+ENST00000520822.5+ENST00000523108.5+ENST00000520918.5	ENSG00000161013.17
clu35	MGAT4B	chr5	179800259	179800907	-	novel annotated pair	0.012	0.000156	i002	novel_intervening_exon:novelskip:unclear	ENST00000518778.5+ENST00000337755.9+ENST00000519836.5+ENST00000292591.12+ENST00000518980.5+ENST00000523382.5+ENST00000518867.5+ENST00000518702.5+ENST00000523108.5+ENST00000520918.5	ENSG00000161013.17
clu35	MGAT4B	chr5	179800597	179800907	-	annotated	-0.045	0.000156	i003	novel_intervening_exon:novelskip:unclear	ENST00000518778.5+ENST00000337755.9+ENST00000519836.5+ENST00000292591.12+ENST00000518980.5+ENST00000523382.5+ENST00000518867.5+ENST00000518702.5+ENST00000523108.5+ENST00000520918.5+ENST00000521305.5	ENSG00000161013.17
clu36	CAMSAP3	chr19	7606809	7607821	+	annotated	-0.062	0.000173	i001	novel_intervening_exon:novelskip:skip	ENST00000446248.4	ENSG00000076826.10
clu36	CAMSAP3	chr19	7606809	7608126	+	novel annotated pair	0.094	0.000173	i002	novel_intervening_exon:novelskip:skip	ENST00000446248.4	ENSG00000076826.10
clu36	CAMSAP3	chr19	7607868	7608126	+	annotated	-0.032	0.000173	i003	novel_intervening_exon:novelskip:skip	ENST00000446248.4	ENSG00000076826.10
clu37	IL11RA	chr9	34649564	34650369	+	annotated	-0.27	0.000178	i001	novel_intervening_exon:novelskip:skip	ENST00000450095.6+ENST00000554550.5+ENST00000378842.8+ENST00000554638.5+ENST00000557706.5+ENST00000555754.1+ENST00000488412.2+ENST00000691183.1	ENSG00000137070.19
clu37	IL11RA	chr9	34649564	34655218	+	novel annotated pair	0.297	0.000178	i002	novel_intervening_exon:novelskip:skip	ENST00000691183.1	ENSG00000137070.19
clu37	IL11RA	chr9	34652057	34655218	+	annotated	-0.027	0.000178	i003	novel_intervening_exon:novelskip:skip	ENST00000691183.1	ENSG00000137070.19
clu38	TKFC	chr11	61342844	61343342	+	annotated	-0.059	0.000215	i001	novel_intervening_exon:novelskip:skip	ENST00000394900.8+ENST00000529479.5	ENSG00000149476.16
clu38	TKFC	chr11	61342844	61343856	+	novel annotated pair	0.105	0.000215	i002	novel_intervening_exon:novelskip:skip	ENST00000394900.8+ENST00000529479.5	ENSG00000149476.16
clu38	TKFC	chr11	61343458	61343856	+	annotated	-0.046	0.000215	i003	novel_intervening_exon:novelskip:skip	ENST00000394900.8+ENST00000529479.5+ENST00000534370.1	ENSG00000149476.16
clu39	KIF3A	chr5	132699295	132700216	-	annotated	-0.006	0.000216	i001	novel_intervening_exon:novelskip:unclear	ENST00000378746.8+ENST00000403231.6+ENST00000378735.5+ENST00000618515.4+ENST00000450441.5	ENSG00000131437.16
clu39	KIF3A	chr5	132699295	132700647	-	novel annotated pair	-0.012	0.000216	i002	novel_intervening_exon:novelskip:unclear	ENST00000378746.8+ENST00000403231.6+ENST00000378735.5+ENST00000618515.4+ENST00000450441.5	ENSG00000131437.16
clu39	KIF3A	chr5	132700284	132700647	-	annotated	0.017	0.000216	i003	novel_intervening_exon:novelskip:unclear	ENST00000378746.8+ENST00000403231.6+ENST00000378735.5+ENST00000618515.4+ENST00000450441.5	ENSG00000131437.16
clu40	ADRM1	chr20	62308178	62308368	+	annotated	-0.027	0.000235	i001	novel_intervening_exon:novelskip:skip	ENST00000491935.5+ENST00000620230.4+ENST00000253003.7	ENSG00000130706.13
clu40	ADRM1	chr20	62308178	62308655	+	novel annotated pair	0.056	0.000235	i002	novel_intervening_exon:novelskip:skip	ENST00000491935.5+ENST00000620230.4+ENST00000253003.7	ENSG00000130706.13
clu40	ADRM1	chr20	62308470	62308655	+	annotated	-0.029	0.000235	i003	novel_intervening_exon:novelskip:skip	ENST00000491935.5+ENST00000620230.4+ENST00000253003.7	ENSG00000130706.13
clu41	TMEM147-AS1	chr19	35524924	35526644	-	annotated	0.185	0.000273	i001	novel_intervening_exon:novelskip:unclear	ENST00000452271.7+ENST00000518157.1	ENSG00000236144.9
clu41	TMEM147-AS1	chr19	35524924	35541751	-	novel annotated pair	0.29	0.000273	i002	novel_intervening_exon:novelskip:unclear	.	ENSG00000236144.9
clu41	TMEM147-AS1	chr19	35541584	35541751	-	annotated	-0.475	0.000273	i003	novel_intervening_exon:novelskip:unclear	ENST00000444728.4+ENST00000589137.5+ENST00000590717.2+ENST00000660248.1+ENST00000670097.1+ENST00000667891.1+ENST00000660839.1+ENST00000590125.2	ENSG00000236144.9
clu42	ANXA6	chr5	151124367	151126402	-	annotated	-0.182	0.000276	i001	novel_intervening_exon:novelskip:skip	ENST00000354546.10+ENST00000523714.5+ENST00000700367.1+ENST00000521512.5+ENST00000519644.6+ENST00000520054.1	ENSG00000197043.15
clu42	ANXA6	chr5	151124367	151128181	-	novel annotated pair	0.307	0.000276	i002	novel_intervening_exon:novelskip:skip	ENST00000354546.10+ENST00000523714.5+ENST00000700367.1+ENST00000521512.5+ENST00000520054.1	ENSG00000197043.15
clu42	ANXA6	chr5	151126480	151128181	-	annotated	-0.125	0.000276	i003	novel_intervening_exon:novelskip:skip	ENST00000354546.10+ENST00000523714.5+ENST00000700367.1+ENST00000521512.5+ENST00000520054.1+ENST00000517707.5	ENSG00000197043.15
clu43	HIRA	chr22	19331556	19351358	-	annotated	0.08	0.000284	i001	novel_intervening_exon:novelskip:inclusion	ENST00000340170.8+ENST00000263208.5	ENSG00000100084.14
clu43	HIRA	chr22	19331556	19353356	-	novel annotated pair	-0.127	0.000284	i002	novel_intervening_exon:novelskip:inclusion	ENST00000340170.8+ENST00000263208.5	ENSG00000100084.14
clu43	HIRA	chr22	19351446	19353356	-	annotated	0.047	0.000284	i003	novel_intervening_exon:novelskip:inclusion	ENST00000340170.8+ENST00000263208.5+ENST00000509549.5	ENSG00000100084.14
clu44	NPM2	chr8	22025521	22025647	+	annotated	-0.01	0.000403	i001	novel_intervening_exon:novelskip:skip	ENST00000520125.5+ENST00000521157.5+ENST00000397940.5+ENST00000518119.6+ENST00000522813.5+ENST00000520180.1+ENST00000289820.10+ENST00000381530.9+ENST00000615914.1+ENST00000621538.4	ENSG00000158806.14
clu44	NPM2	chr8	22025521	22033130	+	novel annotated pair	0.1	0.000403	i002	novel_intervening_exon:novelskip:skip	ENST00000520125.5+ENST00000521157.5+ENST00000397940.5+ENST00000518119.6+ENST00000522813.5+ENST00000520180.1+ENST00000289820.10+ENST00000381530.9+ENST00000615914.1+ENST00000621538.4	ENSG00000158806.14
clu44	NPM2	chr8	22025772	22033130	+	annotated	-0.09	0.000403	i003	novel_intervening_exon:novelskip:skip	ENST00000520125.5+ENST00000521157.5+ENST00000397940.5+ENST00000518119.6+ENST00000522813.5+ENST00000520180.1+ENST00000289820.10+ENST00000381530.9+ENST00000615914.1+ENST00000621538.4	ENSG00000158806.14
clu45	SAMD10	chr20	63975832	63976971	-	annotated	0.022	0.000491	i001	novel_intervening_exon:novelskip:unclear	ENST00000369886.8+ENST00000498830.5+ENST00000478694.1	ENSG00000130590.14
clu45	SAMD10	chr20	63975832	63977225	-	novel annotated pair	0.046	0.000491	i002	novel_intervening_exon:novelskip:unclear	ENST00000369886.8+ENST00000498830.5+ENST00000478694.1	ENSG00000130590.14
clu45	SAMD10	chr20	63977142	63977225	-	annotated	-0.068	0.000491	i003	novel_intervening_exon:novelskip:unclear	ENST00000369886.8+ENST00000498830.5+ENST00000478694.1	ENSG00000130590.14
clu46	SAP18	chr13	21140995	21145092	+	cryptic_threeprime	0.008	0.000498	i001	novel_intervening_exon:novelexon:inclusion	.	ENSG00000150459.13
clu46	SAP18	chr13	21140995	21146805	+	annotated	-0.015	0.000498	i002	novel_intervening_exon:novelexon:inclusion	ENST00000382533.9+ENST00000621421.4+ENST00000607003.5+ENST00000450573.5+ENST00000467636.1	ENSG00000150459.13
clu46	SAP18	chr13	21145284	21146805	+	cryptic_fiveprime	0.006	0.000498	i003	novel_intervening_exon:novelexon:inclusion	.	ENSG00000150459.13
clu47	BRD9	chr5	881182	883938	-	annotated	-0.014	0.000604	i001	novel_intervening_exon:novelskip:skip	ENST00000490814.6+ENST00000495265.5+ENST00000467963.6+ENST00000489816.5+ENST00000483173.5	ENSG00000028310.18
clu47	BRD9	chr5	881182	886592	-	novel annotated pair	0.03	0.000604	i002	novel_intervening_exon:novelskip:skip	ENST00000490814.6+ENST00000495265.5+ENST00000467963.6+ENST00000489816.5+ENST00000483173.5	ENSG00000028310.18
clu47	BRD9	chr5	884070	886592	-	annotated	-0.016	0.000604	i003	novel_intervening_exon:novelskip:skip	ENST00000495794.5+ENST00000490814.6+ENST00000495265.5+ENST00000467963.6+ENST00000489816.5+ENST00000483173.5+ENST00000466684.5+ENST00000489093.1	ENSG00000028310.18
clu48	STK19	chr6	31980548	31980654	+	annotated	-0.136	0.000623	i001	novel_intervening_exon:novelskip:unclear	ENST00000466132.5+ENST00000375331.7+ENST00000492583.5+ENST00000375333.3+ENST00000473983.5+ENST00000685781.1+ENST00000483801.6+ENST00000519179.6+ENST00000466336.5+ENST00000491861.5+ENST00000469907.1	ENSG00000204344.16
clu48	STK19	chr6	31980548	32013392	+	novel annotated pair	-0.02	0.000623	i002	novel_intervening_exon:novelskip:unclear	.	ENSG00000204344.16
clu48	STK19	chr6	32013286	32013392	+	annotated	0.155	0.000623	i003	novel_intervening_exon:novelskip:unclear	ENST00000512515.1	ENSG00000204344.16
clu49	KIF21B	chr1	201002350	201003079	-	cryptic_fiveprime	0.02	0.000631	i001	novel_intervening_exon:novelexon:inclusion	.	ENSG00000116852.15
clu49	KIF21B	chr1	201002350	201003586	-	annotated	-0.03	0.000631	i002	novel_intervening_exon:novelexon:inclusion	ENST00000332129.6+ENST00000461742.7+ENST00000360529.9+ENST00000422435.2	ENSG00000116852.15
clu49	KIF21B	chr1	201003242	201003586	-	cryptic_threeprime	0.01	0.000631	i003	novel_intervening_exon:novelexon:inclusion	.	ENSG00000116852.15
clu50	TPPP3	chr16	67390362	67390479	-	annotated	-0.013	0.000642	i001	novel_intervening_exon:novelskip:skip	ENST00000393957.7+ENST00000564104.5+ENST00000290942.9+ENST00000562206.1	ENSG00000159713.11
clu50	TPPP3	chr16	67390362	67390924	-	novel annotated pair	0.026	0.000642	i002	novel_intervening_exon:novelskip:skip	ENST00000393957.7+ENST00000564104.5+ENST00000290942.9+ENST00000562206.1	ENSG00000159713.11
clu50	TPPP3	chr16	67390632	67390924	-	annotated	-0.013	0.000642	i003	novel_intervening_exon:novelskip:skip	ENST00000393957.7+ENST00000564104.5+ENST00000290942.9+ENST00000562206.1	ENSG00000159713.11
clu51	RGL1	chr1	183636501	183697403	+	cryptic_threeprime	0.171	0.000722	i001	novel_intervening_exon:novelexon:inclusion	.	ENSG00000143344.16
clu51	RGL1	chr1	183636501	183742126	+	annotated	-0.329	0.000722	i002	novel_intervening_exon:novelexon:inclusion	ENST00000304685.8	ENSG00000143344.16
clu51	RGL1	chr1	183697512	183742126	+	cryptic_fiveprime	0.157	0.000722	i003	novel_intervening_exon:novelexon:inclusion	.	ENSG00000143344.16
clu52	CDK10	chr16	89693326	89693398	+	annotated	-0.03	0.000771	i001	novel_intervening_exon:novelskip:skip	ENST00000331006.12+ENST00000505473.5+ENST00000353379.12+ENST00000510811.6+ENST00000564192.5+ENST00000617879.1+ENST00000561477.1	ENSG00000185324.22
clu52	CDK10	chr16	89693326	89694173	+	novel annotated pair	0.076	0.000771	i002	novel_intervening_exon:novelskip:skip	ENST00000331006.12+ENST00000505473.5+ENST00000353379.12+ENST00000510811.6+ENST00000564192.5+ENST00000617879.1+ENST00000561477.1	ENSG00000185324.22
clu52	CDK10	chr16	89693467	89694173	+	annotated	-0.046	0.000771	i003	novel_intervening_exon:novelskip:skip	ENST00000331006.12+ENST00000505473.5+ENST00000353379.12+ENST00000505733.5+ENST00000510811.6+ENST00000564192.5+ENST00000617879.1+ENST00000561477.1	ENSG00000185324.22
clu53	DAGLA	chr11	61735002	61735561	+	annotated	-0.058	0.000827	i001	novel_intervening_exon:novelskip:skip	ENST00000257215.10+ENST00000540717.1	ENSG00000134780.10
clu53	DAGLA	chr11	61735002	61735739	+	novel annotated pair	0.139	0.000827	i002	novel_intervening_exon:novelskip:skip	ENST00000257215.10+ENST00000540717.1	ENSG00000134780.10
clu53	DAGLA	chr11	61735644	61735739	+	annotated	-0.081	0.000827	i003	novel_intervening_exon:novelskip:skip	ENST00000257215.10+ENST00000540717.1	ENSG00000134780.10
clu54	PLEKHG2	chr19	39416414	39416551	+	annotated	-0.065	0.000827	i001	novel_intervening_exon:novelskip:skip	ENST00000425673.6+ENST00000458508.6+ENST00000409797.6+ENST00000451354.6+ENST00000205135.8	ENSG00000090924.15
clu54	PLEKHG2	chr19	39416414	39416850	+	novel annotated pair	0.183	0.000827	i002	novel_intervening_exon:novelskip:skip	ENST00000425673.6+ENST00000458508.6+ENST00000409797.6+ENST00000205135.8	ENSG00000090924.15
clu54	PLEKHG2	chr19	39416597	39416850	+	annotated	-0.118	0.000827	i003	novel_intervening_exon:novelskip:skip	ENST00000425673.6+ENST00000458508.6+ENST00000409797.6+ENST00000205135.8	ENSG00000090924.15
clu55	SCARF2	chr22	20430908	20431018	-	annotated	-0.061	0.000827	i001	novel_intervening_exon:novelskip:skip	ENST00000622235.5+ENST00000623402.1	ENSG00000244486.9
clu55	SCARF2	chr22	20430908	20431745	-	novel annotated pair	0.421	0.000827	i002	novel_intervening_exon:novelskip:skip	ENST00000622235.5+ENST00000623402.1	ENSG00000244486.9
clu55	SCARF2	chr22	20431537	20431745	-	annotated	-0.36	0.000827	i003	novel_intervening_exon:novelskip:skip	ENST00000622235.5+ENST00000623402.1	ENSG00000244486.9
clu56	TENM4	chr11	78890020	78891238	-	annotated	0.075	0.000902	i001	novel_intervening_exon:novelskip:inclusion	ENST00000278550.12+ENST00000533013.1+ENST00000533074.1	ENSG00000149256.16
clu56	TENM4	chr11	78890020	78903268	-	novel annotated pair	-0.183	0.000902	i002	novel_intervening_exon:novelskip:inclusion	ENST00000278550.12+ENST00000533013.1+ENST00000533074.1	ENSG00000149256.16
clu56	TENM4	chr11	78891336	78903268	-	annotated	0.107	0.000902	i003	novel_intervening_exon:novelskip:inclusion	ENST00000278550.12+ENST00000533013.1+ENST00000533074.1	ENSG00000149256.16
clu57	ACTR1B	chr2	97659477	97660571	-	annotated	-0.011	0.000902	i001	novel_intervening_exon:novelskip:skip	ENST00000289228.7+ENST00000451664.1	ENSG00000115073.8
clu57	ACTR1B	chr2	97659477	97661882	-	novel annotated pair	0.022	0.000902	i002	novel_intervening_exon:novelskip:skip	ENST00000289228.7+ENST00000451664.1	ENSG00000115073.8
clu57	ACTR1B	chr2	97660646	97661882	-	annotated	-0.01	0.000902	i003	novel_intervening_exon:novelskip:skip	ENST00000289228.7+ENST00000451664.1	ENSG00000115073.8
clu58	PLEKHG3	chr14	64731169	64731361	+	annotated	-0.079	0.000924	i001	novel_intervening_exon:novelskip:skip	ENST00000247226.13+ENST00000394691.7+ENST00000634379.2+ENST00000471182.7+ENST00000490180.2	ENSG00000126822.18
clu58	PLEKHG3	chr14	64731169	64731714	+	novel annotated pair	0.208	0.000924	i002	novel_intervening_exon:novelskip:skip	ENST00000247226.13+ENST00000394691.7+ENST00000634379.2+ENST00000471182.7	ENSG00000126822.18
clu58	PLEKHG3	chr14	64731543	64731714	+	annotated	-0.13	0.000924	i003	novel_intervening_exon:novelskip:skip	ENST00000247226.13+ENST00000394691.7+ENST00000634379.2+ENST00000471182.7	ENSG00000126822.18
clu59	OBSCN	chr1	228367946	228368339	+	annotated	-0.12	0.00102	i001	novel_intervening_exon:novelskip:skip	ENST00000570156.7+ENST00000680850.1+ENST00000422127.5+ENST00000662438.1+ENST00000636476.2	ENSG00000154358.23
clu59	OBSCN	chr1	228367946	228368722	+	novel annotated pair	0.299	0.00102	i002	novel_intervening_exon:novelskip:skip	ENST00000570156.7+ENST00000680850.1+ENST00000422127.5+ENST00000662438.1+ENST00000636476.2	ENSG00000154358.23
clu59	OBSCN	chr1	228368416	228368722	+	annotated	-0.179	0.00102	i003	novel_intervening_exon:novelskip:skip	ENST00000570156.7+ENST00000680850.1+ENST00000422127.5+ENST00000662438.1+ENST00000636476.2	ENSG00000154358.23
clu60	TMCO3	chr13	113503588	113510238	+	annotated	0.019	0.00102	i001	novel_intervening_exon:novelskip:unclear	ENST00000434316.7+ENST00000375391.5+ENST00000474393.5	ENSG00000150403.18
clu60	TMCO3	chr13	113503588	113520616	+	novel annotated pair	0.046	0.00102	i002	novel_intervening_exon:novelskip:unclear	ENST00000434316.7+ENST00000474393.5	ENSG00000150403.18
clu60	TMCO3	chr13	113510424	113520616	+	annotated	-0.065	0.00102	i003	novel_intervening_exon:novelskip:unclear	ENST00000434316.7+ENST00000474393.5+ENST00000462877.5	ENSG00000150403.18
clu61	TMEM59L	chr19	18613129	18613872	+	annotated	-0.026	0.00102	i001	novel_intervening_exon:novelskip:unclear	ENST00000600490.5+ENST00000262817.8+ENST00000594859.5+ENST00000598660.1	ENSG00000105696.9
clu61	TMEM59L	chr19	18613129	18614104	+	novel annotated pair	-0.018	0.00102	i002	novel_intervening_exon:novelskip:unclear	ENST00000600490.5+ENST00000262817.8+ENST00000594859.5+ENST00000598660.1	ENSG00000105696.9
clu61	TMEM59L	chr19	18614016	18614104	+	annotated	0.045	0.00102	i003	novel_intervening_exon:novelskip:unclear	ENST00000600490.5+ENST00000262817.8+ENST00000594859.5+ENST00000598660.1	ENSG00000105696.9
clu62	PRKAR2A	chr3	48807684	48820692	-	cryptic_fiveprime	0.066	0.00112	i001	novel_intervening_exon:novelexon:inclusion	.	ENSG00000114302.16
clu62	PRKAR2A	chr3	48807684	48847335	-	annotated	-0.127	0.00112	i002	novel_intervening_exon:novelexon:inclusion	ENST00000265563.13+ENST00000454963.5+ENST00000296446.12	ENSG00000114302.16
clu62	PRKAR2A	chr3	48820731	48847335	-	cryptic_threeprime	0.06	0.00112	i003	novel_intervening_exon:novelexon:inclusion	.	ENSG00000114302.16
clu63	CERCAM	chr9	128434229	128434410	+	annotated	-0.022	0.00116	i001	novel_intervening_exon:novelskip:skip	ENST00000372842.5+ENST00000372838.9+ENST00000463535.5	ENSG00000167123.20
clu63	CERCAM	chr9	128434229	128435653	+	novel annotated pair	0.038	0.00116	i002	novel_intervening_exon:novelskip:skip	ENST00000372842.5+ENST00000372838.9	ENSG00000167123.20
clu63	CERCAM	chr9	128434613	128435653	+	annotated	-0.016	0.00116	i003	novel_intervening_exon:novelskip:skip	ENST00000372842.5+ENST00000372838.9	ENSG00000167123.20
clu64	FBRSL1	chr12	132581516	132581741	+	annotated	0.006	0.00128	i001	novel_intervening_exon:novelskip:unclear	ENST00000434748.2+ENST00000650108.1+ENST00000680143.1+ENST00000542306.5	ENSG00000112787.14
clu64	FBRSL1	chr12	132581516	132582062	+	novel annotated pair	0.069	0.00128	i002	novel_intervening_exon:novelskip:unclear	ENST00000434748.2+ENST00000650108.1+ENST00000680143.1+ENST00000542306.5	ENSG00000112787.14
clu64	FBRSL1	chr12	132581824	132582062	+	annotated	-0.074	0.00128	i003	novel_intervening_exon:novelskip:unclear	ENST00000434748.2+ENST00000650108.1+ENST00000680143.1+ENST00000542306.5	ENSG00000112787.14
clu65	DTX1	chr12	113058451	113077424	+	annotated	-0.028	0.00138	i001	novel_intervening_exon:novelskip:skip	ENST00000548759.2+ENST00000257600.3	ENSG00000135144.8
clu65	DTX1	chr12	113058451	113093162	+	novel annotated pair	0.04	0.00138	i002	novel_intervening_exon:novelskip:skip	ENST00000548759.2+ENST00000257600.3	ENSG00000135144.8
clu65	DTX1	chr12	113078105	113093162	+	annotated	-0.012	0.00138	i003	novel_intervening_exon:novelskip:skip	ENST00000548759.2+ENST00000257600.3	ENSG00000135144.8
clu66	GRK6	chr5	177430967	177431995	+	annotated	-0.026	0.00146	i001	novel_intervening_exon:novelskip:skip	ENST00000502598.5+ENST00000506296.5+ENST00000511244.5+ENST00000355472.10+ENST00000507633.5+ENST00000393576.7+ENST00000355958.9+ENST00000528793.5	ENSG00000198055.11
clu66	GRK6	chr5	177430967	177432233	+	novel annotated pair	0.054	0.00146	i002	novel_intervening_exon:novelskip:skip	ENST00000502598.5+ENST00000506296.5+ENST00000511244.5+ENST00000355472.10+ENST00000507633.5+ENST00000393576.7+ENST00000355958.9+ENST00000528793.5	ENSG00000198055.11
clu66	GRK6	chr5	177432107	177432233	+	annotated	-0.028	0.00146	i003	novel_intervening_exon:novelskip:skip	ENST00000502598.5+ENST00000506296.5+ENST00000511244.5+ENST00000355472.10+ENST00000507633.5+ENST00000393576.7+ENST00000355958.9+ENST00000528793.5+ENST00000515666.5	ENSG00000198055.11
clu67	PKN1	chr19	14446561	14450088	+	cryptic_threeprime	0.047	0.00172	i001	novel_intervening_exon:novelexon:unclear	.	ENSG00000123143.13
clu67	PKN1	chr19	14446561	14450318	+	annotated	-0.047	0.00172	i002	novel_intervening_exon:novelexon:unclear	ENST00000242783.11+ENST00000585839.5+ENST00000590097.5+ENST00000342216.8	ENSG00000123143.13
clu67	PKN1	chr19	14450214	14450318	+	cryptic_fiveprime	-0.001	0.00172	i003	novel_intervening_exon:novelexon:unclear	.	ENSG00000123143.13
clu68	UAP1	chr1	162566348	162568282	+	cryptic_threeprime	0.083	0.00187	i001	novel_intervening_exon:novelexon:inclusion	.	ENSG00000117143.14
clu68	UAP1	chr1	162566348	162576777	+	annotated	-0.113	0.00187	i002	novel_intervening_exon:novelexon:inclusion	ENST00000367925.6+ENST00000367926.9	ENSG00000117143.14
clu68	UAP1	chr1	162568386	162576777	+	cryptic_fiveprime	0.03	0.00187	i003	novel_intervening_exon:novelexon:inclusion	.	ENSG00000117143.14
clu69	POLDIP2	chr17	28349162	28349497	-	cryptic_fiveprime	0.005	0.00187	i001	novel_intervening_exon:novelexon:inclusion	.	ENSG00000004142.12
clu69	POLDIP2	chr17	28349162	28350438	-	annotated	-0.02	0.00187	i002	novel_intervening_exon:novelexon:inclusion	ENST00000540200.6+ENST00000618887.2	ENSG00000004142.12
clu69	POLDIP2	chr17	28349626	28350438	-	cryptic_threeprime	0.015	0.00187	i003	novel_intervening_exon:novelexon:inclusion	.	ENSG00000004142.12
clu70	TAF6L	chr11	62778963	62781894	+	annotated	0.009	0.00189	i001	novel_intervening_exon:novelskip:unclear	ENST00000294168.8+ENST00000524976.5+ENST00000531265.1	ENSG00000162227.8
clu70	TAF6L	chr11	62778963	62782113	+	novel annotated pair	0.053	0.00189	i002	novel_intervening_exon:novelskip:unclear	ENST00000294168.8+ENST00000524976.5	ENSG00000162227.8
clu70	TAF6L	chr11	62781968	62782113	+	annotated	-0.062	0.00189	i003	novel_intervening_exon:novelskip:unclear	ENST00000294168.8+ENST00000524976.5+ENST00000533823.1	ENSG00000162227.8
clu71	PIP5K1C	chr19	3641809	3642907	-	annotated	-0.009	0.002	i001	novel_intervening_exon:novelskip:skip	ENST00000679885.1+ENST00000679828.1+ENST00000335312.8+ENST00000539785.5+ENST00000537021.1+ENST00000589578.5	ENSG00000186111.11
clu71	PIP5K1C	chr19	3641809	3643243	-	novel annotated pair	0.017	0.002	i002	novel_intervening_exon:novelskip:skip	ENST00000679885.1+ENST00000679828.1+ENST00000335312.8+ENST00000539785.5+ENST00000537021.1+ENST00000589578.5	ENSG00000186111.11
clu71	PIP5K1C	chr19	3642939	3643243	-	annotated	-0.008	0.002	i003	novel_intervening_exon:novelskip:skip	ENST00000679885.1+ENST00000679828.1+ENST00000335312.8+ENST00000539785.5+ENST00000537021.1+ENST00000589578.5	ENSG00000186111.11
clu72	ZDHHC11	chr5	733839	741594	-	annotated	-0.051	0.00206	i001	novel_intervening_exon:novelskip:unclear	ENST00000522356.3+ENST00000508859.8	ENSG00000188818.13
clu72	ZDHHC11	chr5	733839	833773	-	novel annotated pair	-0.058	0.00206	i002	novel_intervening_exon:novelskip:unclear	.	ENSG00000188818.13
clu72	ZDHHC11	chr5	825251	833773	-	annotated	0.109	0.00206	i003	novel_intervening_exon:novelskip:unclear	ENST00000283441.13+ENST00000503758.6+ENST00000507800.1+ENST00000508951.1	ENSG00000188818.13
clu73	RAP1GAP	chr1	21599617	21601684	-	annotated	-0.064	0.00234	i001	novel_intervening_exon:novelskip:skip	ENST00000374763.6+ENST00000374761.6+ENST00000471600.6+ENST00000374765.9+ENST00000611549.4+ENST00000542643.6+ENST00000495204.5	ENSG00000076864.21
clu73	RAP1GAP	chr1	21599617	21602804	-	novel annotated pair	0.074	0.00234	i002	novel_intervening_exon:novelskip:skip	ENST00000374763.6+ENST00000374761.6+ENST00000471600.6+ENST00000374765.9+ENST00000611549.4+ENST00000542643.6+ENST00000495204.5	ENSG00000076864.21
clu73	RAP1GAP	chr1	21601797	21602804	-	annotated	-0.01	0.00234	i003	novel_intervening_exon:novelskip:skip	ENST00000374763.6+ENST00000374761.6+ENST00000471600.6+ENST00000374765.9+ENST00000611549.4+ENST00000542643.6+ENST00000495204.5	ENSG00000076864.21
clu74	FAHD2A	chr2	95410586	95410864	+	annotated	-0.1	0.00234	i001	novel_intervening_exon:novelskip:skip	ENST00000233379.9+ENST00000447036.5	ENSG00000115042.10
clu74	FAHD2A	chr2	95410586	95412434	+	novel annotated pair	0.259	0.00234	i002	novel_intervening_exon:novelskip:skip	ENST00000233379.9+ENST00000447036.5	ENSG00000115042.10
clu74	FAHD2A	chr2	95411026	95412434	+	annotated	-0.159	0.00234	i003	novel_intervening_exon:novelskip:skip	ENST00000233379.9+ENST00000447036.5+ENST00000470100.1	ENSG00000115042.10
clu75	NSMF	chr9	137452435	137452553	-	annotated	-0.006	0.00234	i001	novel_intervening_exon:novelskip:skip	ENST00000371475.9+ENST00000371473.7+ENST00000371474.7+ENST00000437259.5+ENST00000371482.5+ENST00000371472.6+ENST00000265663.12+ENST00000484316.5+ENST00000482448.1	ENSG00000165802.23
clu75	NSMF	chr9	137452435	137452736	-	novel annotated pair	0.011	0.00234	i002	novel_intervening_exon:novelskip:skip	ENST00000371475.9+ENST00000371473.7+ENST00000371474.7+ENST00000437259.5+ENST00000371482.5+ENST00000371472.6+ENST00000265663.12+ENST00000484316.5+ENST00000482448.1	ENSG00000165802.23
clu75	NSMF	chr9	137452586	137452736	-	annotated	-0.006	0.00234	i003	novel_intervening_exon:novelskip:skip	ENST00000371475.9+ENST00000371473.7+ENST00000371474.7+ENST00000437259.5+ENST00000371482.5+ENST00000371472.6+ENST00000265663.12+ENST00000484316.5+ENST00000482448.1	ENSG00000165802.23
clu76	EXOSC10	chr1	11079822	11080499	-	annotated	-0.008	0.00237	i001	novel_intervening_exon:novelskip:unclear	ENST00000304457.11+ENST00000376936.9+ENST00000474216.5+ENST00000472078.1	ENSG00000171824.14
clu76	EXOSC10	chr1	11079822	11080764	-	novel annotated pair	-0.02	0.00237	i002	novel_intervening_exon:novelskip:unclear	ENST00000304457.11+ENST00000376936.9+ENST00000474216.5	ENSG00000171824.14
clu76	EXOSC10	chr1	11080549	11080764	-	annotated	0.028	0.00237	i003	novel_intervening_exon:novelskip:unclear	ENST00000304457.11+ENST00000376936.9	ENSG00000171824.14
clu77	MTSS2	chr16	70681025	70683910	-	cryptic_fiveprime	0.066	0.00242	i001	novel_intervening_exon:novelexon:inclusion	.	ENSG00000132613.16
clu77	MTSS2	chr16	70681025	70685723	-	annotated	-0.081	0.00242	i002	novel_intervening_exon:novelexon:inclusion	ENST00000338779.11	ENSG00000132613.16
clu77	MTSS2	chr16	70684075	70685723	-	cryptic_threeprime	0.015	0.00242	i003	novel_intervening_exon:novelexon:inclusion	.	ENSG00000132613.16
clu78	KIDINS220	chr2	8806369	8810661	-	cryptic_fiveprime	0.024	0.00254	i001	novel_intervening_exon:novelexon:inclusion	.	ENSG00000134313.17
clu78	KIDINS220	chr2	8806369	8812395	-	annotated	-0.039	0.00254	i002	novel_intervening_exon:novelexon:inclusion	ENST00000569008.2+ENST00000689369.1+ENST00000693394.1+ENST00000689852.1+ENST00000693432.1+ENST00000256707.8+ENST00000685097.1+ENST00000687912.1+ENST00000473731.5+ENST00000687894.1+ENST00000691030.1+ENST00000686906.1+ENST00000488729.5+ENST00000489024.5+ENST00000459813.2+ENST00000692419.1+ENST00000689531.1+ENST00000686179.1+ENST00000692889.1+ENST00000687240.1+ENST00000690607.1+ENST00000319688.5+ENS…	ENSG00000134313.17
clu78	KIDINS220	chr2	8810778	8812395	-	cryptic_threeprime	0.016	0.00254	i003	novel_intervening_exon:novelexon:inclusion	.	ENSG00000134313.17
clu79	MLLT6	chr17	38724976	38725557	+	annotated	0.11	0.00255	i001	novel_intervening_exon:novelskip:unclear	ENST00000621332.5+ENST00000619356.1	ENSG00000275023.5
clu79	MLLT6	chr17	38724976	38730760	+	novel annotated pair	0.109	0.00255	i002	novel_intervening_exon:novelskip:unclear	.	ENSG00000275023.5
clu79	MLLT6	chr17	38730406	38730760	+	annotated	-0.219	0.00255	i003	novel_intervening_exon:novelskip:unclear	ENST00000613478.2	ENSG00000275023.5
clu80	ZNF544	chr19	58230462	58241963	+	cryptic_threeprime	0.153	0.00258	i001	novel_intervening_exon:novelexon:inclusion	.	ENSG00000198131.15
clu80	ZNF544	chr19	58230462	58243965	+	annotated	-0.229	0.00258	i002	novel_intervening_exon:novelexon:inclusion	ENST00000599227.5+ENST00000597240.5+ENST00000594384.5+ENST00000687789.1+ENST00000596597.5+ENST00000596825.5+ENST00000596652.5+ENST00000600220.5+ENST00000596929.5+ENST00000595981.5+ENST00000637233.1	ENSG00000198131.15
clu80	ZNF544	chr19	58242308	58243965	+	cryptic_fiveprime	0.077	0.00258	i003	novel_intervening_exon:novelexon:inclusion	.	ENSG00000198131.15
clu81	PRPF31	chr19	54128200	54128305	+	annotated	-0.014	0.0026	i001	novel_intervening_exon:novelskip:skip	ENST00000419967.5+ENST00000321030.9+ENST00000391755.1	ENSG00000105618.14
clu81	PRPF31	chr19	54128200	54129057	+	novel annotated pair	0.03	0.0026	i002	novel_intervening_exon:novelskip:skip	ENST00000419967.5+ENST00000321030.9+ENST00000391755.1	ENSG00000105618.14
clu81	PRPF31	chr19	54128377	54129057	+	annotated	-0.017	0.0026	i003	novel_intervening_exon:novelskip:skip	ENST00000419967.5+ENST00000321030.9+ENST00000391755.1+ENST00000466404.5	ENSG00000105618.14
clu82	BAIAP3	chr16	1344525	1344601	+	annotated	-0.055	0.00312	i001	novel_intervening_exon:novelskip:skip	ENST00000397488.6+ENST00000562208.5+ENST00000568887.5+ENST00000426824.8+ENST00000324385.9+ENST00000628027.2+ENST00000421665.6+ENST00000568198.1	ENSG00000007516.14
clu82	BAIAP3	chr16	1344525	1344798	+	novel annotated pair	0.1	0.00312	i002	novel_intervening_exon:novelskip:skip	ENST00000397488.6+ENST00000562208.5+ENST00000568887.5+ENST00000426824.8+ENST00000324385.9+ENST00000628027.2+ENST00000421665.6+ENST00000568198.1	ENSG00000007516.14
clu82	BAIAP3	chr16	1344698	1344798	+	annotated	-0.045	0.00312	i003	novel_intervening_exon:novelskip:skip	ENST00000397488.6+ENST00000562208.5+ENST00000568887.5+ENST00000426824.8+ENST00000324385.9+ENST00000628027.2+ENST00000421665.6+ENST00000568198.1+ENST00000566162.1	ENSG00000007516.14
clu83	RECQL4	chr8	144513480	144513571	-	annotated	-0.078	0.00318	i001	novel_intervening_exon:novelskip:skip	ENST00000617875.6+ENST00000621189.4+ENST00000534626.6	ENSG00000160957.15
clu83	RECQL4	chr8	144513480	144513928	-	novel annotated pair	0.153	0.00318	i002	novel_intervening_exon:novelskip:skip	ENST00000617875.6+ENST00000621189.4+ENST00000534626.6	ENSG00000160957.15
clu83	RECQL4	chr8	144513712	144513928	-	annotated	-0.075	0.00318	i003	novel_intervening_exon:novelskip:skip	ENST00000617875.6+ENST00000621189.4+ENST00000534626.6+ENST00000532846.2	ENSG00000160957.15
clu84	GRK6	chr5	177433239	177433347	+	annotated	-0.019	0.00321	i001	novel_intervening_exon:novelskip:skip	ENST00000506296.5+ENST00000355472.10+ENST00000507633.5+ENST00000393576.7+ENST00000355958.9+ENST00000528793.5+ENST00000515666.5+ENST00000508705.1	ENSG00000198055.11
clu84	GRK6	chr5	177433239	177433536	+	novel annotated pair	0.04	0.00321	i002	novel_intervening_exon:novelskip:skip	ENST00000506296.5+ENST00000355472.10+ENST00000507633.5+ENST00000393576.7+ENST00000355958.9+ENST00000528793.5+ENST00000515666.5+ENST00000508705.1	ENSG00000198055.11
clu84	GRK6	chr5	177433410	177433536	+	annotated	-0.021	0.00321	i003	novel_intervening_exon:novelskip:skip	ENST00000506296.5+ENST00000355472.10+ENST00000507633.5+ENST00000393576.7+ENST00000355958.9+ENST00000528793.5+ENST00000515666.5+ENST00000508705.1	ENSG00000198055.11
clu85	NDRG4	chr16	58507015	58507808	+	annotated	-0.004	0.0033	i001	novel_intervening_exon:novelskip:skip	ENST00000258187.9+ENST00000394282.8+ENST00000421602.6+ENST00000394279.6+ENST00000566192.5+ENST00000568640.5+ENST00000569923.5+ENST00000356752.8+ENST00000563799.5+ENST00000562999.5+ENST00000570248.6+ENST00000561738.5+ENST00000568005.1+ENST00000569026.1+ENST00000561681.5	ENSG00000103034.15
clu85	NDRG4	chr16	58507015	58507948	+	novel annotated pair	0.009	0.0033	i002	novel_intervening_exon:novelskip:skip	ENST00000258187.9+ENST00000394282.8+ENST00000421602.6+ENST00000394279.6+ENST00000566192.5+ENST00000568640.5+ENST00000569923.5+ENST00000356752.8+ENST00000563799.5+ENST00000562999.5+ENST00000570248.6+ENST00000568005.1+ENST00000569026.1	ENSG00000103034.15
clu85	NDRG4	chr16	58507864	58507948	+	annotated	-0.005	0.0033	i003	novel_intervening_exon:novelskip:skip	ENST00000258187.9+ENST00000394282.8+ENST00000421602.6+ENST00000566061.5+ENST00000394279.6+ENST00000566192.5+ENST00000568640.5+ENST00000569923.5+ENST00000356752.8+ENST00000563799.5+ENST00000562999.5+ENST00000570248.6+ENST00000568005.1+ENST00000569026.1	ENSG00000103034.15
clu86	CELSR3	chr3	48649215	48650275	-	cryptic_fiveprime	0.07	0.0035	i001	novel_intervening_exon:novelexon:inclusion	.	ENSG00000008300.17
clu86	CELSR3	chr3	48649215	48650480	-	annotated	-0.158	0.0035	i002	novel_intervening_exon:novelexon:inclusion	ENST00000164024.5	ENSG00000008300.17
clu86	CELSR3	chr3	48650289	48650480	-	cryptic_threeprime	0.088	0.0035	i003	novel_intervening_exon:novelexon:inclusion	.	ENSG00000008300.17
clu87	SMYD2	chr1	214330278	214330950	+	annotated	-0.09	0.00355	i001	novel_intervening_exon:novelskip:unclear	ENST00000491455.5+ENST00000471645.5+ENST00000366957.10+ENST00000460580.5+ENST00000484459.1	ENSG00000143499.14
clu87	SMYD2	chr1	214330278	214334200	+	novel annotated pair	0.046	0.00355	i002	novel_intervening_exon:novelskip:unclear	ENST00000366957.10+ENST00000460580.5	ENSG00000143499.14
clu87	SMYD2	chr1	214332192	214334200	+	annotated	0.044	0.00355	i003	novel_intervening_exon:novelskip:unclear	ENST00000366957.10+ENST00000460580.5	ENSG00000143499.14
clu88	KIAA0753	chr17	6538082	6556385	-	annotated	-0.169	0.00366	i001	novel_intervening_exon:novelskip:unclear	ENST00000262483.13+ENST00000421306.7	ENSG00000198920.11
clu88	KIAA0753	chr17	6538082	6589779	-	novel annotated pair	0.012	0.00366	i002	novel_intervening_exon:novelskip:unclear	.	ENSG00000198920.11
clu88	KIAA0753	chr17	6579864	6589779	-	annotated	0.157	0.00366	i003	novel_intervening_exon:novelskip:unclear	ENST00000361413.8+ENST00000570790.5+ENST00000572370.5+ENST00000542826.6	ENSG00000198920.11
clu89	GPS1	chr17	82055222	82055740	+	annotated	-0.006	0.00366	i001	novel_intervening_exon:novelskip:skip	ENST00000320548.8+ENST00000624957.3+ENST00000623691.3+ENST00000578552.6+ENST00000580141.5+ENST00000306823.10+ENST00000584460.5+ENST00000392358.6+ENST00000623761.3+ENST00000578279.1	ENSG00000169727.13
clu89	GPS1	chr17	82055222	82056001	+	novel annotated pair	0.013	0.00366	i002	novel_intervening_exon:novelskip:skip	ENST00000320548.8+ENST00000624957.3+ENST00000623691.3+ENST00000578552.6+ENST00000580141.5+ENST00000306823.10+ENST00000584460.5+ENST00000392358.6+ENST00000623761.3+ENST00000578279.1	ENSG00000169727.13
clu89	GPS1	chr17	82055825	82056001	+	annotated	-0.007	0.00366	i003	novel_intervening_exon:novelskip:skip	ENST00000320548.8+ENST00000624957.3+ENST00000623691.3+ENST00000578552.6+ENST00000580141.5+ENST00000306823.10+ENST00000584460.5+ENST00000392358.6+ENST00000623761.3+ENST00000578279.1	ENSG00000169727.13
clu90	RAB1B	chr11	66268693	66269563	+	cryptic_threeprime	0.026	0.00397	i001	novel_intervening_exon:novelexon:inclusion	.	ENSG00000174903.16
clu90	RAB1B	chr11	66268693	66271797	+	annotated	-0.057	0.00397	i002	novel_intervening_exon:novelexon:inclusion	ENST00000527397.1+ENST00000311481.11	ENSG00000174903.16
clu90	RAB1B	chr11	66269694	66271797	+	cryptic_fiveprime	0.031	0.00397	i003	novel_intervening_exon:novelexon:inclusion	.	ENSG00000174903.16
clu91	ZNF251	chr8	144723382	144742085	-	cryptic_fiveprime	0.033	0.00399	i001	novel_intervening_exon:novelexon:inclusion	.	ENSG00000198169.9
clu91	ZNF251	chr8	144723382	144753683	-	annotated	-0.085	0.00399	i002	novel_intervening_exon:novelexon:inclusion	ENST00000292562.12	ENSG00000198169.9
clu91	ZNF251	chr8	144742199	144753683	-	cryptic_threeprime	0.052	0.00399	i003	novel_intervening_exon:novelexon:inclusion	.	ENSG00000198169.9
clu92	ACTL6B	chr7	100650135	100650575	-	cryptic_fiveprime	0.063	0.00433	i001	novel_intervening_exon:novelexon:unclear	.	ENSG00000077080.10
clu92	ACTL6B	chr7	100650135	100655019	-	annotated	-0.062	0.00433	i002	novel_intervening_exon:novelexon:unclear	ENST00000160382.10+ENST00000485601.5+ENST00000487225.5+ENST00000489904.1+ENST00000461605.1	ENSG00000077080.10
clu92	ACTL6B	chr7	100650643	100655019	-	cryptic_threeprime	-0.001	0.00433	i003	novel_intervening_exon:novelexon:unclear	.	ENSG00000077080.10
clu93	PPFIA4	chr1	203045987	203046248	+	annotated	-0.091	0.00437	i001	novel_intervening_exon:novelskip:skip	ENST00000688357.1+ENST00000692772.1+ENST00000295706.9+ENST00000367240.6+ENST00000447715.6+ENST00000601609.1+ENST00000600426.5	ENSG00000143847.16
clu93	PPFIA4	chr1	203045987	203048227	+	novel annotated pair	0.21	0.00437	i002	novel_intervening_exon:novelskip:skip	ENST00000688357.1+ENST00000692772.1+ENST00000295706.9+ENST00000367240.6+ENST00000447715.6+ENST00000600426.5	ENSG00000143847.16
clu93	PPFIA4	chr1	203046382	203048227	+	annotated	-0.119	0.00437	i003	novel_intervening_exon:novelskip:skip	ENST00000688357.1+ENST00000692772.1+ENST00000295706.9+ENST00000367240.6+ENST00000447715.6+ENST00000600426.5	ENSG00000143847.16
clu94	XPO6	chr16	28156527	28157798	-	cryptic_fiveprime	0.025	0.00448	i001	novel_intervening_exon:novelexon:inclusion	.	ENSG00000169180.12
clu94	XPO6	chr16	28156527	28166508	-	annotated	-0.058	0.00448	i002	novel_intervening_exon:novelexon:inclusion	ENST00000304658.10+ENST00000565698.5+ENST00000573645.1	ENSG00000169180.12
clu94	XPO6	chr16	28158078	28166508	-	cryptic_threeprime	0.033	0.00448	i003	novel_intervening_exon:novelexon:inclusion	.	ENSG00000169180.12
clu95	EP400	chr12	131992230	131994867	+	annotated	0.029	0.00449	i001	novel_intervening_exon:novelskip:unclear	ENST00000389561.7+ENST00000333577.8+ENST00000703283.1	ENSG00000183495.15
clu95	EP400	chr12	131992230	132005077	+	novel annotated pair	0.019	0.00449	i002	novel_intervening_exon:novelskip:unclear	ENST00000389561.7	ENSG00000183495.15
clu95	EP400	chr12	131994956	132005077	+	annotated	-0.048	0.00449	i003	novel_intervening_exon:novelskip:unclear	ENST00000389561.7	ENSG00000183495.15
clu96	SLC25A39	chr17	44321558	44321700	-	annotated	-0.01	0.00454	i001	novel_intervening_exon:novelskip:skip	ENST00000225308.12+ENST00000591006.5+ENST00000377095.10+ENST00000590194.5+ENST00000586016.5+ENST00000537904.6+ENST00000588767.5+ENST00000588315.5+ENST00000585695.5+ENST00000588049.5+ENST00000585636.5	ENSG00000013306.16
clu96	SLC25A39	chr17	44321558	44322419	-	novel annotated pair	0.019	0.00454	i002	novel_intervening_exon:novelskip:skip	ENST00000225308.12+ENST00000591006.5+ENST00000377095.10+ENST00000590194.5+ENST00000537904.6+ENST00000588767.5+ENST00000588315.5+ENST00000585695.5+ENST00000588049.5+ENST00000585636.5	ENSG00000013306.16
clu96	SLC25A39	chr17	44321767	44322419	-	annotated	-0.01	0.00454	i003	novel_intervening_exon:novelskip:skip	ENST00000225308.12+ENST00000591006.5+ENST00000377095.10+ENST00000590194.5+ENST00000537904.6+ENST00000588767.5+ENST00000588315.5+ENST00000585695.5+ENST00000588049.5+ENST00000585636.5	ENSG00000013306.16
clu97	IDH3G	chrX	153785973	153786212	-	annotated	0.001	0.0046	i001	novel_intervening_exon:novelskip:unclear	ENST00000217901.10	ENSG00000067829.20
clu97	IDH3G	chrX	153785973	153786355	-	novel annotated pair	0.032	0.0046	i002	novel_intervening_exon:novelskip:unclear	ENST00000217901.10	ENSG00000067829.20
clu97	IDH3G	chrX	153786272	153786355	-	annotated	-0.032	0.0046	i003	novel_intervening_exon:novelskip:unclear	ENST00000370092.7+ENST00000454076.5+ENST00000217901.10+ENST00000427365.6	ENSG00000067829.20
clu98	GOT1	chr10	99403634	99403724	-	annotated	-0.06	0.00462	i001	novel_intervening_exon:novelskip:unclear	ENST00000370508.7	ENSG00000120053.12
clu98	GOT1	chr10	99403634	99405756	-	novel annotated pair	0.025	0.00462	i002	novel_intervening_exon:novelskip:unclear	ENST00000370508.7	ENSG00000120053.12
clu98	GOT1	chr10	99403874	99405756	-	annotated	0.035	0.00462	i003	novel_intervening_exon:novelskip:unclear	ENST00000370508.7	ENSG00000120053.12
clu99	EBF4	chr20	2748630	2749401	+	annotated	0.005	0.00482	i001	novel_intervening_exon:novelskip:unclear	ENST00000609451.6+ENST00000380648.9+ENST00000449079.7+ENST00000469215.2	ENSG00000088881.22
clu99	EBF4	chr20	2748630	2749620	+	novel annotated pair	0.043	0.00482	i002	novel_intervening_exon:novelskip:unclear	ENST00000609451.6+ENST00000380648.9+ENST00000449079.7	ENSG00000088881.22
clu99	EBF4	chr20	2749518	2749620	+	annotated	-0.048	0.00482	i003	novel_intervening_exon:novelskip:unclear	ENST00000609451.6+ENST00000380648.9+ENST00000449079.7	ENSG00000088881.22
clu100	SP3	chr2	173913266	173914458	-	cryptic_fiveprime	0.045	0.00509	i001	novel_intervening_exon:novelexon:inclusion	.	ENSG00000172845.18
clu100	SP3	chr2	173913266	173918593	-	annotated	-0.13	0.00509	i002	novel_intervening_exon:novelexon:inclusion	ENST00000651846.1+ENST00000650743.1+ENST00000310015.12+ENST00000418194.7+ENST00000416195.1+ENST00000652005.2	ENSG00000172845.18
clu100	SP3	chr2	173914579	173918593	-	cryptic_threeprime	0.086	0.00509	i003	novel_intervening_exon:novelexon:inclusion	.	ENSG00000172845.18
clu101	GALNT8	chr12	4761143	4763253	+	annotated	-0.061	0.00511	i001	novel_intervening_exon:novelskip:skip	ENST00000648836.1+ENST00000252318.7+ENST00000648865.1	ENSG00000130035.9
clu101	GALNT8	chr12	4761143	4763952	+	novel annotated pair	0.123	0.00511	i002	novel_intervening_exon:novelskip:skip	ENST00000648836.1+ENST00000252318.7+ENST00000648865.1	ENSG00000130035.9
clu101	GALNT8	chr12	4763390	4763952	+	annotated	-0.062	0.00511	i003	novel_intervening_exon:novelskip:skip	ENST00000648836.1+ENST00000252318.7+ENST00000648865.1+ENST00000542998.5	ENSG00000130035.9
clu102	PATL1	chr11	59656600	59657080	-	cryptic_fiveprime	0.046	0.00539	i001	novel_intervening_exon:novelexon:inclusion	.	ENSG00000166889.14
clu102	PATL1	chr11	59656600	59657530	-	annotated	-0.16	0.00539	i002	novel_intervening_exon:novelexon:inclusion	ENST00000300146.10	ENSG00000166889.14
clu102	PATL1	chr11	59657153	59657530	-	cryptic_threeprime	0.114	0.00539	i003	novel_intervening_exon:novelexon:inclusion	.	ENSG00000166889.14
clu103	MTX2	chr2	176297895	176323392	+	annotated	-0.043	0.00553	i001	novel_intervening_exon:novelskip:unclear	ENST00000420864.5+ENST00000249442.11+ENST00000423461.6+ENST00000452865.1	ENSG00000128654.14
clu103	MTX2	chr2	176297895	176326825	+	novel annotated pair	0.035	0.00553	i002	novel_intervening_exon:novelskip:unclear	ENST00000420864.5+ENST00000249442.11+ENST00000423461.6+ENST00000452865.1	ENSG00000128654.14
clu103	MTX2	chr2	176323464	176326825	+	annotated	0.008	0.00553	i003	novel_intervening_exon:novelskip:unclear	ENST00000420864.5+ENST00000249442.11+ENST00000423461.6+ENST00000452865.1	ENSG00000128654.14
clu104	NAXE	chr1	156593555	156593882	+	annotated	-0.101	0.00559	i001	novel_intervening_exon:novelskip:unclear	ENST00000679913.1+ENST00000368234.7+ENST00000679649.1+ENST00000681922.1+ENST00000680269.1+ENST00000681054.1+ENST00000681523.1+ENST00000680004.1+ENST00000679702.1+ENST00000368235.8+ENST00000680529.1+ENST00000681825.1+ENST00000488840.1	ENSG00000163382.13
clu104	NAXE	chr1	156593555	156623467	+	novel annotated pair	0.049	0.00559	i002	novel_intervening_exon:novelskip:unclear	.	ENSG00000163382.13
clu104	NAXE	chr1	156620158	156623467	+	annotated	0.053	0.00559	i003	novel_intervening_exon:novelskip:unclear	ENST00000487988.5+ENST00000255039.6+ENST00000456112.1+ENST00000482204.1	ENSG00000163382.13
clu105	ASTN1	chr1	176876637	176877381	-	cryptic_fiveprime	0.014	0.00583	i001	novel_intervening_exon:novelexon:inclusion	.	ENSG00000152092.16
clu105	ASTN1	chr1	176876637	176882859	-	annotated	-0.046	0.00583	i002	novel_intervening_exon:novelexon:inclusion	ENST00000367657.7+ENST00000361833.7+ENST00000424564.2	ENSG00000152092.16
clu105	ASTN1	chr1	176877518	176882859	-	cryptic_threeprime	0.032	0.00583	i003	novel_intervening_exon:novelexon:inclusion	.	ENSG00000152092.16
clu106	CROCCP2	chr1	16478437	16483287	-	annotated	-0.082	0.00601	i001	novel_intervening_exon:novelskip:unclear	ENST00000263511.8+ENST00000591348.5+ENST00000591316.1+ENST00000420820.7	ENSG00000291072.1,ENSG00000215908.12
clu106	CROCCP2	chr1	16478437	16630890	-	novel annotated pair	-0.108	0.00601	i002	novel_intervening_exon:novelskip:unclear	.	ENSG00000291072.1,ENSG00000215908.12
clu106	CROCCP2	chr1	16628650	16630890	-	annotated	0.19	0.00601	i003	novel_intervening_exon:novelskip:unclear	ENST00000639594.1+ENST00000639456.1+ENST00000635081.1+ENST00000412962.4	ENSG00000291072.1,ENSG00000215908.12
clu107	HID1	chr17	74953086	74953545	-	annotated	-0.019	0.0067	i001	novel_intervening_exon:novelskip:skip	ENST00000425042.7+ENST00000532395.5+ENST00000534480.5	ENSG00000167861.16
clu107	HID1	chr17	74953086	74954138	-	novel annotated pair	0.032	0.0067	i002	novel_intervening_exon:novelskip:skip	ENST00000425042.7+ENST00000532395.5+ENST00000534480.5	ENSG00000167861.16
clu107	HID1	chr17	74953651	74954138	-	annotated	-0.013	0.0067	i003	novel_intervening_exon:novelskip:skip	ENST00000425042.7+ENST00000532395.5+ENST00000534480.5	ENSG00000167861.16
clu108	RETREG2	chr2	219180754	219181062	+	annotated	-0.021	0.00741	i001	novel_intervening_exon:novelskip:unclear	ENST00000458520.5+ENST00000273048.2+ENST00000430297.7+ENST00000452022.1+ENST00000481925.1	ENSG00000144567.11
clu108	RETREG2	chr2	219180754	219181369	+	novel annotated pair	0.006	0.00741	i002	novel_intervening_exon:novelskip:unclear	ENST00000458520.5+ENST00000273048.2+ENST00000430297.7+ENST00000452022.1	ENSG00000144567.11
clu108	RETREG2	chr2	219181205	219181369	+	annotated	0.015	0.00741	i003	novel_intervening_exon:novelskip:unclear	ENST00000458520.5+ENST00000273048.2+ENST00000430297.7+ENST00000452022.1	ENSG00000144567.11
clu109	PNCK	chrX	153671672	153671880	-	annotated	-0.045	0.00749	i001	novel_intervening_exon:novelskip:skip	ENST00000370150.5+ENST00000340888.8+ENST00000466074.5+ENST00000370142.5+ENST00000370145.8+ENST00000447676.6+ENST00000488994.5+ENST00000439087.5+ENST00000433470.5+ENST00000422811.5+ENST00000466638.5+ENST00000489536.5+ENST00000411968.5+ENST00000475172.5	ENSG00000130822.16
clu109	PNCK	chrX	153671672	153672126	-	novel annotated pair	0.079	0.00749	i002	novel_intervening_exon:novelskip:skip	ENST00000370150.5+ENST00000340888.8+ENST00000370142.5+ENST00000370145.8+ENST00000447676.6+ENST00000488994.5+ENST00000439087.5+ENST00000433470.5+ENST00000422811.5+ENST00000466638.5+ENST00000489536.5+ENST00000411968.5	ENSG00000130822.16
clu109	PNCK	chrX	153672018	153672126	-	annotated	-0.034	0.00749	i003	novel_intervening_exon:novelskip:skip	ENST00000370150.5+ENST00000340888.8+ENST00000370142.5+ENST00000370145.8+ENST00000447676.6+ENST00000488994.5+ENST00000439087.5+ENST00000433470.5+ENST00000422811.5+ENST00000466638.5+ENST00000489536.5+ENST00000411968.5	ENSG00000130822.16
clu110	TMTC4	chr13	100638022	100638681	-	cryptic_fiveprime	0.031	0.00765	i001	novel_intervening_exon:novelexon:inclusion	.	ENSG00000125247.16
clu110	TMTC4	chr13	100638022	100642211	-	annotated	-0.044	0.00765	i002	novel_intervening_exon:novelexon:inclusion	ENST00000342624.10+ENST00000376234.7+ENST00000328767.9+ENST00000462211.5	ENSG00000125247.16
clu110	TMTC4	chr13	100638854	100642211	-	cryptic_threeprime	0.013	0.00765	i003	novel_intervening_exon:novelexon:inclusion	.	ENSG00000125247.16
clu111	AP1G2	chr14	23563502	23563584	-	annotated	-0.044	0.00787	i001	novel_intervening_exon:novelskip:unclear	ENST00000308724.9+ENST00000397120.8+ENST00000535852.6+ENST00000460049.6+ENST00000465445.6+ENST00000555118.1+ENST00000557162.1+ENST00000555974.1	ENSG00000213983.12
clu111	AP1G2	chr14	23563502	23564046	-	novel annotated pair	0.025	0.00787	i002	novel_intervening_exon:novelskip:unclear	ENST00000308724.9+ENST00000397120.8+ENST00000535852.6+ENST00000460049.6+ENST00000557162.1+ENST00000555974.1	ENSG00000213983.12
clu111	AP1G2	chr14	23563856	23564046	-	annotated	0.019	0.00787	i003	novel_intervening_exon:novelskip:unclear	ENST00000308724.9+ENST00000397120.8+ENST00000535852.6+ENST00000460049.6+ENST00000557162.1+ENST00000555789.5+ENST00000555974.1+ENST00000556741.5+ENST00000554977.1	ENSG00000213983.12
clu112	SCARF2	chr22	20431988	20437582	-	annotated	-0.033	0.0079	i001	novel_intervening_exon:novelskip:unclear	ENST00000622235.5+ENST00000623402.1	ENSG00000244486.9
clu112	SCARF2	chr22	20431988	20446443	-	novel annotated pair	0.017	0.0079	i002	novel_intervening_exon:novelskip:unclear	.	ENSG00000244486.9
clu112	SCARF2	chr22	20442438	20446443	-	annotated	0.016	0.0079	i003	novel_intervening_exon:novelskip:unclear	ENST00000328879.9	ENSG00000244486.9
clu113	GARNL3	chr9	127383545	127385027	+	annotated	-0.096	0.00804	i001	novel_intervening_exon:novelskip:unclear	ENST00000435213.6+ENST00000373387.9+ENST00000373386.6+ENST00000496711.5+ENST00000481242.5	ENSG00000136895.19
clu113	GARNL3	chr9	127383545	127387193	+	novel annotated pair	0.076	0.00804	i002	novel_intervening_exon:novelskip:unclear	ENST00000435213.6+ENST00000373387.9+ENST00000496711.5+ENST00000481242.5	ENSG00000136895.19
clu113	GARNL3	chr9	127385145	127387193	+	annotated	0.02	0.00804	i003	novel_intervening_exon:novelskip:unclear	ENST00000435213.6+ENST00000373387.9+ENST00000496711.5+ENST00000481242.5	ENSG00000136895.19
clu114	PILRB	chr7	100359537	100367349	+	annotated	-0.074	0.00821	i001	novel_intervening_exon:novelskip:unclear	ENST00000310771.8+ENST00000444874.5+ENST00000452089.5+ENST00000448382.5+ENST00000609309.3	ENSG00000121716.21
clu114	PILRB	chr7	100359537	100373581	+	novel annotated pair	0.009	0.00821	i002	novel_intervening_exon:novelskip:unclear	.	ENSG00000121716.21
clu114	PILRB	chr7	100367617	100373581	+	annotated	0.065	0.00821	i003	novel_intervening_exon:novelskip:unclear	ENST00000432297.6	ENSG00000121716.21
clu115	CEP70	chr3	138500567	138500735	-	annotated	-0.057	0.0083	i001	novel_intervening_exon:novelskip:unclear	ENST00000264982.8+ENST00000489254.5+ENST00000484888.5+ENST00000474781.5+ENST00000481834.5	ENSG00000114107.9
clu115	CEP70	chr3	138500567	138505295	-	novel annotated pair	0.051	0.0083	i002	novel_intervening_exon:novelskip:unclear	ENST00000264982.8+ENST00000489254.5+ENST00000484888.5+ENST00000474781.5+ENST00000481834.5	ENSG00000114107.9
clu115	CEP70	chr3	138500881	138505295	-	annotated	0.006	0.0083	i003	novel_intervening_exon:novelskip:unclear	ENST00000264982.8+ENST00000489254.5+ENST00000484888.5+ENST00000474781.5+ENST00000481834.5	ENSG00000114107.9
clu116	RPS6KB2	chr11	67433042	67433126	+	annotated	-0.104	0.00832	i001	novel_intervening_exon:novelskip:skip	ENST00000312629.10+ENST00000528964.5+ENST00000525996.7+ENST00000526268.5	ENSG00000175634.15
clu116	RPS6KB2	chr11	67433042	67433340	+	novel annotated pair	0.184	0.00832	i002	novel_intervening_exon:novelskip:skip	ENST00000312629.10+ENST00000528964.5+ENST00000525996.7	ENSG00000175634.15
clu116	RPS6KB2	chr11	67433216	67433340	+	annotated	-0.081	0.00832	i003	novel_intervening_exon:novelskip:skip	ENST00000312629.10+ENST00000528964.5+ENST00000525996.7	ENSG00000175634.15
clu117	CPEB3	chr10	92145112	92158049	-	cryptic_fiveprime	0.063	0.00856	i001	novel_intervening_exon:novelexon:inclusion	.	ENSG00000107864.15
clu117	CPEB3	chr10	92145112	92180963	-	annotated	-0.16	0.00856	i002	novel_intervening_exon:novelexon:inclusion	ENST00000412050.8	ENSG00000107864.15
clu117	CPEB3	chr10	92158072	92180963	-	cryptic_threeprime	0.097	0.00856	i003	novel_intervening_exon:novelexon:inclusion	.	ENSG00000107864.15
clu118	MINDY3	chr10	15843272	15847864	-	annotated	0.01	0.00914	i001	novel_intervening_exon:novelskip:inclusion	ENST00000477891.1+ENST00000277632.8	ENSG00000148481.14
clu118	MINDY3	chr10	15843272	15860206	-	novel annotated pair	-0.024	0.00914	i002	novel_intervening_exon:novelskip:inclusion	ENST00000477891.1+ENST00000277632.8	ENSG00000148481.14
clu118	MINDY3	chr10	15847943	15860206	-	annotated	0.014	0.00914	i003	novel_intervening_exon:novelskip:inclusion	ENST00000477891.1+ENST00000277632.8	ENSG00000148481.14
clu119	COPS6	chr7	100090654	100090902	+	annotated	0.005	0.00917	i001	novel_intervening_exon:novelskip:unclear	ENST00000303904.8+ENST00000418625.5+ENST00000468499.5+ENST00000474823.5+ENST00000426712.1	ENSG00000168090.10
clu119	COPS6	chr7	100090654	100091038	+	novel annotated pair	0.012	0.00917	i002	novel_intervening_exon:novelskip:unclear	ENST00000303904.8+ENST00000418625.5+ENST00000474823.5+ENST00000426712.1	ENSG00000168090.10
clu119	COPS6	chr7	100090949	100091038	+	annotated	-0.017	0.00917	i003	novel_intervening_exon:novelskip:unclear	ENST00000303904.8+ENST00000418625.5+ENST00000474823.5+ENST00000426712.1	ENSG00000168090.10
clu120	ZDHHC21	chr9	14680162	14688247	-	cryptic_fiveprime	0.076	0.00932	i001	novel_intervening_exon:novelexon:inclusion	.	ENSG00000175893.12
clu120	ZDHHC21	chr9	14680162	14690337	-	annotated	-0.152	0.00932	i002	novel_intervening_exon:novelexon:inclusion	ENST00000380916.9+ENST00000497966.1	ENSG00000175893.12
clu120	ZDHHC21	chr9	14688307	14690337	-	cryptic_threeprime	0.076	0.00932	i003	novel_intervening_exon:novelexon:inclusion	.	ENSG00000175893.12
clu121	APMAP	chr20	24964022	24968892	-	annotated	-0.059	0.00942	i001	novel_intervening_exon:novelskip:unclear	ENST00000451442.5+ENST00000217456.3	ENSG00000101474.12
clu121	APMAP	chr20	24964022	24969526	-	novel annotated pair	-0.013	0.00942	i002	novel_intervening_exon:novelskip:unclear	ENST00000451442.5+ENST00000217456.3	ENSG00000101474.12
clu121	APMAP	chr20	24969084	24969526	-	annotated	0.072	0.00942	i003	novel_intervening_exon:novelskip:unclear	ENST00000451442.5+ENST00000217456.3	ENSG00000101474.12
clu122	PCSK7	chr11	117208064	117208897	-	annotated	-0.077	0.00962	i001	novel_intervening_exon:novelskip:skip	ENST00000320934.8+ENST00000524507.6+ENST00000676339.1+ENST00000534529.5+ENST00000527037.5+ENST00000532810.5+ENST00000533135.1	ENSG00000160613.15
clu122	PCSK7	chr11	117208064	117218466	-	novel annotated pair	0.078	0.00962	i002	novel_intervening_exon:novelskip:skip	ENST00000320934.8+ENST00000524507.6+ENST00000676339.1+ENST00000534529.5+ENST00000527037.5+ENST00000533135.1	ENSG00000160613.15
clu122	PCSK7	chr11	117209053	117218466	-	annotated	-0.001	0.00962	i003	novel_intervening_exon:novelskip:skip	ENST00000320934.8+ENST00000524507.6+ENST00000676339.1+ENST00000534529.5+ENST00000527037.5	ENSG00000160613.15
clu123	SLC16A9	chr10	59684327	59707106	-	cryptic_fiveprime	0.11	0.00965	i001	novel_intervening_exon:novelexon:inclusion	.	ENSG00000165449.12
clu123	SLC16A9	chr10	59684327	59709479	-	annotated	-0.259	0.00965	i002	novel_intervening_exon:novelexon:inclusion	ENST00000395348.8+ENST00000490066.1	ENSG00000165449.12
clu123	SLC16A9	chr10	59707188	59709479	-	cryptic_threeprime	0.149	0.00965	i003	novel_intervening_exon:novelexon:inclusion	.	ENSG00000165449.12
clu124	RNF167	chr17	4943519	4944396	+	cryptic_threeprime	0.017	0.00966	i001	novel_intervening_exon:novelexon:inclusion	.	ENSG00000108523.16
clu124	RNF167	chr17	4943519	4944558	+	annotated	-0.038	0.00966	i002	novel_intervening_exon:novelexon:inclusion	ENST00000571816.5+ENST00000572430.5+ENST00000262482.11+ENST00000575111.5+ENST00000576229.5+ENST00000572382.5+ENST00000575524.1	ENSG00000108523.16
clu124	RNF167	chr17	4944467	4944558	+	cryptic_fiveprime	0.021	0.00966	i003	novel_intervening_exon:novelexon:inclusion	.	ENSG00000108523.16
clu125	CUX2	chr12	111298589	111304210	+	annotated	0.054	0.0105	i001	novel_intervening_exon:novelskip:inclusion	ENST00000261726.11	ENSG00000111249.14
clu125	CUX2	chr12	111298589	111306921	+	novel annotated pair	-0.071	0.0105	i002	novel_intervening_exon:novelskip:inclusion	ENST00000261726.11	ENSG00000111249.14
clu125	CUX2	chr12	111304314	111306921	+	annotated	0.017	0.0105	i003	novel_intervening_exon:novelskip:inclusion	ENST00000261726.11	ENSG00000111249.14
clu126	RALGAPA2	chr20	20635617	20637363	-	annotated	-0.118	0.0106	i001	novel_intervening_exon:novelskip:skip	ENST00000202677.12+ENST00000430436.5+ENST00000424981.1	ENSG00000188559.16
clu126	RALGAPA2	chr20	20635617	20639785	-	novel annotated pair	0.253	0.0106	i002	novel_intervening_exon:novelskip:skip	ENST00000202677.12+ENST00000430436.5+ENST00000424981.1	ENSG00000188559.16
clu126	RALGAPA2	chr20	20637501	20639785	-	annotated	-0.135	0.0106	i003	novel_intervening_exon:novelskip:skip	ENST00000202677.12+ENST00000430436.5+ENST00000424981.1	ENSG00000188559.16
clu127	SPNS2	chr17	4499417	4513247	+	annotated	-0.04	0.0108	i001	novel_intervening_exon:novelskip:skip	ENST00000329078.8	ENSG00000183018.9
clu127	SPNS2	chr17	4499417	4525057	+	novel annotated pair	0.05	0.0108	i002	novel_intervening_exon:novelskip:skip	ENST00000329078.8	ENSG00000183018.9
clu127	SPNS2	chr17	4513312	4525057	+	annotated	-0.01	0.0108	i003	novel_intervening_exon:novelskip:skip	ENST00000329078.8	ENSG00000183018.9
clu128	DOP1A	chr6	83134287	83135619	+	annotated	-0.039	0.0111	i001	novel_intervening_exon:novelskip:skip	ENST00000237163.9+ENST00000349129.7+ENST00000369739.7	ENSG00000083097.15
clu128	DOP1A	chr6	83134287	83137173	+	novel annotated pair	0.063	0.0111	i002	novel_intervening_exon:novelskip:skip	ENST00000237163.9+ENST00000349129.7+ENST00000369739.7	ENSG00000083097.15
clu128	DOP1A	chr6	83135878	83137173	+	annotated	-0.023	0.0111	i003	novel_intervening_exon:novelskip:skip	ENST00000237163.9+ENST00000349129.7+ENST00000369739.7	ENSG00000083097.15
clu129	FBXW4	chr10	101624810	101667886	-	annotated	0.085	0.0114	i001	novel_intervening_exon:novelskip:unclear	ENST00000331272.9+ENST00000664783.1+ENST00000457105.2	ENSG00000107829.15
clu129	FBXW4	chr10	101624810	101672915	-	novel annotated pair	-0.071	0.0114	i002	novel_intervening_exon:novelskip:unclear	ENST00000331272.9+ENST00000664783.1+ENST00000457105.2	ENSG00000107829.15
clu129	FBXW4	chr10	101667980	101672915	-	annotated	-0.013	0.0114	i003	novel_intervening_exon:novelskip:unclear	ENST00000331272.9+ENST00000664783.1+ENST00000457105.2	ENSG00000107829.15
clu130	SLC25A32	chr8	103407784	103413423	-	cryptic_fiveprime	0.077	0.0116	i001	novel_intervening_exon:novelexon:inclusion	.	ENSG00000164933.12
clu130	SLC25A32	chr8	103407784	103414784	-	annotated	-0.105	0.0116	i002	novel_intervening_exon:novelexon:inclusion	ENST00000523256.6+ENST00000521645.5+ENST00000297578.9+ENST00000523866.1	ENSG00000164933.12
clu130	SLC25A32	chr8	103413531	103414784	-	cryptic_threeprime	0.029	0.0116	i003	novel_intervening_exon:novelexon:inclusion	.	ENSG00000164933.12
clu131	POGK	chr1	166841088	166846612	+	annotated	0.037	0.0116	i001	novel_intervening_exon:novelskip:unclear	ENST00000449930.5+ENST00000367876.9+ENST00000367875.1	ENSG00000143157.12
clu131	POGK	chr1	166841088	166848938	+	novel annotated pair	-0.023	0.0116	i002	novel_intervening_exon:novelskip:unclear	ENST00000449930.5+ENST00000367876.9+ENST00000367875.1	ENSG00000143157.12
clu131	POGK	chr1	166847592	166848938	+	annotated	-0.014	0.0116	i003	novel_intervening_exon:novelskip:unclear	ENST00000449930.5+ENST00000367876.9+ENST00000367875.1	ENSG00000143157.12
clu132	COQ4	chr9	128325881	128332153	+	annotated	-0.017	0.0116	i001	novel_intervening_exon:novelskip:skip	ENST00000300452.8	ENSG00000167113.11
clu132	COQ4	chr9	128325881	128332850	+	novel annotated pair	0.065	0.0116	i002	novel_intervening_exon:novelskip:skip	ENST00000300452.8	ENSG00000167113.11
clu132	COQ4	chr9	128332282	128332850	+	annotated	-0.047	0.0116	i003	novel_intervening_exon:novelskip:skip	ENST00000300452.8	ENSG00000167113.11
clu133	TMEM35A	chrX	101079122	101082690	+	cryptic_threeprime	0.005	0.0118	i001	novel_intervening_exon:novelexon:inclusion	.	ENSG00000126950.8
clu133	TMEM35A	chrX	101079122	101094573	+	annotated	-0.015	0.0118	i002	novel_intervening_exon:novelexon:inclusion	ENST00000372930.5	ENSG00000126950.8
clu133	TMEM35A	chrX	101082787	101094573	+	cryptic_fiveprime	0.009	0.0118	i003	novel_intervening_exon:novelexon:inclusion	.	ENSG00000126950.8
clu134	OGDHL	chr10	49738262	49739661	-	annotated	-0.018	0.012	i001	novel_intervening_exon:novelskip:skip	ENST00000374103.9+ENST00000419399.4+ENST00000432695.2	ENSG00000197444.10
clu134	OGDHL	chr10	49738262	49742828	-	novel annotated pair	0.105	0.012	i002	novel_intervening_exon:novelskip:skip	ENST00000374103.9+ENST00000419399.4+ENST00000432695.2	ENSG00000197444.10
clu134	OGDHL	chr10	49740837	49742828	-	annotated	-0.087	0.012	i003	novel_intervening_exon:novelskip:skip	ENST00000374103.9+ENST00000419399.4+ENST00000432695.2	ENSG00000197444.10
clu135	PTPRO	chr12	15560276	15562562	+	cryptic_threeprime	0.054	0.0121	i001	novel_intervening_exon:novelexon:inclusion	.	ENSG00000151490.15
clu135	PTPRO	chr12	15560276	15565593	+	annotated	-0.117	0.0121	i002	novel_intervening_exon:novelexon:inclusion	ENST00000674316.1+ENST00000674391.1+ENST00000674188.1+ENST00000281171.9+ENST00000674261.1+ENST00000674286.1+ENST00000674388.1+ENST00000445537.6+ENST00000442921.7+ENST00000674220.1+ENST00000674352.1+ENST00000674392.1	ENSG00000151490.15
clu135	PTPRO	chr12	15562624	15565593	+	cryptic_fiveprime	0.064	0.0121	i003	novel_intervening_exon:novelexon:inclusion	.	ENSG00000151490.15
clu136	REEP1	chr2	86254814	86258012	-	cryptic_fiveprime	0.007	0.0123	i001	novel_intervening_exon:novelexon:inclusion	.	ENSG00000068615.20
clu136	REEP1	chr2	86254814	86263965	-	annotated	-0.017	0.0123	i002	novel_intervening_exon:novelexon:inclusion	ENST00000538924.7+ENST00000165698.9+ENST00000686220.1+ENST00000689156.1+ENST00000693329.1+ENST00000644644.1+ENST00000643817.2+ENST00000642243.1+ENST00000535845.6+ENST00000453231.6+ENST00000691703.1+ENST00000473407.5+ENST00000489855.2	ENSG00000068615.20
clu136	REEP1	chr2	86258291	86263965	-	cryptic_threeprime	0.011	0.0123	i003	novel_intervening_exon:novelexon:inclusion	.	ENSG00000068615.20
clu137	CHMP5	chr9	33267899	33268837	+	cryptic_threeprime	-0.012	0.0126	i001	novel_intervening_exon:novelexon:skip	.	ENSG00000086065.14
clu137	CHMP5	chr9	33267899	33270623	+	annotated	0.018	0.0126	i002	novel_intervening_exon:novelexon:skip	ENST00000419016.6+ENST00000223500.9	ENSG00000086065.14
clu137	CHMP5	chr9	33268863	33270623	+	cryptic_fiveprime	-0.007	0.0126	i003	novel_intervening_exon:novelexon:skip	.	ENSG00000086065.14
clu138	FARSB	chr2	222600083	222613267	-	cryptic_fiveprime	-0.011	0.0131	i001	novel_intervening_exon:novelexon:skip	.	ENSG00000116120.11
clu138	FARSB	chr2	222600083	222613811	-	annotated	0.038	0.0131	i002	novel_intervening_exon:novelexon:skip	ENST00000281828.8	ENSG00000116120.11
clu138	FARSB	chr2	222613380	222613811	-	cryptic_threeprime	-0.027	0.0131	i003	novel_intervening_exon:novelexon:skip	.	ENSG00000116120.11
clu139	ANKS3	chr16	4698941	4699052	-	annotated	-0.014	0.0133	i001	novel_intervening_exon:novelskip:skip	ENST00000614075.4+ENST00000450067.6+ENST00000304283.9+ENST00000589035.5+ENST00000590803.5+ENST00000591653.5+ENST00000446014.6+ENST00000590193.5+ENST00000592077.5+ENST00000585773.5+ENST00000588513.1	ENSG00000168096.15
clu139	ANKS3	chr16	4698941	4700970	-	novel annotated pair	0.06	0.0133	i002	novel_intervening_exon:novelskip:skip	ENST00000614075.4+ENST00000450067.6+ENST00000304283.9+ENST00000590803.5+ENST00000591653.5+ENST00000446014.6+ENST00000590193.5+ENST00000592077.5+ENST00000585773.5	ENSG00000168096.15
clu139	ANKS3	chr16	4699176	4700970	-	annotated	-0.046	0.0133	i003	novel_intervening_exon:novelskip:skip	ENST00000614075.4+ENST00000450067.6+ENST00000304283.9+ENST00000590803.5+ENST00000591653.5+ENST00000446014.6+ENST00000590193.5+ENST00000592077.5+ENST00000585773.5	ENSG00000168096.15
clu140	PARP16	chr15	65234823	65248117	-	annotated	0.135	0.0135	i001	novel_intervening_exon:novelskip:unclear	ENST00000559805.1	ENSG00000138617.16
clu140	PARP16	chr15	65234823	65259464	-	novel annotated pair	-0.114	0.0135	i002	novel_intervening_exon:novelskip:unclear	ENST00000559805.1	ENSG00000138617.16
clu140	PARP16	chr15	65248228	65259464	-	annotated	-0.021	0.0135	i003	novel_intervening_exon:novelskip:unclear	ENST00000559805.1	ENSG00000138617.16
clu141	CDK16	chrX	47227223	47227379	+	annotated	-0.028	0.0138	i001	novel_intervening_exon:novelskip:unclear	ENST00000457458.6+ENST00000357227.9+ENST00000428400.5+ENST00000518022.5+ENST00000276052.10+ENST00000523344.5+ENST00000523543.1+ENST00000493213.1+ENST00000520141.5+ENST00000462827.2	ENSG00000102225.17
clu141	CDK16	chrX	47227223	47228567	+	novel annotated pair	0.009	0.0138	i002	novel_intervening_exon:novelskip:unclear	ENST00000457458.6+ENST00000357227.9+ENST00000428400.5+ENST00000518022.5+ENST00000276052.10+ENST00000523344.5+ENST00000520141.5+ENST00000462827.2	ENSG00000102225.17
clu141	CDK16	chrX	47227469	47228567	+	annotated	0.019	0.0138	i003	novel_intervening_exon:novelskip:unclear	ENST00000457458.6+ENST00000357227.9+ENST00000428400.5+ENST00000518022.5+ENST00000276052.10+ENST00000523344.5+ENST00000520141.5+ENST00000462827.2	ENSG00000102225.17
clu142	FBN3	chr19	8086325	8087077	-	annotated	-0.116	0.0139	i001	novel_intervening_exon:novelskip:unclear	ENST00000651877.1+ENST00000600128.6+ENST00000270509.6+ENST00000601739.5	ENSG00000142449.13
clu142	FBN3	chr19	8086325	8087825	-	novel annotated pair	0.108	0.0139	i002	novel_intervening_exon:novelskip:unclear	ENST00000651877.1+ENST00000600128.6+ENST00000270509.6+ENST00000601739.5	ENSG00000142449.13
clu142	FBN3	chr19	8087211	8087825	-	annotated	0.008	0.0139	i003	novel_intervening_exon:novelskip:unclear	ENST00000651877.1+ENST00000600128.6+ENST00000270509.6+ENST00000601739.5+ENST00000601281.1	ENSG00000142449.13
clu143	DZIP3	chr3	108642514	108644164	+	annotated	-0.079	0.014	i001	novel_intervening_exon:novelskip:unclear	ENST00000495008.5+ENST00000361582.8+ENST00000479138.5+ENST00000463306.1	ENSG00000198919.13
clu143	DZIP3	chr3	108642514	108646617	+	novel annotated pair	0.031	0.014	i002	novel_intervening_exon:novelskip:unclear	ENST00000495008.5+ENST00000361582.8+ENST00000479138.5+ENST00000463306.1	ENSG00000198919.13
clu143	DZIP3	chr3	108644781	108646617	+	annotated	0.048	0.014	i003	novel_intervening_exon:novelskip:unclear	ENST00000495008.5+ENST00000361582.8+ENST00000479138.5+ENST00000463306.1	ENSG00000198919.13
clu144	QARS1	chr3	49099647	49099761	-	annotated	0.002	0.0142	i001	novel_intervening_exon:novelskip:unclear	ENST00000637281.1+ENST00000306125.12+ENST00000636669.1+ENST00000430182.5+ENST00000414533.5+ENST00000464962.6+ENST00000637113.1+ENST00000636018.1+ENST00000637543.1+ENST00000634432.1+ENST00000482468.6+ENST00000478561.5	ENSG00000172053.18
clu144	QARS1	chr3	49099647	49099961	-	novel annotated pair	0.031	0.0142	i002	novel_intervening_exon:novelskip:unclear	ENST00000637281.1+ENST00000306125.12+ENST00000636669.1+ENST00000430182.5+ENST00000414533.5+ENST00000464962.6+ENST00000637113.1+ENST00000636018.1+ENST00000637543.1+ENST00000482468.6	ENSG00000172053.18
clu144	QARS1	chr3	49099853	49099961	-	annotated	-0.033	0.0142	i003	novel_intervening_exon:novelskip:unclear	ENST00000637281.1+ENST00000306125.12+ENST00000636669.1+ENST00000430182.5+ENST00000414533.5+ENST00000464962.6+ENST00000637113.1+ENST00000636018.1+ENST00000637543.1+ENST00000482468.6	ENSG00000172053.18
clu145	PITHD1	chr1	23778713	23779438	+	annotated	-0.008	0.0145	i001	novel_intervening_exon:novelskip:skip	ENST00000246151.9	ENSG00000057757.10
clu145	PITHD1	chr1	23778713	23779864	+	novel annotated pair	0.021	0.0145	i002	novel_intervening_exon:novelskip:skip	ENST00000246151.9	ENSG00000057757.10
clu145	PITHD1	chr1	23779481	23779864	+	annotated	-0.012	0.0145	i003	novel_intervening_exon:novelskip:skip	ENST00000246151.9	ENSG00000057757.10
clu146	SLC12A5	chr20	46056564	46056897	+	annotated	0.007	0.0151	i001	novel_intervening_exon:novelskip:inclusion	ENST00000454036.6+ENST00000616933.4+ENST00000243964.7	ENSG00000124140.15
clu146	SLC12A5	chr20	46056564	46057170	+	novel annotated pair	-0.025	0.0151	i002	novel_intervening_exon:novelskip:inclusion	ENST00000454036.6+ENST00000616933.4+ENST00000243964.7	ENSG00000124140.15
clu146	SLC12A5	chr20	46056911	46057170	+	annotated	0.018	0.0151	i003	novel_intervening_exon:novelskip:inclusion	ENST00000454036.6+ENST00000616933.4+ENST00000243964.7	ENSG00000124140.15
clu147	PLBD2	chr12	113372807	113374474	+	annotated	0.009	0.0151	i001	novel_intervening_exon:novelskip:unclear	ENST00000545182.6+ENST00000280800.5+ENST00000548997.1	ENSG00000151176.8
clu147	PLBD2	chr12	113372807	113374793	+	novel annotated pair	0.055	0.0151	i002	novel_intervening_exon:novelskip:unclear	ENST00000545182.6+ENST00000280800.5+ENST00000548997.1	ENSG00000151176.8
clu147	PLBD2	chr12	113374574	113374793	+	annotated	-0.063	0.0151	i003	novel_intervening_exon:novelskip:unclear	ENST00000545182.6+ENST00000280800.5+ENST00000548997.1	ENSG00000151176.8
clu148	WASHC4	chr12	105142558	105143127	+	annotated	0.068	0.0151	i001	novel_intervening_exon:novelskip:unclear	ENST00000311317.8+ENST00000550053.5+ENST00000332180.10+ENST00000620430.5	ENSG00000136051.15
clu148	WASHC4	chr12	105142558	105144287	+	novel annotated pair	-0.066	0.0151	i002	novel_intervening_exon:novelskip:unclear	ENST00000311317.8+ENST00000550053.5+ENST00000332180.10+ENST00000620430.5	ENSG00000136051.15
clu148	WASHC4	chr12	105143243	105144287	+	annotated	-0.002	0.0151	i003	novel_intervening_exon:novelskip:unclear	ENST00000311317.8+ENST00000550053.5+ENST00000332180.10+ENST00000620430.5	ENSG00000136051.15
clu149	ASAP1	chr8	130236994	130358017	-	annotated	0.032	0.0154	i001	novel_intervening_exon:novelskip:unclear	ENST00000518721.6+ENST00000357668.2+ENST00000521075.5+ENST00000520927.5+ENST00000524299.1+ENST00000521426.5	ENSG00000153317.15
clu149	ASAP1	chr8	130236994	130401885	-	novel annotated pair	0.04	0.0154	i002	novel_intervening_exon:novelskip:unclear	ENST00000518721.6+ENST00000357668.2+ENST00000521075.5+ENST00000520927.5+ENST00000524299.1	ENSG00000153317.15
clu149	ASAP1	chr8	130358143	130401885	-	annotated	-0.072	0.0154	i003	novel_intervening_exon:novelskip:unclear	ENST00000518721.6+ENST00000357668.2+ENST00000521075.5+ENST00000520927.5+ENST00000524299.1	ENSG00000153317.15
clu150	ZNF711	chrX	85247651	85255259	+	annotated	-0.009	0.0157	i001	novel_intervening_exon:novelskip:skip	ENST00000674551.1+ENST00000373165.7+ENST00000276123.7+ENST00000360700.4	ENSG00000147180.17
clu150	ZNF711	chrX	85247651	85264275	+	novel annotated pair	0.02	0.0157	i002	novel_intervening_exon:novelskip:skip	ENST00000674551.1+ENST00000373165.7+ENST00000276123.7+ENST00000360700.4	ENSG00000147180.17
clu150	ZNF711	chrX	85255801	85264275	+	annotated	-0.011	0.0157	i003	novel_intervening_exon:novelskip:skip	ENST00000674551.1+ENST00000373165.7+ENST00000276123.7+ENST00000360700.4	ENSG00000147180.17
clu151	EEF2K	chr16	22257385	22257643	+	annotated	0.014	0.0161	i001	novel_intervening_exon:novelskip:unclear	ENST00000263026.10+ENST00000568269.5	ENSG00000103319.12
clu151	EEF2K	chr16	22257385	22258494	+	novel annotated pair	0.089	0.0161	i002	novel_intervening_exon:novelskip:unclear	ENST00000263026.10+ENST00000568269.5	ENSG00000103319.12
clu151	EEF2K	chr16	22257770	22258494	+	annotated	-0.104	0.0161	i003	novel_intervening_exon:novelskip:unclear	ENST00000263026.10+ENST00000568269.5+ENST00000563555.1	ENSG00000103319.12
clu152	CHMP5	chr9	33271223	33273488	+	cryptic_threeprime	0.01	0.0164	i001	novel_intervening_exon:novelexon:inclusion	.	ENSG00000086065.14
clu152	CHMP5	chr9	33271223	33276456	+	annotated	-0.022	0.0164	i002	novel_intervening_exon:novelexon:inclusion	ENST00000419016.6+ENST00000223500.9	ENSG00000086065.14
clu152	CHMP5	chr9	33273528	33276456	+	cryptic_fiveprime	0.012	0.0164	i003	novel_intervening_exon:novelexon:inclusion	.	ENSG00000086065.14
clu153	DOT1L	chr19	2189795	2191012	+	annotated	0.006	0.0174	i001	novel_intervening_exon:novelskip:unclear	ENST00000686010.1+ENST00000398665.8+ENST00000478937.3	ENSG00000104885.19
clu153	DOT1L	chr19	2189795	2193689	+	novel annotated pair	0.08	0.0174	i002	novel_intervening_exon:novelskip:unclear	ENST00000686010.1+ENST00000398665.8+ENST00000452696.5	ENSG00000104885.19
clu153	DOT1L	chr19	2191240	2193689	+	annotated	-0.086	0.0174	i003	novel_intervening_exon:novelskip:unclear	ENST00000686010.1+ENST00000398665.8+ENST00000452696.5	ENSG00000104885.19
clu154	LRP11	chr6	149820703	149826264	-	annotated	-0.057	0.0175	i001	novel_intervening_exon:novelskip:unclear	ENST00000647612.1+ENST00000239367.7	ENSG00000120256.11
clu154	LRP11	chr6	149820703	149836085	-	novel annotated pair	-0.025	0.0175	i002	novel_intervening_exon:novelskip:unclear	ENST00000647612.1+ENST00000239367.7	ENSG00000120256.11
clu154	LRP11	chr6	149826359	149836085	-	annotated	0.082	0.0175	i003	novel_intervening_exon:novelskip:unclear	ENST00000647612.1+ENST00000239367.7+ENST00000463728.1	ENSG00000120256.11
clu155	GLRX3	chr10	130175089	130179342	+	annotated	0.039	0.0182	i001	novel_intervening_exon:novelskip:unclear	ENST00000331244.10+ENST00000368644.5+ENST00000481034.1	ENSG00000108010.12
clu155	GLRX3	chr10	130175089	130180113	+	novel annotated pair	-0.014	0.0182	i002	novel_intervening_exon:novelskip:unclear	ENST00000368644.5+ENST00000481034.1	ENSG00000108010.12
clu155	GLRX3	chr10	130179420	130180113	+	annotated	-0.025	0.0182	i003	novel_intervening_exon:novelskip:unclear	ENST00000368644.5+ENST00000481034.1+ENST00000496195.1	ENSG00000108010.12
clu156	PEX16	chr11	45913938	45914131	-	annotated	-0.097	0.0192	i001	novel_intervening_exon:novelskip:unclear	ENST00000378750.10+ENST00000241041.7+ENST00000532681.5+ENST00000533151.5	ENSG00000121680.16
clu156	PEX16	chr11	45913938	45914604	-	novel annotated pair	0.084	0.0192	i002	novel_intervening_exon:novelskip:unclear	ENST00000378750.10+ENST00000241041.7+ENST00000532681.5+ENST00000533151.5	ENSG00000121680.16
clu156	PEX16	chr11	45914468	45914604	-	annotated	0.013	0.0192	i003	novel_intervening_exon:novelskip:unclear	ENST00000378750.10+ENST00000241041.7+ENST00000532681.5+ENST00000533151.5+ENST00000532554.5+ENST00000525192.5+ENST00000527371.1	ENSG00000121680.16
clu157	RALGAPB	chr20	38518000	38520240	+	cryptic_threeprime	-0.061	0.0198	i001	novel_intervening_exon:novelexon:skip	.	ENSG00000170471.15
clu157	RALGAPB	chr20	38518000	38521497	+	annotated	0.085	0.0198	i002	novel_intervening_exon:novelexon:skip	ENST00000397042.7+ENST00000262879.11+ENST00000397040.5+ENST00000438490.2+ENST00000461423.1	ENSG00000170471.15
clu157	RALGAPB	chr20	38520275	38521497	+	cryptic_fiveprime	-0.024	0.0198	i003	novel_intervening_exon:novelexon:skip	.	ENSG00000170471.15
clu158	DOC2B	chr17	149192	149856	-	cryptic_fiveprime	0.018	0.0198	i001	novel_intervening_exon:novelexon:inclusion	.	ENSG00000272636.5
clu158	DOC2B	chr17	149192	156220	-	annotated	-0.039	0.0198	i002	novel_intervening_exon:novelexon:inclusion	ENST00000697390.1+ENST00000613549.3	ENSG00000272636.5
clu158	DOC2B	chr17	150097	156220	-	cryptic_threeprime	0.021	0.0198	i003	novel_intervening_exon:novelexon:inclusion	.	ENSG00000272636.5
clu159	KIF1B	chr1	10324895	10326111	+	annotated	-0.036	0.02	i001	novel_intervening_exon:novelskip:unclear	ENST00000676179.1+ENST00000263934.10+ENST00000696502.1+ENST00000696503.1+ENST00000696504.1+ENST00000377086.5+ENST00000377081.5+ENST00000620295.2+ENST00000622724.3	ENSG00000054523.20
clu159	KIF1B	chr1	10324895	10334520	+	novel annotated pair	-0.002	0.02	i002	novel_intervening_exon:novelskip:unclear	ENST00000676179.1+ENST00000263934.10+ENST00000696502.1+ENST00000696503.1+ENST00000696504.1+ENST00000377086.5+ENST00000377081.5+ENST00000620295.2+ENST00000622724.3	ENSG00000054523.20
clu159	KIF1B	chr1	10326359	10334520	+	annotated	0.037	0.02	i003	novel_intervening_exon:novelskip:unclear	ENST00000676179.1+ENST00000263934.10+ENST00000696502.1+ENST00000696503.1+ENST00000696504.1+ENST00000377086.5+ENST00000377081.5+ENST00000620295.2+ENST00000622724.3	ENSG00000054523.20
clu160	SGF29	chr16	28590442	28590631	+	annotated	-0.009	0.0231	i001	novel_intervening_exon:novelskip:skip	ENST00000317058.8+ENST00000567447.1+ENST00000564023.1	ENSG00000176476.9
clu160	SGF29	chr16	28590442	28590773	+	novel annotated pair	0.032	0.0231	i002	novel_intervening_exon:novelskip:skip	ENST00000317058.8+ENST00000567447.1	ENSG00000176476.9
clu160	SGF29	chr16	28590666	28590773	+	annotated	-0.023	0.0231	i003	novel_intervening_exon:novelskip:skip	ENST00000317058.8+ENST00000567447.1	ENSG00000176476.9
clu161	CNTNAP1	chr17	42688611	42688876	+	annotated	-0.009	0.0231	i001	novel_intervening_exon:novelskip:skip	ENST00000264638.9+ENST00000591662.1	ENSG00000108797.12
clu161	CNTNAP1	chr17	42688611	42689521	+	novel annotated pair	0.026	0.0231	i002	novel_intervening_exon:novelskip:skip	ENST00000264638.9+ENST00000591662.1	ENSG00000108797.12
clu161	CNTNAP1	chr17	42689047	42689521	+	annotated	-0.017	0.0231	i003	novel_intervening_exon:novelskip:skip	ENST00000264638.9+ENST00000591662.1	ENSG00000108797.12
clu162	GPD1L	chr3	32146734	32158876	+	annotated	-0.013	0.0232	i001	novel_intervening_exon:novelskip:skip	ENST00000428684.1+ENST00000282541.10+ENST00000425459.5	ENSG00000152642.11
clu162	GPD1L	chr3	32146734	32159568	+	novel annotated pair	0.026	0.0232	i002	novel_intervening_exon:novelskip:skip	ENST00000428684.1+ENST00000282541.10	ENSG00000152642.11
clu162	GPD1L	chr3	32159109	32159568	+	annotated	-0.013	0.0232	i003	novel_intervening_exon:novelskip:skip	ENST00000428684.1+ENST00000282541.10+ENST00000474846.5+ENST00000496151.1	ENSG00000152642.11
clu163	P3H4	chr17	41806879	41807859	-	annotated	-0.028	0.0234	i001	novel_intervening_exon:novelskip:skip	ENST00000355468.7+ENST00000393928.6+ENST00000592026.1	ENSG00000141696.13
clu163	P3H4	chr17	41806879	41811132	-	novel annotated pair	0.053	0.0234	i002	novel_intervening_exon:novelskip:skip	ENST00000355468.7+ENST00000393928.6+ENST00000592026.1	ENSG00000141696.13
clu163	P3H4	chr17	41811034	41811132	-	annotated	-0.025	0.0234	i003	novel_intervening_exon:novelskip:skip	ENST00000355468.7+ENST00000393928.6+ENST00000592026.1+ENST00000467164.1	ENSG00000141696.13
clu164	SLIT1	chr10	97006720	97010993	-	annotated	-0.024	0.0237	i001	novel_intervening_exon:novelskip:unclear	ENST00000266058.9+ENST00000371070.8	ENSG00000187122.17
clu164	SLIT1	chr10	97006720	97013741	-	novel annotated pair	0.014	0.0237	i002	novel_intervening_exon:novelskip:unclear	ENST00000266058.9+ENST00000371070.8	ENSG00000187122.17
clu164	SLIT1	chr10	97011130	97013741	-	annotated	0.01	0.0237	i003	novel_intervening_exon:novelskip:unclear	ENST00000266058.9+ENST00000371070.8	ENSG00000187122.17
clu165	KIF1B	chr1	10374465	10374854	+	annotated	-0.003	0.0244	i001	novel_intervening_exon:novelskip:skip	ENST00000676179.1+ENST00000263934.10+ENST00000696502.1+ENST00000696503.1+ENST00000696504.1+ENST00000377086.5+ENST00000377081.5+ENST00000620295.2+ENST00000622724.3+ENST00000635499.1	ENSG00000054523.20
clu165	KIF1B	chr1	10374465	10375255	+	novel annotated pair	0.006	0.0244	i002	novel_intervening_exon:novelskip:skip	ENST00000676179.1+ENST00000263934.10+ENST00000696502.1+ENST00000696503.1+ENST00000696504.1+ENST00000377086.5+ENST00000377081.5+ENST00000620295.2+ENST00000622724.3+ENST00000635499.1	ENSG00000054523.20
clu165	KIF1B	chr1	10375046	10375255	+	annotated	-0.003	0.0244	i003	novel_intervening_exon:novelskip:skip	ENST00000676179.1+ENST00000263934.10+ENST00000696502.1+ENST00000696503.1+ENST00000696504.1+ENST00000377086.5+ENST00000377081.5+ENST00000620295.2+ENST00000622724.3+ENST00000635499.1	ENSG00000054523.20
clu166	UBE2O	chr17	76391613	76391756	-	annotated	-0.011	0.0245	i001	novel_intervening_exon:novelskip:skip	ENST00000319380.12+ENST00000587127.1	ENSG00000175931.13
clu166	UBE2O	chr17	76391613	76391910	-	novel annotated pair	0.022	0.0245	i002	novel_intervening_exon:novelskip:skip	ENST00000319380.12+ENST00000587127.1	ENSG00000175931.13
clu166	UBE2O	chr17	76391813	76391910	-	annotated	-0.012	0.0245	i003	novel_intervening_exon:novelskip:skip	ENST00000319380.12+ENST00000587127.1	ENSG00000175931.13
clu167	RNF220	chr1	44649769	44649883	+	annotated	-0.019	0.0247	i001	novel_intervening_exon:novelskip:unclear	ENST00000355387.6+ENST00000361799.7+ENST00000372247.6+ENST00000440132.2+ENST00000474064.5+ENST00000475378.5+ENST00000484745.5+ENST00000474394.5+ENST00000480686.5+ENST00000474956.1	ENSG00000187147.18
clu167	RNF220	chr1	44649769	44650704	+	novel annotated pair	0.008	0.0247	i002	novel_intervening_exon:novelskip:unclear	ENST00000355387.6+ENST00000361799.7+ENST00000372247.6+ENST00000475378.5+ENST00000484745.5+ENST00000474394.5	ENSG00000187147.18
clu167	RNF220	chr1	44649957	44650704	+	annotated	0.01	0.0247	i003	novel_intervening_exon:novelskip:unclear	ENST00000355387.6+ENST00000361799.7+ENST00000372247.6+ENST00000475378.5+ENST00000484745.5+ENST00000474394.5	ENSG00000187147.18
clu168	PEX16	chr11	45914684	45915468	-	annotated	0.015	0.025	i001	novel_intervening_exon:novelskip:unclear	ENST00000378750.10+ENST00000241041.7+ENST00000532681.5+ENST00000532554.5+ENST00000525192.5+ENST00000527371.1	ENSG00000121680.16
clu168	PEX16	chr11	45914684	45915703	-	novel annotated pair	0.022	0.025	i002	novel_intervening_exon:novelskip:unclear	ENST00000378750.10+ENST00000241041.7+ENST00000532681.5+ENST00000525192.5	ENSG00000121680.16
clu168	PEX16	chr11	45915568	45915703	-	annotated	-0.037	0.025	i003	novel_intervening_exon:novelskip:unclear	ENST00000378750.10+ENST00000241041.7+ENST00000532681.5+ENST00000525192.5+ENST00000525229.5+ENST00000528674.5	ENSG00000121680.16
clu169	FASTK	chr7	151076832	151076913	-	annotated	-0.059	0.0251	i001	novel_intervening_exon:novelskip:skip	ENST00000489884.5+ENST00000297532.11+ENST00000467237.5+ENST00000353841.6+ENST00000482571.2+ENST00000460980.5+ENST00000469237.5+ENST00000482806.5+ENST00000483953.5+ENST00000466855.1	ENSG00000164896.21
clu169	FASTK	chr7	151076832	151077310	-	novel annotated pair	0.064	0.0251	i002	novel_intervening_exon:novelskip:skip	ENST00000489884.5+ENST00000297532.11+ENST00000467237.5+ENST00000353841.6+ENST00000482571.2+ENST00000460980.5+ENST00000483953.5	ENSG00000164896.21
clu169	FASTK	chr7	151077236	151077310	-	annotated	-0.005	0.0251	i003	novel_intervening_exon:novelskip:skip	ENST00000489884.5+ENST00000297532.11+ENST00000467237.5+ENST00000353841.6+ENST00000482571.2+ENST00000460980.5+ENST00000483953.5	ENSG00000164896.21
clu170	PPP2R2A	chr8	26360281	26360974	+	annotated	-0.066	0.0257	i001	novel_intervening_exon:novelskip:unclear	ENST00000380737.8+ENST00000518397.5+ENST00000522535.5+ENST00000665949.1+ENST00000660435.1+ENST00000523925.5+ENST00000315985.7+ENST00000521557.5+ENST00000519439.5+ENST00000523964.5+ENST00000667651.1+ENST00000657943.1+ENST00000666129.1+ENST00000518215.5	ENSG00000221914.11
clu170	PPP2R2A	chr8	26360281	26366315	+	novel annotated pair	0.015	0.0257	i002	novel_intervening_exon:novelskip:unclear	ENST00000380737.8+ENST00000665949.1+ENST00000660435.1+ENST00000315985.7+ENST00000667651.1+ENST00000657943.1+ENST00000666129.1+ENST00000518215.5	ENSG00000221914.11
clu170	PPP2R2A	chr8	26363890	26366315	+	annotated	0.051	0.0257	i003	novel_intervening_exon:novelskip:unclear	ENST00000380737.8+ENST00000524169.5+ENST00000665949.1+ENST00000660435.1+ENST00000315985.7+ENST00000667651.1+ENST00000657943.1+ENST00000518215.5+ENST00000665751.1+ENST00000518890.5+ENST00000517754.1	ENSG00000221914.11
clu171	PRPF40B	chr12	49632880	49633014	+	annotated	-0.012	0.0265	i001	novel_intervening_exon:novelskip:skip	ENST00000380281.6+ENST00000548825.7+ENST00000548436.5+ENST00000261897.5+ENST00000551111.1+ENST00000551320.1	ENSG00000110844.14
clu171	PRPF40B	chr12	49632880	49633427	+	novel annotated pair	0.09	0.0265	i002	novel_intervening_exon:novelskip:skip	ENST00000380281.6+ENST00000548825.7+ENST00000548436.5+ENST00000261897.5+ENST00000551320.1	ENSG00000110844.14
clu171	PRPF40B	chr12	49633124	49633427	+	annotated	-0.078	0.0265	i003	novel_intervening_exon:novelskip:skip	ENST00000380281.6+ENST00000548825.7+ENST00000548436.5+ENST00000261897.5+ENST00000551320.1	ENSG00000110844.14
clu172	CMIP	chr16	81660946	81664269	+	annotated	-0.003	0.0267	i001	novel_intervening_exon:novelskip:skip	ENST00000537098.8+ENST00000539778.6+ENST00000566513.5+ENST00000398040.8+ENST00000566462.2	ENSG00000153815.18
clu172	CMIP	chr16	81660946	81670142	+	novel annotated pair	0.006	0.0267	i002	novel_intervening_exon:novelskip:skip	ENST00000537098.8+ENST00000539778.6+ENST00000566513.5+ENST00000398040.8	ENSG00000153815.18
clu172	CMIP	chr16	81664349	81670142	+	annotated	-0.003	0.0267	i003	novel_intervening_exon:novelskip:skip	ENST00000537098.8+ENST00000539778.6+ENST00000566513.5+ENST00000398040.8	ENSG00000153815.18
clu173	FBXL6	chr8	144357121	144357439	-	annotated	-0.026	0.0271	i001	novel_intervening_exon:novelskip:skip	ENST00000331890.6	ENSG00000182325.11
clu173	FBXL6	chr8	144357121	144357628	-	novel annotated pair	0.237	0.0271	i002	novel_intervening_exon:novelskip:skip	ENST00000331890.6+ENST00000455319.6	ENSG00000182325.11
clu173	FBXL6	chr8	144357502	144357628	-	annotated	-0.211	0.0271	i003	novel_intervening_exon:novelskip:skip	ENST00000331890.6+ENST00000455319.6+ENST00000530142.5+ENST00000529279.1	ENSG00000182325.11
clu174	ZMYM4	chr1	35370113	35370372	+	annotated	-0.027	0.0279	i001	novel_intervening_exon:novelskip:unclear	ENST00000314607.11+ENST00000457946.1+ENST00000482131.1	ENSG00000146463.12
clu174	ZMYM4	chr1	35370113	35381259	+	novel annotated pair	-0.02	0.0279	i002	novel_intervening_exon:novelskip:unclear	ENST00000314607.11+ENST00000457946.1	ENSG00000146463.12
clu174	ZMYM4	chr1	35370627	35381259	+	annotated	0.047	0.0279	i003	novel_intervening_exon:novelskip:unclear	ENST00000314607.11+ENST00000457946.1	ENSG00000146463.12
clu175	PAFAH1B2	chr11	117144418	117152441	+	annotated	-0.044	0.0279	i001	novel_intervening_exon:novelskip:unclear	ENST00000419197.6+ENST00000527958.6+ENST00000529887.6+ENST00000530272.1+ENST00000533206.1	ENSG00000168092.14
clu175	PAFAH1B2	chr11	117144418	117159934	+	novel annotated pair	-0.005	0.0279	i002	novel_intervening_exon:novelskip:unclear	ENST00000419197.6+ENST00000527958.6+ENST00000529887.6+ENST00000530272.1+ENST00000533206.1	ENSG00000168092.14
clu175	PAFAH1B2	chr11	117152528	117159934	+	annotated	0.049	0.0279	i003	novel_intervening_exon:novelskip:unclear	ENST00000419197.6+ENST00000527958.6+ENST00000529887.6+ENST00000530272.1+ENST00000533206.1	ENSG00000168092.14
clu176	PRKCSH	chr19	11446350	11447074	+	annotated	-0.003	0.0281	i001	novel_intervening_exon:novelskip:skip	ENST00000591462.6+ENST00000592741.5+ENST00000677123.1+ENST00000587327.5+ENST00000589838.5+ENST00000585325.5	ENSG00000130175.10
clu176	PRKCSH	chr19	11446350	11447439	+	novel annotated pair	0.006	0.0281	i002	novel_intervening_exon:novelskip:skip	ENST00000591462.6+ENST00000592741.5+ENST00000677123.1+ENST00000587327.5+ENST00000589838.5+ENST00000585325.5	ENSG00000130175.10
clu176	PRKCSH	chr19	11447160	11447439	+	annotated	-0.003	0.0281	i003	novel_intervening_exon:novelskip:skip	ENST00000591462.6+ENST00000592741.5+ENST00000677123.1+ENST00000587327.5+ENST00000589838.5+ENST00000585325.5+ENST00000592445.1+ENST00000585540.1	ENSG00000130175.10
clu177	SNX32	chr11	65834101	65849478	+	annotated	-0.02	0.0282	i001	novel_intervening_exon:novelskip:skip	ENST00000533298.5+ENST00000531503.5+ENST00000526972.5+ENST00000308342.7+ENST00000524729.1+ENST00000530101.5+ENST00000533236.1	ENSG00000172803.18
clu177	SNX32	chr11	65834101	65850431	+	novel annotated pair	0.14	0.0282	i002	novel_intervening_exon:novelskip:skip	ENST00000308342.7+ENST00000530101.5+ENST00000533236.1	ENSG00000172803.18
clu177	SNX32	chr11	65850271	65850431	+	annotated	-0.12	0.0282	i003	novel_intervening_exon:novelskip:skip	ENST00000308342.7+ENST00000530101.5+ENST00000533236.1	ENSG00000172803.18
clu178	DGCR2	chr22	19048643	19052481	-	cryptic_fiveprime	0.023	0.0282	i001	novel_intervening_exon:novelexon:inclusion	.	ENSG00000070413.20
clu178	DGCR2	chr22	19048643	19056986	-	annotated	-0.028	0.0282	i002	novel_intervening_exon:novelexon:inclusion	ENST00000537045.5+ENST00000545799.5+ENST00000389262.8+ENST00000263196.12+ENST00000467659.1+ENST00000608548.1	ENSG00000070413.20
clu178	DGCR2	chr22	19052605	19056986	-	cryptic_threeprime	0.005	0.0282	i003	novel_intervening_exon:novelexon:inclusion	.	ENSG00000070413.20
clu179	SLC24A3	chr20	19685361	19690455	+	cryptic_threeprime	0.004	0.0284	i001	novel_intervening_exon:novelexon:inclusion	.	ENSG00000185052.13
clu179	SLC24A3	chr20	19685361	19693259	+	annotated	-0.008	0.0284	i002	novel_intervening_exon:novelexon:inclusion	ENST00000328041.11	ENSG00000185052.13
clu179	SLC24A3	chr20	19690522	19693259	+	cryptic_fiveprime	0.004	0.0284	i003	novel_intervening_exon:novelexon:inclusion	.	ENSG00000185052.13
clu180	ARL5B	chr10	18668677	18672622	+	annotated	0.034	0.0286	i001	novel_intervening_exon:novelskip:unclear	ENST00000377275.4	ENSG00000165997.5
clu180	ARL5B	chr10	18668677	18673984	+	novel annotated pair	-0.03	0.0286	i002	novel_intervening_exon:novelskip:unclear	ENST00000377275.4	ENSG00000165997.5
clu180	ARL5B	chr10	18672705	18673984	+	annotated	-0.004	0.0286	i003	novel_intervening_exon:novelskip:unclear	ENST00000377275.4	ENSG00000165997.5
clu181	NBEAL2	chr3	46996592	46996751	+	annotated	-0.062	0.0292	i001	novel_intervening_exon:novelskip:skip	ENST00000450053.8+ENST00000651747.1+ENST00000416683.5	ENSG00000160796.18
clu181	NBEAL2	chr3	46996592	46996954	+	novel annotated pair	0.159	0.0292	i002	novel_intervening_exon:novelskip:skip	ENST00000450053.8+ENST00000651747.1+ENST00000416683.5	ENSG00000160796.18
clu181	NBEAL2	chr3	46996833	46996954	+	annotated	-0.096	0.0292	i003	novel_intervening_exon:novelskip:skip	ENST00000450053.8+ENST00000651747.1+ENST00000416683.5	ENSG00000160796.18
clu182	DYNLL2	chr17	58083683	58087082	+	annotated	-0.031	0.0292	i001	novel_intervening_exon:novelskip:unclear	ENST00000579991.3	ENSG00000264364.3
clu182	DYNLL2	chr17	58083683	58089142	+	novel annotated pair	-0.016	0.0292	i002	novel_intervening_exon:novelskip:unclear	ENST00000579991.3	ENSG00000264364.3
clu182	DYNLL2	chr17	58087222	58089142	+	annotated	0.047	0.0292	i003	novel_intervening_exon:novelskip:unclear	ENST00000579991.3	ENSG00000264364.3
clu183	THOC2	chrX	123611516	123613399	-	annotated	-0.032	0.0305	i001	novel_intervening_exon:novelskip:unclear	ENST00000448128.5+ENST00000441692.5+ENST00000245838.13+ENST00000497887.5+ENST00000618150.4+ENST00000432353.5+ENST00000455053.5+ENST00000416618.5+ENST00000355725.8+ENST00000491737.5+ENST00000464992.6	ENSG00000125676.20
clu183	THOC2	chrX	123611516	123613639	-	novel annotated pair	0.027	0.0305	i002	novel_intervening_exon:novelskip:unclear	ENST00000448128.5+ENST00000441692.5+ENST00000245838.13+ENST00000497887.5+ENST00000618150.4+ENST00000432353.5+ENST00000416618.5+ENST00000355725.8+ENST00000491737.5+ENST00000464992.6	ENSG00000125676.20
clu183	THOC2	chrX	123613556	123613639	-	annotated	0.005	0.0305	i003	novel_intervening_exon:novelskip:unclear	ENST00000448128.5+ENST00000441692.5+ENST00000245838.13+ENST00000497887.5+ENST00000618150.4+ENST00000432353.5+ENST00000416618.5+ENST00000355725.8+ENST00000491737.5+ENST00000464992.6+ENST00000496830.1	ENSG00000125676.20
clu184	C2CD2L	chr11	119108095	119110104	+	annotated	-0.016	0.0306	i001	novel_intervening_exon:novelskip:skip	ENST00000648610.2+ENST00000336702.7	ENSG00000172375.14
clu184	C2CD2L	chr11	119108095	119110561	+	novel annotated pair	0.031	0.0306	i002	novel_intervening_exon:novelskip:skip	ENST00000648610.2+ENST00000336702.7	ENSG00000172375.14
clu184	C2CD2L	chr11	119110199	119110561	+	annotated	-0.015	0.0306	i003	novel_intervening_exon:novelskip:skip	ENST00000648610.2+ENST00000336702.7+ENST00000529874.5	ENSG00000172375.14
clu185	RRAGB	chrX	55753514	55755068	+	cryptic_threeprime	0.032	0.0306	i001	novel_intervening_exon:novelexon:inclusion	.	ENSG00000083750.13
clu185	RRAGB	chrX	55753514	55755841	+	annotated	-0.035	0.0306	i002	novel_intervening_exon:novelexon:inclusion	ENST00000374941.9+ENST00000262850.7	ENSG00000083750.13
clu185	RRAGB	chrX	55755206	55755841	+	cryptic_fiveprime	0.004	0.0306	i003	novel_intervening_exon:novelexon:inclusion	.	ENSG00000083750.13
clu186	AFG3L2	chr18	12367382	12370849	-	annotated	-0.015	0.0308	i001	novel_intervening_exon:novelskip:skip	ENST00000269143.8+ENST00000691179.1+ENST00000688199.1+ENST00000692497.1	ENSG00000141385.12
clu186	AFG3L2	chr18	12367382	12371592	-	novel annotated pair	0.025	0.0308	i002	novel_intervening_exon:novelskip:skip	ENST00000269143.8+ENST00000691179.1+ENST00000688199.1+ENST00000692497.1	ENSG00000141385.12
clu186	AFG3L2	chr18	12370926	12371592	-	annotated	-0.011	0.0308	i003	novel_intervening_exon:novelskip:skip	ENST00000269143.8+ENST00000687337.1+ENST00000691179.1+ENST00000691970.1+ENST00000688199.1+ENST00000692497.1	ENSG00000141385.12
clu187	FSD1	chr19	4318505	4318872	+	annotated	-0.018	0.031	i001	novel_intervening_exon:novelskip:unclear	ENST00000221856.11+ENST00000597590.5+ENST00000598010.5+ENST00000598179.1	ENSG00000105255.11
clu187	FSD1	chr19	4318505	4322986	+	novel annotated pair	0.007	0.031	i002	novel_intervening_exon:novelskip:unclear	ENST00000221856.11+ENST00000597590.5+ENST00000598179.1	ENSG00000105255.11
clu187	FSD1	chr19	4318951	4322986	+	annotated	0.01	0.031	i003	novel_intervening_exon:novelskip:unclear	ENST00000221856.11+ENST00000597590.5+ENST00000598179.1	ENSG00000105255.11
clu188	TSPAN11	chr12	30983150	30983310	+	cryptic_threeprime	0.066	0.0312	i001	novel_intervening_exon:novelexon:inclusion	.	ENSG00000110900.16
clu188	TSPAN11	chr12	30983150	30991856	+	annotated	-0.117	0.0312	i002	novel_intervening_exon:novelexon:inclusion	ENST00000546076.6+ENST00000535215.5+ENST00000261177.10	ENSG00000110900.16
clu188	TSPAN11	chr12	30983419	30991856	+	cryptic_fiveprime	0.051	0.0312	i003	novel_intervening_exon:novelexon:inclusion	.	ENSG00000110900.16
clu189	GPR137C	chr14	52600341	52620112	+	cryptic_threeprime	-0.003	0.0312	i001	novel_intervening_exon:novelexon:unclear	.	ENSG00000180998.12
clu189	GPR137C	chr14	52600341	52632160	+	annotated	-0.093	0.0312	i002	novel_intervening_exon:novelexon:unclear	ENST00000321662.11+ENST00000542169.6+ENST00000555622.1	ENSG00000180998.12
clu189	GPR137C	chr14	52622237	52632160	+	cryptic_fiveprime	0.096	0.0312	i003	novel_intervening_exon:novelexon:unclear	.	ENSG00000180998.12
clu190	CMIP	chr16	81607692	81620876	+	annotated	-0.003	0.0315	i001	novel_intervening_exon:novelskip:skip	ENST00000537098.8+ENST00000539778.6	ENSG00000153815.18
clu190	CMIP	chr16	81607692	81652203	+	novel annotated pair	0.005	0.0315	i002	novel_intervening_exon:novelskip:skip	ENST00000537098.8+ENST00000539778.6	ENSG00000153815.18
clu190	CMIP	chr16	81620926	81652203	+	annotated	-0.002	0.0315	i003	novel_intervening_exon:novelskip:skip	ENST00000537098.8+ENST00000539778.6+ENST00000566513.5	ENSG00000153815.18
clu191	UFSP2	chr4	185415347	185415710	-	annotated	-0.033	0.0321	i001	novel_intervening_exon:novelskip:unclear	ENST00000264689.11+ENST00000514247.5+ENST00000510755.5+ENST00000511485.5+ENST00000502428.5	ENSG00000109775.11
clu191	UFSP2	chr4	185415347	185418441	-	novel annotated pair	0.023	0.0321	i002	novel_intervening_exon:novelskip:unclear	ENST00000264689.11+ENST00000514247.5+ENST00000510755.5+ENST00000511485.5+ENST00000502428.5	ENSG00000109775.11
clu191	UFSP2	chr4	185415867	185418441	-	annotated	0.009	0.0321	i003	novel_intervening_exon:novelskip:unclear	ENST00000264689.11+ENST00000514247.5+ENST00000510755.5+ENST00000511485.5+ENST00000505357.1	ENSG00000109775.11
clu192	MEGF8	chr19	42348472	42349499	+	annotated	-0.031	0.0324	i001	novel_intervening_exon:novelskip:unclear	ENST00000378073.5+ENST00000251268.11	ENSG00000105429.13
clu192	MEGF8	chr19	42348472	42350148	+	novel annotated pair	0.024	0.0324	i002	novel_intervening_exon:novelskip:unclear	ENST00000378073.5+ENST00000251268.11	ENSG00000105429.13
clu192	MEGF8	chr19	42349699	42350148	+	annotated	0.007	0.0324	i003	novel_intervening_exon:novelskip:unclear	ENST00000334370.8+ENST00000378073.5+ENST00000251268.11	ENSG00000105429.13
clu193	IGSF9	chr1	159937838	159942963	-	annotated	-0.032	0.0325	i001	novel_intervening_exon:novelskip:skip	ENST00000476102.1+ENST00000361509.7+ENST00000368094.6	ENSG00000085552.18
clu193	IGSF9	chr1	159937838	159943397	-	novel annotated pair	0.034	0.0325	i002	novel_intervening_exon:novelskip:skip	ENST00000476102.1+ENST00000361509.7+ENST00000368094.6	ENSG00000085552.18
clu193	IGSF9	chr1	159943151	159943397	-	annotated	-0.003	0.0325	i003	novel_intervening_exon:novelskip:skip	ENST00000476102.1+ENST00000361509.7+ENST00000368094.6	ENSG00000085552.18
clu194	SLIT3	chr5	168789631	168795507	-	annotated	0.01	0.0326	i001	novel_intervening_exon:novelskip:unclear	ENST00000404867.7+ENST00000519560.6+ENST00000332966.8+ENST00000518140.5+ENST00000521150.1	ENSG00000184347.15
clu194	SLIT3	chr5	168789631	168806446	-	novel annotated pair	-0.007	0.0326	i002	novel_intervening_exon:novelskip:unclear	ENST00000404867.7+ENST00000519560.6+ENST00000332966.8+ENST00000518140.5+ENST00000521150.1	ENSG00000184347.15
clu194	SLIT3	chr5	168795578	168806446	-	annotated	-0.003	0.0326	i003	novel_intervening_exon:novelskip:unclear	ENST00000404867.7+ENST00000519560.6+ENST00000332966.8+ENST00000518140.5+ENST00000521150.1	ENSG00000184347.15
clu195	ADGRA3	chr4	22392690	22397991	-	cryptic_fiveprime	0.053	0.033	i001	novel_intervening_exon:novelexon:unclear	.	ENSG00000152990.14
clu195	ADGRA3	chr4	22392690	22401431	-	annotated	-0.018	0.033	i002	novel_intervening_exon:novelexon:unclear	ENST00000511051.5+ENST00000334304.10+ENST00000282943.9	ENSG00000152990.14
clu195	ADGRA3	chr4	22398138	22401431	-	cryptic_threeprime	-0.035	0.033	i003	novel_intervening_exon:novelexon:unclear	.	ENSG00000152990.14
clu196	NPRL2	chr3	50343850	50345124	-	annotated	-0.052	0.0336	i001	novel_intervening_exon:novelskip:unclear	ENST00000231749.8+ENST00000360165.7+ENST00000442887.1+ENST00000443080.5+ENST00000431869.1	ENSG00000114388.14
clu196	NPRL2	chr3	50343850	50350575	-	novel annotated pair	0.052	0.0336	i002	novel_intervening_exon:novelskip:unclear	.	ENSG00000114388.14
clu196	NPRL2	chr3	50350022	50350575	-	annotated	0	0.0336	i003	novel_intervening_exon:novelskip:unclear	ENST00000232501.8+ENST00000476064.5+ENST00000429366.5+ENST00000451194.5+ENST00000671487.1+ENST00000433381.5+ENST00000667046.1+ENST00000418825.5+ENST00000433999.5+ENST00000448302.1+ENST00000469839.1+ENST00000493907.1	ENSG00000114388.14
clu197	IBTK	chr6	82173438	82175904	-	cryptic_fiveprime	-0.007	0.0336	i001	novel_intervening_exon:novelexon:skip	.	ENSG00000005700.15
clu197	IBTK	chr6	82173438	82181879	-	annotated	0.07	0.0336	i002	novel_intervening_exon:novelexon:skip	ENST00000505222.5+ENST00000306270.12+ENST00000445419.6+ENST00000610980.4+ENST00000503400.5+ENST00000503631.5+ENST00000510291.5+ENST00000471036.1	ENSG00000005700.15
clu197	IBTK	chr6	82176026	82181879	-	cryptic_threeprime	-0.063	0.0336	i003	novel_intervening_exon:novelexon:skip	.	ENSG00000005700.15
clu198	CNRIP1	chr2	68217131	68252125	-	annotated	-0.058	0.0344	i001	novel_intervening_exon:novelskip:unclear	ENST00000234310.8	ENSG00000119865.9
clu198	CNRIP1	chr2	68217131	68317157	-	novel annotated pair	-0.005	0.0344	i002	novel_intervening_exon:novelskip:unclear	.	ENSG00000119865.9
clu198	CNRIP1	chr2	68294026	68317157	-	annotated	0.063	0.0344	i003	novel_intervening_exon:novelskip:unclear	ENST00000263655.4+ENST00000481714.1	ENSG00000119865.9
clu199	GALNT13	chr2	154245982	154259021	+	annotated	0.03	0.0346	i001	novel_intervening_exon:novelskip:unclear	ENST00000392825.8+ENST00000409237.5+ENST00000431076.5	ENSG00000144278.15
clu199	GALNT13	chr2	154245982	154301409	+	novel annotated pair	0.026	0.0346	i002	novel_intervening_exon:novelskip:unclear	ENST00000392825.8+ENST00000409237.5+ENST00000431076.5	ENSG00000144278.15
clu199	GALNT13	chr2	154259138	154301409	+	annotated	-0.057	0.0346	i003	novel_intervening_exon:novelskip:unclear	ENST00000392825.8+ENST00000409237.5+ENST00000431076.5+ENST00000487047.1	ENSG00000144278.15
clu200	CNOT6	chr5	180567242	180567849	+	annotated	0.04	0.0354	i001	novel_intervening_exon:novelskip:unclear	ENST00000261951.9+ENST00000393356.7+ENST00000618123.4+ENST00000504343.1	ENSG00000113300.13
clu200	CNOT6	chr5	180567242	180569110	+	novel annotated pair	-0.028	0.0354	i002	novel_intervening_exon:novelskip:unclear	ENST00000261951.9+ENST00000393356.7+ENST00000618123.4	ENSG00000113300.13
clu200	CNOT6	chr5	180568003	180569110	+	annotated	-0.012	0.0354	i003	novel_intervening_exon:novelskip:unclear	ENST00000261951.9+ENST00000393356.7+ENST00000618123.4	ENSG00000113300.13
clu201	ZSWIM5	chr1	45040538	45043219	-	annotated	-0.053	0.0356	i001	novel_intervening_exon:novelskip:unclear	ENST00000359600.6	ENSG00000162415.7
clu201	ZSWIM5	chr1	45040538	45051074	-	novel annotated pair	-0.02	0.0356	i002	novel_intervening_exon:novelskip:unclear	ENST00000359600.6	ENSG00000162415.7
clu201	ZSWIM5	chr1	45043395	45051074	-	annotated	0.073	0.0356	i003	novel_intervening_exon:novelskip:unclear	ENST00000359600.6	ENSG00000162415.7
clu202	USP9Y	chrY	12847327	12853429	+	cryptic_threeprime	0.034	0.0362	i001	novel_intervening_exon:novelexon:inclusion	.	ENSG00000114374.13
clu202	USP9Y	chrY	12847327	12856340	+	annotated	-0.184	0.0362	i002	novel_intervening_exon:novelexon:inclusion	ENST00000651177.1+ENST00000338981.7+ENST00000426564.6	ENSG00000114374.13
clu202	USP9Y	chrY	12853575	12856340	+	cryptic_fiveprime	0.149	0.0362	i003	novel_intervening_exon:novelexon:inclusion	.	ENSG00000114374.13
clu203	RAPGEF6	chr5	131472744	131475292	-	cryptic_fiveprime	-0.118	0.0365	i001	novel_intervening_exon:novelexon:skip	.	ENSG00000158987.22
clu203	RAPGEF6	chr5	131472744	131479513	-	annotated	0.276	0.0365	i002	novel_intervening_exon:novelexon:skip	ENST00000671916.1+ENST00000509018.6+ENST00000507093.5+ENST00000296859.10+ENST00000627212.2+ENST00000512052.5+ENST00000308008.10+ENST00000515170.5+ENST00000510071.5+ENST00000514667.1	ENSG00000158987.22
clu203	RAPGEF6	chr5	131475303	131479513	-	cryptic_threeprime	-0.157	0.0365	i003	novel_intervening_exon:novelexon:skip	.	ENSG00000158987.22
clu204	MTA3	chr2	42659862	42682401	+	annotated	-0.01	0.0368	i001	novel_intervening_exon:novelskip:skip	ENST00000405592.5+ENST00000406652.5+ENST00000407270.7+ENST00000405094.2+ENST00000454356.5+ENST00000406911.5+ENST00000409019.5+ENST00000490611.1	ENSG00000057935.14
clu204	MTA3	chr2	42659862	42695765	+	novel annotated pair	0.019	0.0368	i002	novel_intervening_exon:novelskip:skip	ENST00000405592.5+ENST00000406652.5+ENST00000407270.7+ENST00000405094.2+ENST00000454356.5+ENST00000406911.5+ENST00000409019.5	ENSG00000057935.14
clu204	MTA3	chr2	42682589	42695765	+	annotated	-0.009	0.0368	i003	novel_intervening_exon:novelskip:skip	ENST00000405592.5+ENST00000406652.5+ENST00000407270.7+ENST00000405094.2+ENST00000454356.5+ENST00000406911.5+ENST00000409019.5	ENSG00000057935.14
clu205	OGDHL	chr10	49736520	49737786	-	annotated	-0.014	0.0377	i001	novel_intervening_exon:novelskip:skip	ENST00000374103.9+ENST00000419399.4+ENST00000432695.2+ENST00000490844.1	ENSG00000197444.10
clu205	OGDHL	chr10	49736520	49737947	-	novel annotated pair	0.095	0.0377	i002	novel_intervening_exon:novelskip:skip	ENST00000374103.9+ENST00000419399.4+ENST00000432695.2+ENST00000490844.1	ENSG00000197444.10
clu205	OGDHL	chr10	49737858	49737947	-	annotated	-0.081	0.0377	i003	novel_intervening_exon:novelskip:skip	ENST00000374103.9+ENST00000419399.4+ENST00000432695.2+ENST00000490844.1	ENSG00000197444.10
clu206	CD320	chr19	8302980	8303855	-	annotated	0.053	0.0387	i001	novel_intervening_exon:novelskip:unclear	ENST00000596002.5+ENST00000537716.6+ENST00000301458.10+ENST00000599573.1	ENSG00000167775.11
clu206	CD320	chr19	8302980	8308149	-	novel annotated pair	0.009	0.0387	i002	novel_intervening_exon:novelskip:unclear	ENST00000596002.5+ENST00000537716.6+ENST00000301458.10+ENST00000599573.1	ENSG00000167775.11
clu206	CD320	chr19	8305156	8308149	-	annotated	-0.062	0.0387	i003	novel_intervening_exon:novelskip:unclear	ENST00000301458.10+ENST00000599573.1+ENST00000598299.1	ENSG00000167775.11
clu207	PSAP	chr10	71818724	71819031	-	annotated	-0.004	0.0388	i001	novel_intervening_exon:novelskip:skip	ENST00000394936.8+ENST00000495196.1	ENSG00000197746.15
clu207	PSAP	chr10	71818724	71819465	-	novel annotated pair	0.007	0.0388	i002	novel_intervening_exon:novelskip:skip	ENST00000394936.8	ENSG00000197746.15
clu207	PSAP	chr10	71819111	71819465	-	annotated	-0.003	0.0388	i003	novel_intervening_exon:novelskip:skip	ENST00000394936.8	ENSG00000197746.15
clu208	TCOF1	chr5	150379042	150379229	+	annotated	0.064	0.0389	i001	novel_intervening_exon:novelskip:unclear	ENST00000650162.1+ENST00000377797.7+ENST00000445265.6+ENST00000323668.11+ENST00000643257.2+ENST00000513538.2+ENST00000439160.6+ENST00000394269.7+ENST00000427724.7+ENST00000504761.6+ENST00000513346.5+ENST00000515035.5+ENST00000674413.1+ENST00000514442.5+ENST00000506063.1	ENSG00000070814.22
clu208	TCOF1	chr5	150379042	150379532	+	novel annotated pair	-0.013	0.0389	i002	novel_intervening_exon:novelskip:unclear	ENST00000650162.1+ENST00000377797.7+ENST00000445265.6+ENST00000323668.11+ENST00000643257.2+ENST00000513538.2+ENST00000439160.6+ENST00000394269.7+ENST00000427724.7+ENST00000504761.6+ENST00000513346.5+ENST00000515035.5+ENST00000674413.1+ENST00000514442.5+ENST00000506063.1	ENSG00000070814.22
clu208	TCOF1	chr5	150379408	150379532	+	annotated	-0.051	0.0389	i003	novel_intervening_exon:novelskip:unclear	ENST00000650162.1+ENST00000377797.7+ENST00000445265.6+ENST00000323668.11+ENST00000643257.2+ENST00000513538.2+ENST00000439160.6+ENST00000394269.7+ENST00000427724.7+ENST00000504761.6+ENST00000513346.5+ENST00000515035.5+ENST00000674413.1+ENST00000514442.5+ENST00000506063.1+ENST00000506767.1	ENSG00000070814.22
clu209	SLC12A9	chr7	100855837	100856868	+	annotated	-0.063	0.0389	i001	novel_intervening_exon:novelskip:unclear	ENST00000354161.8+ENST00000540482.5	ENSG00000146828.18
clu209	SLC12A9	chr7	100855837	100858835	+	novel annotated pair	-0.046	0.0389	i002	novel_intervening_exon:novelskip:unclear	ENST00000354161.8+ENST00000540482.5	ENSG00000146828.18
clu209	SLC12A9	chr7	100857176	100858835	+	annotated	0.109	0.0389	i003	novel_intervening_exon:novelskip:unclear	ENST00000354161.8+ENST00000540482.5+ENST00000418037.5+ENST00000415287.5+ENST00000475687.5+ENST00000497958.5	ENSG00000146828.18
clu210	DENR	chr12	122753807	122754411	+	cryptic_threeprime	0.016	0.0396	i001	novel_intervening_exon:novelexon:inclusion	.	ENSG00000139726.11
clu210	DENR	chr12	122753807	122762187	+	annotated	-0.024	0.0396	i002	novel_intervening_exon:novelexon:inclusion	ENST00000455982.2+ENST00000280557.11+ENST00000539463.1	ENSG00000139726.11
clu210	DENR	chr12	122754493	122762187	+	cryptic_fiveprime	0.008	0.0396	i003	novel_intervening_exon:novelexon:inclusion	.	ENSG00000139726.11
clu211	MYEF2	chr15	48143071	48149032	-	annotated	-0.011	0.0401	i001	novel_intervening_exon:novelskip:skip	ENST00000324324.12+ENST00000558289.5+ENST00000560530.5+ENST00000267836.10+ENST00000560172.5+ENST00000620867.4+ENST00000616409.4+ENST00000559057.1+ENST00000558395.1	ENSG00000104177.19
clu211	MYEF2	chr15	48143071	48149163	-	novel annotated pair	0.041	0.0401	i002	novel_intervening_exon:novelskip:skip	ENST00000324324.12+ENST00000558289.5+ENST00000560530.5+ENST00000267836.10+ENST00000560172.5+ENST00000620867.4+ENST00000616409.4+ENST00000558395.1	ENSG00000104177.19
clu211	MYEF2	chr15	48149083	48149163	-	annotated	-0.03	0.0401	i003	novel_intervening_exon:novelskip:skip	ENST00000324324.12+ENST00000558289.5+ENST00000560530.5+ENST00000267836.10+ENST00000560172.5+ENST00000620867.4+ENST00000616409.4+ENST00000558395.1	ENSG00000104177.19
clu212	SIRT2	chr19	38879500	38879632	-	annotated	-0.008	0.0403	i001	novel_intervening_exon:novelskip:skip	ENST00000462654.5+ENST00000392081.6+ENST00000249396.12+ENST00000496069.1	ENSG00000068903.21
clu212	SIRT2	chr19	38879500	38880685	-	novel annotated pair	0.013	0.0403	i002	novel_intervening_exon:novelskip:skip	ENST00000462654.5+ENST00000392081.6+ENST00000249396.12	ENSG00000068903.21
clu212	SIRT2	chr19	38879702	38880685	-	annotated	-0.005	0.0403	i003	novel_intervening_exon:novelskip:skip	ENST00000462654.5+ENST00000392081.6+ENST00000249396.12	ENSG00000068903.21
clu213	ZNF737	chr19	20553835	20554290	-	cryptic_fiveprime	-0.027	0.042	i001	novel_intervening_exon:novelexon:unclear	.	ENSG00000237440.9
clu213	ZNF737	chr19	20553835	20565638	-	annotated	-0.091	0.042	i002	novel_intervening_exon:novelexon:unclear	ENST00000427401.9+ENST00000597940.1+ENST00000596797.1	ENSG00000237440.9
clu213	ZNF737	chr19	20554376	20565638	-	cryptic_threeprime	0.118	0.042	i003	novel_intervening_exon:novelexon:unclear	.	ENSG00000237440.9
clu214	PCNX3	chr11	65619067	65619537	+	annotated	-0.03	0.0434	i001	novel_intervening_exon:novelskip:skip	ENST00000355703.4	ENSG00000197136.5
clu214	PCNX3	chr11	65619067	65620339	+	novel annotated pair	0.054	0.0434	i002	novel_intervening_exon:novelskip:skip	ENST00000355703.4	ENSG00000197136.5
clu214	PCNX3	chr11	65619932	65620339	+	annotated	-0.023	0.0434	i003	novel_intervening_exon:novelskip:skip	ENST00000355703.4	ENSG00000197136.5
clu215	ZSCAN29	chr15	43366808	43368923	-	annotated	0.065	0.0435	i001	novel_intervening_exon:novelskip:inclusion	ENST00000396976.6+ENST00000684362.1+ENST00000562072.5+ENST00000570181.2	ENSG00000140265.14
clu215	ZSCAN29	chr15	43366808	43369596	-	novel annotated pair	-0.107	0.0435	i002	novel_intervening_exon:novelskip:inclusion	ENST00000396976.6+ENST00000684362.1+ENST00000562072.5+ENST00000570181.2	ENSG00000140265.14
clu215	ZSCAN29	chr15	43369127	43369596	-	annotated	0.041	0.0435	i003	novel_intervening_exon:novelskip:inclusion	ENST00000396976.6+ENST00000684362.1+ENST00000566849.5+ENST00000562072.5+ENST00000568898.5+ENST00000570181.2	ENSG00000140265.14
clu216	TUB	chr11	8094189	8095498	+	annotated	-0.003	0.0445	i001	novel_intervening_exon:novelskip:unclear	ENST00000534099.5+ENST00000305253.8+ENST00000299506.3	ENSG00000166402.9
clu216	TUB	chr11	8094189	8096685	+	novel annotated pair	-0.027	0.0445	i002	novel_intervening_exon:novelskip:unclear	ENST00000534099.5+ENST00000305253.8+ENST00000299506.3	ENSG00000166402.9
clu216	TUB	chr11	8095665	8096685	+	annotated	0.03	0.0445	i003	novel_intervening_exon:novelskip:unclear	ENST00000534099.5+ENST00000305253.8+ENST00000299506.3	ENSG00000166402.9
clu217	CLSTN3	chr12	7151063	7157489	+	annotated	-0.03	0.0453	i001	novel_intervening_exon:novelskip:unclear	ENST00000266546.11+ENST00000537408.1	ENSG00000139182.15
clu217	CLSTN3	chr12	7151063	7157941	+	novel annotated pair	0.022	0.0453	i002	novel_intervening_exon:novelskip:unclear	ENST00000266546.11+ENST00000537408.1	ENSG00000139182.15
clu217	CLSTN3	chr12	7157691	7157941	+	annotated	0.008	0.0453	i003	novel_intervening_exon:novelskip:unclear	ENST00000266546.11+ENST00000537408.1+ENST00000535313.2	ENSG00000139182.15
clu218	PIGF	chr2	46613785	46614937	-	annotated	0.043	0.0453	i001	novel_intervening_exon:novelskip:unclear	ENST00000281382.11+ENST00000306465.8	ENSG00000151665.13
clu218	PIGF	chr2	46613785	46616970	-	novel annotated pair	0.04	0.0453	i002	novel_intervening_exon:novelskip:unclear	ENST00000281382.11+ENST00000306465.8	ENSG00000151665.13
clu218	PIGF	chr2	46615185	46616970	-	annotated	-0.083	0.0453	i003	novel_intervening_exon:novelskip:unclear	ENST00000281382.11+ENST00000306465.8+ENST00000412717.1	ENSG00000151665.13
clu219	AATK	chr17	81122823	81123194	-	annotated	-0.009	0.0462	i001	novel_intervening_exon:novelskip:skip	ENST00000417379.6+ENST00000326724.9+ENST00000374792.6+ENST00000650574.1	ENSG00000181409.14
clu219	AATK	chr17	81122823	81124727	-	novel annotated pair	0.046	0.0462	i002	novel_intervening_exon:novelskip:skip	ENST00000417379.6+ENST00000326724.9+ENST00000374792.6+ENST00000650574.1	ENSG00000181409.14
clu219	AATK	chr17	81123343	81124727	-	annotated	-0.037	0.0462	i003	novel_intervening_exon:novelskip:skip	ENST00000417379.6+ENST00000326724.9+ENST00000374792.6+ENST00000573441.1+ENST00000650574.1	ENSG00000181409.14
clu220	GATAD1	chr7	92454685	92456372	+	annotated	-0.187	0.0463	i001	novel_intervening_exon:novelskip:unclear	ENST00000287957.5+ENST00000645746.1+ENST00000493878.1+ENST00000465247.1	ENSG00000157259.8
clu220	GATAD1	chr7	92454685	92461319	+	novel annotated pair	0.09	0.0463	i002	novel_intervening_exon:novelskip:unclear	.	ENSG00000157259.8
clu220	GATAD1	chr7	92457589	92461319	+	annotated	0.097	0.0463	i003	novel_intervening_exon:novelskip:unclear	ENST00000427458.1	ENSG00000157259.8
clu221	ZWILCH	chr15	66546705	66547832	+	cryptic_threeprime	0.034	0.0463	i001	novel_intervening_exon:novelexon:inclusion	.	ENSG00000174442.12
clu221	ZWILCH	chr15	66546705	66548351	+	annotated	-0.045	0.0463	i002	novel_intervening_exon:novelexon:inclusion	ENST00000535141.6+ENST00000613446.4+ENST00000446801.6+ENST00000307897.10	ENSG00000174442.12
clu221	ZWILCH	chr15	66547929	66548351	+	cryptic_fiveprime	0.011	0.0463	i003	novel_intervening_exon:novelexon:inclusion	.	ENSG00000174442.12
clu222	HINFP	chr11	119121639	119123568	+	cryptic_threeprime	0.04	0.0471	i001	novel_intervening_exon:novelexon:inclusion	.	ENSG00000172273.13
clu222	HINFP	chr11	119121639	119126935	+	annotated	-0.109	0.0471	i002	novel_intervening_exon:novelexon:inclusion	ENST00000350777.7+ENST00000527206.1+ENST00000529354.1+ENST00000529988.5+ENST00000527410.3	ENSG00000172273.13
clu222	HINFP	chr11	119123684	119126935	+	cryptic_fiveprime	0.069	0.0471	i003	novel_intervening_exon:novelexon:inclusion	.	ENSG00000172273.13
clu223	C1QTNF3	chr5	34028883	34031710	-	cryptic_fiveprime	0.148	0.0473	i001	novel_intervening_exon:novelexon:inclusion	.	ENSG00000082196.21
clu223	C1QTNF3	chr5	34028883	34033304	-	annotated	-0.159	0.0473	i002	novel_intervening_exon:novelexon:inclusion	ENST00000382079.3+ENST00000382065.8+ENST00000231338.7	ENSG00000082196.21
clu223	C1QTNF3	chr5	34031804	34033304	-	cryptic_threeprime	0.011	0.0473	i003	novel_intervening_exon:novelexon:inclusion	.	ENSG00000082196.21
clu224	PRKAB1	chr12	119676670	119678515	+	cryptic_threeprime	0.032	0.048	i001	novel_intervening_exon:novelexon:inclusion	.	ENSG00000111725.11
clu224	PRKAB1	chr12	119676670	119679933	+	annotated	-0.073	0.048	i002	novel_intervening_exon:novelexon:inclusion	ENST00000541640.5+ENST00000229328.10+ENST00000540121.5+ENST00000545223.1+ENST00000545870.1	ENSG00000111725.11
clu224	PRKAB1	chr12	119678573	119679933	+	cryptic_fiveprime	0.041	0.048	i003	novel_intervening_exon:novelexon:inclusion	.	ENSG00000111725.11
clu225	MRNIP	chr5	179837885	179840872	-	annotated	-0.014	0.0482	i001	novel_intervening_exon:novelskip:skip	ENST00000522663.5+ENST00000518235.5+ENST00000520698.5+ENST00000376931.6+ENST00000292586.11+ENST00000523084.5+ENST00000521299.5	ENSG00000161010.16
clu225	MRNIP	chr5	179837885	179841907	-	novel annotated pair	0.029	0.0482	i002	novel_intervening_exon:novelskip:skip	ENST00000522663.5+ENST00000518235.5+ENST00000520698.5+ENST00000376931.6+ENST00000292586.11+ENST00000523084.5+ENST00000521299.5	ENSG00000161010.16
clu225	MRNIP	chr5	179840959	179841907	-	annotated	-0.015	0.0482	i003	novel_intervening_exon:novelskip:skip	ENST00000522663.5+ENST00000518235.5+ENST00000520698.5+ENST00000376931.6+ENST00000518219.5+ENST00000292586.11+ENST00000523084.5+ENST00000521299.5+ENST00000520150.5+ENST00000520900.5+ENST00000519208.5+ENST00000523737.5+ENST00000520995.5	ENSG00000161010.16
clu226	LTBP4	chr19	40609661	40609746	+	annotated	-0.051	0.0485	i001	novel_intervening_exon:novelskip:skip	ENST00000204005.13+ENST00000308370.11+ENST00000396819.8	ENSG00000090006.18
clu226	LTBP4	chr19	40609661	40610532	+	novel annotated pair	0.145	0.0485	i002	novel_intervening_exon:novelskip:skip	ENST00000204005.13+ENST00000308370.11+ENST00000396819.8	ENSG00000090006.18
clu226	LTBP4	chr19	40609871	40610532	+	annotated	-0.095	0.0485	i003	novel_intervening_exon:novelskip:skip	ENST00000204005.13+ENST00000308370.11+ENST00000396819.8+ENST00000243562.13	ENSG00000090006.18
clu227	RNF123	chr3	49698526	49698755	+	annotated	0.009	0.0488	i001	novel_intervening_exon:novelskip:unclear	ENST00000432042.5+ENST00000457726.5+ENST00000327697.11+ENST00000486102.5+ENST00000487805.6	ENSG00000164068.16
clu227	RNF123	chr3	49698526	49698980	+	novel annotated pair	0.023	0.0488	i002	novel_intervening_exon:novelskip:unclear	ENST00000432042.5+ENST00000457726.5+ENST00000327697.11+ENST00000486102.5+ENST00000487805.6	ENSG00000164068.16
clu227	RNF123	chr3	49698822	49698980	+	annotated	-0.032	0.0488	i003	novel_intervening_exon:novelskip:unclear	ENST00000432042.5+ENST00000457726.5+ENST00000327697.11+ENST00000486102.5+ENST00000487805.6	ENSG00000164068.16
clu228	MARK1	chr1	220599863	220604067	+	annotated	-0.071	0.0494	i001	novel_intervening_exon:novelskip:unclear	ENST00000366917.6+ENST00000402574.5+ENST00000611084.4+ENST00000677041.1+ENST00000678922.1+ENST00000676500.1+ENST00000679033.1+ENST00000678435.1+ENST00000678409.1	ENSG00000116141.17
clu228	MARK1	chr1	220599863	220615939	+	novel annotated pair	0.021	0.0494	i002	novel_intervening_exon:novelskip:unclear	ENST00000366917.6+ENST00000402574.5+ENST00000611084.4+ENST00000677041.1+ENST00000678922.1+ENST00000676500.1+ENST00000679033.1+ENST00000678435.1+ENST00000678409.1	ENSG00000116141.17
clu228	MARK1	chr1	220604137	220615939	+	annotated	0.051	0.0494	i003	novel_intervening_exon:novelskip:unclear	ENST00000366917.6+ENST00000402574.5+ENST00000611084.4+ENST00000366918.8+ENST00000677505.1+ENST00000677041.1+ENST00000678353.1+ENST00000678922.1+ENST00000676500.1+ENST00000679033.1+ENST00000678435.1+ENST00000678409.1	ENSG00000116141.17
clu229	VARS2	chr6	30923231	30923353	+	annotated	0.024	0.0511	i001	novel_intervening_exon:novelskip:unclear	ENST00000477288.5+ENST00000672801.1+ENST00000321897.9+ENST00000625423.2+ENST00000676266.1+ENST00000541562.6+ENST00000469358.5+ENST00000476162.5+ENST00000477052.1+ENST00000473916.1	ENSG00000137411.19
clu229	VARS2	chr6	30923231	30924354	+	novel annotated pair	0.052	0.0511	i002	novel_intervening_exon:novelskip:unclear	ENST00000477288.5+ENST00000672801.1+ENST00000321897.9+ENST00000625423.2+ENST00000676266.1+ENST00000541562.6+ENST00000469358.5+ENST00000476162.5	ENSG00000137411.19
clu229	VARS2	chr6	30923505	30924354	+	annotated	-0.076	0.0511	i003	novel_intervening_exon:novelskip:unclear	ENST00000477288.5+ENST00000672801.1+ENST00000321897.9+ENST00000625423.2+ENST00000676266.1+ENST00000541562.6+ENST00000469358.5+ENST00000476162.5	ENSG00000137411.19
clu230	ENOPH1	chr4	82454854	82456915	+	annotated	-0.039	0.0514	i001	novel_intervening_exon:novelskip:unclear	ENST00000273920.8+ENST00000509635.5+ENST00000505846.5	ENSG00000145293.17
clu230	ENOPH1	chr4	82454854	82459981	+	novel annotated pair	0.003	0.0514	i002	novel_intervening_exon:novelskip:unclear	ENST00000273920.8+ENST00000509635.5+ENST00000505846.5	ENSG00000145293.17
clu230	ENOPH1	chr4	82457038	82459981	+	annotated	0.036	0.0514	i003	novel_intervening_exon:novelskip:unclear	ENST00000273920.8+ENST00000509635.5+ENST00000505846.5	ENSG00000145293.17
clu231	MPHOSPH8	chr13	19633961	19634780	+	cryptic_threeprime	0.007	0.0517	i001	novel_intervening_exon:novelexon:inclusion	.	ENSG00000196199.14
clu231	MPHOSPH8	chr13	19633961	19642115	+	annotated	-0.018	0.0517	i002	novel_intervening_exon:novelexon:inclusion	ENST00000361479.10	ENSG00000196199.14
clu231	MPHOSPH8	chr13	19634829	19642115	+	cryptic_fiveprime	0.011	0.0517	i003	novel_intervening_exon:novelexon:inclusion	.	ENSG00000196199.14
clu232	MZF1	chr19	58569586	58570344	-	annotated	0.06	0.0527	i001	novel_intervening_exon:novelskip:unclear	ENST00000594234.5+ENST00000215057.7+ENST00000599369.5+ENST00000594108.1+ENST00000600048.1	ENSG00000099326.9
clu232	MZF1	chr19	58569586	58570994	-	novel annotated pair	-0.059	0.0527	i002	novel_intervening_exon:novelskip:unclear	ENST00000594234.5+ENST00000215057.7+ENST00000599369.5+ENST00000594108.1	ENSG00000099326.9
clu232	MZF1	chr19	58570527	58570994	-	annotated	-0.002	0.0527	i003	novel_intervening_exon:novelskip:unclear	ENST00000594234.5+ENST00000215057.7+ENST00000599369.5+ENST00000594108.1	ENSG00000099326.9
clu233	CLMP	chr11	123084713	123095833	-	cryptic_fiveprime	0.017	0.053	i001	novel_intervening_exon:novelexon:inclusion	.	ENSG00000166250.12
clu233	CLMP	chr11	123084713	123097795	-	annotated	-0.055	0.053	i002	novel_intervening_exon:novelexon:inclusion	ENST00000448775.4+ENST00000529128.1	ENSG00000166250.12
clu233	CLMP	chr11	123095922	123097795	-	cryptic_threeprime	0.039	0.053	i003	novel_intervening_exon:novelexon:inclusion	.	ENSG00000166250.12
clu234	RANBP2	chr2	108758548	108762101	+	annotated	-0.067	0.0534	i001	novel_intervening_exon:novelskip:unclear	ENST00000283195.11	ENSG00000153201.17
clu234	RANBP2	chr2	108758548	108763237	+	novel annotated pair	0.023	0.0534	i002	novel_intervening_exon:novelskip:unclear	ENST00000283195.11	ENSG00000153201.17
clu234	RANBP2	chr2	108762195	108763237	+	annotated	0.044	0.0534	i003	novel_intervening_exon:novelskip:unclear	ENST00000283195.11	ENSG00000153201.17
clu235	RNF20	chr9	101557596	101559923	+	cryptic_threeprime	0.022	0.0535	i001	novel_intervening_exon:novelexon:inclusion	.	ENSG00000155827.12
clu235	RNF20	chr9	101557596	101560801	+	annotated	-0.048	0.0535	i002	novel_intervening_exon:novelexon:inclusion	ENST00000389120.8	ENSG00000155827.12
clu235	RNF20	chr9	101560065	101560801	+	cryptic_fiveprime	0.026	0.0535	i003	novel_intervening_exon:novelexon:inclusion	.	ENSG00000155827.12
clu236	ZNF688	chr16	30570436	30571010	-	annotated	0.124	0.054	i001	novel_intervening_exon:novelskip:unclear	ENST00000563276.5+ENST00000563665.3+ENST00000223459.11+ENST00000566632.5	ENSG00000229809.9
clu236	ZNF688	chr16	30570436	30571434	-	novel annotated pair	-0.008	0.054	i002	novel_intervening_exon:novelskip:unclear	ENST00000223459.11	ENSG00000229809.9
clu236	ZNF688	chr16	30571123	30571434	-	annotated	-0.116	0.054	i003	novel_intervening_exon:novelskip:unclear	ENST00000223459.11+ENST00000567855.1	ENSG00000229809.9
clu237	TET2	chr4	105242927	105243570	+	annotated	-0.059	0.0543	i001	novel_intervening_exon:novelskip:unclear	ENST00000513237.5+ENST00000540549.5+ENST00000265149.9+ENST00000380013.9	ENSG00000168769.14
clu237	TET2	chr4	105242927	105259619	+	novel annotated pair	0.052	0.0543	i002	novel_intervening_exon:novelskip:unclear	ENST00000513237.5+ENST00000540549.5+ENST00000265149.9+ENST00000380013.9	ENSG00000168769.14
clu237	TET2	chr4	105243778	105259619	+	annotated	0.006	0.0543	i003	novel_intervening_exon:novelskip:unclear	ENST00000513237.5+ENST00000540549.5+ENST00000265149.9+ENST00000380013.9	ENSG00000168769.14
clu238	MPRIP	chr17	17042971	17075710	+	annotated	-0.019	0.0551	i001	novel_intervening_exon:novelskip:unclear	ENST00000651222.2+ENST00000577514.5+ENST00000395807.2+ENST00000395811.9+ENST00000341712.8	ENSG00000133030.22
clu238	MPRIP	chr17	17042971	17126702	+	novel annotated pair	0.009	0.0551	i002	novel_intervening_exon:novelskip:unclear	ENST00000651222.2+ENST00000577514.5+ENST00000395811.9+ENST00000341712.8	ENSG00000133030.22
clu238	MPRIP	chr17	17078076	17126702	+	annotated	0.01	0.0551	i003	novel_intervening_exon:novelskip:unclear	ENST00000651222.2+ENST00000577514.5+ENST00000395811.9+ENST00000341712.8	ENSG00000133030.22
clu239	STK38	chr6	36515492	36517717	-	annotated	0.035	0.056	i001	novel_intervening_exon:novelskip:unclear	ENST00000229812.8	ENSG00000112079.9
clu239	STK38	chr6	36515492	36521734	-	novel annotated pair	0.033	0.056	i002	novel_intervening_exon:novelskip:unclear	ENST00000229812.8	ENSG00000112079.9
clu239	STK38	chr6	36517840	36521734	-	annotated	-0.068	0.056	i003	novel_intervening_exon:novelskip:unclear	ENST00000229812.8	ENSG00000112079.9
clu240	ATP9A	chr20	51605020	51607527	-	annotated	-0.02	0.0572	i001	novel_intervening_exon:novelskip:unclear	ENST00000311637.9+ENST00000338821.6	ENSG00000054793.14
clu240	ATP9A	chr20	51605020	51608518	-	novel annotated pair	0.01	0.0572	i002	novel_intervening_exon:novelskip:unclear	ENST00000311637.9+ENST00000338821.6	ENSG00000054793.14
clu240	ATP9A	chr20	51607584	51608518	-	annotated	0.01	0.0572	i003	novel_intervening_exon:novelskip:unclear	ENST00000311637.9+ENST00000338821.6	ENSG00000054793.14
clu241	ADGRL3	chr4	61676935	61730622	+	annotated	0.017	0.0575	i001	novel_intervening_exon:novelskip:inclusion	ENST00000683033.1+ENST00000512091.6+ENST00000514591.5+ENST00000509896.5+ENST00000511324.5+ENST00000506700.5+ENST00000507164.5+ENST00000508693.5+ENST00000507625.5+ENST00000514157.5+ENST00000504896.5+ENST00000508946.5+ENST00000506720.5+ENST00000506746.5+ENST00000514996.5	ENSG00000150471.17
clu241	ADGRL3	chr4	61676935	61732754	+	novel annotated pair	-0.019	0.0575	i002	novel_intervening_exon:novelskip:inclusion	ENST00000683033.1+ENST00000512091.6+ENST00000514591.5+ENST00000509896.5+ENST00000511324.5+ENST00000506700.5+ENST00000507164.5+ENST00000508693.5+ENST00000507625.5+ENST00000514157.5+ENST00000504896.5+ENST00000508946.5+ENST00000506720.5+ENST00000506746.5+ENST00000514996.5	ENSG00000150471.17
clu241	ADGRL3	chr4	61730636	61732754	+	annotated	0.002	0.0575	i003	novel_intervening_exon:novelskip:inclusion	ENST00000683033.1+ENST00000512091.6+ENST00000514591.5+ENST00000509896.5+ENST00000511324.5+ENST00000506700.5+ENST00000507164.5+ENST00000508693.5+ENST00000507625.5+ENST00000514157.5+ENST00000504896.5+ENST00000508946.5+ENST00000506720.5+ENST00000506746.5+ENST00000514996.5	ENSG00000150471.17
clu242	USP16	chr21	29050178	29053802	+	annotated	0.007	0.0584	i001	novel_intervening_exon:novelskip:unclear	ENST00000399975.7+ENST00000334352.8+ENST00000474835.5+ENST00000399976.7	ENSG00000156256.15
clu242	USP16	chr21	29050178	29054066	+	novel annotated pair	0.025	0.0584	i002	novel_intervening_exon:novelskip:unclear	ENST00000399975.7+ENST00000334352.8+ENST00000474835.5+ENST00000399976.7	ENSG00000156256.15
clu242	USP16	chr21	29053958	29054066	+	annotated	-0.032	0.0584	i003	novel_intervening_exon:novelskip:unclear	ENST00000399975.7+ENST00000334352.8+ENST00000474835.5+ENST00000399976.7+ENST00000485067.1	ENSG00000156256.15
clu243	FRMD4A	chr10	13660553	13663453	-	annotated	-0.017	0.0595	i001	novel_intervening_exon:novelskip:skip	ENST00000357447.7+ENST00000495956.3	ENSG00000151474.23
clu243	FRMD4A	chr10	13660553	13666097	-	novel annotated pair	0.027	0.0595	i002	novel_intervening_exon:novelskip:skip	ENST00000357447.7+ENST00000495956.3	ENSG00000151474.23
clu243	FRMD4A	chr10	13663509	13666097	-	annotated	-0.01	0.0595	i003	novel_intervening_exon:novelskip:skip	ENST00000357447.7+ENST00000495956.3	ENSG00000151474.23
clu244	NCOA1	chr2	24697798	24705086	+	annotated	0.001	0.06	i001	novel_intervening_exon:novelskip:inclusion	ENST00000348332.8+ENST00000406961.5+ENST00000405141.5+ENST00000407230.5+ENST00000288599.9+ENST00000395856.3	ENSG00000084676.16
clu244	NCOA1	chr2	24697798	24706568	+	novel annotated pair	-0.022	0.06	i002	novel_intervening_exon:novelskip:inclusion	ENST00000348332.8+ENST00000406961.5+ENST00000405141.5+ENST00000407230.5+ENST00000288599.9+ENST00000395856.3	ENSG00000084676.16
clu244	NCOA1	chr2	24705233	24706568	+	annotated	0.021	0.06	i003	novel_intervening_exon:novelskip:inclusion	ENST00000348332.8+ENST00000406961.5+ENST00000405141.5+ENST00000407230.5+ENST00000288599.9+ENST00000395856.3	ENSG00000084676.16
clu245	TTI1	chr20	38006397	38011515	-	annotated	-0.031	0.0602	i001	novel_intervening_exon:novelskip:skip	ENST00000373448.6+ENST00000373447.8+ENST00000449821.1	ENSG00000101407.13
clu245	TTI1	chr20	38006397	38033404	-	novel annotated pair	0.069	0.0602	i002	novel_intervening_exon:novelskip:skip	ENST00000373448.6+ENST00000373447.8	ENSG00000101407.13
clu245	TTI1	chr20	38013857	38033404	-	annotated	-0.038	0.0602	i003	novel_intervening_exon:novelskip:skip	ENST00000373448.6+ENST00000373447.8	ENSG00000101407.13
clu246	AGAP4	chr10	45831429	45834016	-	annotated	-0.065	0.0612	i001	novel_intervening_exon:novelskip:unclear	ENST00000616763.6+ENST00000448048.7+ENST00000430779.6	ENSG00000188234.15
clu246	AGAP4	chr10	45831429	45841653	-	novel annotated pair	-0.06	0.0612	i002	novel_intervening_exon:novelskip:unclear	ENST00000616763.6+ENST00000448048.7	ENSG00000188234.15
clu246	AGAP4	chr10	45834116	45841653	-	annotated	0.124	0.0612	i003	novel_intervening_exon:novelskip:unclear	ENST00000616763.6+ENST00000448048.7	ENSG00000188234.15
clu247	ZNF274	chr19	58207202	58209961	+	annotated	0.002	0.0619	i001	novel_intervening_exon:novelskip:unclear	ENST00000424679.6+ENST00000617501.5+ENST00000621145.4+ENST00000345813.7+ENST00000619307.4+ENST00000615675.4+ENST00000326804.8+ENST00000610905.4	ENSG00000171606.18
clu247	ZNF274	chr19	58207202	58211560	+	novel annotated pair	0.027	0.0619	i002	novel_intervening_exon:novelskip:unclear	ENST00000424679.6+ENST00000617501.5+ENST00000345813.7+ENST00000326804.8+ENST00000610905.4	ENSG00000171606.18
clu247	ZNF274	chr19	58210073	58211560	+	annotated	-0.029	0.0619	i003	novel_intervening_exon:novelskip:unclear	ENST00000424679.6+ENST00000617501.5+ENST00000345813.7+ENST00000326804.8+ENST00000610905.4	ENSG00000171606.18
clu248	LRRC1	chr6	53904462	53905449	+	cryptic_threeprime	0.067	0.0623	i001	novel_intervening_exon:novelexon:unclear	.	ENSG00000137269.15
clu248	LRRC1	chr6	53904462	53913854	+	annotated	0.192	0.0623	i002	novel_intervening_exon:novelexon:unclear	ENST00000370888.6	ENSG00000137269.15
clu248	LRRC1	chr6	53907589	53913854	+	cryptic_fiveprime	-0.259	0.0623	i003	novel_intervening_exon:novelexon:unclear	.	ENSG00000137269.15
clu249	HEXD	chr17	82441266	82441800	+	annotated	0.038	0.0632	i001	novel_intervening_exon:novelskip:unclear	ENST00000337014.10+ENST00000327949.15+ENST00000644886.1+ENST00000578775.2+ENST00000577944.5+ENST00000644009.1+ENST00000582429.5+ENST00000578616.5+ENST00000583354.5+ENST00000582131.1	ENSG00000169660.17
clu249	HEXD	chr17	82441266	82442177	+	novel annotated pair	0.029	0.0632	i002	novel_intervening_exon:novelskip:unclear	ENST00000337014.10+ENST00000327949.15+ENST00000644886.1+ENST00000578775.2+ENST00000577944.5+ENST00000644009.1+ENST00000582429.5+ENST00000578616.5+ENST00000582131.1	ENSG00000169660.17
clu249	HEXD	chr17	82441889	82442177	+	annotated	-0.066	0.0632	i003	novel_intervening_exon:novelskip:unclear	ENST00000337014.10+ENST00000327949.15+ENST00000644886.1+ENST00000578775.2+ENST00000577944.5+ENST00000644009.1+ENST00000582429.5+ENST00000578130.5+ENST00000578616.5+ENST00000582131.1	ENSG00000169660.17
clu250	MICAL1	chr6	109444995	109445197	-	annotated	-0.017	0.0632	i001	novel_intervening_exon:novelskip:unclear	ENST00000456101.6+ENST00000358577.7+ENST00000358807.8+ENST00000465904.1+ENST00000630715.2	ENSG00000135596.18
clu250	MICAL1	chr6	109444995	109445416	-	novel annotated pair	0.008	0.0632	i002	novel_intervening_exon:novelskip:unclear	ENST00000456101.6+ENST00000358577.7+ENST00000358807.8+ENST00000465904.1+ENST00000630715.2	ENSG00000135596.18
clu250	MICAL1	chr6	109445290	109445416	-	annotated	0.009	0.0632	i003	novel_intervening_exon:novelskip:unclear	ENST00000456101.6+ENST00000358577.7+ENST00000358807.8+ENST00000465904.1+ENST00000630715.2	ENSG00000135596.18
clu251	APEH	chr3	49678949	49679593	+	annotated	0.009	0.0634	i001	novel_intervening_exon:novelskip:unclear	ENST00000296456.10+ENST00000446089.5+ENST00000438011.5+ENST00000447436.5+ENST00000482301.1+ENST00000469362.6	ENSG00000164062.13
clu251	APEH	chr3	49678949	49680541	+	novel annotated pair	0.018	0.0634	i002	novel_intervening_exon:novelskip:unclear	ENST00000296456.10+ENST00000438011.5	ENSG00000164062.13
clu251	APEH	chr3	49679644	49680541	+	annotated	-0.027	0.0634	i003	novel_intervening_exon:novelskip:unclear	ENST00000296456.10+ENST00000438011.5	ENSG00000164062.13
clu252	CELSR3	chr3	48652048	48652437	-	annotated	0.007	0.0634	i001	novel_intervening_exon:novelskip:inclusion	ENST00000164024.5	ENSG00000008300.17
clu252	CELSR3	chr3	48652048	48653002	-	novel annotated pair	-0.026	0.0634	i002	novel_intervening_exon:novelskip:inclusion	ENST00000164024.5	ENSG00000008300.17
clu252	CELSR3	chr3	48652553	48653002	-	annotated	0.019	0.0634	i003	novel_intervening_exon:novelskip:inclusion	ENST00000164024.5	ENSG00000008300.17
clu253	FBXL19	chr16	30924459	30925731	+	annotated	-0.063	0.0634	i001	novel_intervening_exon:novelskip:unclear	ENST00000338343.10	ENSG00000099364.18
clu253	FBXL19	chr16	30924459	30927308	+	novel annotated pair	0.007	0.0634	i002	novel_intervening_exon:novelskip:unclear	ENST00000338343.10	ENSG00000099364.18
clu253	FBXL19	chr16	30925931	30927308	+	annotated	0.056	0.0634	i003	novel_intervening_exon:novelskip:unclear	ENST00000471231.6+ENST00000338343.10+ENST00000562319.7+ENST00000565690.5+ENST00000427128.5	ENSG00000099364.18
clu254	WDR17	chr4	176142069	176145995	+	annotated	-0.074	0.0645	i001	novel_intervening_exon:novelskip:skip	ENST00000508596.6+ENST00000280190.8+ENST00000507824.6	ENSG00000150627.16
clu254	WDR17	chr4	176142069	176148133	+	novel annotated pair	0.146	0.0645	i002	novel_intervening_exon:novelskip:skip	ENST00000508596.6+ENST00000280190.8+ENST00000507824.6	ENSG00000150627.16
clu254	WDR17	chr4	176146159	176148133	+	annotated	-0.072	0.0645	i003	novel_intervening_exon:novelskip:skip	ENST00000508596.6+ENST00000280190.8+ENST00000507824.6	ENSG00000150627.16
clu255	NCOA6	chr20	34754868	34756575	-	cryptic_fiveprime	-0.071	0.0645	i001	novel_intervening_exon:novelexon:skip	.	ENSG00000198646.14
clu255	NCOA6	chr20	34754868	34757220	-	annotated	0.087	0.0645	i002	novel_intervening_exon:novelexon:skip	ENST00000374796.6+ENST00000359003.7+ENST00000612493.4+ENST00000616167.1	ENSG00000198646.14
clu255	NCOA6	chr20	34756620	34757220	-	cryptic_threeprime	-0.016	0.0645	i003	novel_intervening_exon:novelexon:skip	.	ENSG00000198646.14
clu256	HDGFL2	chr19	4498915	4499491	+	annotated	-0.039	0.0648	i001	novel_intervening_exon:novelskip:unclear	ENST00000616600.5+ENST00000621835.4+ENST00000615225.1+ENST00000587016.5+ENST00000592417.2	ENSG00000167674.15
clu256	HDGFL2	chr19	4498915	4501191	+	novel annotated pair	0.002	0.0648	i002	novel_intervening_exon:novelskip:unclear	ENST00000616600.5+ENST00000621835.4+ENST00000615225.1+ENST00000592417.2	ENSG00000167674.15
clu256	HDGFL2	chr19	4499704	4501191	+	annotated	0.036	0.0648	i003	novel_intervening_exon:novelskip:unclear	ENST00000616600.5+ENST00000621835.4+ENST00000615225.1+ENST00000592417.2+ENST00000619255.1	ENSG00000167674.15
clu257	GALT	chr9	34647705	34647832	+	annotated	-0.002	0.0657	i001	novel_intervening_exon:novelskip:skip	ENST00000473506.6+ENST00000557541.5+ENST00000473529.5+ENST00000465543.6+ENST00000378842.8+ENST00000554085.5+ENST00000555086.5+ENST00000556494.5+ENST00000556244.1	ENSG00000213930.12
clu257	GALT	chr9	34647705	34648115	+	novel annotated pair	0.056	0.0657	i002	novel_intervening_exon:novelskip:skip	ENST00000473506.6+ENST00000465543.6+ENST00000378842.8+ENST00000554085.5+ENST00000555086.5+ENST00000556494.5+ENST00000556244.1	ENSG00000213930.12
clu257	GALT	chr9	34647961	34648115	+	annotated	-0.053	0.0657	i003	novel_intervening_exon:novelskip:skip	ENST00000450095.6+ENST00000554550.5+ENST00000473506.6+ENST00000472111.5+ENST00000465543.6+ENST00000555020.5+ENST00000378842.8+ENST00000554085.5+ENST00000487381.5+ENST00000554638.5+ENST00000555086.5+ENST00000556494.5+ENST00000557706.5+ENST00000556244.1+ENST00000691183.1	ENSG00000213930.12
clu258	DYM	chr18	49097515	49118744	-	annotated	0.066	0.0663	i001	novel_intervening_exon:novelskip:unclear	ENST00000675505.1+ENST00000269445.10+ENST00000442713.6	ENSG00000141627.14
clu258	DYM	chr18	49097515	49163685	-	novel annotated pair	-0.004	0.0663	i002	novel_intervening_exon:novelskip:unclear	ENST00000675505.1+ENST00000269445.10+ENST00000442713.6	ENSG00000141627.14
clu258	DYM	chr18	49118926	49163685	-	annotated	-0.062	0.0663	i003	novel_intervening_exon:novelskip:unclear	ENST00000675505.1+ENST00000269445.10+ENST00000442713.6	ENSG00000141627.14
clu259	TNRC18	chr7	5394595	5421060	-	annotated	0.058	0.0666	i001	novel_intervening_exon:novelskip:unclear	ENST00000399537.8+ENST00000430969.6	ENSG00000182095.15
clu259	TNRC18	chr7	5394595	5423441	-	novel annotated pair	0.021	0.0666	i002	novel_intervening_exon:novelskip:unclear	ENST00000399537.8+ENST00000430969.6	ENSG00000182095.15
clu259	TNRC18	chr7	5421489	5423441	-	annotated	-0.079	0.0666	i003	novel_intervening_exon:novelskip:unclear	ENST00000399537.8+ENST00000430969.6	ENSG00000182095.15
clu260	SAMD11	chr1	943058	943253	+	annotated	-0.02	0.0667	i001	novel_intervening_exon:novelskip:skip	ENST00000616016.5+ENST00000618323.5+ENST00000342066.8+ENST00000616125.5+ENST00000618779.5+ENST00000622503.5+ENST00000618181.5+ENST00000617307.5+ENST00000341065.8+ENST00000455979.1	ENSG00000187634.13
clu260	SAMD11	chr1	943058	943698	+	novel annotated pair	0.072	0.0667	i002	novel_intervening_exon:novelskip:skip	ENST00000616016.5+ENST00000618323.5+ENST00000342066.8+ENST00000616125.5+ENST00000618779.5+ENST00000622503.5+ENST00000618181.5+ENST00000617307.5+ENST00000341065.8+ENST00000455979.1	ENSG00000187634.13
clu260	SAMD11	chr1	943377	943698	+	annotated	-0.052	0.0667	i003	novel_intervening_exon:novelskip:skip	ENST00000616016.5+ENST00000618323.5+ENST00000342066.8+ENST00000616125.5+ENST00000618779.5+ENST00000622503.5+ENST00000618181.5+ENST00000617307.5+ENST00000341065.8+ENST00000455979.1	ENSG00000187634.13
clu261	UBN1	chr16	4859159	4859865	+	annotated	-0.053	0.0667	i001	novel_intervening_exon:novelskip:unclear	ENST00000262376.11+ENST00000590769.5+ENST00000396658.8+ENST00000587027.1	ENSG00000118900.15
clu261	UBN1	chr16	4859159	4860664	+	novel annotated pair	0.037	0.0667	i002	novel_intervening_exon:novelskip:unclear	ENST00000262376.11+ENST00000590769.5+ENST00000396658.8+ENST00000587027.1	ENSG00000118900.15
clu261	UBN1	chr16	4859968	4860664	+	annotated	0.017	0.0667	i003	novel_intervening_exon:novelskip:unclear	ENST00000262376.11+ENST00000590769.5+ENST00000396658.8+ENST00000587027.1	ENSG00000118900.15
clu262	NADSYN1	chr11	71448885	71451690	+	annotated	-0.05	0.0667	i001	novel_intervening_exon:novelskip:skip	ENST00000529369.2	ENSG00000172890.13
clu262	NADSYN1	chr11	71448885	71455110	+	novel annotated pair	0.07	0.0667	i002	novel_intervening_exon:novelskip:skip	.	ENSG00000172890.13
clu262	NADSYN1	chr11	71453381	71455110	+	annotated	-0.02	0.0667	i003	novel_intervening_exon:novelskip:skip	ENST00000534634.5+ENST00000319023.7+ENST00000533612.1+ENST00000529120.5+ENST00000528509.5+ENST00000524949.5+ENST00000533769.5+ENST00000527538.5+ENST00000525245.1	ENSG00000172890.13
clu263	POGLUT2	chr13	102791430	102791994	-	cryptic_fiveprime	-0.013	0.0686	i001	novel_intervening_exon:novelexon:unclear	.	ENSG00000134901.13
clu263	POGLUT2	chr13	102791430	102793341	-	annotated	-0.133	0.0686	i002	novel_intervening_exon:novelexon:unclear	ENST00000376004.5+ENST00000460338.5	ENSG00000134901.13
clu263	POGLUT2	chr13	102792136	102793341	-	cryptic_threeprime	0.146	0.0686	i003	novel_intervening_exon:novelexon:unclear	.	ENSG00000134901.13
clu264	PHF20L1	chr8	132794817	132795966	+	cryptic_threeprime	0.011	0.0686	i001	novel_intervening_exon:novelexon:inclusion	.	ENSG00000129292.21
clu264	PHF20L1	chr8	132794817	132798772	+	annotated	-0.047	0.0686	i002	novel_intervening_exon:novelexon:inclusion	ENST00000622263.4+ENST00000220847.8+ENST00000395383.5+ENST00000395379.5+ENST00000361997.9+ENST00000395386.7+ENST00000485595.5+ENST00000315808.14+ENST00000337920.8+ENST00000395376.5+ENST00000522580.5+ENST00000395390.6+ENST00000486199.5	ENSG00000129292.21
clu264	PHF20L1	chr8	132796089	132798772	+	cryptic_fiveprime	0.035	0.0686	i003	novel_intervening_exon:novelexon:inclusion	.	ENSG00000129292.21
clu265	IGF2BP1	chr17	49046021	49046260	+	annotated	-0.01	0.0691	i001	novel_intervening_exon:novelskip:skip	ENST00000290341.8+ENST00000431824.2	ENSG00000159217.10
clu265	IGF2BP1	chr17	49046021	49049352	+	novel annotated pair	0.046	0.0691	i002	novel_intervening_exon:novelskip:skip	ENST00000290341.8+ENST00000431824.2	ENSG00000159217.10
clu265	IGF2BP1	chr17	49046373	49049352	+	annotated	-0.036	0.0691	i003	novel_intervening_exon:novelskip:skip	ENST00000290341.8+ENST00000431824.2	ENSG00000159217.10
clu266	KYAT1	chr9	128830005	128832291	-	annotated	0.163	0.0694	i001	novel_intervening_exon:novelskip:unclear	ENST00000651925.1	ENSG00000171097.14
clu266	KYAT1	chr9	128830005	128835323	-	novel annotated pair	0.038	0.0694	i002	novel_intervening_exon:novelskip:unclear	ENST00000651925.1	ENSG00000171097.14
clu266	KYAT1	chr9	128833826	128835323	-	annotated	-0.201	0.0694	i003	novel_intervening_exon:novelskip:unclear	ENST00000651925.1+ENST00000302586.8+ENST00000462722.5+ENST00000320665.10+ENST00000483599.5+ENST00000436267.7	ENSG00000171097.14
clu267	ZNF12	chr7	6692703	6693657	-	cryptic_fiveprime	0.026	0.0696	i001	novel_intervening_exon:novelexon:inclusion	.	ENSG00000164631.19
clu267	ZNF12	chr7	6692703	6697339	-	annotated	-0.057	0.0696	i002	novel_intervening_exon:novelexon:inclusion	ENST00000404360.5+ENST00000405858.6+ENST00000342651.9	ENSG00000164631.19
clu267	ZNF12	chr7	6693709	6697339	-	cryptic_threeprime	0.031	0.0696	i003	novel_intervening_exon:novelexon:inclusion	.	ENSG00000164631.19
clu268	WASHC2A	chr10	50106465	50110101	+	annotated	0.064	0.0705	i001	novel_intervening_exon:novelskip:unclear	ENST00000611324.4+ENST00000351071.11+ENST00000314664.12+ENST00000434114.6+ENST00000282633.10+ENST00000399339.6	ENSG00000099290.17
clu268	WASHC2A	chr10	50106465	50113895	+	novel annotated pair	-0.003	0.0705	i002	novel_intervening_exon:novelskip:unclear	ENST00000611324.4+ENST00000351071.11+ENST00000314664.12+ENST00000434114.6+ENST00000282633.10+ENST00000399339.6	ENSG00000099290.17
clu268	WASHC2A	chr10	50110270	50113895	+	annotated	-0.061	0.0705	i003	novel_intervening_exon:novelskip:unclear	ENST00000611324.4+ENST00000351071.11+ENST00000314664.12+ENST00000434114.6+ENST00000282633.10+ENST00000399339.6	ENSG00000099290.17
clu269	MINPP1	chr10	87513221	87521036	+	annotated	-0.061	0.0705	i001	novel_intervening_exon:novelskip:unclear	ENST00000371996.9+ENST00000536010.1	ENSG00000107789.16
clu269	MINPP1	chr10	87513221	87552082	+	novel annotated pair	0.009	0.0705	i002	novel_intervening_exon:novelskip:unclear	ENST00000371996.9+ENST00000536010.1	ENSG00000107789.16
clu269	MINPP1	chr10	87521169	87552082	+	annotated	0.052	0.0705	i003	novel_intervening_exon:novelskip:unclear	ENST00000371996.9+ENST00000536010.1+ENST00000472891.1	ENSG00000107789.16
clu270	NOMO3	chr16	16270184	16270733	+	annotated	-0.004	0.0705	i001	novel_intervening_exon:novelskip:skip	ENST00000676846.1+ENST00000399336.9+ENST00000677912.1+ENST00000678080.1+ENST00000574894.2+ENST00000679086.1+ENST00000678538.1+ENST00000678393.1+ENST00000678192.1+ENST00000677777.1+ENST00000677260.1+ENST00000676550.1+ENST00000263012.10+ENST00000575225.5+ENST00000677163.1+ENST00000677781.1+ENST00000678148.1+ENST00000576460.5+ENST00000572033.1	ENSG00000103226.19
clu270	NOMO3	chr16	16270184	16273689	+	novel annotated pair	0.007	0.0705	i002	novel_intervening_exon:novelskip:skip	ENST00000676846.1+ENST00000399336.9+ENST00000677912.1+ENST00000678080.1+ENST00000574894.2+ENST00000679086.1+ENST00000678538.1+ENST00000678393.1+ENST00000678192.1+ENST00000677777.1+ENST00000677260.1+ENST00000676550.1+ENST00000263012.10+ENST00000575225.5+ENST00000677163.1+ENST00000677781.1+ENST00000678148.1+ENST00000576460.5+ENST00000572033.1	ENSG00000103226.19
clu270	NOMO3	chr16	16270828	16273689	+	annotated	-0.003	0.0705	i003	novel_intervening_exon:novelskip:skip	ENST00000676846.1+ENST00000399336.9+ENST00000677912.1+ENST00000678080.1+ENST00000574894.2+ENST00000679086.1+ENST00000678538.1+ENST00000678393.1+ENST00000678192.1+ENST00000677777.1+ENST00000677260.1+ENST00000676550.1+ENST00000263012.10+ENST00000575225.5+ENST00000677163.1+ENST00000677781.1+ENST00000678148.1+ENST00000576460.5+ENST00000572033.1	ENSG00000103226.19
clu271	PTPRS	chr19	5265196	5273442	-	annotated	-0.025	0.0706	i001	novel_intervening_exon:novelskip:unclear	ENST00000588552.5+ENST00000262963.11+ENST00000587303.5+ENST00000588012.5+ENST00000592099.5	ENSG00000105426.18
clu271	PTPRS	chr19	5265196	5274199	-	novel annotated pair	-0.004	0.0706	i002	novel_intervening_exon:novelskip:unclear	ENST00000588552.5+ENST00000262963.11+ENST00000587303.5+ENST00000588012.5+ENST00000592099.5	ENSG00000105426.18
clu271	PTPRS	chr19	5273583	5274199	-	annotated	0.028	0.0706	i003	novel_intervening_exon:novelskip:unclear	ENST00000588552.5+ENST00000262963.11+ENST00000587303.5+ENST00000588012.5+ENST00000592099.5+ENST00000590509.5+ENST00000591760.5	ENSG00000105426.18
clu272	SFT2D1	chr6	166331407	166341729	-	cryptic_fiveprime	-0.044	0.0709	i001	novel_intervening_exon:novelexon:skip	.	ENSG00000198818.10
clu272	SFT2D1	chr6	166331407	166342419	-	annotated	0.125	0.0709	i002	novel_intervening_exon:novelexon:skip	ENST00000487841.5+ENST00000478705.5	ENSG00000198818.10
clu272	SFT2D1	chr6	166341819	166342419	-	cryptic_threeprime	-0.081	0.0709	i003	novel_intervening_exon:novelexon:skip	.	ENSG00000198818.10
clu273	PTK2	chr8	140800576	140803543	-	annotated	0.047	0.0728	i001	novel_intervening_exon:novelskip:unclear	ENST00000522684.5+ENST00000696786.1+ENST00000395218.3+ENST00000519654.5+ENST00000517887.5+ENST00000521059.5+ENST00000340930.7+ENST00000519993.5+ENST00000519419.5+ENST00000524202.5	ENSG00000169398.20
clu273	PTK2	chr8	140800576	140818277	-	novel annotated pair	0	0.0728	i002	novel_intervening_exon:novelskip:unclear	ENST00000522684.5+ENST00000696786.1+ENST00000395218.3+ENST00000519654.5+ENST00000517887.5+ENST00000521059.5+ENST00000340930.7+ENST00000519993.5+ENST00000519419.5+ENST00000524202.5	ENSG00000169398.20
clu273	PTK2	chr8	140803650	140818277	-	annotated	-0.047	0.0728	i003	novel_intervening_exon:novelskip:unclear	ENST00000522684.5+ENST00000696786.1+ENST00000395218.3+ENST00000519654.5+ENST00000517887.5+ENST00000521059.5+ENST00000340930.7+ENST00000519993.5+ENST00000519419.5+ENST00000524202.5	ENSG00000169398.20
clu274	RUSF1	chr16	31493787	31493866	-	annotated	-0.008	0.0731	i001	novel_intervening_exon:novelskip:skip	ENST00000327237.7+ENST00000430477.6+ENST00000567994.5+ENST00000567673.5+ENST00000565128.5	ENSG00000140688.17
clu274	RUSF1	chr16	31493787	31496849	-	novel annotated pair	0.017	0.0731	i002	novel_intervening_exon:novelskip:skip	ENST00000327237.7+ENST00000430477.6+ENST00000567994.5+ENST00000567673.5+ENST00000565128.5	ENSG00000140688.17
clu274	RUSF1	chr16	31493936	31496849	-	annotated	-0.009	0.0731	i003	novel_intervening_exon:novelskip:skip	ENST00000570164.5+ENST00000327237.7+ENST00000430477.6+ENST00000567994.5+ENST00000567673.5+ENST00000541442.5+ENST00000565128.5+ENST00000567578.1	ENSG00000140688.17
clu275	PBRM1	chr3	52644789	52647303	-	cryptic_fiveprime	-0.003	0.0735	i001	novel_intervening_exon:novelexon:skip	.	ENSG00000163939.18
clu275	PBRM1	chr3	52644789	52648344	-	annotated	0.031	0.0735	i002	novel_intervening_exon:novelexon:skip	ENST00000356770.8+ENST00000394830.7+ENST00000296302.11+ENST00000337303.8+ENST00000412587.5+ENST00000409057.5+ENST00000410007.5+ENST00000409114.7+ENST00000409767.5+ENST00000423351.5+ENST00000446103.5	ENSG00000163939.18
clu275	PBRM1	chr3	52647410	52648344	-	cryptic_threeprime	-0.028	0.0735	i003	novel_intervening_exon:novelexon:skip	.	ENSG00000163939.18
clu276	EP400	chr12	132055208	132062110	+	annotated	-0.072	0.0744	i001	novel_intervening_exon:novelskip:unclear	ENST00000389561.7	ENSG00000183495.15
clu276	EP400	chr12	132055208	132064668	+	novel annotated pair	0.064	0.0744	i002	novel_intervening_exon:novelskip:unclear	ENST00000389561.7	ENSG00000183495.15
clu276	EP400	chr12	132062701	132064668	+	annotated	0.009	0.0744	i003	novel_intervening_exon:novelskip:unclear	ENST00000389561.7+ENST00000330386.7	ENSG00000183495.15
clu277	TRIM24	chr7	138460912	138495633	+	cryptic_threeprime	0.018	0.0745	i001	novel_intervening_exon:novelexon:inclusion	.	ENSG00000122779.18
clu277	TRIM24	chr7	138460912	138504290	+	annotated	-0.033	0.0745	i002	novel_intervening_exon:novelexon:inclusion	ENST00000343526.9+ENST00000415680.6	ENSG00000122779.18
clu277	TRIM24	chr7	138495725	138504290	+	cryptic_fiveprime	0.014	0.0745	i003	novel_intervening_exon:novelexon:inclusion	.	ENSG00000122779.18
clu278	XPA	chr9	97685040	97687096	-	annotated	-0.024	0.0756	i001	novel_intervening_exon:novelskip:skip	ENST00000462523.5+ENST00000375128.5+ENST00000496104.1	ENSG00000136936.11
clu278	XPA	chr9	97685040	97693649	-	novel annotated pair	0.041	0.0756	i002	novel_intervening_exon:novelskip:skip	ENST00000462523.5+ENST00000375128.5+ENST00000496104.1	ENSG00000136936.11
clu278	XPA	chr9	97689639	97693649	-	annotated	-0.018	0.0756	i003	novel_intervening_exon:novelskip:skip	ENST00000462523.5+ENST00000375128.5	ENSG00000136936.11
clu279	WDSUB1	chr2	159259843	159271702	-	annotated	-0.138	0.0779	i001	novel_intervening_exon:novelskip:unclear	ENST00000359774.9+ENST00000392796.7+ENST00000409990.7+ENST00000409124.1	ENSG00000196151.11
clu279	WDSUB1	chr2	159259843	159275546	-	novel annotated pair	0.033	0.0779	i002	novel_intervening_exon:novelskip:unclear	ENST00000359774.9+ENST00000392796.7+ENST00000409990.7+ENST00000409124.1	ENSG00000196151.11
clu279	WDSUB1	chr2	159271795	159275546	-	annotated	0.104	0.0779	i003	novel_intervening_exon:novelskip:unclear	ENST00000359774.9+ENST00000392796.7+ENST00000409990.7+ENST00000409124.1	ENSG00000196151.11
clu280	AGAP13P	chr10	46822212	46829754	+	annotated	0.109	0.0782	i001	novel_intervening_exon:novelskip:unclear	ENST00000417888.2	ENSG00000243289.2
clu280	AGAP13P	chr10	46822212	46832441	+	novel annotated pair	-0.068	0.0782	i002	novel_intervening_exon:novelskip:unclear	ENST00000417888.2	ENSG00000243289.2
clu280	AGAP13P	chr10	46829854	46832441	+	annotated	-0.041	0.0782	i003	novel_intervening_exon:novelskip:unclear	ENST00000417888.2	ENSG00000243289.2
clu281	SLIT1	chr10	97047834	97047973	-	annotated	-0.014	0.0782	i001	novel_intervening_exon:novelskip:unclear	ENST00000266058.9+ENST00000371070.8+ENST00000314867.9	ENSG00000187122.17
clu281	SLIT1	chr10	97047834	97048955	-	novel annotated pair	0.011	0.0782	i002	novel_intervening_exon:novelskip:unclear	ENST00000266058.9+ENST00000371070.8+ENST00000314867.9	ENSG00000187122.17
clu281	SLIT1	chr10	97047996	97048955	-	annotated	0.003	0.0782	i003	novel_intervening_exon:novelskip:unclear	ENST00000266058.9+ENST00000371070.8+ENST00000314867.9	ENSG00000187122.17
clu282	HBS1L	chr6	134966473	134969238	-	annotated	-0.013	0.0799	i001	novel_intervening_exon:novelskip:skip	ENST00000367837.10+ENST00000527005.5+ENST00000527578.5+ENST00000415177.6+ENST00000367826.6+ENST00000533274.5+ENST00000526100.5	ENSG00000112339.15
clu282	HBS1L	chr6	134966473	134978679	-	novel annotated pair	0.026	0.0799	i002	novel_intervening_exon:novelskip:skip	ENST00000367837.10+ENST00000527005.5+ENST00000527578.5+ENST00000415177.6+ENST00000367826.6+ENST00000533274.5+ENST00000526100.5	ENSG00000112339.15
clu282	HBS1L	chr6	134969338	134978679	-	annotated	-0.013	0.0799	i003	novel_intervening_exon:novelskip:skip	ENST00000367837.10+ENST00000527005.5+ENST00000527578.5+ENST00000415177.6+ENST00000367826.6+ENST00000533274.5+ENST00000526100.5	ENSG00000112339.15
clu283	ATRNL1	chr10	115215880	115241571	+	annotated	0.008	0.0803	i001	novel_intervening_exon:novelskip:unclear	ENST00000355044.8+ENST00000650603.1	ENSG00000107518.18
clu283	ATRNL1	chr10	115215880	115265193	+	novel annotated pair	0.043	0.0803	i002	novel_intervening_exon:novelskip:unclear	ENST00000355044.8+ENST00000650603.1	ENSG00000107518.18
clu283	ATRNL1	chr10	115241725	115265193	+	annotated	-0.051	0.0803	i003	novel_intervening_exon:novelskip:unclear	ENST00000355044.8+ENST00000650603.1	ENSG00000107518.18
clu284	ATF7IP	chr12	14438267	14446988	+	annotated	-0.032	0.0808	i001	novel_intervening_exon:novelskip:unclear	ENST00000539659.5+ENST00000537653.5+ENST00000261168.9+ENST00000538511.5+ENST00000543189.5+ENST00000536444.5+ENST00000544627.5+ENST00000541654.1+ENST00000540793.5	ENSG00000171681.13
clu284	ATF7IP	chr12	14438267	14456561	+	novel annotated pair	0.008	0.0808	i002	novel_intervening_exon:novelskip:unclear	ENST00000539659.5+ENST00000537653.5+ENST00000261168.9+ENST00000543189.5+ENST00000536444.5+ENST00000544627.5+ENST00000541654.1+ENST00000540793.5	ENSG00000171681.13
clu284	ATF7IP	chr12	14447053	14456561	+	annotated	0.023	0.0808	i003	novel_intervening_exon:novelskip:unclear	ENST00000539659.5+ENST00000537653.5+ENST00000261168.9+ENST00000543189.5+ENST00000536444.5+ENST00000544627.5+ENST00000541654.1+ENST00000540793.5	ENSG00000171681.13
clu285	TTLL7	chr1	83951976	83952187	-	annotated	-0.005	0.0809	i001	novel_intervening_exon:novelskip:skip	ENST00000260505.13+ENST00000480174.5+ENST00000477524.5+ENST00000488014.5+ENST00000610996.1	ENSG00000137941.17
clu285	TTLL7	chr1	83951976	83998931	-	novel annotated pair	0.124	0.0809	i002	novel_intervening_exon:novelskip:skip	ENST00000260505.13+ENST00000477524.5+ENST00000488014.5+ENST00000610996.1	ENSG00000137941.17
clu285	TTLL7	chr1	83952387	83998931	-	annotated	-0.12	0.0809	i003	novel_intervening_exon:novelskip:skip	ENST00000260505.13+ENST00000477524.5+ENST00000488014.5+ENST00000610996.1	ENSG00000137941.17
clu286	RHOBTB1	chr10	60892995	60898674	-	cryptic_fiveprime	-0.077	0.0815	i001	novel_intervening_exon:novelexon:skip	.	ENSG00000072422.17
clu286	RHOBTB1	chr10	60892995	60910887	-	annotated	0.134	0.0815	i002	novel_intervening_exon:novelexon:skip	ENST00000337910.10+ENST00000357917.4	ENSG00000072422.17
clu286	RHOBTB1	chr10	60898730	60910887	-	cryptic_threeprime	-0.056	0.0815	i003	novel_intervening_exon:novelexon:skip	.	ENSG00000072422.17
clu287	AGRN	chr1	1051369	1051453	+	annotated	-0.029	0.082	i001	novel_intervening_exon:novelskip:unclear	ENST00000379370.7+ENST00000620552.4+ENST00000651234.1+ENST00000652369.1	ENSG00000188157.15
clu287	AGRN	chr1	1051369	1051728	+	novel annotated pair	0.008	0.082	i002	novel_intervening_exon:novelskip:unclear	ENST00000379370.7+ENST00000620552.4+ENST00000651234.1+ENST00000652369.1	ENSG00000188157.15
clu287	AGRN	chr1	1051645	1051728	+	annotated	0.021	0.082	i003	novel_intervening_exon:novelskip:unclear	ENST00000379370.7+ENST00000620552.4+ENST00000651234.1+ENST00000652369.1	ENSG00000188157.15
clu288	NBPF10	chr1	146140020	146140484	-	annotated	-0.014	0.0826	i001	novel_intervening_exon:novelskip:unclear	ENST00000583866.9+ENST00000617010.2+ENST00000612520.2	ENSG00000271425.9
clu288	NBPF10	chr1	146140020	146141604	-	novel annotated pair	-0.05	0.0826	i002	novel_intervening_exon:novelskip:unclear	ENST00000583866.9+ENST00000617010.2+ENST00000612520.2	ENSG00000271425.9
clu288	NBPF10	chr1	146140556	146141604	-	annotated	0.065	0.0826	i003	novel_intervening_exon:novelskip:unclear	ENST00000583866.9+ENST00000617010.2+ENST00000612520.2	ENSG00000271425.9
clu289	ADGRA2	chr8	37831587	37833010	+	annotated	-0.119	0.0826	i001	novel_intervening_exon:novelskip:unclear	ENST00000412232.3+ENST00000315215.11	ENSG00000020181.18
clu289	ADGRA2	chr8	37831587	37833688	+	novel annotated pair	0.115	0.0826	i002	novel_intervening_exon:novelskip:unclear	ENST00000412232.3+ENST00000315215.11	ENSG00000020181.18
clu289	ADGRA2	chr8	37833208	37833688	+	annotated	0.004	0.0826	i003	novel_intervening_exon:novelskip:unclear	ENST00000412232.3+ENST00000315215.11	ENSG00000020181.18
clu290	PPP2R5B	chr11	64931609	64931749	+	annotated	-0.004	0.0826	i001	novel_intervening_exon:novelskip:skip	ENST00000164133.7	ENSG00000068971.14
clu290	PPP2R5B	chr11	64931609	64932765	+	novel annotated pair	0.02	0.0826	i002	novel_intervening_exon:novelskip:skip	ENST00000164133.7	ENSG00000068971.14
clu290	PPP2R5B	chr11	64931868	64932765	+	annotated	-0.016	0.0826	i003	novel_intervening_exon:novelskip:skip	ENST00000164133.7	ENSG00000068971.14
clu291	MYO18A	chr17	29090926	29092343	-	annotated	-0.015	0.0847	i001	novel_intervening_exon:novelskip:skip	ENST00000527372.7+ENST00000533112.5+ENST00000531253.5+ENST00000530254.6+ENST00000704659.1	ENSG00000196535.20
clu291	MYO18A	chr17	29090926	29092855	-	novel annotated pair	0.028	0.0847	i002	novel_intervening_exon:novelskip:skip	ENST00000527372.7+ENST00000533112.5+ENST00000531253.5+ENST00000530254.6+ENST00000704659.1	ENSG00000196535.20
clu291	MYO18A	chr17	29092456	29092855	-	annotated	-0.013	0.0847	i003	novel_intervening_exon:novelskip:skip	ENST00000527372.7+ENST00000533112.5+ENST00000531253.5+ENST00000530254.6+ENST00000704659.1	ENSG00000196535.20
clu292	ACTR1B	chr2	97658316	97658427	-	annotated	0.018	0.085	i001	novel_intervening_exon:novelskip:unclear	ENST00000289228.7+ENST00000451664.1	ENSG00000115073.8
clu292	ACTR1B	chr2	97658316	97658879	-	novel annotated pair	0.025	0.085	i002	novel_intervening_exon:novelskip:unclear	ENST00000289228.7	ENSG00000115073.8
clu292	ACTR1B	chr2	97658643	97658879	-	annotated	-0.043	0.085	i003	novel_intervening_exon:novelskip:unclear	ENST00000289228.7	ENSG00000115073.8
clu293	ARHGAP32	chr11	128998468	129040928	-	annotated	0.029	0.0859	i001	novel_intervening_exon:novelskip:unclear	ENST00000310343.13+ENST00000682385.1+ENST00000524655.5+ENST00000533509.1	ENSG00000134909.19
clu293	ARHGAP32	chr11	128998468	129062280	-	novel annotated pair	-0.028	0.0859	i002	novel_intervening_exon:novelskip:unclear	ENST00000310343.13+ENST00000682385.1+ENST00000524655.5+ENST00000533509.1	ENSG00000134909.19
clu293	ARHGAP32	chr11	129041009	129062280	-	annotated	-0.001	0.0859	i003	novel_intervening_exon:novelskip:unclear	ENST00000310343.13+ENST00000682385.1+ENST00000524655.5+ENST00000533509.1	ENSG00000134909.19
clu294	CERS4	chr19	8257985	8261688	+	annotated	-0.014	0.0868	i001	novel_intervening_exon:novelskip:skip	ENST00000558331.5+ENST00000559450.5+ENST00000251363.10+ENST00000595722.5+ENST00000557925.1	ENSG00000090661.12
clu294	CERS4	chr19	8257985	8261930	+	novel annotated pair	0.027	0.0868	i002	novel_intervening_exon:novelskip:skip	ENST00000558331.5+ENST00000559450.5+ENST00000251363.10+ENST00000595722.5+ENST00000557925.1	ENSG00000090661.12
clu294	CERS4	chr19	8261844	8261930	+	annotated	-0.013	0.0868	i003	novel_intervening_exon:novelskip:skip	ENST00000558331.5+ENST00000559450.5+ENST00000251363.10+ENST00000595722.5+ENST00000557925.1+ENST00000599275.1	ENSG00000090661.12
clu295	RBM5	chr3	50105142	50105549	+	annotated	-0.048	0.0868	i001	novel_intervening_exon:novelskip:unclear	ENST00000347869.8+ENST00000464087.6+ENST00000395174.6+ENST00000496179.5+ENST00000462025.1+ENST00000471995.5+ENST00000474818.5	ENSG00000003756.17
clu295	RBM5	chr3	50105142	50106767	+	novel annotated pair	-0.001	0.0868	i002	novel_intervening_exon:novelskip:unclear	ENST00000347869.8+ENST00000464087.6+ENST00000395174.6+ENST00000496179.5+ENST00000471995.5+ENST00000474818.5	ENSG00000003756.17
clu295	RBM5	chr3	50105709	50106767	+	annotated	0.049	0.0868	i003	novel_intervening_exon:novelskip:unclear	ENST00000347869.8+ENST00000464087.6+ENST00000395174.6+ENST00000496179.5+ENST00000471995.5+ENST00000474818.5	ENSG00000003756.17
clu296	CBWD2	chr2	113465173	113466483	+	cryptic_threeprime	-0.045	0.0882	i001	novel_intervening_exon:novelexon:unclear	.	ENSG00000136682.16
clu296	CBWD2	chr2	113465173	113471033	+	annotated	0.02	0.0882	i002	novel_intervening_exon:novelexon:unclear	ENST00000259199.9+ENST00000358604.7+ENST00000456188.5	ENSG00000136682.16
clu296	CBWD2	chr2	113466566	113471033	+	cryptic_fiveprime	0.025	0.0882	i003	novel_intervening_exon:novelexon:unclear	.	ENSG00000136682.16
clu297	ST8SIA4	chr5	100812129	100856103	-	annotated	-0.009	0.0887	i001	novel_intervening_exon:novelskip:skip	ENST00000231461.10	ENSG00000113532.13
clu297	ST8SIA4	chr5	100812129	100886343	-	novel annotated pair	0.019	0.0887	i002	novel_intervening_exon:novelskip:skip	ENST00000231461.10	ENSG00000113532.13
clu297	ST8SIA4	chr5	100856396	100886343	-	annotated	-0.01	0.0887	i003	novel_intervening_exon:novelskip:skip	ENST00000231461.10	ENSG00000113532.13
clu298	NAGPA	chr16	5029008	5030385	-	annotated	-0.1	0.0896	i001	novel_intervening_exon:novelskip:skip	ENST00000381955.7+ENST00000312251.8+ENST00000562746.5+ENST00000649828.1+ENST00000563578.5+ENST00000569296.5+ENST00000562037.1	ENSG00000103174.13
clu298	NAGPA	chr16	5029008	5031745	-	novel annotated pair	0.138	0.0896	i002	novel_intervening_exon:novelskip:skip	ENST00000381955.7+ENST00000312251.8+ENST00000562746.5+ENST00000649828.1+ENST00000563578.5+ENST00000569296.5+ENST00000562037.1	ENSG00000103174.13
clu298	NAGPA	chr16	5030493	5031745	-	annotated	-0.039	0.0896	i003	novel_intervening_exon:novelskip:skip	ENST00000381955.7+ENST00000312251.8+ENST00000562746.5+ENST00000649828.1+ENST00000563578.5+ENST00000569296.5+ENST00000565876.5+ENST00000562037.1	ENSG00000103174.13
clu299	ADGRB3	chr6	69333008	69338916	+	annotated	0.04	0.0902	i001	novel_intervening_exon:novelskip:unclear	ENST00000370598.6+ENST00000546190.5+ENST00000238918.12	ENSG00000135298.15
clu299	ADGRB3	chr6	69333008	69339333	+	novel annotated pair	-0.007	0.0902	i002	novel_intervening_exon:novelskip:unclear	ENST00000370598.6+ENST00000684661.1+ENST00000546190.5+ENST00000238918.12	ENSG00000135298.15
clu299	ADGRB3	chr6	69339014	69339333	+	annotated	-0.034	0.0902	i003	novel_intervening_exon:novelskip:unclear	ENST00000370598.6+ENST00000684661.1+ENST00000546190.5+ENST00000238918.12	ENSG00000135298.15
clu300	PRDM8	chr4	80197763	80200079	+	annotated	0.007	0.0907	i001	novel_intervening_exon:novelskip:unclear	ENST00000504452.5+ENST00000515013.5+ENST00000339711.8+ENST00000415738.3	ENSG00000152784.16
clu300	PRDM8	chr4	80197763	80201290	+	novel annotated pair	0.022	0.0907	i002	novel_intervening_exon:novelskip:unclear	ENST00000504452.5+ENST00000515013.5+ENST00000339711.8+ENST00000415738.3	ENSG00000152784.16
clu300	PRDM8	chr4	80200299	80201290	+	annotated	-0.029	0.0907	i003	novel_intervening_exon:novelskip:unclear	ENST00000504452.5+ENST00000515013.5+ENST00000339711.8+ENST00000415738.3	ENSG00000152784.16
clu301	ASL	chr7	66083174	66086585	+	annotated	-0.106	0.0911	i001	novel_intervening_exon:novelskip:skip	ENST00000672586.1+ENST00000304874.14+ENST00000673518.1+ENST00000487982.5+ENST00000673350.1+ENST00000380839.9+ENST00000395332.8+ENST00000672676.1+ENST00000362000.10+ENST00000395331.4+ENST00000671817.1+ENST00000673594.1+ENST00000673149.1	ENSG00000126522.17
clu301	ASL	chr7	66083174	66088807	+	novel annotated pair	0.108	0.0911	i002	novel_intervening_exon:novelskip:skip	ENST00000672586.1+ENST00000304874.14+ENST00000673518.1+ENST00000672498.1+ENST00000380839.9+ENST00000395332.8+ENST00000672676.1+ENST00000362000.10+ENST00000395331.4+ENST00000671817.1+ENST00000673149.1	ENSG00000126522.17
clu301	ASL	chr7	66087791	66088807	+	annotated	-0.002	0.0911	i003	novel_intervening_exon:novelskip:skip	ENST00000672586.1+ENST00000304874.14+ENST00000673518.1+ENST00000672498.1+ENST00000380839.9+ENST00000395332.8+ENST00000672676.1+ENST00000362000.10+ENST00000395331.4+ENST00000671817.1+ENST00000673149.1+ENST00000493708.5+ENST00000450043.2	ENSG00000126522.17
clu302	WDFY2	chr13	51660663	51675170	+	annotated	-0.1	0.0915	i001	novel_intervening_exon:novelskip:skip	ENST00000298125.7	ENSG00000139668.9
clu302	WDFY2	chr13	51660663	51703596	+	novel annotated pair	0.135	0.0915	i002	novel_intervening_exon:novelskip:skip	ENST00000298125.7	ENSG00000139668.9
clu302	WDFY2	chr13	51675243	51703596	+	annotated	-0.035	0.0915	i003	novel_intervening_exon:novelskip:skip	ENST00000298125.7	ENSG00000139668.9
clu303	AGRN	chr1	1042162	1043239	+	annotated	0.018	0.0921	i001	novel_intervening_exon:novelskip:unclear	ENST00000379370.7+ENST00000620552.4+ENST00000651234.1+ENST00000652369.1	ENSG00000188157.15
clu303	AGRN	chr1	1042162	1047327	+	novel annotated pair	-0.011	0.0921	i002	novel_intervening_exon:novelskip:unclear	ENST00000379370.7+ENST00000620552.4+ENST00000651234.1+ENST00000652369.1	ENSG00000188157.15
clu303	AGRN	chr1	1046957	1047327	+	annotated	-0.007	0.0921	i003	novel_intervening_exon:novelskip:unclear	ENST00000379370.7+ENST00000620552.4+ENST00000651234.1+ENST00000652369.1	ENSG00000188157.15
clu304	ARVCF	chr22	19971971	19972358	-	annotated	0.003	0.0921	i001	novel_intervening_exon:novelskip:unclear	ENST00000263207.8+ENST00000495096.5+ENST00000401994.5+ENST00000406522.5+ENST00000406259.1	ENSG00000099889.14
clu304	ARVCF	chr22	19971971	19972737	-	novel annotated pair	0.009	0.0921	i002	novel_intervening_exon:novelskip:unclear	ENST00000263207.8+ENST00000495096.5+ENST00000401994.5+ENST00000406522.5+ENST00000406259.1	ENSG00000099889.14
clu304	ARVCF	chr22	19972411	19972737	-	annotated	-0.012	0.0921	i003	novel_intervening_exon:novelskip:unclear	ENST00000263207.8+ENST00000495096.5+ENST00000401994.5+ENST00000406522.5+ENST00000406259.1	ENSG00000099889.14
clu305	L3MBTL2	chr22	41227869	41229540	+	annotated	0.004	0.0926	i001	novel_intervening_exon:novelskip:unclear	ENST00000466589.5+ENST00000216237.10+ENST00000479978.5+ENST00000452106.5	ENSG00000100395.15
clu305	L3MBTL2	chr22	41227869	41230139	+	novel annotated pair	0.024	0.0926	i002	novel_intervening_exon:novelskip:unclear	ENST00000466589.5+ENST00000216237.10+ENST00000479978.5+ENST00000452106.5	ENSG00000100395.15
clu305	L3MBTL2	chr22	41229656	41230139	+	annotated	-0.028	0.0926	i003	novel_intervening_exon:novelskip:unclear	ENST00000466589.5+ENST00000216237.10+ENST00000479978.5+ENST00000452106.5	ENSG00000100395.15
clu306	CARNMT1	chr9	74998776	74999730	-	annotated	-0.09	0.0926	i001	novel_intervening_exon:novelskip:skip	ENST00000376834.8+ENST00000451153.1	ENSG00000156017.13
clu306	CARNMT1	chr9	74998776	75016268	-	novel annotated pair	0.159	0.0926	i002	novel_intervening_exon:novelskip:skip	ENST00000376834.8+ENST00000451153.1	ENSG00000156017.13
clu306	CARNMT1	chr9	74999870	75016268	-	annotated	-0.07	0.0926	i003	novel_intervening_exon:novelskip:skip	ENST00000376834.8+ENST00000451153.1	ENSG00000156017.13
clu307	CPNE1	chr20	35630490	35630741	-	annotated	-0.016	0.0948	i001	novel_intervening_exon:novelskip:skip	ENST00000352393.8+ENST00000317677.9+ENST00000397443.7+ENST00000483359.5+ENST00000397442.5+ENST00000401607.6+ENST00000437340.5+ENST00000430570.5	ENSG00000214078.13
clu307	CPNE1	chr20	35630490	35630901	-	novel annotated pair	0.064	0.0948	i002	novel_intervening_exon:novelskip:skip	ENST00000352393.8+ENST00000317677.9+ENST00000397443.7+ENST00000483359.5+ENST00000397442.5+ENST00000401607.6+ENST00000437340.5+ENST00000430570.5	ENSG00000214078.13
clu307	CPNE1	chr20	35630795	35630901	-	annotated	-0.048	0.0948	i003	novel_intervening_exon:novelskip:skip	ENST00000352393.8+ENST00000317677.9+ENST00000397443.7+ENST00000483359.5+ENST00000397442.5+ENST00000401607.6+ENST00000437340.5+ENST00000430570.5	ENSG00000214078.13
clu308	VPS72	chr1	151177031	151178001	-	annotated	-0.03	0.0954	i001	novel_intervening_exon:novelskip:unclear	ENST00000368892.9+ENST00000496809.5	ENSG00000163159.15
clu308	VPS72	chr1	151177031	151184317	-	novel annotated pair	-0.006	0.0954	i002	novel_intervening_exon:novelskip:unclear	ENST00000368892.9+ENST00000496809.5	ENSG00000163159.15
clu308	VPS72	chr1	151178145	151184317	-	annotated	0.037	0.0954	i003	novel_intervening_exon:novelskip:unclear	ENST00000368892.9+ENST00000354473.4+ENST00000496809.5	ENSG00000163159.15
clu309	RUFY2	chr10	68379521	68381232	-	annotated	-0.054	0.0957	i001	novel_intervening_exon:novelskip:unclear	ENST00000466493.5+ENST00000602465.6+ENST00000388768.6+ENST00000399200.7+ENST00000454950.6+ENST00000491118.1+ENST00000472394.2	ENSG00000204130.14
clu309	RUFY2	chr10	68379521	68383798	-	novel annotated pair	0.014	0.0957	i002	novel_intervening_exon:novelskip:unclear	ENST00000466493.5+ENST00000602465.6+ENST00000388768.6+ENST00000399200.7+ENST00000454950.6+ENST00000472394.2	ENSG00000204130.14
clu309	RUFY2	chr10	68381399	68383798	-	annotated	0.04	0.0957	i003	novel_intervening_exon:novelskip:unclear	ENST00000466493.5+ENST00000602465.6+ENST00000388768.6+ENST00000399200.7+ENST00000454950.6+ENST00000472394.2	ENSG00000204130.14
clu310	FBLIM1	chr1	15774796	15777170	+	annotated	0.073	0.0966	i001	novel_intervening_exon:novelskip:unclear	ENST00000375771.5+ENST00000375766.8+ENST00000332305.5	ENSG00000162458.13
clu310	FBLIM1	chr1	15774796	15784548	+	novel annotated pair	-0.026	0.0966	i002	novel_intervening_exon:novelskip:unclear	ENST00000375771.5+ENST00000375766.8+ENST00000332305.5	ENSG00000162458.13
clu310	FBLIM1	chr1	15777287	15784548	+	annotated	-0.047	0.0966	i003	novel_intervening_exon:novelskip:unclear	ENST00000375771.5+ENST00000375766.8+ENST00000332305.5+ENST00000514156.1+ENST00000509138.1	ENSG00000162458.13
clu311	CROCCP2	chr1	16477074	16478255	-	annotated	-0.064	0.0967	i001	novel_intervening_exon:novelskip:unclear	ENST00000263511.8+ENST00000591348.5+ENST00000420820.7	ENSG00000291072.1,ENSG00000215908.12
clu311	CROCCP2	chr1	16477074	16628468	-	novel annotated pair	-0.016	0.0967	i002	novel_intervening_exon:novelskip:unclear	.	ENSG00000291072.1,ENSG00000215908.12
clu311	CROCCP2	chr1	16627289	16628468	-	annotated	0.08	0.0967	i003	novel_intervening_exon:novelskip:unclear	ENST00000640476.1+ENST00000639594.1+ENST00000639456.1+ENST00000635081.1+ENST00000412962.4	ENSG00000291072.1,ENSG00000215908.12
clu312	IRAK2	chr3	10178020	10200369	+	annotated	-0.054	0.097	i001	novel_intervening_exon:novelskip:unclear	ENST00000256458.5	ENSG00000134070.5
clu312	IRAK2	chr3	10178020	10209589	+	novel annotated pair	-0.068	0.097	i002	novel_intervening_exon:novelskip:unclear	ENST00000256458.5	ENSG00000134070.5
clu312	IRAK2	chr3	10200515	10209589	+	annotated	0.122	0.097	i003	novel_intervening_exon:novelskip:unclear	ENST00000256458.5	ENSG00000134070.5
clu313	IFT81	chr12	110147048	110161162	+	cryptic_threeprime	0.046	0.0982	i001	novel_intervening_exon:novelexon:inclusion	.	ENSG00000122970.16
clu313	IFT81	chr12	110147048	110162919	+	annotated	-0.064	0.0982	i002	novel_intervening_exon:novelexon:inclusion	ENST00000361948.8+ENST00000552912.5+ENST00000242591.10+ENST00000546374.5+ENST00000550156.5+ENST00000551273.1+ENST00000549009.1	ENSG00000122970.16
clu313	IFT81	chr12	110161283	110162919	+	cryptic_fiveprime	0.018	0.0982	i003	novel_intervening_exon:novelexon:inclusion	.	ENSG00000122970.16
clu314	NDUFA8	chr9	122148277	122152245	-	annotated	0.026	0.0983	i001	novel_intervening_exon:novelskip:unclear	ENST00000373768.4	ENSG00000119421.7
clu314	NDUFA8	chr9	122148277	122159627	-	novel annotated pair	0.021	0.0983	i002	novel_intervening_exon:novelskip:unclear	ENST00000373768.4	ENSG00000119421.7
clu314	NDUFA8	chr9	122152408	122159627	-	annotated	-0.046	0.0983	i003	novel_intervening_exon:novelskip:unclear	ENST00000373768.4	ENSG00000119421.7
clu315	CARMIL3	chr14	24055789	24056299	+	annotated	0.001	0.0983	i001	novel_intervening_exon:novelskip:unclear	ENST00000342740.6	ENSG00000186648.15
clu315	CARMIL3	chr14	24055789	24056622	+	novel annotated pair	0.01	0.0983	i002	novel_intervening_exon:novelskip:unclear	ENST00000342740.6	ENSG00000186648.15
clu315	CARMIL3	chr14	24056393	24056622	+	annotated	-0.011	0.0983	i003	novel_intervening_exon:novelskip:unclear	ENST00000342740.6	ENSG00000186648.15
clu316	FAM163A	chr1	179743423	179805628	+	cryptic_threeprime	0.022	0.0985	i001	novel_intervening_exon:novelexon:inclusion	.	ENSG00000143340.7
clu316	FAM163A	chr1	179743423	179807798	+	annotated	-0.173	0.0985	i002	novel_intervening_exon:novelexon:inclusion	ENST00000341785.5	ENSG00000143340.7
clu316	FAM163A	chr1	179805773	179807798	+	cryptic_fiveprime	0.151	0.0985	i003	novel_intervening_exon:novelexon:inclusion	.	ENSG00000143340.7
clu317	PTPRN	chr2	219307557	219307792	-	annotated	0.015	0.0985	i001	novel_intervening_exon:novelskip:unclear	ENST00000295718.7+ENST00000409251.7+ENST00000423636.6+ENST00000412847.5+ENST00000446182.5+ENST00000440552.5+ENST00000442029.5+ENST00000451506.5+ENST00000606213.5+ENST00000468454.1+ENST00000477819.1	ENSG00000054356.14
clu317	PTPRN	chr2	219307557	219309218	-	novel annotated pair	0.025	0.0985	i002	novel_intervening_exon:novelskip:unclear	ENST00000295718.7+ENST00000409251.7+ENST00000606213.5	ENSG00000054356.14
clu317	PTPRN	chr2	219307842	219309218	-	annotated	-0.04	0.0985	i003	novel_intervening_exon:novelskip:unclear	ENST00000295718.7+ENST00000409251.7+ENST00000606213.5+ENST00000484986.1	ENSG00000054356.14
clu318	TNRC6C	chr17	78051448	78064722	+	annotated	0.102	0.0989	i001	novel_intervening_exon:novelskip:unclear	ENST00000696270.1+ENST00000696541.1+ENST00000636222.1+ENST00000591851.5	ENSG00000078687.18
clu318	TNRC6C	chr17	78051448	78067757	+	novel annotated pair	-0.016	0.0989	i002	novel_intervening_exon:novelskip:unclear	ENST00000696270.1+ENST00000696541.1+ENST00000636222.1+ENST00000591851.5	ENSG00000078687.18
clu318	TNRC6C	chr17	78064937	78067757	+	annotated	-0.085	0.0989	i003	novel_intervening_exon:novelskip:unclear	ENST00000696270.1+ENST00000696541.1+ENST00000636222.1+ENST00000585438.1+ENST00000588061.6+ENST00000591851.5+ENST00000587990.1	ENSG00000078687.18
clu319	ARHGEF10L	chr1	17623175	17624387	+	annotated	-0.045	0.0995	i001	novel_intervening_exon:novelskip:unclear	ENST00000361221.8+ENST00000375415.5+ENST00000469726.5+ENST00000375408.7	ENSG00000074964.17
clu319	ARHGEF10L	chr1	17623175	17627330	+	novel annotated pair	0.014	0.0995	i002	novel_intervening_exon:novelskip:unclear	ENST00000361221.8+ENST00000375415.5+ENST00000469726.5+ENST00000375408.7	ENSG00000074964.17
clu319	ARHGEF10L	chr1	17626048	17627330	+	annotated	0.032	0.0995	i003	novel_intervening_exon:novelskip:unclear	ENST00000361221.8+ENST00000375415.5+ENST00000469726.5+ENST00000375408.7+ENST00000167825.5	ENSG00000074964.17

## Sheet: TerminatingExon
clusterID	gene_name	chr	start	end	strand	verdict	deltapsi	FDR	intron_index	splicing_profile	transcripts	gene_id
clu1	STMN2	chr8	79611214	79616822	+	cryptic_threeprime	0.14	5.12e-08	i001	novel_terminating_exon:novelexon:inclusion	.	ENSG00000104435.14
clu1	STMN2	chr8	79611214	79636802	+	annotated	-0.14	5.12e-08	i002	novel_terminating_exon:novelexon:inclusion	ENST00000220876.12+ENST00000518111.5	ENSG00000104435.14
clu2	INSR	chr19	7168094	7170537	-	annotated	-0.447	4.62e-06	i001	novel_terminating_exon:novelexon:inclusion	ENST00000341500.9+ENST00000302850.10+ENST00000598216.1	ENSG00000171105.14
clu2	INSR	chr19	7169831	7170537	-	cryptic_threeprime	0.447	4.62e-06	i002	novel_terminating_exon:novelexon:inclusion	.	ENSG00000171105.14
clu3	ARHGAP32	chr11	128988125	128998319	-	annotated	-0.219	1.54e-05	i001	novel_terminating_exon:novelexon:inclusion	ENST00000310343.13+ENST00000682385.1+ENST00000526162.5+ENST00000392657.7+ENST00000524655.5+ENST00000527272.1+ENST00000533509.1	ENSG00000134909.19
clu3	ARHGAP32	chr11	128992046	128998319	-	cryptic_threeprime	0.219	1.54e-05	i002	novel_terminating_exon:novelexon:inclusion	.	ENSG00000134909.19
clu4	MAGI3	chr1	113681336	113682184	+	cryptic_threeprime	0.255	5.9e-05	i001	novel_terminating_exon:novelexon:inclusion	.	ENSG00000081026.19
clu4	MAGI3	chr1	113681336	113682212	+	annotated	-0.255	5.9e-05	i002	novel_terminating_exon:novelexon:inclusion	ENST00000369617.8+ENST00000369615.5+ENST00000369611.4	ENSG00000081026.19
clu5	GAK	chr4	884086	888847	-	annotated	-0.193	8.34e-05	i001	novel_terminating_exon:novelexon:inclusion	ENST00000314167.9+ENST00000511163.5	ENSG00000178950.18
clu5	GAK	chr4	888044	888847	-	cryptic_threeprime	0.193	8.34e-05	i002	novel_terminating_exon:novelexon:inclusion	.	ENSG00000178950.18
clu6	SLIT3	chr5	168671483	168673177	-	annotated	-0.035	0.000145	i001	novel_terminating_exon:novelexon:inclusion	ENST00000404867.7+ENST00000519560.6+ENST00000332966.8	ENSG00000184347.15
clu6	SLIT3	chr5	168671675	168673177	-	cryptic_threeprime	0.035	0.000145	i002	novel_terminating_exon:novelexon:inclusion	.	ENSG00000184347.15
clu7	ABAT	chr16	8779590	8780397	+	cryptic_threeprime	0.123	0.000178	i001	novel_terminating_exon:novelexon:inclusion	.	ENSG00000183044.12
clu7	ABAT	chr16	8779590	8781309	+	annotated	-0.123	0.000178	i002	novel_terminating_exon:novelexon:inclusion	ENST00000268251.13+ENST00000396600.6+ENST00000566590.5+ENST00000567812.5+ENST00000425191.6	ENSG00000183044.12
clu8	PTPRN2	chr7	157898737	158081298	-	annotated	-0.047	0.000387	i001	novel_terminating_exon:novelexon:inclusion	ENST00000389413.7+ENST00000409483.5+ENST00000389418.9+ENST00000389416.8	ENSG00000155093.19
clu8	PTPRN2	chr7	158040550	158081298	-	cryptic_threeprime	0.047	0.000387	i002	novel_terminating_exon:novelexon:inclusion	.	ENSG00000155093.19
clu9	NOP9	chr14	24300857	24301570	+	cryptic_threeprime	0.16	0.0005	i001	novel_terminating_exon:novelexon:inclusion	.	ENSG00000196943.14
clu9	NOP9	chr14	24300857	24301612	+	annotated	-0.16	0.0005	i002	novel_terminating_exon:novelexon:inclusion	ENST00000267425.8+ENST00000396802.7+ENST00000650565.1	ENSG00000196943.14
clu10	PLCXD1	chrX	281684	283093	+	cryptic_threeprime	0.167	0.000756	i001	novel_terminating_exon:novelexon:inclusion	.	ENSG00000182378.15,ENSG00000182378.15_PAR_Y
clu10	PLCXD1	chrX	281684	284167	+	annotated	-0.167	0.000756	i002	novel_terminating_exon:novelexon:inclusion	ENST00000399012.6+ENST00000445062.6+ENST00000429181.6+ENST00000381657.8	ENSG00000182378.15,ENSG00000182378.15_PAR_Y
clu11	PLCXD1	chrY	281684	283093	+	cryptic_threeprime	0.167	0.000756	i001	novel_terminating_exon:novelexon:inclusion	.	ENSG00000182378.15,ENSG00000182378.15_PAR_Y
clu11	PLCXD1	chrY	281684	284167	+	annotated	-0.167	0.000756	i002	novel_terminating_exon:novelexon:inclusion	ENST00000399012.6_PAR_Y+ENST00000445062.6_PAR_Y+ENST00000429181.6_PAR_Y+ENST00000381657.8_PAR_Y	ENSG00000182378.15,ENSG00000182378.15_PAR_Y
clu12	BMS1P20	chr22	22304114	22306790	+	cryptic_threeprime	0.123	0.000838	i001	novel_terminating_exon:novelexon:inclusion	.	ENSG00000272779.1
clu12	BMS1P20	chr22	22304114	22306833	+	annotated	-0.123	0.000838	i002	novel_terminating_exon:novelexon:inclusion	ENST00000652112.1+ENST00000413293.1	ENSG00000272779.1
clu13	VSX2	chr14	74259782	74260537	+	cryptic_threeprime	0.114	0.00102	i001	novel_terminating_exon:novelexon:inclusion	.	ENSG00000119614.3
clu13	VSX2	chr14	74259782	74260594	+	annotated	-0.114	0.00102	i002	novel_terminating_exon:novelexon:inclusion	ENST00000261980.3	ENSG00000119614.3
clu14	CORO7	chr16	4365545	4387986	-	annotated	-0.166	0.00144	i001	novel_terminating_exon:novelexon:inclusion	ENST00000572467.5+ENST00000575334.5+ENST00000251166.9+ENST00000571227.5+ENST00000537233.6+ENST00000574025.5+ENST00000575714.5+ENST00000574311.5+ENST00000571756.5+ENST00000572549.5+ENST00000572044.1	ENSG00000262246.6
clu14	CORO7	chr16	4367442	4387986	-	cryptic_threeprime	0.166	0.00144	i002	novel_terminating_exon:novelexon:inclusion	.	ENSG00000262246.6
clu15	ATP8B2	chr1	154344254	154344373	+	cryptic_threeprime	0.109	0.00165	i001	novel_terminating_exon:novelexon:inclusion	.	ENSG00000143515.20
clu15	ATP8B2	chr1	154344254	154344395	+	annotated	-0.109	0.00165	i002	novel_terminating_exon:novelexon:inclusion	ENST00000368489.6+ENST00000672630.1+ENST00000696573.1	ENSG00000143515.20
clu16	HINFP	chr11	119133219	119133944	+	cryptic_threeprime	0.126	0.00172	i001	novel_terminating_exon:novelexon:inclusion	.	ENSG00000172273.13
clu16	HINFP	chr11	119133219	119134084	+	annotated	-0.126	0.00172	i002	novel_terminating_exon:novelexon:inclusion	ENST00000350777.7+ENST00000527755.5+ENST00000529808.1	ENSG00000172273.13
clu17	TSPOAP1	chr17	58318452	58319090	-	annotated	-0.123	0.00175	i001	novel_terminating_exon:novelexon:inclusion	ENST00000268893.10+ENST00000343736.9	ENSG00000005379.17
clu17	TSPOAP1	chr17	58318560	58319090	-	cryptic_threeprime	0.123	0.00175	i002	novel_terminating_exon:novelexon:inclusion	.	ENSG00000005379.17
clu18	GCFC2	chr2	75702423	75706523	-	annotated	-0.251	0.00183	i001	novel_terminating_exon:novelexon:inclusion	ENST00000321027.8+ENST00000541687.5+ENST00000409857.7+ENST00000472230.5+ENST00000470503.1	ENSG00000005436.14
clu18	GCFC2	chr2	75702447	75706523	-	cryptic_threeprime	0.251	0.00183	i002	novel_terminating_exon:novelexon:inclusion	.	ENSG00000005436.14
clu19	PI4KAP1	chr22	18548827	18552473	-	annotated	-0.354	0.00254	i001	novel_terminating_exon:novelexon:inclusion	ENST00000652586.1+ENST00000612500.4+ENST00000611748.1	ENSG00000290425.1,ENSG00000274602.6
clu19	PI4KAP1	chr22	18548856	18552473	-	cryptic_threeprime	0.354	0.00254	i002	novel_terminating_exon:novelexon:inclusion	.	ENSG00000290425.1,ENSG00000274602.6
clu20	RBM26	chr13	79366195	79366633	-	annotated	-0.224	0.00282	i001	novel_terminating_exon:novelexon:inclusion	ENST00000438724.5+ENST00000622611.4+ENST00000438737.3+ENST00000267229.11+ENST00000461008.1	ENSG00000139746.16
clu20	RBM26	chr13	79366225	79366633	-	cryptic_threeprime	0.224	0.00282	i002	novel_terminating_exon:novelexon:inclusion	.	ENSG00000139746.16
clu21	PSIP1	chr9	15465580	15466748	-	annotated	-0.022	0.00288	i001	novel_terminating_exon:novelexon:inclusion	ENST00000380733.9+ENST00000380738.8	ENSG00000164985.15
clu21	PSIP1	chr9	15465624	15466748	-	cryptic_threeprime	0.022	0.00288	i002	novel_terminating_exon:novelexon:inclusion	.	ENSG00000164985.15
clu22	ZC3H8	chr2	112238528	112250191	-	annotated	-0.146	0.00364	i001	novel_terminating_exon:novelexon:inclusion	ENST00000409573.7+ENST00000474234.5+ENST00000464305.1	ENSG00000144161.14
clu22	ZC3H8	chr2	112243447	112250191	-	cryptic_threeprime	0.146	0.00364	i002	novel_terminating_exon:novelexon:inclusion	.	ENSG00000144161.14
clu23	ZDHHC7	chr16	84979285	84981870	-	annotated	-0.103	0.00409	i001	novel_terminating_exon:novelexon:inclusion	ENST00000313732.9+ENST00000344861.9+ENST00000564466.5+ENST00000566909.1	ENSG00000153786.13
clu23	ZDHHC7	chr16	84979322	84981870	-	cryptic_threeprime	0.103	0.00409	i002	novel_terminating_exon:novelexon:inclusion	.	ENSG00000153786.13
clu24	KIFC2	chr8	144467987	144468286	+	cryptic_threeprime	0.046	0.00464	i001	novel_terminating_exon:novelexon:inclusion	.	ENSG00000167702.13
clu24	KIFC2	chr8	144467987	144468329	+	annotated	-0.046	0.00464	i002	novel_terminating_exon:novelexon:inclusion	ENST00000643461.1+ENST00000645548.2+ENST00000642354.1+ENST00000301332.3+ENST00000529644.1	ENSG00000167702.13
clu25	SCMH1	chr1	41113526	41116922	-	annotated	-0.066	0.00495	i001	novel_terminating_exon:novelexon:inclusion	ENST00000326197.11+ENST00000372595.5+ENST00000337495.9+ENST00000372596.5+ENST00000372597.5+ENST00000695335.1+ENST00000695336.1+ENST00000695337.1	ENSG00000010803.17
clu25	SCMH1	chr1	41113553	41116922	-	cryptic_threeprime	0.066	0.00495	i002	novel_terminating_exon:novelexon:inclusion	.	ENSG00000010803.17
clu26	HERC2P3	chr15	20454673	20457305	-	annotated	-0.043	0.00528	i001	novel_terminating_exon:novelexon:inclusion	ENST00000428453.5+ENST00000437318.5+ENST00000430598.5+ENST00000429257.5	ENSG00000290376.1,ENSG00000180229.13
clu26	HERC2P3	chr15	20454695	20457305	-	cryptic_threeprime	0.043	0.00528	i002	novel_terminating_exon:novelexon:inclusion	.	ENSG00000290376.1,ENSG00000180229.13
clu27	L3MBTL1	chr20	43534394	43534746	+	cryptic_threeprime	0.121	0.00536	i001	novel_terminating_exon:novelexon:inclusion	.	ENSG00000185513.18
clu27	L3MBTL1	chr20	43534394	43534828	+	annotated	-0.121	0.00536	i002	novel_terminating_exon:novelexon:inclusion	ENST00000657241.1+ENST00000649501.1+ENST00000434666.6+ENST00000439769.2+ENST00000649084.1+ENST00000418998.7+ENST00000704961.1+ENST00000427442.8+ENST00000649917.1+ENST00000647860.1+ENST00000649698.1+ENST00000422861.3+ENST00000648786.1+ENST00000648715.1+ENST00000648570.1+ENST00000650484.1+ENST00000648421.1+ENST00000373135.8+ENST00000373134.5+ENST00000473981.2+ENST00000647827.1+ENST00000445228.6+ENS…	ENSG00000185513.18
clu28	EIF3CL	chr16	28392142	28399871	-	annotated	-0.014	0.00537	i001	novel_terminating_exon:novelexon:inclusion	ENST00000398944.7+ENST00000380876.5	ENSG00000205609.13
clu28	EIF3CL	chr16	28394391	28399871	-	cryptic_threeprime	0.014	0.00537	i002	novel_terminating_exon:novelexon:inclusion	.	ENSG00000205609.13
clu29	VPS72	chr1	151185620	151185798	-	annotated	-0.014	0.00571	i001	novel_terminating_exon:novelexon:inclusion	ENST00000368892.9+ENST00000354473.4+ENST00000496809.5+ENST00000463470.1	ENSG00000163159.15
clu29	VPS72	chr1	151185644	151185798	-	cryptic_threeprime	0.014	0.00571	i002	novel_terminating_exon:novelexon:inclusion	.	ENSG00000163159.15
clu30	ENSG00000291259	chr15	28637630	28640237	+	cryptic_threeprime	0.043	0.00638	i001	novel_terminating_exon:novelexon:inclusion	.	ENSG00000291259.1
clu30	ENSG00000291259	chr15	28637630	28640259	+	annotated	-0.043	0.00638	i002	novel_terminating_exon:novelexon:inclusion	ENST00000689985.1+ENST00000524476.5+ENST00000529353.1+ENST00000529624.5	ENSG00000291259.1
clu31	ENSG00000291003	chr15	22543138	22545745	+	cryptic_threeprime	0.041	0.00676	i001	novel_terminating_exon:novelexon:inclusion	.	ENSG00000291003.1
clu31	ENSG00000291003	chr15	22543138	22545767	+	annotated	-0.041	0.00676	i002	novel_terminating_exon:novelexon:inclusion	ENST00000613386.4+ENST00000619021.4	ENSG00000291003.1
clu32	NCAM1	chr11	113256001	113260143	+	cryptic_threeprime	0.029	0.00915	i001	novel_terminating_exon:novelexon:inclusion	.	ENSG00000149294.17
clu32	NCAM1	chr11	113256001	113260146	+	annotated	-0.029	0.00915	i002	novel_terminating_exon:novelexon:inclusion	ENST00000621518.4+ENST00000618266.4+ENST00000615112.4+ENST00000615285.4+ENST00000619839.4+ENST00000401611.6+ENST00000621128.4+ENST00000316851.12+ENST00000620046.4+ENST00000531044.5+ENST00000621850.4+ENST00000611284.4+ENST00000530543.5+ENST00000526322.5+ENST00000531817.5+ENST00000533073.5+ENST00000528590.5+ENST00000525355.5+ENST00000525691.5+ENST00000534516.2+ENST00000524916.1	ENSG00000149294.17
clu33	ZDHHC11B	chr5	732664	733752	-	annotated	-0.329	0.0102	i001	novel_terminating_exon:novelexon:inclusion	ENST00000522356.3	ENSG00000206077.14
clu33	ZDHHC11B	chr5	733156	733752	-	cryptic_threeprime	0.329	0.0102	i002	novel_terminating_exon:novelexon:inclusion	.	ENSG00000206077.14
clu34	GTF2IRD2	chr7	74809173	74810896	-	annotated	-0.06	0.0102	i001	novel_terminating_exon:novelexon:inclusion	ENST00000625377.3+ENST00000451013.7+ENST00000651129.1+ENST00000610955.1	ENSG00000196275.16
clu34	GTF2IRD2	chr7	74809189	74810896	-	cryptic_threeprime	0.06	0.0102	i002	novel_terminating_exon:novelexon:inclusion	.	ENSG00000196275.16
clu35	ENSG00000290839	chr7	73255764	73257483	-	annotated	-0.061	0.0105	i001	novel_terminating_exon:novelexon:inclusion	ENST00000618962.4+ENST00000620147.4+ENST00000449689.2	ENSG00000290839.1
clu35	ENSG00000290839	chr7	73255780	73257483	-	cryptic_threeprime	0.061	0.0105	i002	novel_terminating_exon:novelexon:inclusion	.	ENSG00000290839.1
clu36	PPP2R5B	chr11	64926908	64927766	+	cryptic_threeprime	0.033	0.011	i001	novel_terminating_exon:novelexon:inclusion	.	ENSG00000068971.14
clu36	PPP2R5B	chr11	64926908	64927802	+	annotated	-0.033	0.011	i002	novel_terminating_exon:novelexon:inclusion	ENST00000526559.5+ENST00000164133.7+ENST00000532850.1	ENSG00000068971.14
clu37	GTF2IRD2B	chr7	75135057	75136769	+	cryptic_threeprime	0.058	0.0136	i001	novel_terminating_exon:novelexon:inclusion	.	ENSG00000174428.19
clu37	GTF2IRD2B	chr7	75135057	75136785	+	annotated	-0.058	0.0136	i002	novel_terminating_exon:novelexon:inclusion	ENST00000651028.1+ENST00000472837.7+ENST00000619142.4+ENST00000418185.6+ENST00000611835.4+ENST00000394939.3	ENSG00000174428.19
clu38	LINC02449	chr12	8235999	8237778	+	cryptic_threeprime	-0.173	0.0156	i001	novel_terminating_exon:novelexon:skip	.	ENSG00000215241.4
clu38	LINC02449	chr12	8235999	8238737	+	annotated	0.173	0.0156	i002	novel_terminating_exon:novelexon:skip	ENST00000304751.9+ENST00000536034.1	ENSG00000215241.4
clu39	HECTD4	chr12	112254162	112256320	-	annotated	-0.107	0.0156	i001	novel_terminating_exon:novelexon:inclusion	ENST00000550722.5+ENST00000377560.9+ENST00000682272.1+ENST00000311694.7	ENSG00000173064.14
clu39	HECTD4	chr12	112254189	112256320	-	cryptic_threeprime	0.107	0.0156	i002	novel_terminating_exon:novelexon:inclusion	.	ENSG00000173064.14
clu40	SCAI	chr9	125029739	125055876	-	annotated	0.148	0.0158	i001	novel_terminating_exon:novelexon:skip	ENST00000336505.11+ENST00000477186.5+ENST00000373549.8	ENSG00000173611.18
clu40	SCAI	chr9	125052595	125055876	-	cryptic_threeprime	-0.148	0.0158	i002	novel_terminating_exon:novelexon:skip	.	ENSG00000173611.18
clu41	PBRM1	chr3	52658315	52662133	-	annotated	-0.025	0.0192	i001	novel_terminating_exon:novelexon:inclusion	ENST00000356770.8+ENST00000394830.7+ENST00000296302.11+ENST00000337303.8+ENST00000412587.5+ENST00000409057.5+ENST00000410007.5+ENST00000409114.7+ENST00000409767.5+ENST00000423351.5+ENST00000446103.5+ENST00000431678.5	ENSG00000163939.18
clu41	PBRM1	chr3	52658342	52662133	-	cryptic_threeprime	0.025	0.0192	i002	novel_terminating_exon:novelexon:inclusion	.	ENSG00000163939.18
clu42	ZNF37BP	chr10	42523305	42523612	-	annotated	-0.184	0.0216	i001	novel_terminating_exon:novelexon:inclusion	ENST00000452075.7+ENST00000688789.1+ENST00000686673.1+ENST00000686311.1+ENST00000689225.1+ENST00000692055.1+ENST00000700995.1+ENST00000690905.1+ENST00000692559.1+ENST00000701864.1+ENST00000687308.1+ENST00000435805.7+ENST00000701936.1+ENST00000690442.1+ENST00000692594.1+ENST00000691366.1+ENST00000689409.1+ENST00000473592.1+ENST00000691808.1+ENST00000701451.1+ENST00000700777.1+ENST00000685241.1+ENS…	ENSG00000234420.9
clu42	ZNF37BP	chr10	42523324	42523612	-	cryptic_threeprime	0.184	0.0216	i002	novel_terminating_exon:novelexon:inclusion	.	ENSG00000234420.9
clu43	KYAT1	chr9	128842801	128845353	-	annotated	-0.103	0.0218	i001	novel_terminating_exon:novelexon:inclusion	ENST00000651925.1+ENST00000302586.8+ENST00000462722.5+ENST00000320665.10+ENST00000483599.5+ENST00000436267.7+ENST00000451800.5+ENST00000416084.5+ENST00000474824.1+ENST00000427720.1	ENSG00000171097.14
clu43	KYAT1	chr9	128843139	128845353	-	cryptic_threeprime	0.103	0.0218	i002	novel_terminating_exon:novelexon:inclusion	.	ENSG00000171097.14
clu44	PPP4R3B	chr2	55604076	55615451	-	annotated	0.05	0.0222	i001	novel_terminating_exon:novelexon:skip	ENST00000611717.4+ENST00000616407.2+ENST00000616288.4+ENST00000470801.1	ENSG00000275052.5
clu44	PPP4R3B	chr2	55615313	55615451	-	cryptic_threeprime	-0.05	0.0222	i002	novel_terminating_exon:novelexon:skip	.	ENSG00000275052.5
clu45	PLCG1	chr20	41160153	41162262	+	cryptic_threeprime	0.017	0.0231	i001	novel_terminating_exon:novelexon:inclusion	.	ENSG00000124181.15
clu45	PLCG1	chr20	41160153	41162452	+	annotated	-0.017	0.0231	i002	novel_terminating_exon:novelexon:inclusion	ENST00000244007.7+ENST00000373271.5+ENST00000685551.1	ENSG00000124181.15
clu46	PPP1R21	chr2	48458227	48459717	+	cryptic_threeprime	0.052	0.0334	i001	novel_terminating_exon:novelexon:inclusion	.	ENSG00000162869.16
clu46	PPP1R21	chr2	48458227	48459754	+	annotated	-0.052	0.0334	i002	novel_terminating_exon:novelexon:inclusion	ENST00000431614.5+ENST00000294952.13+ENST00000416913.5+ENST00000281394.8+ENST00000449090.6	ENSG00000162869.16
clu47	LRRTM3	chr10	66928452	66959850	+	cryptic_threeprime	0.043	0.0337	i001	novel_terminating_exon:novelexon:inclusion	.	ENSG00000198739.11
clu47	LRRTM3	chr10	66928452	67097587	+	annotated	-0.043	0.0337	i002	novel_terminating_exon:novelexon:inclusion	ENST00000361320.5	ENSG00000198739.11
clu48	NR2C1	chr12	95051943	95057553	-	annotated	-0.092	0.0343	i001	novel_terminating_exon:novelexon:inclusion	ENST00000333003.10+ENST00000552861.5+ENST00000547594.5+ENST00000545833.5+ENST00000622476.4+ENST00000393101.7+ENST00000330677.7+ENST00000548252.1	ENSG00000120798.17
clu48	NR2C1	chr12	95057412	95057553	-	cryptic_threeprime	0.092	0.0343	i002	novel_terminating_exon:novelexon:inclusion	.	ENSG00000120798.17
clu49	VGLL4	chr3	11558827	11559332	-	annotated	-0.071	0.0388	i001	novel_terminating_exon:novelexon:inclusion	ENST00000430365.7+ENST00000273038.7+ENST00000413604.5+ENST00000451674.6+ENST00000424529.6+ENST00000426568.5+ENST00000445411.5	ENSG00000144560.16
clu49	VGLL4	chr3	11558867	11559332	-	cryptic_threeprime	0.071	0.0388	i002	novel_terminating_exon:novelexon:inclusion	.	ENSG00000144560.16
clu50	METTL25B	chr1	156735909	156736619	+	cryptic_threeprime	-0.115	0.0398	i001	novel_terminating_exon:novelexon:skip	.	ENSG00000143303.12
clu50	METTL25B	chr1	156735909	156736632	+	annotated	0.115	0.0398	i002	novel_terminating_exon:novelexon:skip	ENST00000368218.8+ENST00000368216.9+ENST00000476229.5+ENST00000497515.1	ENSG00000143303.12
clu51	SVBP	chr1	42816580	42817190	-	annotated	-0.026	0.0412	i001	novel_terminating_exon:novelexon:inclusion	ENST00000372521.9+ENST00000497437.1	ENSG00000177868.12
clu51	SVBP	chr1	42816605	42817190	-	cryptic_threeprime	0.026	0.0412	i002	novel_terminating_exon:novelexon:inclusion	.	ENSG00000177868.12
clu52	MPST	chr22	37024810	37026999	+	cryptic_threeprime	0.034	0.0423	i001	novel_terminating_exon:novelexon:inclusion	.	ENSG00000128309.17
clu52	MPST	chr22	37024810	37029216	+	annotated	-0.034	0.0423	i002	novel_terminating_exon:novelexon:inclusion	ENST00000401419.7+ENST00000404802.7+ENST00000429360.6+ENST00000341116.7+ENST00000404393.5+ENST00000397225.2	ENSG00000128309.17
clu53	ACTL6B	chr7	100646335	100646551	-	annotated	0.033	0.0424	i001	novel_terminating_exon:novelexon:skip	ENST00000160382.10+ENST00000487125.1	ENSG00000077080.10
clu53	ACTL6B	chr7	100646352	100646551	-	cryptic_threeprime	-0.033	0.0424	i002	novel_terminating_exon:novelexon:skip	.	ENSG00000077080.10
clu54	LMBRD2	chr5	36105197	36108534	-	annotated	-0.076	0.0437	i001	novel_terminating_exon:novelexon:inclusion	ENST00000296603.5	ENSG00000164187.7
clu54	LMBRD2	chr5	36105298	36108534	-	cryptic_threeprime	0.076	0.0437	i002	novel_terminating_exon:novelexon:inclusion	.	ENSG00000164187.7
clu55	KLHL18	chr3	47334819	47336520	+	cryptic_threeprime	0.159	0.0454	i001	novel_terminating_exon:novelexon:inclusion	.	ENSG00000114648.12
clu55	KLHL18	chr3	47334819	47336535	+	annotated	-0.159	0.0454	i002	novel_terminating_exon:novelexon:inclusion	ENST00000232766.6+ENST00000461084.5+ENST00000442272.1	ENSG00000114648.12
clu56	PYGB	chr20	25274723	25276200	+	cryptic_threeprime	0.016	0.0462	i001	novel_terminating_exon:novelexon:inclusion	.	ENSG00000100994.12
clu56	PYGB	chr20	25274723	25276646	+	annotated	-0.016	0.0462	i002	novel_terminating_exon:novelexon:inclusion	ENST00000216962.9	ENSG00000100994.12
clu57	RALY	chr20	34077245	34077370	+	cryptic_threeprime	0.006	0.0466	i001	novel_terminating_exon:novelexon:inclusion	.	ENSG00000125970.12
clu57	RALY	chr20	34077245	34078505	+	annotated	-0.006	0.0466	i002	novel_terminating_exon:novelexon:inclusion	ENST00000375114.7+ENST00000246194.8+ENST00000489384.1	ENSG00000125970.12
clu58	SCG5	chr15	32643818	32666803	+	cryptic_threeprime	-0.005	0.0487	i001	novel_terminating_exon:novelexon:skip	.	ENSG00000166922.9
clu58	SCG5	chr15	32643818	32679766	+	annotated	0.005	0.0487	i002	novel_terminating_exon:novelexon:skip	ENST00000689909.1+ENST00000692248.1+ENST00000413748.6+ENST00000494364.5+ENST00000497208.5+ENST00000300175.9+ENST00000471027.1	ENSG00000166922.9
clu59	ZNF767P	chr7	149547776	149549193	-	annotated	-0.164	0.0505	i001	novel_terminating_exon:novelexon:inclusion	ENST00000472212.5	ENSG00000291118.1,ENSG00000133624.15
clu59	ZNF767P	chr7	149547928	149549193	-	cryptic_threeprime	0.164	0.0505	i002	novel_terminating_exon:novelexon:inclusion	.	ENSG00000291118.1,ENSG00000133624.15
clu60	UNC13B	chr9	35389973	35390066	+	cryptic_threeprime	0.072	0.0517	i001	novel_terminating_exon:novelexon:inclusion	.	ENSG00000198722.15
clu60	UNC13B	chr9	35389973	35390629	+	annotated	-0.072	0.0517	i002	novel_terminating_exon:novelexon:inclusion	ENST00000617908.4+ENST00000619578.4+ENST00000396787.5+ENST00000635942.2+ENST00000378495.7+ENST00000634487.1+ENST00000637271.1+ENST00000636694.1	ENSG00000198722.15
clu61	ZNF605	chr12	132933155	132945621	-	annotated	0.09	0.0524	i001	novel_terminating_exon:novelexon:skip	ENST00000360187.9+ENST00000392321.3+ENST00000331711.11+ENST00000412621.6	ENSG00000196458.11
clu61	ZNF605	chr12	132943022	132945621	-	cryptic_threeprime	-0.09	0.0524	i002	novel_terminating_exon:novelexon:skip	.	ENSG00000196458.11
clu62	SYT17	chr16	19168661	19172755	+	cryptic_threeprime	0.151	0.0529	i001	novel_terminating_exon:novelexon:inclusion	.	ENSG00000103528.17
clu62	SYT17	chr16	19168661	19172760	+	annotated	-0.151	0.0529	i002	novel_terminating_exon:novelexon:inclusion	ENST00000355377.7	ENSG00000103528.17
clu63	TMEM145	chr19	42320437	42323474	+	cryptic_threeprime	0.025	0.0537	i001	novel_terminating_exon:novelexon:inclusion	.	ENSG00000167619.13
clu63	TMEM145	chr19	42320437	42323583	+	annotated	-0.025	0.0537	i002	novel_terminating_exon:novelexon:inclusion	ENST00000301204.8+ENST00000673205.1+ENST00000673187.1	ENSG00000167619.13
clu64	LDB1	chr10	102111300	102111434	-	annotated	-0.006	0.0543	i001	novel_terminating_exon:novelexon:inclusion	ENST00000673968.1+ENST00000361198.9+ENST00000425280.2	ENSG00000198728.11
clu64	LDB1	chr10	102111317	102111434	-	cryptic_threeprime	0.006	0.0543	i002	novel_terminating_exon:novelexon:inclusion	.	ENSG00000198728.11
clu65	ZFP28	chr19	56550181	56550420	+	cryptic_threeprime	0.035	0.0551	i001	novel_terminating_exon:novelexon:inclusion	.	ENSG00000196867.8
clu65	ZFP28	chr19	56550181	56550510	+	annotated	-0.035	0.0551	i002	novel_terminating_exon:novelexon:inclusion	ENST00000301318.8+ENST00000591844.5	ENSG00000196867.8
clu66	TRAPPC12	chr2	3388670	3389183	+	cryptic_threeprime	0.031	0.0557	i001	novel_terminating_exon:novelexon:inclusion	.	ENSG00000171853.16
clu66	TRAPPC12	chr2	3388670	3401777	+	annotated	-0.031	0.0557	i002	novel_terminating_exon:novelexon:inclusion	ENST00000382110.6+ENST00000324266.10+ENST00000411973.3	ENSG00000171853.16
clu67	RBM41	chrX	107088839	107113397	-	annotated	0.197	0.0578	i001	novel_terminating_exon:novelexon:skip	ENST00000685964.1+ENST00000495517.5	ENSG00000089682.17
clu67	RBM41	chrX	107112538	107113397	-	cryptic_threeprime	-0.197	0.0578	i002	novel_terminating_exon:novelexon:skip	.	ENSG00000089682.17
clu68	IFT74	chr9	27060651	27061996	+	cryptic_threeprime	0.111	0.0591	i001	novel_terminating_exon:novelexon:inclusion	.	ENSG00000096872.17
clu68	IFT74	chr9	27060651	27062618	+	annotated	-0.111	0.0591	i002	novel_terminating_exon:novelexon:inclusion	ENST00000433700.5+ENST00000443698.5+ENST00000648373.1+ENST00000380062.10	ENSG00000096872.17
clu69	EPB41L4B	chr9	109194397	109200236	-	annotated	0.083	0.0593	i001	novel_terminating_exon:novelexon:skip	ENST00000374566.8	ENSG00000095203.15
clu69	EPB41L4B	chr9	109194406	109200236	-	cryptic_threeprime	-0.083	0.0593	i002	novel_terminating_exon:novelexon:skip	.	ENSG00000095203.15
clu70	SRGAP2D	chr1	144055421	144063170	+	cryptic_threeprime	-0.476	0.0595	i001	novel_terminating_exon:novelexon:skip	.	ENSG00000270872.2
clu70	SRGAP2D	chr1	144055421	144063173	+	annotated	0.476	0.0595	i002	novel_terminating_exon:novelexon:skip	ENST00000605551.2	ENSG00000270872.2
clu71	MAP3K10	chr19	40213188	40213389	+	cryptic_threeprime	0.021	0.0599	i001	novel_terminating_exon:novelexon:inclusion	.	ENSG00000130758.8
clu71	MAP3K10	chr19	40213188	40213517	+	annotated	-0.021	0.0599	i002	novel_terminating_exon:novelexon:inclusion	ENST00000253055.8+ENST00000597986.5	ENSG00000130758.8
clu72	C4orf33	chr4	129109672	129109991	+	cryptic_threeprime	0.091	0.0609	i001	novel_terminating_exon:novelexon:inclusion	.	ENSG00000151470.13
clu72	C4orf33	chr4	129109672	129111686	+	annotated	-0.091	0.0609	i002	novel_terminating_exon:novelexon:inclusion	ENST00000281146.9+ENST00000425929.6	ENSG00000151470.13
clu73	MAD1L1	chr7	2225550	2229984	-	annotated	-0.056	0.0611	i001	novel_terminating_exon:novelexon:inclusion	ENST00000399654.6+ENST00000406869.5+ENST00000265854.12+ENST00000429779.1+ENST00000651235.1	ENSG00000002822.16
clu73	MAD1L1	chr7	2225742	2229984	-	cryptic_threeprime	0.056	0.0611	i002	novel_terminating_exon:novelexon:inclusion	.	ENSG00000002822.16
clu74	LRP8	chr1	53271346	53275631	-	annotated	-0.073	0.0612	i001	novel_terminating_exon:novelexon:inclusion	ENST00000306052.12+ENST00000661457.1+ENST00000667377.1+ENST00000668448.1+ENST00000657895.1+ENST00000662198.1+ENST00000668071.1+ENST00000653217.1+ENST00000465675.6+ENST00000371454.6+ENST00000662604.1+ENST00000658404.1+ENST00000354412.7+ENST00000668991.1+ENST00000655704.1+ENST00000659993.1	ENSG00000157193.18
clu74	LRP8	chr1	53274820	53275631	-	cryptic_threeprime	0.073	0.0612	i002	novel_terminating_exon:novelexon:inclusion	.	ENSG00000157193.18
clu75	IQSEC3	chr12	67436	76827	+	cryptic_threeprime	0.099	0.0612	i001	novel_terminating_exon:novelexon:inclusion	.	ENSG00000120645.12
clu75	IQSEC3	chr12	67436	99146	+	annotated	-0.099	0.0612	i002	novel_terminating_exon:novelexon:inclusion	ENST00000538872.6	ENSG00000120645.12
clu76	AARS1	chr16	70271972	70276486	-	annotated	-0.029	0.0626	i001	novel_terminating_exon:novelexon:inclusion	ENST00000675643.1+ENST00000674963.1+ENST00000675917.1+ENST00000674691.1+ENST00000261772.13+ENST00000675270.1+ENST00000676004.1+ENST00000676211.1+ENST00000676040.1+ENST00000675691.1+ENST00000676209.1+ENST00000675569.1+ENST00000674652.1+ENST00000675133.1+ENST00000675120.1+ENST00000674811.1+ENST00000674512.1+ENST00000675403.1+ENST00000676212.1+ENST00000675045.1+ENST00000675035.1+ENST00000676168.1+EN…	ENSG00000090861.17
clu76	AARS1	chr16	70272882	70276486	-	cryptic_threeprime	0.029	0.0626	i002	novel_terminating_exon:novelexon:inclusion	.	ENSG00000090861.17
clu77	DNAAF9	chr20	3304543	3315033	-	annotated	-0.013	0.0635	i001	novel_terminating_exon:novelexon:inclusion	ENST00000252032.10+ENST00000619760.1	ENSG00000088854.13
clu77	DNAAF9	chr20	3307640	3315033	-	cryptic_threeprime	0.013	0.0635	i002	novel_terminating_exon:novelexon:inclusion	.	ENSG00000088854.13
clu78	ANKRD44	chr2	197025267	197078703	-	annotated	0.078	0.0646	i001	novel_terminating_exon:novelexon:skip	ENST00000424317.5+ENST00000282272.15+ENST00000647377.1+ENST00000328737.6+ENST00000422886.5	ENSG00000065413.20
clu78	ANKRD44	chr2	197077710	197078703	-	cryptic_threeprime	-0.078	0.0646	i002	novel_terminating_exon:novelexon:skip	.	ENSG00000065413.20
clu79	RUSC1	chr1	155320991	155321645	+	cryptic_threeprime	0.018	0.0676	i001	novel_terminating_exon:novelexon:inclusion	.	ENSG00000160753.17
clu79	RUSC1	chr1	155320991	155321688	+	annotated	-0.018	0.0676	i002	novel_terminating_exon:novelexon:inclusion	ENST00000696599.1+ENST00000368352.10+ENST00000497930.6+ENST00000368354.7	ENSG00000160753.17
clu80	FAM98C	chr19	38407077	38408669	+	cryptic_threeprime	0.12	0.0689	i001	novel_terminating_exon:novelexon:inclusion	.	ENSG00000130244.13
clu80	FAM98C	chr19	38407077	38408751	+	annotated	-0.12	0.0689	i002	novel_terminating_exon:novelexon:inclusion	ENST00000252530.10+ENST00000588262.5+ENST00000588348.5+ENST00000589027.1	ENSG00000130244.13
clu81	B3GAT1	chr11	134384188	134387548	-	annotated	-0.053	0.0729	i001	novel_terminating_exon:novelexon:inclusion	ENST00000392580.5+ENST00000312527.9+ENST00000524765.1+ENST00000531510.1	ENSG00000109956.13
clu81	B3GAT1	chr11	134386619	134387548	-	cryptic_threeprime	0.053	0.0729	i002	novel_terminating_exon:novelexon:inclusion	.	ENSG00000109956.13
clu82	ABLIM3	chr5	149249844	149250433	+	cryptic_threeprime	-0.059	0.0733	i001	novel_terminating_exon:novelexon:skip	.	ENSG00000173210.20
clu82	ABLIM3	chr5	149249844	149250447	+	annotated	0.059	0.0733	i002	novel_terminating_exon:novelexon:skip	ENST00000326685.11+ENST00000309868.12+ENST00000506113.5+ENST00000515171.5+ENST00000504238.5+ENST00000508983.5+ENST00000517451.5+ENST00000356541.4	ENSG00000173210.20
clu83	TMEM175	chr4	955890	956317	+	cryptic_threeprime	0.097	0.0763	i001	novel_terminating_exon:novelexon:inclusion	.	ENSG00000127419.17
clu83	TMEM175	chr4	955890	957824	+	annotated	-0.097	0.0763	i002	novel_terminating_exon:novelexon:inclusion	ENST00000513952.5+ENST00000515492.5+ENST00000264771.9+ENST00000515740.5+ENST00000438836.6+ENST00000508204.5+ENST00000510493.5+ENST00000622959.3	ENSG00000127419.17
clu84	IGLON5	chr19	51325465	51326720	+	cryptic_threeprime	0.009	0.077	i001	novel_terminating_exon:novelexon:inclusion	.	ENSG00000142549.10
clu84	IGLON5	chr19	51325465	51326764	+	annotated	-0.009	0.077	i002	novel_terminating_exon:novelexon:inclusion	ENST00000270642.9	ENSG00000142549.10
clu85	ONECUT2	chr18	57436944	57457227	+	cryptic_threeprime	-0.135	0.0793	i001	novel_terminating_exon:novelexon:skip	.	ENSG00000119547.6
clu85	ONECUT2	chr18	57436944	57476437	+	annotated	0.135	0.0793	i002	novel_terminating_exon:novelexon:skip	ENST00000491143.3	ENSG00000119547.6
clu86	UNC13B	chr9	35400443	35401841	+	cryptic_threeprime	0.09	0.0795	i001	novel_terminating_exon:novelexon:inclusion	.	ENSG00000198722.15
clu86	UNC13B	chr9	35400443	35401951	+	annotated	-0.09	0.0795	i002	novel_terminating_exon:novelexon:inclusion	ENST00000617908.4+ENST00000619578.4+ENST00000396787.5+ENST00000634487.1+ENST00000636694.1	ENSG00000198722.15
clu87	PPIL6	chr6	109400170	109419187	-	annotated	-0.097	0.0833	i001	novel_terminating_exon:novelexon:inclusion	ENST00000521072.7+ENST00000424445.6+ENST00000447468.7+ENST00000440797.6+ENST00000417394.6+ENST00000518648.1	ENSG00000185250.16
clu87	PPIL6	chr6	109415666	109419187	-	cryptic_threeprime	0.097	0.0833	i002	novel_terminating_exon:novelexon:inclusion	.	ENSG00000185250.16
clu88	ARHGAP12	chr10	31820488	31826304	-	annotated	0.031	0.0859	i001	novel_terminating_exon:novelexon:skip	ENST00000344936.7+ENST00000375245.8+ENST00000396144.8+ENST00000311380.8+ENST00000375250.9+ENST00000492028.5+ENST00000497103.1+ENST00000454919.1	ENSG00000165322.18
clu88	ARHGAP12	chr10	31822365	31826304	-	cryptic_threeprime	-0.031	0.0859	i002	novel_terminating_exon:novelexon:skip	.	ENSG00000165322.18
clu89	SLC6A9	chr1	43998025	44000767	-	annotated	-0.113	0.086	i001	novel_terminating_exon:novelexon:inclusion	ENST00000372310.8+ENST00000673836.1+ENST00000475075.6+ENST00000357730.6+ENST00000360584.6	ENSG00000196517.13
clu89	SLC6A9	chr1	43998863	44000767	-	cryptic_threeprime	0.113	0.086	i002	novel_terminating_exon:novelexon:inclusion	.	ENSG00000196517.13
clu90	VAMP4	chr1	171709744	171710714	-	annotated	-0.135	0.086	i001	novel_terminating_exon:novelexon:inclusion	ENST00000236192.12+ENST00000474047.5+ENST00000367740.2	ENSG00000117533.15
clu90	VAMP4	chr1	171709800	171710714	-	cryptic_threeprime	0.135	0.086	i002	novel_terminating_exon:novelexon:inclusion	.	ENSG00000117533.15
clu91	CDC42SE1	chr1	151055126	151055677	-	annotated	0.028	0.0867	i001	novel_terminating_exon:novelexon:skip	ENST00000439374.6+ENST00000540998.5+ENST00000357235.6+ENST00000492796.5+ENST00000470278.5	ENSG00000197622.13
clu91	CDC42SE1	chr1	151055129	151055677	-	cryptic_threeprime	-0.028	0.0867	i002	novel_terminating_exon:novelexon:skip	.	ENSG00000197622.13
clu92	CEP164	chr11	117380705	117381641	+	cryptic_threeprime	0.156	0.0908	i001	novel_terminating_exon:novelexon:inclusion	.	ENSG00000110274.16
clu92	CEP164	chr11	117380705	117381701	+	annotated	-0.156	0.0908	i002	novel_terminating_exon:novelexon:inclusion	ENST00000278935.8+ENST00000533706.5	ENSG00000110274.16
clu93	HERC1	chr15	63713665	63716302	-	annotated	-0.029	0.0926	i001	novel_terminating_exon:novelexon:inclusion	ENST00000443617.7+ENST00000561400.1	ENSG00000103657.14
clu93	HERC1	chr15	63713692	63716302	-	cryptic_threeprime	0.029	0.0926	i002	novel_terminating_exon:novelexon:inclusion	.	ENSG00000103657.14
clu94	PCM1	chr8	17986087	17988952	+	cryptic_threeprime	-0.011	0.0948	i001	novel_terminating_exon:novelexon:skip	.	ENSG00000078674.20
clu94	PCM1	chr8	17986087	17989859	+	annotated	0.011	0.0948	i002	novel_terminating_exon:novelexon:skip	ENST00000522275.6+ENST00000325083.13+ENST00000519253.5+ENST00000524226.5	ENSG00000078674.20
clu95	ZNF554	chr19	2823112	2823511	+	cryptic_threeprime	-0.089	0.0959	i001	novel_terminating_exon:novelexon:skip	.	ENSG00000172006.12
clu95	ZNF554	chr19	2823112	2827617	+	annotated	0.089	0.0959	i002	novel_terminating_exon:novelexon:skip	ENST00000317243.10+ENST00000590116.5+ENST00000591265.1	ENSG00000172006.12
clu96	PTPRF	chr1	43606968	43608324	+	cryptic_threeprime	-0.038	0.0975	i001	novel_terminating_exon:novelexon:skip	.	ENSG00000142949.17
clu96	PTPRF	chr1	43606968	43609383	+	annotated	0.038	0.0975	i002	novel_terminating_exon:novelexon:skip	ENST00000359947.9+ENST00000438120.5+ENST00000412568.6+ENST00000429895.5+ENST00000414879.5+ENST00000496447.5+ENST00000372407.4	ENSG00000142949.17
clu97	ENSG00000291055	chr5	1579484	1584984	-	annotated	0.101	0.0989	i001	novel_terminating_exon:novelexon:skip	ENST00000652578.1+ENST00000689786.1	ENSG00000291055.1
clu97	ENSG00000291055	chr5	1581695	1584984	-	cryptic_threeprime	-0.101	0.0989	i002	novel_terminating_exon:novelexon:skip	.	ENSG00000291055.1
clu98	HIBADH	chr7	27538417	27542967	-	annotated	0.09	0.0994	i001	novel_terminating_exon:novelexon:skip	ENST00000265395.7+ENST00000428288.2+ENST00000425715.1	ENSG00000106049.9
clu98	HIBADH	chr7	27541755	27542967	-	cryptic_threeprime	-0.09	0.0994	i002	novel_terminating_exon:novelexon:skip	.	ENSG00000106049.9

## Sheet: InitiatingExon
clusterID	gene_name	chr	start	end	strand	verdict	deltapsi	FDR	intron_index	splicing_profile	transcripts	gene_id
clu1	ARHGAP23	chr17	38463382	38466167	+	annotated	0.282	1.21e-05	i001	novel_initiating_exon:novelexon:skip	ENST00000622683.5+ENST00000620417.4+ENST00000618942.1	ENSG00000275832.5
clu1	ARHGAP23	chr17	38465183	38466167	+	cryptic_fiveprime	-0.282	1.21e-05	i002	novel_initiating_exon:novelexon:skip	.	ENSG00000275832.5
clu2	CBLN2	chr18	72538772	72539604	-	cryptic_fiveprime	0.071	1.51e-05	i001	novel_initiating_exon:novelexon:inclusion	.	ENSG00000141668.10
clu2	CBLN2	chr18	72538772	72541804	-	annotated	-0.071	1.51e-05	i002	novel_initiating_exon:novelexon:inclusion	ENST00000585159.5+ENST00000269503.9	ENSG00000141668.10
clu3	CEP72	chr5	647916	652988	+	annotated	-0.698	6.97e-05	i001	novel_initiating_exon:novelexon:inclusion	ENST00000264935.6+ENST00000512038.1	ENSG00000112877.8
clu3	CEP72	chr5	648223	652988	+	cryptic_fiveprime	0.698	6.97e-05	i002	novel_initiating_exon:novelexon:inclusion	.	ENSG00000112877.8
clu4	CRTC1	chr19	18768793	18771442	+	annotated	-0.145	8.23e-05	i001	novel_initiating_exon:novelexon:inclusion	ENST00000338797.10+ENST00000321949.13+ENST00000594658.5	ENSG00000105662.16
clu4	CRTC1	chr19	18771325	18771442	+	cryptic_fiveprime	0.145	8.23e-05	i002	novel_initiating_exon:novelexon:inclusion	.	ENSG00000105662.16
clu5	IGLON5	chr19	51311926	51322064	+	annotated	-0.038	0.000314	i001	novel_initiating_exon:novelexon:inclusion	ENST00000270642.9	ENSG00000142549.10
clu5	IGLON5	chr19	51320670	51322064	+	cryptic_fiveprime	0.038	0.000314	i002	novel_initiating_exon:novelexon:inclusion	.	ENSG00000142549.10
clu6	MTRES1	chr6	107044332	107051057	+	annotated	0.155	0.000317	i001	novel_initiating_exon:novelexon:skip	ENST00000311381.8+ENST00000405204.6+ENST00000625458.1	ENSG00000130349.10
clu6	MTRES1	chr6	107046758	107051057	+	cryptic_fiveprime	-0.155	0.000317	i002	novel_initiating_exon:novelexon:skip	.	ENSG00000130349.10
clu7	TBC1D25	chrX	48539920	48541333	+	annotated	0.065	0.000342	i001	novel_initiating_exon:novelexon:skip	ENST00000376771.9+ENST00000481090.6+ENST00000476141.1	ENSG00000068354.16
clu7	TBC1D25	chrX	48540916	48541333	+	cryptic_fiveprime	-0.065	0.000342	i002	novel_initiating_exon:novelexon:skip	.	ENSG00000068354.16
clu8	ICA1	chr7	8158652	8214407	-	cryptic_fiveprime	0.167	0.000835	i001	novel_initiating_exon:novelexon:inclusion	.	ENSG00000003147.19
clu8	ICA1	chr7	8158652	8218305	-	annotated	-0.167	0.000835	i002	novel_initiating_exon:novelexon:inclusion	ENST00000402384.8+ENST00000406470.6+ENST00000650486.1+ENST00000265577.11+ENST00000396675.7+ENST00000455539.5+ENST00000339809.10+ENST00000401396.5+ENST00000422063.6+ENST00000407906.5+ENST00000317367.9+ENST00000490041.1	ENSG00000003147.19
clu9	TBL1X	chrX	9688275	9691579	+	annotated	-0.184	0.000963	i001	novel_initiating_exon:novelexon:inclusion	ENST00000407597.7+ENST00000380961.5+ENST00000424279.6+ENST00000645353.2+ENST00000645686.1+ENST00000646640.1+ENST00000683056.1+ENST00000647060.1+ENST00000684110.1	ENSG00000101849.18
clu9	TBL1X	chrX	9689246	9691579	+	cryptic_fiveprime	0.184	0.000963	i002	novel_initiating_exon:novelexon:inclusion	.	ENSG00000101849.18
clu10	AGRN	chr1	1044439	1045161	+	annotated	-0.03	0.00102	i001	novel_initiating_exon:novelexon:inclusion	ENST00000379370.7+ENST00000620552.4+ENST00000651234.1+ENST00000652369.1	ENSG00000188157.15
clu10	AGRN	chr1	1044987	1045161	+	cryptic_fiveprime	0.03	0.00102	i002	novel_initiating_exon:novelexon:inclusion	.	ENSG00000188157.15
clu11	NLGN2	chr17	7416107	7416926	+	annotated	-0.028	0.00116	i001	novel_initiating_exon:novelexon:inclusion	ENST00000575301.5+ENST00000302926.7	ENSG00000169992.10
clu11	NLGN2	chr17	7416415	7416926	+	cryptic_fiveprime	0.028	0.00116	i002	novel_initiating_exon:novelexon:inclusion	.	ENSG00000169992.10
clu12	SMG5	chr1	156263570	156264314	-	cryptic_fiveprime	0.07	0.00181	i001	novel_initiating_exon:novelexon:inclusion	.	ENSG00000198952.8
clu12	SMG5	chr1	156263570	156265781	-	annotated	-0.07	0.00181	i002	novel_initiating_exon:novelexon:inclusion	ENST00000361813.5	ENSG00000198952.8
clu13	ZNF529	chr19	36572392	36573043	-	cryptic_fiveprime	0.369	0.0023	i001	novel_initiating_exon:novelexon:inclusion	.	ENSG00000186020.13
clu13	ZNF529	chr19	36572392	36573140	-	annotated	-0.369	0.0023	i002	novel_initiating_exon:novelexon:inclusion	ENST00000591340.6+ENST00000334116.7	ENSG00000186020.13
clu14	ROBO1	chr3	79589961	79767461	-	cryptic_fiveprime	-0.049	0.00254	i001	novel_initiating_exon:novelexon:skip	.	ENSG00000169855.21
clu14	ROBO1	chr3	79589961	79767752	-	annotated	0.049	0.00254	i002	novel_initiating_exon:novelexon:skip	ENST00000464233.6	ENSG00000169855.21
clu15	ARL3	chr10	102705489	102713795	-	cryptic_fiveprime	-0.046	0.00305	i001	novel_initiating_exon:novelexon:skip	.	ENSG00000138175.9
clu15	ARL3	chr10	102705489	102714273	-	annotated	0.046	0.00305	i002	novel_initiating_exon:novelexon:skip	ENST00000260746.6	ENSG00000138175.9
clu16	PAFAH1B3	chr19	42300287	42301873	-	cryptic_fiveprime	0.01	0.00315	i001	novel_initiating_exon:novelexon:inclusion	.	ENSG00000079462.8
clu16	PAFAH1B3	chr19	42300287	42301950	-	annotated	-0.01	0.00315	i002	novel_initiating_exon:novelexon:inclusion	ENST00000538771.5+ENST00000262890.8+ENST00000594989.5+ENST00000595530.5+ENST00000596265.5+ENST00000597333.1+ENST00000601865.5+ENST00000599778.1	ENSG00000079462.8
clu17	PCIF1	chr20	45937585	45938981	+	annotated	-0.072	0.00476	i001	novel_initiating_exon:novelexon:inclusion	ENST00000372409.8	ENSG00000100982.12
clu17	PCIF1	chr20	45937698	45938981	+	cryptic_fiveprime	0.072	0.00476	i002	novel_initiating_exon:novelexon:inclusion	.	ENSG00000100982.12
clu18	LRFN1	chr19	39318358	39320490	-	cryptic_fiveprime	0.092	0.00483	i001	novel_initiating_exon:novelexon:inclusion	.	ENSG00000128011.5
clu18	LRFN1	chr19	39318358	39320793	-	annotated	-0.092	0.00483	i002	novel_initiating_exon:novelexon:inclusion	ENST00000248668.5	ENSG00000128011.5
clu19	NCBP3	chr17	3843151	3845746	-	cryptic_fiveprime	-0.108	0.00604	i001	novel_initiating_exon:novelexon:skip	.	ENSG00000074356.17
clu19	NCBP3	chr17	3843151	3846041	-	annotated	0.108	0.00604	i002	novel_initiating_exon:novelexon:skip	ENST00000389005.6	ENSG00000074356.17
clu20	TGFBRAP1	chr2	105298705	105307483	-	cryptic_fiveprime	0.128	0.00809	i001	novel_initiating_exon:novelexon:inclusion	.	ENSG00000135966.13
clu20	TGFBRAP1	chr2	105298705	105307614	-	annotated	-0.128	0.00809	i002	novel_initiating_exon:novelexon:inclusion	ENST00000595531.5+ENST00000393359.7+ENST00000258449.2	ENSG00000135966.13
clu21	SAMD14	chr17	50116090	50117209	-	cryptic_fiveprime	0.074	0.00886	i001	novel_initiating_exon:novelexon:inclusion	.	ENSG00000167100.15
clu21	SAMD14	chr17	50116090	50117407	-	annotated	-0.074	0.00886	i002	novel_initiating_exon:novelexon:inclusion	ENST00000330175.9+ENST00000285206.12+ENST00000508892.5+ENST00000503131.1	ENSG00000167100.15
clu22	RPS14	chr5	150446963	150447474	-	cryptic_fiveprime	0.01	0.00932	i001	novel_initiating_exon:novelexon:inclusion	.	ENSG00000164587.13
clu22	RPS14	chr5	150446963	150447585	-	annotated	-0.01	0.00932	i002	novel_initiating_exon:novelexon:inclusion	ENST00000401695.8+ENST00000407193.7+ENST00000521466.5+ENST00000518139.5+ENST00000312037.6+ENST00000642507.1	ENSG00000164587.13
clu23	UBTD2	chr5	172234358	172283592	-	cryptic_fiveprime	0.036	0.00955	i001	novel_initiating_exon:novelexon:inclusion	.	ENSG00000168246.6
clu23	UBTD2	chr5	172234358	172283596	-	annotated	-0.036	0.00955	i002	novel_initiating_exon:novelexon:inclusion	ENST00000393792.3	ENSG00000168246.6
clu24	CEMIP2	chr9	71750385	71760869	-	cryptic_fiveprime	-0.1	0.0104	i001	novel_initiating_exon:novelexon:skip	.	ENSG00000135048.14
clu24	CEMIP2	chr9	71750385	71768357	-	annotated	0.1	0.0104	i002	novel_initiating_exon:novelexon:skip	ENST00000377044.9+ENST00000377066.9+ENST00000542935.5+ENST00000543165.1	ENSG00000135048.14
clu25	LRRC8D	chr1	89821291	89843638	+	annotated	-0.115	0.0106	i001	novel_initiating_exon:novelexon:inclusion	ENST00000525774.5+ENST00000337338.9	ENSG00000171492.14
clu25	LRRC8D	chr1	89821727	89843638	+	cryptic_fiveprime	0.115	0.0106	i002	novel_initiating_exon:novelexon:inclusion	.	ENSG00000171492.14
clu26	PIP5K1C	chr19	3664914	3667147	-	cryptic_fiveprime	0.03	0.0111	i001	novel_initiating_exon:novelexon:inclusion	.	ENSG00000186111.11
clu26	PIP5K1C	chr19	3664914	3667322	-	annotated	-0.03	0.0111	i002	novel_initiating_exon:novelexon:inclusion	ENST00000679885.1+ENST00000679828.1+ENST00000335312.8+ENST00000539785.5+ENST00000537021.1+ENST00000589578.5+ENST00000587482.1+ENST00000636612.1	ENSG00000186111.11
clu27	SACS	chr13	23411740	23433394	-	cryptic_fiveprime	0.113	0.0126	i001	novel_initiating_exon:novelexon:inclusion	.	ENSG00000151835.17
clu27	SACS	chr13	23411740	23433615	-	annotated	-0.113	0.0126	i002	novel_initiating_exon:novelexon:inclusion	ENST00000683210.1+ENST00000684325.1+ENST00000682775.1+ENST00000684497.1+ENST00000455470.6+ENST00000382292.9+ENST00000682944.1+ENST00000423156.2+ENST00000683489.1+ENST00000684385.1+ENST00000683680.1+ENST00000682244.1+ENST00000682547.1+ENST00000683638.1	ENSG00000151835.17
clu28	ESYT2	chr7	158739121	158739975	-	cryptic_fiveprime	0.086	0.0141	i001	novel_initiating_exon:novelexon:inclusion	.	ENSG00000117868.18
clu28	ESYT2	chr7	158739121	158741523	-	annotated	-0.086	0.0141	i002	novel_initiating_exon:novelexon:inclusion	ENST00000251527.10+ENST00000275418.13+ENST00000652148.1+ENST00000435514.3	ENSG00000117868.18
clu29	HEATR3	chr16	50066539	50068780	+	annotated	-0.174	0.0144	i001	novel_initiating_exon:novelexon:inclusion	ENST00000299192.8+ENST00000685571.1+ENST00000692328.1+ENST00000691604.1+ENST00000693352.1+ENST00000689598.1	ENSG00000155393.14
clu29	HEATR3	chr16	50066982	50068780	+	cryptic_fiveprime	0.174	0.0144	i002	novel_initiating_exon:novelexon:inclusion	.	ENSG00000155393.14
clu30	IVNS1ABP	chr1	185301563	185305515	-	cryptic_fiveprime	-0.014	0.0162	i001	novel_initiating_exon:novelexon:skip	.	ENSG00000116679.16
clu30	IVNS1ABP	chr1	185301563	185305536	-	annotated	0.014	0.0162	i002	novel_initiating_exon:novelexon:skip	ENST00000480769.5+ENST00000367498.8+ENST00000459929.5	ENSG00000116679.16
clu31	GRK3	chr22	25695214	25703510	+	annotated	-0.084	0.0177	i001	novel_initiating_exon:novelexon:inclusion	ENST00000324198.11	ENSG00000100077.16
clu31	GRK3	chr22	25702991	25703510	+	cryptic_fiveprime	0.084	0.0177	i002	novel_initiating_exon:novelexon:inclusion	.	ENSG00000100077.16
clu32	MRPL37	chr1	54200589	54205018	+	annotated	-0.046	0.0182	i001	novel_initiating_exon:novelexon:inclusion	ENST00000360840.9+ENST00000605337.5	ENSG00000116221.15
clu32	MRPL37	chr1	54201237	54205018	+	cryptic_fiveprime	0.046	0.0182	i002	novel_initiating_exon:novelexon:inclusion	.	ENSG00000116221.15
clu33	GAREM2	chr2	26173332	26176344	+	annotated	-0.15	0.0214	i001	novel_initiating_exon:novelexon:inclusion	ENST00000401533.7	ENSG00000157833.13
clu33	GAREM2	chr2	26174978	26176344	+	cryptic_fiveprime	0.15	0.0214	i002	novel_initiating_exon:novelexon:inclusion	.	ENSG00000157833.13
clu34	HOXA7	chr7	27155222	27155470	-	cryptic_fiveprime	-0.02	0.0214	i001	novel_initiating_exon:novelexon:skip	.	ENSG00000122592.8
clu34	HOXA7	chr7	27155222	27156167	-	annotated	0.02	0.0214	i002	novel_initiating_exon:novelexon:skip	ENST00000242159.5	ENSG00000122592.8
clu35	TDP2	chr6	24653153	24653362	-	cryptic_fiveprime	0.032	0.0226	i001	novel_initiating_exon:novelexon:inclusion	.	ENSG00000111802.14
clu35	TDP2	chr6	24653153	24654412	-	annotated	-0.032	0.0226	i002	novel_initiating_exon:novelexon:inclusion	ENST00000341060.3+ENST00000378198.9	ENSG00000111802.14
clu36	SUCO	chr1	172602787	172608747	+	annotated	-0.047	0.0233	i001	novel_initiating_exon:novelexon:inclusion	ENST00000367723.8+ENST00000608151.5+ENST00000616058.4+ENST00000263688.4+ENST00000610051.5	ENSG00000094975.14
clu36	SUCO	chr1	172603150	172608747	+	cryptic_fiveprime	0.047	0.0233	i002	novel_initiating_exon:novelexon:inclusion	.	ENSG00000094975.14
clu37	ZNF512B	chr20	63964716	63965512	-	cryptic_fiveprime	-0.162	0.0241	i001	novel_initiating_exon:novelexon:skip	.	ENSG00000196700.9
clu37	ZNF512B	chr20	63964716	63966141	-	annotated	0.162	0.0241	i002	novel_initiating_exon:novelexon:skip	ENST00000369888.6	ENSG00000196700.9
clu38	ZNF777	chr7	149456037	149460030	-	cryptic_fiveprime	-0.151	0.0243	i001	novel_initiating_exon:novelexon:skip	.	ENSG00000196453.8
clu38	ZNF777	chr7	149456037	149460815	-	annotated	0.151	0.0243	i002	novel_initiating_exon:novelexon:skip	ENST00000247930.5	ENSG00000196453.8
clu39	DCAF10	chr9	37860193	37861140	+	annotated	-0.101	0.0254	i001	novel_initiating_exon:novelexon:inclusion	ENST00000242323.8+ENST00000377724.8+ENST00000483167.5+ENST00000478453.1	ENSG00000122741.16
clu39	DCAF10	chr9	37860800	37861140	+	cryptic_fiveprime	0.101	0.0254	i002	novel_initiating_exon:novelexon:inclusion	.	ENSG00000122741.16
clu40	MKNK1	chr1	46583329	46584458	-	cryptic_fiveprime	0.194	0.0284	i001	novel_initiating_exon:novelexon:inclusion	.	ENSG00000079277.22
clu40	MKNK1	chr1	46583329	46594113	-	annotated	-0.194	0.0284	i002	novel_initiating_exon:novelexon:inclusion	ENST00000371945.10+ENST00000341183.9+ENST00000649800.1+ENST00000650026.1+ENST00000650508.1+ENST00000371946.9+ENST00000528077.6+ENST00000428112.7+ENST00000531355.6+ENST00000496619.6+ENST00000526513.6+ENST00000484301.5+ENST00000486716.5+ENST00000529170.6+ENST00000531769.6+ENST00000465783.6+ENST00000474868.2+ENST00000532110.1	ENSG00000079277.22
clu41	TMEM80	chr11	695846	698869	+	annotated	-0.095	0.0284	i001	novel_initiating_exon:novelexon:inclusion	ENST00000608174.6+ENST00000526170.6+ENST00000492023.1+ENST00000488769.2+ENST00000397510.9	ENSG00000177042.16
clu41	TMEM80	chr11	696455	698869	+	cryptic_fiveprime	0.095	0.0284	i002	novel_initiating_exon:novelexon:inclusion	.	ENSG00000177042.16
clu42	TUBB4A	chr19	6501397	6501490	-	cryptic_fiveprime	-0.022	0.0299	i001	novel_initiating_exon:novelexon:skip	.	ENSG00000104833.12
clu42	TUBB4A	chr19	6501397	6501515	-	annotated	0.022	0.0299	i002	novel_initiating_exon:novelexon:skip	ENST00000264071.7+ENST00000595324.5+ENST00000601152.5+ENST00000598006.1+ENST00000596291.1+ENST00000597686.5+ENST00000596926.5+ENST00000594290.5+ENST00000601640.5+ENST00000598635.1	ENSG00000104833.12
clu43	MAPK1IP1L	chr14	55051803	55061680	+	annotated	-0.055	0.0305	i001	novel_initiating_exon:novelexon:inclusion	ENST00000395468.9+ENST00000622254.1	ENSG00000168175.15
clu43	MAPK1IP1L	chr14	55061173	55061680	+	cryptic_fiveprime	0.055	0.0305	i002	novel_initiating_exon:novelexon:inclusion	.	ENSG00000168175.15
clu44	PECR	chr2	216058976	216060710	-	cryptic_fiveprime	0.158	0.0311	i001	novel_initiating_exon:novelexon:inclusion	.	ENSG00000115425.14
clu44	PECR	chr2	216058976	216065312	-	annotated	-0.158	0.0311	i002	novel_initiating_exon:novelexon:inclusion	ENST00000265322.8+ENST00000461330.5+ENST00000497889.5	ENSG00000115425.14
clu45	PTP4A3	chr8	141392084	141421388	+	annotated	0.235	0.0325	i001	novel_initiating_exon:novelexon:skip	ENST00000520105.5+ENST00000523147.5+ENST00000521578.6	ENSG00000184489.13
clu45	PTP4A3	chr8	141418018	141421388	+	cryptic_fiveprime	-0.235	0.0325	i002	novel_initiating_exon:novelexon:skip	.	ENSG00000184489.13
clu46	ACTR1B	chr2	97661946	97663452	-	cryptic_fiveprime	0.029	0.0338	i001	novel_initiating_exon:novelexon:inclusion	.	ENSG00000115073.8
clu46	ACTR1B	chr2	97661946	97663843	-	annotated	-0.029	0.0338	i002	novel_initiating_exon:novelexon:inclusion	ENST00000289228.7+ENST00000451664.1	ENSG00000115073.8
clu47	LZTS1	chr8	20250363	20251237	-	cryptic_fiveprime	0.056	0.0396	i001	novel_initiating_exon:novelexon:inclusion	.	ENSG00000061337.15
clu47	LZTS1	chr8	20250363	20252782	-	annotated	-0.056	0.0396	i002	novel_initiating_exon:novelexon:inclusion	ENST00000265801.6+ENST00000381569.5+ENST00000522290.5	ENSG00000061337.15
clu48	DNAJA1	chr9	33025383	33026475	+	annotated	-0.012	0.0405	i001	novel_initiating_exon:novelexon:inclusion	ENST00000330899.5	ENSG00000086061.16
clu48	DNAJA1	chr9	33025924	33026475	+	cryptic_fiveprime	0.012	0.0405	i002	novel_initiating_exon:novelexon:inclusion	.	ENSG00000086061.16
clu49	H3-3A	chr1	226062811	226064329	+	annotated	0.044	0.0411	i001	novel_initiating_exon:novelexon:skip	ENST00000366816.5+ENST00000366814.3+ENST00000366815.10+ENST00000653960.1+ENST00000667897.1	ENSG00000163041.13
clu49	H3-3A	chr1	226063230	226064329	+	cryptic_fiveprime	-0.044	0.0411	i002	novel_initiating_exon:novelexon:skip	.	ENSG00000163041.13
clu50	LIN52	chr14	74084993	74091232	+	annotated	-0.159	0.0416	i001	novel_initiating_exon:novelexon:inclusion	ENST00000554938.2+ENST00000555028.7+ENST00000554076.5	ENSG00000205659.12
clu50	LIN52	chr14	74085927	74091232	+	cryptic_fiveprime	0.159	0.0416	i002	novel_initiating_exon:novelexon:inclusion	.	ENSG00000205659.12
clu51	SUPT7L	chr2	27662281	27663324	-	cryptic_fiveprime	0.099	0.0434	i001	novel_initiating_exon:novelexon:inclusion	.	ENSG00000119760.16
clu51	SUPT7L	chr2	27662281	27663329	-	annotated	-0.099	0.0434	i002	novel_initiating_exon:novelexon:inclusion	ENST00000337768.10+ENST00000404798.6+ENST00000406540.5+ENST00000405491.5	ENSG00000119760.16
clu52	EIF4G1	chr3	184332086	184334727	+	annotated	-0.018	0.0442	i001	novel_initiating_exon:novelexon:inclusion	ENST00000352767.7+ENST00000414031.5+ENST00000392537.6+ENST00000442406.5+ENST00000435046.7+ENST00000382330.7+ENST00000346169.7+ENST00000350481.9+ENST00000427845.5+ENST00000342981.8+ENST00000424196.5+ENST00000411531.5+ENST00000441154.5+ENST00000434061.6+ENST00000676453.1+ENST00000460829.5+ENST00000475721.5	ENSG00000114867.22
clu52	EIF4G1	chr3	184334262	184334727	+	cryptic_fiveprime	0.018	0.0442	i002	novel_initiating_exon:novelexon:inclusion	.	ENSG00000114867.22
clu53	FAM172A	chr5	93621129	93621366	-	cryptic_fiveprime	-0.091	0.0449	i001	novel_initiating_exon:novelexon:skip	.	ENSG00000113391.19
clu53	FAM172A	chr5	93621129	93776159	-	annotated	0.091	0.0449	i002	novel_initiating_exon:novelexon:skip	ENST00000395965.8+ENST00000505869.5+ENST00000509739.5+ENST00000509163.5+ENST00000502503.1	ENSG00000113391.19
clu54	AP3M1	chr10	74124524	74126126	-	cryptic_fiveprime	0.03	0.045	i001	novel_initiating_exon:novelexon:inclusion	.	ENSG00000185009.13
clu54	AP3M1	chr10	74124524	74126148	-	annotated	-0.03	0.045	i002	novel_initiating_exon:novelexon:inclusion	ENST00000355264.9+ENST00000372745.1	ENSG00000185009.13
clu55	LMF2	chr22	50507035	50507308	-	cryptic_fiveprime	0.111	0.0478	i001	novel_initiating_exon:novelexon:inclusion	.	ENSG00000100258.18
clu55	LMF2	chr22	50507035	50507582	-	annotated	-0.111	0.0478	i002	novel_initiating_exon:novelexon:inclusion	ENST00000474879.7	ENSG00000100258.18
clu56	TMEM170B	chr6	11565836	11575431	+	annotated	-0.022	0.0499	i001	novel_initiating_exon:novelexon:inclusion	ENST00000379426.2	ENSG00000205269.6
clu56	TMEM170B	chr6	11574251	11575431	+	cryptic_fiveprime	0.022	0.0499	i002	novel_initiating_exon:novelexon:inclusion	.	ENSG00000205269.6
clu57	PCID2	chr13	113178287	113178962	-	cryptic_fiveprime	0.04	0.0513	i001	novel_initiating_exon:novelexon:inclusion	.	ENSG00000126226.22
clu57	PCID2	chr13	113178287	113178966	-	annotated	-0.04	0.0513	i002	novel_initiating_exon:novelexon:inclusion	ENST00000337344.9+ENST00000622406.4+ENST00000375477.5+ENST00000375479.6+ENST00000493650.5+ENST00000375459.5+ENST00000246505.9+ENST00000375457.2+ENST00000473462.5	ENSG00000126226.22
clu58	BRD9	chr5	879889	880238	-	cryptic_fiveprime	0.036	0.0558	i001	novel_initiating_exon:novelexon:inclusion	.	ENSG00000028310.18
clu58	BRD9	chr5	879889	881107	-	annotated	-0.036	0.0558	i002	novel_initiating_exon:novelexon:inclusion	ENST00000495794.5+ENST00000490814.6+ENST00000495265.5+ENST00000467963.6+ENST00000489816.5+ENST00000483173.5+ENST00000519838.5	ENSG00000028310.18
clu59	ZBTB46	chr20	63790790	63805336	-	cryptic_fiveprime	-0.052	0.0595	i001	novel_initiating_exon:novelexon:skip	.	ENSG00000130584.12
clu59	ZBTB46	chr20	63790790	63831097	-	annotated	0.052	0.0595	i002	novel_initiating_exon:novelexon:skip	ENST00000245663.9+ENST00000302995.2	ENSG00000130584.12
clu60	ING5	chr2	241702102	241704653	+	annotated	-0.239	0.0601	i001	novel_initiating_exon:novelexon:inclusion	ENST00000492488.5+ENST00000313552.11+ENST00000482774.5+ENST00000493261.5+ENST00000406941.5+ENST00000445620.5+ENST00000489509.1	ENSG00000168395.16
clu60	ING5	chr2	241703883	241704653	+	cryptic_fiveprime	0.239	0.0601	i002	novel_initiating_exon:novelexon:inclusion	.	ENSG00000168395.16
clu61	ZNF783	chr7	149262357	149266335	+	annotated	-0.135	0.0628	i001	novel_initiating_exon:novelexon:inclusion	ENST00000378052.5+ENST00000434415.6+ENST00000476295.5	ENSG00000204946.10
clu61	ZNF783	chr7	149264510	149266335	+	cryptic_fiveprime	0.135	0.0628	i002	novel_initiating_exon:novelexon:inclusion	.	ENSG00000204946.10
clu62	PPIL4	chr6	149541586	149542079	-	cryptic_fiveprime	0.045	0.063	i001	novel_initiating_exon:novelexon:inclusion	.	ENSG00000131013.4
clu62	PPIL4	chr6	149541586	149545936	-	annotated	-0.045	0.063	i002	novel_initiating_exon:novelexon:inclusion	ENST00000253329.3	ENSG00000131013.4
clu63	COL26A1	chr7	101363190	101419977	+	annotated	-0.026	0.0632	i001	novel_initiating_exon:novelexon:inclusion	ENST00000313669.12+ENST00000613501.1	ENSG00000160963.14
clu63	COL26A1	chr7	101413630	101419977	+	cryptic_fiveprime	0.026	0.0632	i002	novel_initiating_exon:novelexon:inclusion	.	ENSG00000160963.14
clu64	CPLX1	chr4	792608	793953	-	cryptic_fiveprime	-0.009	0.0632	i001	novel_initiating_exon:novelexon:skip	.	ENSG00000168993.15
clu64	CPLX1	chr4	792608	824492	-	annotated	0.009	0.0632	i002	novel_initiating_exon:novelexon:skip	ENST00000304062.11+ENST00000505203.1	ENSG00000168993.15
clu65	GTPBP6	chrX	317051	317279	-	cryptic_fiveprime	0.05	0.0634	i001	novel_initiating_exon:novelexon:inclusion	.	ENSG00000178605.14,ENSG00000178605.14_PAR_Y
clu65	GTPBP6	chrX	317051	318439	-	annotated	-0.05	0.0634	i002	novel_initiating_exon:novelexon:inclusion	ENST00000326153.10	ENSG00000178605.14,ENSG00000178605.14_PAR_Y
clu66	GTPBP6	chrY	317051	317279	-	cryptic_fiveprime	0.05	0.0634	i001	novel_initiating_exon:novelexon:inclusion	.	ENSG00000178605.14,ENSG00000178605.14_PAR_Y
clu66	GTPBP6	chrY	317051	318439	-	annotated	-0.05	0.0634	i002	novel_initiating_exon:novelexon:inclusion	ENST00000326153.10_PAR_Y	ENSG00000178605.14,ENSG00000178605.14_PAR_Y
clu67	MSTO2P	chr1	155746871	155747129	+	annotated	-0.116	0.0646	i001	novel_initiating_exon:novelexon:inclusion	ENST00000314835.5	ENSG00000203761.5
clu67	MSTO2P	chr1	155746935	155747129	+	cryptic_fiveprime	0.116	0.0646	i002	novel_initiating_exon:novelexon:inclusion	.	ENSG00000203761.5
clu68	DDRGK1	chr20	3191238	3191648	-	cryptic_fiveprime	0.012	0.0649	i001	novel_initiating_exon:novelexon:inclusion	.	ENSG00000198171.13
clu68	DDRGK1	chr20	3191238	3191765	-	annotated	-0.012	0.0649	i002	novel_initiating_exon:novelexon:inclusion	ENST00000354488.8	ENSG00000198171.13
clu69	HOOK3	chr8	42897188	42906173	+	annotated	0.108	0.0663	i001	novel_initiating_exon:novelexon:skip	ENST00000527306.1+ENST00000533539.2+ENST00000307602.9	ENSG00000168172.9
clu69	HOOK3	chr8	42898449	42906173	+	cryptic_fiveprime	-0.108	0.0663	i002	novel_initiating_exon:novelexon:skip	.	ENSG00000168172.9
clu70	LANCL2	chr7	55366229	55391793	+	annotated	-0.035	0.0696	i001	novel_initiating_exon:novelexon:inclusion	ENST00000254770.3+ENST00000452107.6	ENSG00000132434.10
clu70	LANCL2	chr7	55367628	55391793	+	cryptic_fiveprime	0.035	0.0696	i002	novel_initiating_exon:novelexon:inclusion	.	ENSG00000132434.10
clu71	WASH2P	chr2	113598466	113598607	+	annotated	-0.03	0.072	i001	novel_initiating_exon:novelexon:inclusion	ENST00000686495.1+ENST00000702861.1+ENST00000692602.1+ENST00000702783.1+ENST00000685302.1+ENST00000688542.1+ENST00000685435.1+ENST00000702155.1+ENST00000702598.1+ENST00000691953.1+ENST00000702058.1+ENST00000453662.6	ENSG00000291134.1,ENSG00000146556.17
clu71	WASH2P	chr2	113598506	113598607	+	cryptic_fiveprime	0.03	0.072	i002	novel_initiating_exon:novelexon:inclusion	.	ENSG00000291134.1,ENSG00000146556.17
clu72	B4GALT3	chr1	161176579	161177170	-	cryptic_fiveprime	0.05	0.0753	i001	novel_initiating_exon:novelexon:inclusion	.	ENSG00000158850.15
clu72	B4GALT3	chr1	161176579	161177423	-	annotated	-0.05	0.0753	i002	novel_initiating_exon:novelexon:inclusion	ENST00000319769.10+ENST00000622395.4+ENST00000466504.5+ENST00000493164.5+ENST00000496313.5+ENST00000482288.1	ENSG00000158850.15
clu73	SMPD4	chr2	130173354	130173510	-	cryptic_fiveprime	0.027	0.076	i001	novel_initiating_exon:novelexon:inclusion	.	ENSG00000136699.20
clu73	SMPD4	chr2	130173354	130173514	-	annotated	-0.027	0.076	i002	novel_initiating_exon:novelexon:inclusion	ENST00000412570.5+ENST00000351288.10+ENST00000680298.1+ENST00000409031.5+ENST00000680679.1+ENST00000680810.1+ENST00000680987.1+ENST00000680196.1+ENST00000681660.1+ENST00000441135.1	ENSG00000136699.20
clu74	EXOC5	chr14	57247712	57268508	-	cryptic_fiveprime	0.033	0.0788	i001	novel_initiating_exon:novelexon:inclusion	.	ENSG00000070367.16
clu74	EXOC5	chr14	57247712	57268622	-	annotated	-0.033	0.0788	i002	novel_initiating_exon:novelexon:inclusion	ENST00000621441.5+ENST00000413566.6+ENST00000340918.11+ENST00000555148.5+ENST00000554598.5+ENST00000555749.5	ENSG00000070367.16
clu75	KBTBD2	chr7	32879942	32887977	-	cryptic_fiveprime	0.074	0.0794	i001	novel_initiating_exon:novelexon:inclusion	.	ENSG00000170852.12
clu75	KBTBD2	chr7	32879942	32891536	-	annotated	-0.074	0.0794	i002	novel_initiating_exon:novelexon:inclusion	ENST00000304056.9	ENSG00000170852.12
clu76	LINC00205	chr21	45289438	45290471	+	annotated	0.04	0.0807	i001	novel_initiating_exon:novelexon:skip	ENST00000454115.7+ENST00000400362.4+ENST00000647108.1	ENSG00000223768.4
clu76	LINC00205	chr21	45289911	45290471	+	cryptic_fiveprime	-0.04	0.0807	i002	novel_initiating_exon:novelexon:skip	.	ENSG00000223768.4
clu77	GRHPR	chr9	37428572	37429732	+	annotated	-0.015	0.0811	i001	novel_initiating_exon:novelexon:inclusion	ENST00000460882.5+ENST00000318158.11+ENST00000377824.8+ENST00000491488.5+ENST00000607784.1	ENSG00000137106.18
clu77	GRHPR	chr9	37428932	37429732	+	cryptic_fiveprime	0.015	0.0811	i002	novel_initiating_exon:novelexon:inclusion	.	ENSG00000137106.18
clu78	SLC22A15	chr1	116031581	116035187	+	annotated	-0.097	0.0815	i001	novel_initiating_exon:novelexon:inclusion	ENST00000369503.9	ENSG00000163393.13
clu78	SLC22A15	chr1	116033871	116035187	+	cryptic_fiveprime	0.097	0.0815	i002	novel_initiating_exon:novelexon:inclusion	.	ENSG00000163393.13
clu79	CERS6	chr2	168456618	168547596	+	annotated	0.019	0.082	i001	novel_initiating_exon:novelexon:skip	ENST00000392687.4+ENST00000305747.11	ENSG00000172292.15
clu79	CERS6	chr2	168456916	168547596	+	cryptic_fiveprime	-0.019	0.082	i002	novel_initiating_exon:novelexon:skip	.	ENSG00000172292.15
clu80	MLEC	chr12	120687531	120694091	+	annotated	-0.028	0.0839	i001	novel_initiating_exon:novelexon:inclusion	ENST00000228506.8+ENST00000412616.2	ENSG00000110917.8
clu80	MLEC	chr12	120693128	120694091	+	cryptic_fiveprime	0.028	0.0839	i002	novel_initiating_exon:novelexon:inclusion	.	ENSG00000110917.8
clu81	LYRM4	chr6	5216738	5236247	-	cryptic_fiveprime	0.015	0.0856	i001	novel_initiating_exon:novelexon:inclusion	.	ENSG00000214113.11
clu81	LYRM4	chr6	5216738	5260648	-	annotated	-0.015	0.0856	i002	novel_initiating_exon:novelexon:inclusion	ENST00000330636.9+ENST00000464010.5+ENST00000480566.5+ENST00000500576.4	ENSG00000214113.11
clu82	ZNF480	chr19	52297223	52300394	+	annotated	-0.166	0.0864	i001	novel_initiating_exon:novelexon:inclusion	ENST00000595962.6+ENST00000468240.6+ENST00000598016.5+ENST00000334564.11+ENST00000490272.1	ENSG00000198464.14
clu82	ZNF480	chr19	52298933	52300394	+	cryptic_fiveprime	0.166	0.0864	i002	novel_initiating_exon:novelexon:inclusion	.	ENSG00000198464.14
clu83	AP3D1	chr19	2129457	2130394	-	cryptic_fiveprime	-0.016	0.0868	i001	novel_initiating_exon:novelexon:skip	.	ENSG00000065000.20
clu83	AP3D1	chr19	2129457	2130408	-	annotated	0.016	0.0868	i002	novel_initiating_exon:novelexon:skip	ENST00000345016.9+ENST00000643116.3+ENST00000700387.1+ENST00000699944.1+ENST00000643010.1+ENST00000590683.2	ENSG00000065000.20
clu84	EIF4G3	chr1	20865262	20879282	-	cryptic_fiveprime	0.018	0.0868	i001	novel_initiating_exon:novelexon:inclusion	.	ENSG00000075151.24
clu84	EIF4G3	chr1	20865262	20879323	-	annotated	-0.018	0.0868	i002	novel_initiating_exon:novelexon:inclusion	ENST00000374935.7+ENST00000264211.13+ENST00000685872.1+ENST00000602326.6+ENST00000686579.1+ENST00000681717.1+ENST00000681767.1+ENST00000684485.1+ENST00000688741.1+ENST00000400422.6+ENST00000634879.2+ENST00000693470.1+ENST00000685814.1	ENSG00000075151.24
clu85	ZBTB5	chr9	37442555	37463924	-	cryptic_fiveprime	0.067	0.0874	i001	novel_initiating_exon:novelexon:inclusion	.	ENSG00000168795.5
clu85	ZBTB5	chr9	37442555	37465215	-	annotated	-0.067	0.0874	i002	novel_initiating_exon:novelexon:inclusion	ENST00000307750.5	ENSG00000168795.5
clu86	NBPF10	chr1	146128282	146130131	-	cryptic_fiveprime	-0.033	0.0881	i001	novel_initiating_exon:novelexon:skip	.	ENSG00000271425.9
clu86	NBPF10	chr1	146128282	146132186	-	annotated	0.033	0.0881	i002	novel_initiating_exon:novelexon:skip	ENST00000583866.9+ENST00000617010.2+ENST00000612520.2	ENSG00000271425.9
clu87	MMADHC	chr2	149570168	149571081	-	cryptic_fiveprime	0.009	0.0891	i001	novel_initiating_exon:novelexon:inclusion	.	ENSG00000168288.13
clu87	MMADHC	chr2	149570168	149571085	-	annotated	-0.009	0.0891	i002	novel_initiating_exon:novelexon:inclusion	ENST00000303319.10+ENST00000428879.5+ENST00000422782.2	ENSG00000168288.13
clu88	CCDC9	chr19	47258663	47260321	+	annotated	-0.108	0.0894	i001	novel_initiating_exon:novelexon:inclusion	ENST00000643617.1+ENST00000221922.11+ENST00000599398.5+ENST00000595659.5+ENST00000596938.1	ENSG00000105321.14
clu88	CCDC9	chr19	47258710	47260321	+	cryptic_fiveprime	0.108	0.0894	i002	novel_initiating_exon:novelexon:inclusion	.	ENSG00000105321.14
clu89	GOLGA1	chr9	124940155	124940840	-	cryptic_fiveprime	-0.115	0.0947	i001	novel_initiating_exon:novelexon:skip	.	ENSG00000136935.14
clu89	GOLGA1	chr9	124940155	124940971	-	annotated	0.115	0.0947	i002	novel_initiating_exon:novelexon:skip	ENST00000373555.9	ENSG00000136935.14
clu90	EMSY	chr11	76464080	76472564	+	annotated	-0.067	0.0956	i001	novel_initiating_exon:novelexon:inclusion	ENST00000427574.6+ENST00000695367.1+ENST00000524490.5+ENST00000334736.7+ENST00000524767.5+ENST00000525919.5+ENST00000533248.5+ENST00000525038.5+ENST00000529032.5	ENSG00000158636.17
clu90	EMSY	chr11	76468897	76472564	+	cryptic_fiveprime	0.067	0.0956	i002	novel_initiating_exon:novelexon:inclusion	.	ENSG00000158636.17
clu91	SUPT6H	chr17	28688218	28689354	+	annotated	-0.046	0.098	i001	novel_initiating_exon:novelexon:inclusion	ENST00000347486.8+ENST00000314616.11+ENST00000581908.1	ENSG00000109111.15
clu91	SUPT6H	chr17	28688839	28689354	+	cryptic_fiveprime	0.046	0.098	i002	novel_initiating_exon:novelexon:inclusion	.	ENSG00000109111.15
clu92	UQCRC2	chr16	21976243	21980547	+	annotated	-0.014	0.0996	i001	novel_initiating_exon:novelexon:inclusion	ENST00000268379.9	ENSG00000140740.11
clu92	UQCRC2	chr16	21979251	21980547	+	cryptic_fiveprime	0.014	0.0996	i002	novel_initiating_exon:novelexon:inclusion	.	ENSG00000140740.11
