# Supplementary material for: Long-read RNA sequencing unveils a novel cryptic exon in MNAT1 along with its full-length transcript structure in TDP-43 proteinopathy
Source: Commun Biol. 2025 Jul 16;8:1056. doi: 10.1038/s42003-025-08463-4 (PMC12267460; doi:10.1038/s42003-025-08463-4)
Supplement: Supplementary file 14 — Supplementary data 11 [file 42003_2025_8463_MOESM14_ESM.xlsx]

## Sheet: psi.inhouse
PSI matrix for in-house samples generated from short-read RNA-seq.
Gene	SCR1	SCR2	SCR3	SCR4	KD1	KD2	KD3	KD4	KD5
MNAT1	0	0	0	0	0.35	0.5682	0.5217	0.65	0.5593
PFKP	0	0.0052	0	0	0.216	0.1429	0.0585	0.3684	0.3819
STMN2	0.0013	0.0024	0.0011	0.0015	0.1219	0.1312	0.1267	0.1807	0.1504
ARHGAP32	0	0.0333	0.0184	0.0051	0.2182	0.253	0.2516	0.1833	0.2472
ABAT	0.0149	0.0021	0	0.0041	0.1625	0.1585	0.1304	0.0717	0.1174
ZC3H8	0.0778	0.0805	0.1377	0.1771	0.2991	0.2793	0.2024	0.2424	0.2927
ICA1	0	0.0326	0.0455	0.0235	0.2	0.2617	0.1958	0.1509	0.1368

## Sheet: psi.GSE121569.Klim
Gene	SRR8083865	SRR8083866	SRR8083872	SRR8083873	SRR8083878	SRR8083879	SRR8083867	SRR8083868	SRR8083874	SRR8083875	SRR8083880	SRR8083881
MNAT1	0	0	0	0	0	0	0.2245	0.2174	0.1667	0.1053	0	0.1111
STMN2	0.0011	0.0008	0.0002	0.0012	0.0027	0.0011	0.4003	0.3597	0.2281	0.2848	0.174	0.2312

## Sheet: psi.PRJEB42763.Brown
PSI matrix for PRJEB42763 samples generated from short-read RNA-seq.
Gene	ERR5296631	ERR5296641	ERR5296647	ERR5305084	ERR5303527	ERR5303529	ERR5303525	ERR5303450	ERR5303461	ERR5303456	ERR5296646	ERR5303484	ERR5302785	ERR5300363	ERR5296849	ERR5296899	ERR5296853	ERR5301820	ERR5296827
MNAT1	0	0.05	0	0	0.7556	0.5161	0.6667	0	0.0174	0	0.0492	0.0175	0.0067	0	0	0	0.0062	0	0
STMN2	0	0.0001	0.0002	0	0.581	0.5863	0.5902	0.0121	0.0121	0.0146	0.6063	0.5471	0.4223	0.0738	0.0309	0.0446	0.861	0.8297	0.885

## Sheet: psi.GSE126543.Liu
PSI matrix for GSE126543 samples generated from short-read RNA-seq.
Gene	SRR8571937	SRR8571938	SRR8571939	SRR8571940	SRR8571941	SRR8571942	SRR8571944	SRR8571945	SRR8571947	SRR8571948	SRR8571949	SRR8571950	SRR8571951	SRR8571952
MNAT1	0	0.9333	0.2632	0.8835	0.1875	0.9574	0.0625	0.8049	0	0.9167	0.3261	0.9398	0.0588	1
STMN2	0	0.3095	0	0.8571	0.0143	0.7925	0.0085	0.6019	0.0204	0.7077	0	0.6667	0	0.4615
